# Supplementary material for: Comparative proteomic analysis of a membrane-enriched fraction from flag leaves reveals responses to chemical hybridization agent SQ-1 in wheat
Source: Front Plant Sci. 2015 Aug 26;6:669. doi: 10.3389/fpls.2015.00669 (PMC4549638; doi:10.3389/fpls.2015.00669)
Supplement: Supplementary file 1 [file Table_1.XLSX]

## Sheet: Sheet1
Table S1 Folds change of differentially expressed proteins (DEPs) between the control and the CHA-SQ-1-treated wheat flag leaves
a Spot intensity is the mean value of three biological replicates of each spot ± standard deviation.
b Spot abundance is expressed as the ratio of intensities of up-regulated (↑) or down-regulated (↓) proteins between CHA-SQ-1 treatments and control. -Fold changes had p values, “*” represents p<0.05; “**” represents p<0.01. “↑” represents protein spots detected were up-regulated in CHA-SQ-1-treated wheat leaves;“↓” represents protein spots detected were up-regulated in CHA-SQ-1-treated wheat lea…
Spot No.	Spot intensity (Mean±SD) a				Folds Change b
	Control	2 h	6 h		2 h	6 h
1	18017.2±2103.5	10299±2778.1	5068.9±334.1		1.75*↓	3.55**↓
2	7537.7±530.6	2867±432.5	2394.1±244.2		2.63**↓	3.15**↓
3	1089.6±120.5	449.2±56.8	537.6±54.2		2.43**↓	2.03**↓
4	5826.9±342.4	2971.2±388.1	2855.4±330.0		1.96*↓	2.04**↓
5	3149.6±183.2	577±56.3	1751.9±128.3		5.46**↓	1.80*↓
6	1772.3±152.5	1149.8±223.1	1095.8±92.3		1.54*↓	1.62*↓
7	821±108.1	1309.4±160.3	1167.1±1778.9		1.59*↑	ns
8	5213.5±423.5	3160.7±121.3	2643.7±234.1		1.65*↓	1.97*↓
9	6491.7±519.6	13294.6±1239.5	10114.5±992.1		2.05**↑	1.56*↑
10	12074.5±1207.6	9028.6±990.3	445.8±50.4		ns	27.09**↓
11	220.2±42.7	991.3±67.3	1154.7±120.7		4.50**↑	5.24**↑
12	2030.7±178.2	3789.7±234.5	3057.5±229.6		1.87*↑	1.51*↑
13	25591.7±4123.2	21319.1±1267.3	5070.6±789.2		ns	5.05**↓
14	4017.3±278.3	1298.2±223.1	899.8±132.0		3.09**↓	4.46**↓
15	1045.7±116.4	1650.5±167.3	2323.8±129.4		1.58*↑	2.22**↑
16	353.3±49.3	450.7±23.7	810.6±67.3		ns	2.29**↑
17	1362.2±112.3	1574.1±113.9	2057.8±207.6		ns	1.51*↑
18	16890±1903.4	70144±2347.1	9625.5±789.3		4.15**↑	1.75*↓
19	3223.1±286.2	4850.7±348.2	1867.8±167.3		1.50*↑	1.73*↓
20	0.01	438.1±33.6	162.7±11.2		43810.00**↑	16270.00**↑
21	122.4±29.2	593.1±46.8	393.8±23.5		4.85**↑	3.22**↑
22	4183.1±288.2	7311.3±667.9	7949.3±1023.1		1.75*↑	1.90*↑
23	2838.4±265.3	4764.1±563.2	4682.3±376.2		1.68*↑	1.65*↑
24	3243.3±198.2	4986.3±443.1	5983.3±572.3		1.54*↑	1.84*↑
25	6410±370.6	3694.5±238.9	9486.1±889.0		1.74*↓	ns
26	1020.2±117.5	1582.4±78.4	1362.5±123.8		1.55*↑	ns
27	483.3±67.3	634.5±45.2	1440.5±196.3		ns	2.98**↑
28	1174.7±125.6	1186.7±97.9	1873.9±154.9		ns	1.60*↑
29	4783.7±338.5	4525±478.7	7374±590.3		ns	1.54*↑
30	33403.9±5672.7	30563.8±4562.9	14278.9±1783.1		ns	2.34**↓
31	4111.2±345.7	2681.6±357.9	2661.8±224.5		1.53*↓	1.54*↓
32	10733.1±1789.2	9719.2±1263.1	5408.5±488.2		ns	1.98*↓
33	11249.3±1893.2	15529.6±3354.2	7109.9±743.6		ns	1.58*↓
34	25398.8±4894.7	45407.7±5678.9	28253.1±4980.2		1.79*↑	ns
35	10322.8±2346.8	13582.9±1211.6	6826±678.3		ns	1.51*↓
36	8024.1±987.5	5357.9±456.7	4770±329.4		1.50*↓	1.68*↓
37	2711.1±332.6	1075.4±167.4	840.1±76.4		2.52**↓	3.23**↓
38	1809.5±276.5	1596.5±144.9	1171.6±120.3		ns	1.54*↓
39	4443.9±425.7	2087.9±324.1	1610.8±158.3		2.13**↓	2.76**↓
40	5152±689.2	3210.2±366.5	4077.8±558.6		1.60*↓	ns
41	2621.1±279.3	3246.2±234.0	1428.7±221.4		ns	1.83*↓
42	5769.5±523.4	5234.4±699.4	2709.3±267.8		ns	2.13**↓
43	1709.3±266.3	3093.8±110.0	3333.2±173.2		1.82*↑	1.95*↑
44	1069.9±123.1	1613.2±255.7	1659.5±167.3		1.51*↑	1.55*↑
45	2401.3±276.3	1506.6±133.1	1177±99.3		1.59*↓	2.04**↓
46	2228.7±338.1	1385.3±99.0	1373.9±178.3		1.61*↓	1.62*↓
47	3086.7±377.4	1427.3±144.6	1886.7±245.5		2.16**↓	1.64*↓
48	3421.2±479.1	1515.8±177.4	1692.8±149.0		2.26**↓	2.02**↓
49	1405.9±243.6	887.2±120.4	664±60.1		1.58*↓	2.12**↓
50	26904±379.4	17257.7±3452.8	22468.2±4567.2		1.56*↓	ns
51	2487.1±330.7	1536.9±144.7	1271.7±123.4		1.62*↓	1.96*↓
52	7487.7±873.1	6896.8±578.5	4936.1±567.3		ns	1.52*↓
53	1547.1±223.7	2430±188.4	1921.1±230.8		1.57*↑	ns
54	1149.8±107.0	1772.3±370.6	1725.8±100.5		1.54*↑	1.50*↑
55	1377.8±270.4	2218.3±94.2	2121.8±125.7		1.61*↑	1.54*↑
56	12591.3±2788.5	22178.5±4523.0	23040.4±177.5		1.76*↑	1.83*↑
57	1284±277.7	2057.7.2±212.1	2069.7±234.6		1.60*↑	1.61*↑
58	14555.9±3389.4	15003.2±1678.3	9158.2±1478.4		ns	1.59*↓
59	1514.6±235.6	1005.6+88.6	738.2±87.3		1.51*↓	2.05**↓
60	1761.9±395.1	2447.9±253.5	2899±203.1		ns	1.65*↑
61	7113.3±970.3	4311.3±867.3	4183.1±611.2		1.65*↓	1.70*↓
62	4742.9±722.1	3974.8±423.7	2736.1±165.4		ns	1.73*↓
63	3559.5±557.7	2186.3±154.8	2005.6±231.2		1.63*↓	1.77*↓
64	668.6±97.2	1028.4±88.3	483.2±59.6		1.54*↑	ns
65	1725±244.1	1528.3±144.0	890±74.0		ns	1.94*↓
66	2772.6±337.9	3521.6±423.1	1187±87.4		ns	2.34**↓
67	2212.3±422.4	2012±334.2	1111.7±89.3		ns	1.99*↓
68	3859.9±447.4	1502.9±144.8	2089.6±234.1		2.57**↓	1.85*↓
69	5463±622.3	3453.5±349.4	3648.4±423.1		1.58*↓	1.50*↓
70	1121.1±100.2	570.8±60.1	728±55.9		1.96*↓	1.54*↓
71	9135.4±945.6	14842.7±2451.1	6030.4±789.3		1.62*↑	1.51*↓
72	17518.5±2345.7	16660.2±1679.9	11041.5±1452.9		ns	1.59*↓
73	2802.8±337.5	2636.3±233.3	1719.8±227.4		ns	1.63*↓
74	1873.2±227.4	1240.4±232.1	2002.7±321.9		1.51*↓	ns
75	745.7±95.3	760.1±70.0	1452.2±112.0		ns	1.95*↑
76	1725±377.8	1528.3±123.3	890±76.6		ns	1.94*↓
77	979±90.8	1602.2±119.3	2788.3±346.5		1.64*↑	2.8**↑
78	1467±122.6	2211.3±210.5	1205.9±78.4		1.51*↑	ns
79	1160.9±230.1	1284.8±177.4	2182.1±321.5		ns	1.88*↑
80	3075±556.7	923±109.1	1203.1±103.7		3.33**↓	2.56**↓
81	359.2±33.7	870.4±86.2	646.4±77.2		2.42**↑	1.80*↑
82	454.4±44.9	1028.8±128.3	1154.7±137.2		2.26**↑	2.54**↑
83	515.4±47.3	1734.7±176.3	1523.9±178.9		3.37**↑	2.96**↑
84	508.1±65.4	588.9±67.2	6797.6±765.2		ns	13.38**↑
85	937.6±102.6	588.6±40.4	425.1±56.9		1.59*↓	2.21**↓
86	2547.7±346.8	1686.9±234.2	2585.5±377.3		1.51*↓	ns
87	6776±759.1	3496.1±452.1	9090.7±1673.2		1.94*↓	ns
88	765.8±70.8	642.6±56.3	464.8±50.2		ns	1.65*↓
89	659.7±88.4	251.9±20.5	583.3±23.4		2.62**↓	ns
90	1059.3±210.1	601.4±54.0	706.7±76.5		1.76*↓	1.50*↓
91	2704.5±456.7	1171.1±100.4	1263±143.1		2.31**↓	2.14**↓
92	1982.4±330.8	873.1±77.6	970.4±97.0		2.27**↓	2.04**↓
93	826.5±99.2	356.6±44.3	185.4±12.1		2.32**↓	4.46**↓
94	1941.5±329.6	2290.5±178.8	4034.3±387.4		ns	2.08**↑
95	2705.8±433.2	1718.9±234.6	2016.2±344.1		1.57*↓	ns
96	1553.7±336.9	1073.1±78.5	577.6±44.2		ns	2.69**↓
97	2221±225.5	1105.9+97.7	1241.6±167.4		2.01**↓	1.79*↓
98	785±88.1	618.4±60.8	414.1±34.2		ns	1.90*↓
99	401.8±67.7	261.3±20.1	227.1±17.3		1.54*↓	1.77*↓
100	1211.7±100.5	1105.6±11.7	1849.9±432.7		ns	1.53*↑
101	21100.8±3456.8	6922.6±789.4	23079±167.4		3.05**↓	ns
102	4146.4±667.4	1674.8±234.1	4395.6±379.3		2.48**↓	ns
103	1976.9±261.8	3643.5±499.3	3913.8±790.3		1.84*↑	1.98*↑
104	1700.3±100.2	900.6±79.3	1023.2±367.4		1.89*↓	1.66*↓
105	3878.4±526.9	2039.3±321.2	2273.6±196.0		1.90*↓	1.71*↓
106	884.7±77.8	951.2±120.2	1453.4±231.8		ns	1.64*↑
107	736.5±78.3	1179.4±256.3	1397±96.7		1.60*↑	1.90*↑
108	1743±221.1	1686.5±128.3	3086.9±412.1		ns	1.77*↑
109	4059.1±889.2	2289.8±329.0	2670.1±178.4		1.77*↓	1.52*↓
110	786.4±77.3	222.9±17.9	409.8±43.6		3.53**↓	1.92*↓
111	34583.8±7348.3	38248.7±5433.8	20332.8±2874.3		ns	1.70*↓
112	1536.7±445.2	688.3±55.5	915.9±87.0		2.23**↓	1.68*↓
113	833.4±99.8	1550.5±124.7	1781.5±231.7		1.86*↑	2.14**↑
114	1172.3±225.7	685.8±77.3	1084.1±67.8		1.71*↓	ns
115	635.9±70.1	283.8±15.3	393.8±32.1		2.24**↓	1.61*↓
116	358.6±23.3	212.9±20.6	434.5±45.3		1.68*↓	ns
117	468±56.6	296.4±33.1	312.2±26.8		1.58*↓	1.50*↓
118	913.9±100.7	1183.5±105.3	1399.4±378.9		ns	1.53*↑
119	2041±445.4	1038.2±136.9	1171.6±117.4		1.97*↓	1.74*↓
120	923.2±120.4	474.8±23.3	380.3±34.5		1.94*↓	2.43**↓
121	1399.5±321.2	781.2±76.2	930.8±94.5		1.79*↓	1.50*↓
122	518.2±43.2	198.6±19.3	346.1±29.4		2.61**↓	1.50*↓
123	1160.2±123.5	632±59.3	1035.3±56.3		1.84*↓	ns
124	480.3±66.7	1306.8±221.6	1844.7±212.4		2.72**↑	3.84**↑
125	401.9±34.8	266.7±21.2	461.3±56.7		1.51*↓	ns
126	357.6±44.7	386.5±34.2	543.6±48.9		ns	1.52*↑
127	1229.7±342.7	572.1±47.6	562±34.6		2.15**↓	2.19**↓
128	1141±223.8	541.4±60.0	753.8±84.6		2.11**↓	1.51*↓
129	395±23.1	209.6±29.4	351.2±23.4		1.88*↓	ns
130	1608.8±457.8	1511.2±177.4	2648.1±298.2		ns	1.65*↑
131	2143.3±367.9	1254.8±135.2	1591.1±221.1		1.71*↓	ns
132	1777.2±421.7	885.5±77.4	1147.6±121.8		2.00**↓	1.55*↓
133	639.3±77.4	589±67.3	137.3±10.9		ns	4.66**↓
134	807.9±78.4	1274.2±103.2	781.2±76.3		1.58*↑	ns
135	484.7±54.2	369.5±20.5	272.1±19.2		ns	1.78*↓
136	924.2±60.2	677.2±34.2	606.5±12.4		ns	1.52*↓
137	3255.7±579.3	1131.1±107.3	1806±197.3		2.88**↓	1.80*↓
138	1249.5±277.1	1162.4±177.3	1921±101.3		ns	1.54*↑
139	745.4±88.3	497.5±42.8	496.2±54.2		1.50*↓	1.50*↓
140	664.8±210.5	886.1±77.3	1011.2±47.3		ns	1.52*↑
141	1029.9±177.8	558±78.3	508.8±50.3		1.85*↓	2.02**↓
142	850.9±86.6	130.1±10.7	274.1±21.4		6.54**↓	3.10**↓
143	334.8±23.7	436.2±33.6	169.3±26.3		ns	1.98*↓
144	248.2±27.8	752.2±81.5	450.7±32.1		3.03**↑	1.82*↑
145	2687.1±277.9	1401.9±129.3	2101.2±200.4		1.9*↓	ns
146	564.4±66.3	375.2±31.1	314.2±21.5		1.50*↓	1.80*↓
147	399.2±46.8	224.8±20.1	469.3±57.2		1.78*↓	ns
148	449.1±77.9	634±78.0	674±78.2		ns	1.50*↑
149	754.8±86.4	287.8±22.4	218.6±22.5		2.62**↓	3.45**↓
150	9276.9±1230.5	15101.5±2789.3	8205.7±1230.2		1.63*↑	ns
