# Supplementary material for: Comparative proteomic analysis of a membrane-enriched fraction from flag leaves reveals responses to chemical hybridization agent SQ-1 in wheat
Source: Front Plant Sci. 2015 Aug 26;6:669. doi: 10.3389/fpls.2015.00669 (PMC4549638; doi:10.3389/fpls.2015.00669)
Supplement: Supplementary file 2 [file Table_2.XLSX]

## Sheet: Sheet1
Table S2 MS/MS data, GRAVY and numbers of TMDs of differentially expressed membrane proteins in flag leaves of Xinong1376
a Spot number in 2-DE gel, as show in Figure 3
b The NCBInr/SwissProt reference number of the spot.
c Protein names from the NCBInr/SwissProt database.
d Protein species from the NCBInr/SwissProt database.
eThe molecular mass of the predicted protein/the molecular mass of the protein as estimated by its gel migration.
fThe pI of the predicted protein/the pI of the protein as estimated by its gel migration.
g Percentage of predicated protein sequence covered by matched sequences from MS/MS data.
h The statistical probability of a true positive identification of the predicted protein as calculated by MASCOT MS/MS data.
i Grand average of hydropathicity index calculated using the matched protein sequence
j Prediction of TMDs using TMpred program
Spota	Accession No.b	Protein namec	Source speiesd	Theoretical/observed		SC (%)g	Scoreh	GRAVYi	TMpredj		Number of sequences peptides	Peptide sequences
				Mre (kDa)	pIf				inside to outside helices	outside to inside helices
Photosynthesis
6	RUBA_WHEAT	RuBisCO large subunit-binding protein subunit alpha	Triticum aestivum	57.6/64.5	4.83/5.05	18	400	-0.034	2	3	9	K.LANAVGVTLGPR.G R.NVVLDEYGNPK.V K.VVNDGVTIAR.A R.AIELANPMENAGAALIR.E R.AIELANPMENAGAALIR.E K.TVQGLIEELER.K K.SIVEFENAR.V K.EIIPLLEQTTQLR.C K.DLGLLVENATVDQLGTAR.K
8	gi|474153435	Ribulose bisphosphate carboxylase/oxygenase activase A	Triticum urartu	51.2/51.4	6.90/5.71	21	719	-0.375	2	1	9	K.MCCLFINDLDAGAGR.M R.VPIVVTGNDFSTLYAPLIR.D K.FYWAPTR.D K.GIFQTDNVSDESVVK.I K.IVDTFPGQSIDFFGALR.A R.VYDDEVR.K R.VYDDEVRK.W R.DGPVTFEQPK.M K.NFDPTAR.S
9	gi|671744546	RUBISCO activase beta, partial	Triticum aestivum	41.6/49.3	5.80/5.59	30	614	-0.363	1	0	9	K.GLAYDISDDQQDITR.G K.MCCLFINDLDAGAGR.M R.VPIVVTGNDFSTLYAPLIR.D K.FYWAPTR.D K.GIFQTDNVSDESVVK.I K.IVDTFPGQSIDFFGALR.A R.VYDDEVR.K R.VYDDEVRK.W K.LLEYGHMLVQEQDNVKR.V
11	gi|671744546	RUBISCO activase beta, partial	Triticum aestivum	41.6/43.7	5.80/6.54	27	708	-0.363	1	0	9	K.SFQCELVFAK.M K.MCCLFINDLDAGAGR.M R.VPIVVTGNDFSTLYAPLIR.D K.FYWAPTR.D K.GIFQTDNVSDESVVK.I K.IVDTFPGQSIDFFGALR.A R.VYDDEVR.K R.VYDDEVRK.W R.DGPVTFEQPK.M
13	gi|671744546	RUBISCO activase beta, partial	Triticum aestivum	41.6/43.0	5.80/5.95	30	753	-0.363	1	0	10	K.IPLILGIWGGK.G K.SFQCELVFAK.M K.MCCLFINDLDAGAGR.M R.VPIVVTGNDFSTLYAPLIR.D K.FYWAPTR.D K.GIFQTDNVSDESVVK.I K.IVDTFPGQSIDFFGALR.A R.VYDDEVR.K R.VYDDEVRK.W R.DGPVTFEQPK.M
15	gi|671744546	RUBISCO activase beta, partial	Triticum aestivum	41.6/36.5	5.80/6.02	28	529	-0.363	1	0	9	K.GLAYDISDDQQDITR.G K.SFQCELVFAK.M K.MCCLFINDLDAGAGR.M + Oxidation (M) R.VPIVVTGNDFSTLYAPLIR.D K.FYWAPTR.D K.GIFQTDNVSDESVVK.I K.IVDTFPGQSIDFFGALR.A R.VYDDEVR.K R.VYDDEVRK.W
16	gi|671744546	RUBISCO activase beta, partial	Triticum aestivum	41.6/35.7	5.80/5.97	28	659	-0.363	1	0	9	K.GLAYDISDDQQDITR.G K.SFQCELVFAK.M K.MCCLFINDLDAGAGR.M + Oxidation (M) R.VPIVVTGNDFSTLYAPLIR.D K.FYWAPTR.D K.GIFQTDNVSDESVVK.I K.IVDTFPGQSIDFFGALR.A R.VYDDEVR.K R.VYDDEVRK.W
18	gi|474352688	Oxygen-evolving enhancer protein 1	Triticum urartu	34.6/35.4	5.75/5.25	32	743	-0.264	2	1	8	K.RLTFDEIQSK.T K.GTGTANQCPTIDGGVDSFPFK.A K.FEEKDGIDYAAVTVQLPGGER.V K.DGIDYAAVTVQLPGGER.V R.VPFLFTVK.Q K.QLVATGKPESFSGPFLVPSYR.G R.GGSTGYDNAVALPAGGR.G R.GGSTGYDNAVALPAGGRGDEEELAK.E
19	gi|474352688	Oxygen-evolving enhancer protein 1	Triticum urartu	34.6/36.2	5.75/5.14	39	780	-0.264	2	1	9	K.RLTFDEIQSK.T K.GTGTANQCPTIDGGVDSFPFK.A K.FEEKDGIDYAAVTVQLPGGER.V K.DGIDYAAVTVQLPGGER.V R.VPFLFTVK.Q K.QLVATGKPESFSGPFLVPSYR.G R.GGSTGYDNAVALPAGGR.G R.GGSTGYDNAVALPAGGRGDEEELAK.E K.SKPETGEVIGVFESVQPSDTDLGAK.A
22	gi|671744546	RUBISCO activase beta, partial	Triticum aestivum	41.6/33.0	5.80/6.81	25	713	-0.363	1	0	10	K.SFQCELVFAK.M K.MCCLFINDLDAGAGR.M K.MCCLFINDLDAGAGR.M + Oxidation (M) R.VPIVVTGNDFSTLYAPLIR.D K.FYWAPTR.D K.FYWAPTRDDR.I K.GIFQTDNVSDESVVK.I K.IVDTFPGQSIDFFGALR.A R.VYDDEVR.K R.VYDDEVRK.W
23	gi|671744546	RUBISCO activase beta, partial	Triticum aestivum	41.6/42.9	5.80/6.58	29	676	-0.363	1	0	11	K.SFQCELVFAK.M K.MCCLFINDLDAGAGR.M K.MCCLFINDLDAGAGR.M + Oxidation (M) R.VPIVVTGNDFSTLYAPLIR.D K.FYWAPTR.D K.FYWAPTRDDR.I K.GIFQTDNVSDESVVK.I K.IVDTFPGQSIDFFGALR.A R.VYDDEVR.K R.VYDDEVRK.W K.LLEYGHMLVQEQDNVKR.V + Oxidation (M)
24	gi|671744546	RUBISCO activase beta, partial	Triticum aestivum	41.6/39.8	5.80/6.60	27	652	-0.363	1	0	10	K.SFQCELVFAK.M K.MCCLFINDLDAGAGR.M K.MCCLFINDLDAGAGR.M + Oxidation (M) R.VPIVVTGNDFSTLYAPLIR.D K.FYWAPTR.D K.GIFQTDNVSDESVVK.I K.IVDTFPGQSIDFFGALR.A R.VYDDEVR.K R.VYDDEVRK.W R.DGPVTFEQPK.M
25	gi|473965828	Chlorophyll a-b binding protein 1	Triticum urartu	30.4/28.4	5.25/5.00	16	295	-0.028	4	4	5	K.VAASSSPWYGSDR.V K.NRELEVIHCR.W R.ELEVIHCR.W R.WAMLGALGCVFPELLAR.N K.FGEAVWFK.A
26	gi|7960277	ribulose bisphosphate carboxylase activase B	Triticum aestivum	48.0/20.4	6.92/6.96	9	189	-0.357	2	1	3	K.GLAYDISDDQQDITR.G K.SFQCELVFAK.M K.MCCLFINDLDAGAGR.M + Oxidation (M)
29	RCAA_HORVU	Ribulose bisphosphate carboxylase/oxygenase activase A	Hordeum vulgare	51.4/49.3	8.04/5.57	14	328	-0.405	2	1	5	K.GLAYDISDDQQDITR.G R.VPIVVTGNDFSTLYAPLIR.D K.FYWAPTR.D K.IVDTFPGQSIDFFGALR.A R.VYDDEVR.K
30	gi|14017580	ribulose-1,5-bisphosphate carboxylase/oxygenase large subunit	Triticum aestivum	53.4/55.2	6.22/6.65	37	773	-0.278	3	3	12	K.DTDILAAFR.V R.VSPQPGVPPEEAGAAVAAESSTGTWTTVWTDGLTSLDR.Y K.TFQGPPHGIQVER.D K.YGRPLLGCTIKPK.L R.ACYECLR.G R.GGLDFTKDDENVNSQPFMR.W K.GHYLNATAGTCEEMIKR.A R.ELGVPIVMHDYLTGGFTANTTLAHYCR.D R.DNGLLLHIHR.A K.NHGMHFR.V R.EMTLGFVDLLR.D R.EMTLGFVDLLRDDFIEK.D
32	PSBP_WHEAT	Oxygen-evolving enhancer protein 2	Triticum aestivum	27.4/25.0	8.84/6.04	39	390	-0.208	1	1	7	K.KNTDFVAYSGEGFK.L K.EREFPGQVLR.Y R.EFPGQVLR.Y R.YEDNFDATSNLSVIINPTTK.K K.TDSEGGFESDAVATANVLESSAPVVDGK.Q K.QYYSITVLTR.T R.TADGDEGGKHQLITATVADGK.L
36	RBL_WHEAT	Ribulose bisphosphate carboxylase large chain	Triticum aestivum	53.4/56.1	6.22/6.80	23	425	-0.278	3	3	11	K.DTDILAAFR.V K.TFQGPPHGIQVER.D R.ACYECLR.G R.GGLDFTKDDENVNSQPFMR.W K.DDENVNSQPFMR.W K.GHYLNATAGTCEEMIKR.A R.DNGLLLHIHR.A K.NHGMHFR.V K.NHGMHFR.V + Oxidation (M) R.EMTLGFVDLLR.D R.EMTLGFVDLLR.D + Oxidation (M) R.VALEACVQAR.N R.EGNEIIR.A
39	RBS1_WHEAT	Ribulose bisphosphate carboxylase small chain PWS4.3	Triticum aestivum	19.7/16.2	8.99/5.78	31	210	-0.187	1	1	5	K.QVDYLIR.S R.EHNSSPGYYDGR.Y K.EYPDAYVR.V R.VIGFDNLR.Q R.QVQCVSFIAFRPPGCEESGK.A
42	RCAA_HORVU	Ribulose bisphosphate carboxylase/oxygenase activase A	Hordeum vulgare	51.4/50.3	8.04/5.45	9	222	-0.405	2	1	3	R.VPIVVTGNDFSTLYAPLIR.D K.FYWAPTR.D K.IVDTFPGQSIDFFGALR.A
48	gi|474438538	RuBisCO large subunit-binding protein subunit beta	Triticum urartu	83.4/64.5	7.79/5.37	20	810	-0.16	3	4	11	K.LADLVGVTLGPK.G K.IVNDGVTVAR.E K.VIAAGANPVQITR.G K.GVVTLEEGR.S R.SSENNLYVVEGMQFER.G R.SSENNLYVVEGMQFER.G + Oxidation (M) R.GYISPYFVTDSEK.M R.DLINVLEEAIR.G K.TQYLDDIAILTGGTVIRDEVGLTLDK.A K.ESTTIVGDGSTQEEVTKR.V K.NLIEAAEQDYEKEK.L K.AAVEEGIVVGGGCTLLR.L
50	gi|473965828	Chlorophyll a-b binding protein 1	Triticum urartu	30.4/29.5	5.25/5.13	16	280	-0.028	4	4	5	K.VAASSSPWYGSDR.V K.NRELEVIHCR.W R.ELEVIHCR.W7 R.WAMLGALGCVFPELLAR.N K.FGEAVWFK.A
57	gi|671744546	RUBISCO activase beta, partial	Triticum aestivum	41.6/46.0	5.80/5.57	27	556	-0.363	1	0	9	K.GLAYDISDDQQDITR.G K.MCCLFINDLDAGAGR.M + Oxidation (M) R.VPIVVTGNDFSTLYAPLIR.D K.FYWAPTR.D K.FYWAPTRDDR.I K.IVDTFPGQSIDFFGALR.A R.VYDDEVR.K R.VYDDEVRK.W K.LLEYGHMLVQEQDNVKR.V + Oxidation (M)
58	gi|671744544	RUBISCO activase alpha, partial	Triticum aestivum	44.8/49.3	5.62/5.95	30	758	-0.409	1	0	11	K.SFQCELVFAK.M K.MCCLFINDLDAGAGR.M K.MCCLFINDLDAGAGR.M + Oxidation (M) R.VPIVVTGNDFSTLYAPLIR.D K.FYWAPTR.D K.GIFQTDNVSDESVVK.I K.IVDTFPGQSIDFFGALR.A R.VYDDEVR.K R.VYDDEVRK.W R.DGPVTFEQPK.M K.LLEYGHMLVQEQDNVKR.V + Oxidation (M) K.NFDPTAR.S
60	gi|671744546	RUBISCO activase beta, partial	Triticum aestivum	41.6/40.2	5.80/6.77	21	587	-0.363	1	0	8	K.MCCLFINDLDAGAGR.M K.MCCLFINDLDAGAGR.M + Oxidation (M) R.VPIVVTGNDFSTLYAPLIR.D K.FYWAPTR.D K.GIFQTDNVSDESVVK.I K.IVDTFPGQSIDFFGALR.A R.VYDDEVR.K R.VYDDEVRK.W
67	gi|225690794	chlorophyll a-b binding protein	Triticum aestivum	27.2/23.0	5.42/5.25	9	283	-0.156	5	4	4	R.FKESEIYHCR.W K.ESEIYHCR.W K.KYPGGAFDPLGFSK.D K.YPGGAFDPLGFSK.D
71	UCRIA_WHEAT	Cytochrome b6-f complex iron-sulfur subunit	Triticum aestivum	24.1/18.0	8.47/6.35	47	385	-0.069	2	3	8	K.DKLGNDILVEDWLK.T K.LGNDILVEDWLK.T K.GDPTYLVVESDK.T K.TLATYGINAVCTHLGCVVPWNAAENK.F K.FLCPCHGSQYNNQGK.V R.GPAPLSLALVHADVDDGK.V R.GPAPLSLALVHADVDDGKVVFVPWVETDFR.T R.TGDNPWWK.
72	gi|11990901	ribulose-1,5-bisphosphate carboxylase/oxygenase small subunit	Triticum aestivum	19.7/16.3	8.81/6.35	31	331	-0.131	1	1	5	K.QVDYLIR.S R.EHNSSPGYYDGR.Y K.EYPDAYVR.V R.VIGFDNLR.Q R.QVQCVSFIAFRPPGCEESGK.A
76	gi|86439712	photosystem 1 subunit 5	Triticum aestivum	15.2/12.4	9.59/5.35	18	201	0.13	3	3	3	R.FVFFNFQR.E K.THFEAGDER.A R.AKEFAGILK.S
93	RCAA_HORVU	Ribulose bisphosphate carboxylase/oxygenase activase A	Hordeum vulgare	51.4/58.4	8.04/5.34	7	84	-0.405	2	1	2	R.VPIVVTGNDFSTLYAPLIR.D K.IVDTFPGQSIDFFGALR.A
105	gi|474153435	Ribulose bisphosphate carboxylase/oxygenase activase A	Triticum urartu	51.2/48.9	6.90/5.74	18	625	-0.375	2	1	9	K.IPLILGIWGGK.G K.MCCLFINDLDAGAGR.M R.VPIVVTGNDFSTLYAPLIR.D K.FYWAPTR.D K.FYWAPTRDDR.I K.IVDTFPGQSIDFFGALR.A R.VYDDEVR.K R.VYDDEVRK.W K.NFDPTAR.S
106	gi|37783283	ribulose-1,5-bisphosphate carboxylase activase	Triticum aestivum	22.5/50.3	4.98/6.21	28	352	-0.473	0	0	5	R.VPIVVTGNDFSTLYAPLIR.D K.FYWAPTR.D K.IVDTFPGQSIDFFGALR.A R.VYDDEVRK.W K.NFDPTAR.S
116	CAHC_HORVU	Carbonic anhydrase	Hordeum vulgare	35.7/26.0	8.93/6.30	13	238	-0.031	1	4	4	K.YMVFACADSR.V K.YMVFACADSR.V + Oxidation (M) R.VCPSVTLGLEPGEAFTIR.N K.DGADDSFHFVEDWVR.I
121	gi|474121685	Chlorophyll a-b binding protein 8	Triticum urartu	29.3/25.8	8.69/5.81	14	156	-0.158	4	3	4	R.QLWFASK.Q R.WLAYGEIFNGR.T R.RLQDWYNPGSMGK.Q + Oxidation (M) K.QYFLGLEK.Y
125	gi|37783283	ribulose-1,5-bisphosphate carboxylase activase	Triticum aestivum	22.5/25.4	4.98/4.92	51	562	-0.473	0	0	10	R.VPIVVTGNDFSTLYAPLIR.D K.FYWAPTR.D K.FYWAPTRDDR.I K.GIFQTDNVSDESVVK.I K.IVDTFPGQSIDFFGALR.A R.VYDDEVR.K R.VYDDEVRK.W R.DGPVTFEQPK.M K.LLEYGHMLVQEQDNVKR.V + Oxidation (M) K.NFDPTAR.S
127	gi|474267868	Chlorophyll a-b binding protein CP24 10A	Triticum urartu	23.0/21.1	6.31/5.31	34	439	0.055	3	2	5	R.EAELIHGR.W R.WVDFFNPDSQSVEWATPWSR.T R.TAENFANFTGEQGYPGGK.F K.FFDPLGLGGETK.D K.DGVYIPDTEKLER.L
133	PSBO_WHEAT	Oxygen-evolving enhancer protein 1	Triticum aestivum	34.9/20.1	8.73/5.68	19	341	-0.368	2	1	5	K.RLTFDEIQSK.T K.GTGTANQCPTIDGGVDSFPFK.A K.FCLEPTSFTVK.A K.FEEKDGIDYAAVTVQLPGGER.V K.DGIDYAAVTVQLPGGER.V
136	gi|474267868	Chlorophyll a-b binding protein CP24 10A	Triticum urartu	23.0/21.0	6.31/5.10	10	131	0.055	3	2	2	R.EAELIHGR.W K.DGVYIPDTEKLER.L
141	UCRIA_WHEAT	Cytochrome b6-f complex iron-sulfur subunit	Triticum aestivum	24.1/18.3	8.47/5.86	30	295	-0.069	2	3	5	K.DKLGNDILVEDWLK.T K.FLCPCHGSQYNNQGK.V R.GPAPLSLALVHADVDDGK.V R.GPAPLSLALVHADVDDGKVVFVPWVETDFR.T R.TGDNPWWK.-
145	gi|11990901	ribulose-1,5-bisphosphate carboxylase/oxygenase small subunit	Triticum aestivum	19.7/16.5	8.81/6.25	31	266	-0.131	1	1	5	K.QVDYLIR.S R.EHNSSPGYYDGR.Y K.EYPDAYVR.V R.VIGFDNLR.Q R.QVQCVSFIAFRPPGCEESGK.A
150	gi|14017588	photosystem II protein V	Triticum aestivum	9.4/12.0	4.64/6.84	37	288	0.084	1	1	4	R.SFADIITSIR.Y R.QGIPLITDR.F R.QGIPLITDRFDSLEQLDEFSR.S R.FDSLEQLDEFSR.S
ATP synthesis and Ion transport
1	ATPA_WHEAT	ATP synthase subunit alpha	Triticum aestivum	55.3/59.2	6.11/6.80	26	581	-0.068	2	2	12	R.ERIEQYNR.K R.IEQYNR.K K.VGIENIGR.V R.VVQVGDGIAR.I R.IIGLGEIMSGELVEFAEGTR.G R.IAQIPVSEAYLGR.V R.LIESPAPSIISR.R R.EAYPGDVFYLHSR.L K.QSQANPLPVEEQIATIYTGTR.G R.GYLDSLEIEQVNK.F K.FLDELRK.H K.EAIQEQLER.F
2	gi|81176509	atp1	Triticum aestivum	55.6/58.3	5.70/6.11	25	588	-0.107	1	1	11	R.AAELTTLLESR.M R.MTNFYTNFQVDEIGR.V R.VVSVGDGIAR.V K.GALSDHER.R K.AVDSLVPIGR.G R.QMSLLLR.R R.EAFPGDVFYLHSR.L R.GIRPAINVGLSVSR.V K.LELAQYR.E R.EVAAFAQFGSDLDAATQALLNR.G K.QIVVIYAAVNGFCDR.M
5	gi|525291	ATP synthase beta subunit	Triticum aestivum	59.3/58.2	5.56/5.30	39	1369	-0.062	2	2	14	K.ITDEFTGAGSIGQVCQVIGAVVDVR.F R.FDEGLPPILTALEVLDNSIR.L R.LVLEVAQHLGENVVR.T R.TIAMDGTEGLVR.G K.VLNTGSPITVPVGR.A K.THDFLPIHR.E K.VVDLLAPYQR.G K.AHGGFSVFAGVGER.T K.CALVYGQMNEPPGAR.A R.VGLTGLTVAEHFR.D R.DAEGQDVLLFIDNIFR.F R.FTQANSEVSALLGR.I R.IPSAVGYQPTLATDLGGLQER.I R.QISELGIYPAVDPLDSTSR.M
31	gi|125744990	vacuolar ATPase subunit B1	Triticum aestivum	54.1/59.2	5.12/5.39	32	1061	-0.247	1	2	12	K.EGADMEEGTLEIGIEYR.T K.EGADMEEGTLEIGIEYR.T + Oxidation (M) K.YQEIVNIR.L R.TYPEEMIQTGISTIDVMNSIAR.G K.IPLFSAAGLPHNEIAAQICR.Q R.VTLFLNLANDPTIER.I R.QIYPPINVLPSLSR.L R.RDHSDVSNQLYANYAIGK.D K.AVVGEEALSSEDLLYLEFLDKFER.K R.KFVAQGAYDTR.N K.FVAQGAYDTR.N K.TLDAFYSR.D
33	ATPA_WHEAT	ATP synthase subunit alpha	Triticum aestivum	55.3/25.4	6.11.5.50	10	119	-0.068	2	2	4	R.IAQIPVSEAYLGR.V R.LIESPAPSIISR.R K.QSQANPLPVEEQIATIYTGTR.G K.EAIQEQLER.F
34	ATPA_WHEAT	ATP synthase subunit alpha	Triticum aestivum	55.3/58.5	6.11/6.54	29	744	-0.068	2	2	11	R.VVQVGDGIAR.I R.IIGLGEIMSGELVEFAEGTR.G R.IIGLGEIMSGELVEFAEGTR.G + Oxidation (M) R.IAQIPVSEAYLGR.V R.VVNALAKPIDGKGEIIASESR.L R.LIESPAPSIISR.R R.SVYEPLQTGLIAIDSMIPIGR.G R.EAYPGDVFYLHSR.L K.QSQANPLPVEEQIATIYTGTR.G K.FLDELRK.H K.EAIQEQLER.F
35	ATPB_WHEAT	ATP synthase subunit beta	Triticum aestivum	53.9/60.3	5.06/5.30	38	1140	-0.093	4	4	13	K.LPYIYNALVVQSR.D R.DTDDKQINVTCEVQQLLGNNR.V K.QINVTCEVQQLLGNNR.V R.GMEVIDTGAPLSVPVGGATLGR.I R.IFNVLGEPVDNLGPVDSSATFPIHR.S K.AHGGVSVFGGVGER.T K.VALVYGQMNEPPGAR.M K.VALVYGQMNEPPGAR.M + Oxidation (M) R.DVNKQDVLLFIDNIFR.F R.FVQAGSEVSALLGR.M R.MPSAVGYQPTLSTEMGSLQER.I K.GIYPAVDPLDSTSTMLQPR.I R.IVGNEHYETAQR.V
46	gi|90025017	vacuolar proton-ATPase subunit A	Triticum aestivum	68.9/76.3	5.23/5.54	28	1064	-0.218	3	3	15	R.MTTFEEGERESEYGYVR.K R.ESEYGYVR.K R.VGHDSLIGEIIR.L R.LEGDSATIQVYEETAGLTVNDPVLR.T K.SGDVYIPR.G K.EFTMLHTWPVR.T K.LAADTPLLTGQR.V K.YSNSDTVVYVGCGER.G R.LAEMPADSGYPAYLASR.L R.LASFYER.A K.VQCLGSPDR.T K.FDPGFIDMR.T R.NIIHFNTLANQAVER.A R.MGDLFYR.L K.LYDDLTTGFR.N
47	gi|90025017	vacuolar proton-ATPase subunit A	Triticum aestivum	68.9/77.5	5.23/5.47	29	985	-0.218	3	3	14	R.MTTFEEGERESEYGYVR.K R.VGHDSLIGEIIR.L R.LEGDSATIQVYEETAGLTVNDPVLR.T K.SGDVYIPR.G K.EFTMLHTWPVR.T K.LAADTPLLTGQR.V K.YSNSDTVVYVGCGER.G R.LAEMPADSGYPAYLASR.L R.LASFYER.A K.FDPGFIDMR.T R.EVLQREDDLNEIVQLVGK.D R.NIIHFNTLANQAVER.A R.MGDLFYR.L K.LYDDLTTGFR.N
51	gi|81176509	atp1	Triticum aestivum	55.6/58.4	5.70/5.97	22	727	-0.107	1	1	10	R.AAELTTLLESR.M R.MTNFYTNFQVDEIGR.V + Oxidation (M) R.VVSVGDGIAR.V K.GALSDHER.R K.AVDSLVPIGR.G R.ELIIGDR.Q R.EAFPGDVFYLHSR.L K.LELAQYR.E R.EVAAFAQFGSDLDAATQALLNR.G K.QPQYEPLPIEK.Q
52	gi|525291	ATP synthase beta subunit	Triticum aestivum	59.3/58.0	5.56/5.37	42	1514	-0.062	2	2	15	K.ITDEFTGAGSIGQVCQVIGAVVDVR.F R.FDEGLPPILTALEVLDNSIR.L R.LVLEVAQHLGENVVR.T R.TIAMDGTEGLVR.G K.VLNTGSPITVPVGR.A K.THDFLPIHR.E K.VVDLLAPYQR.G K.AHGGFSVFAGVGER.T K.CALVYGQMNEPPGAR.A R.VGLTGLTVAEHFR.D R.DAEGQDVLLFIDNIFR.F R.FTQANSEVSALLGR.I R.IPSAVGYQPTLATDLGGLQER.I R.QISELGIYPAVDPLDSTSR.M R.MLSPHVLGVDHYNTAR.G
59	gi|285014508	ATP synthase subunit	Triticum aestivum	40.0/41.2	8.18/6.13	20	518	-0.135	1	1	9	R.VAIVVLTGER.G R.GLCGAFNNNVLK.K K.KGNAYFQR.R K.GNAYFQR.R R.RDYIPTER.F R.DYIPTER.F R.ALQESLASELAAR.M R.MSAMSSATDNAIDLR.K K.NLSMVYNR.R
64	ATPB_WHEAT	ATP synthase subunit beta	Triticum aestivum	53.9/40.2	5.06/5.41	16	252	-0.093	4	4	5	R.GMEVIDTGAPLSVPVGGATLGR.I K.AHGGVSVFGGVGER.T K.VALVYGQMNEPPGAR.M R.DVNKQDVLLFIDNIFR.F R.FVQAGSEVSALLGR.M
66	ATPB_WHEAT	ATP synthase subunit beta	Triticum aestivum	53.9/35.2	5.06/5.13	23	862	-0.093	4	4	11	K.VALVYGQMNEPPGAR.M K.VALVYGQMNEPPGAR.M + Oxidation (M) R.DVNKQDVLLFIDNIFR.F K.QDVLLFIDNIFR.F R.FVQAGSEVSALLGR.M R.MPSAVGYQPTLSTEMGSLQER.I K.GIYPAVDPLDSTSTMLQPR.I K.GIYPAVDPLDSTSTMLQPR.I + Oxidation (M) R.IVGNEHYETAQR.V R.YKELQDIIAILGLDELSEEDR.L K.ELQDIIAILGLDELSEEDR.L
73	gi|14017578	ATP synthase CF1 epsilon subunit	Triticum aestivum	15.3/15.9	5.20/5.67	56	319	-0.009	1	1	6	K.RIIWDCEVK.E R.IIWDCEVK.E K.EIILSTNSGQIGVLPNHAPINTAVDMGPLR.I K.EIILSTNSGQIGVLPNHAPINTAVDMGPLR.I + Oxidation (M) R.IVNNEIIILGNDAELGSDIDPEEAQK.A R.IRIEAVNWIPPSN.
86	gi|90025017	vacuolar proton-ATPase subunit A	Triticum aestivum	68.8/80.2	5.23/5.41	19	752	-0.218	3	3	9	R.VGHDSLIGEIIR.L R.LEGDSATIQVYEETAGLTVNDPVLR.T K.LAADTPLLTGQR.V K.YSNSDTVVYVGCGER.G R.LAEMPADSGYPAYLASR.L R.LASFYER.A K.VQCLGSPDR.T R.NIIHFNTLANQAVER.A K.LYDDLTTGFR.N
95	gi|525291	ATP synthase beta subunit	Triticum aestivum	59.3/60.4	5.56/5.45	29	1241	-0.062	2	2	11	R.FDEGLPPILTALEVLDNSIR.L R.LVLEVAQHLGENVVR.T K.VLNTGSPITVPVGR.A K.THDFLPIHR.E K.VVDLLAPYQR.G K.AHGGFSVFAGVGER.T R.VGLTGLTVAEHFR.D R.DAEGQDVLLFIDNIFR.F R.FTQANSEVSALLGR.I R.IPSAVGYQPTLATDLGGLQER.I R.QISELGIYPAVDPLDSTSR.M
111	gi|14017579	ATP synthase CF1 beta subunit	Triticum aestivum	53.9/26.9	5.06/4.70	35	1090	-0.093	4	4	12	K.LPYIYNALVVQSR.D R.DTDDKQINVTCEVQQLLGNNR.V K.QINVTCEVQQLLGNNR.V R.GMEVIDTGAPLSVPVGGATLGR.I R.IFNVLGEPVDNLGPVDSSATFPIHR.S K.VALVYGQMNEPPGAR.M R.VGLTALTMAEYFR.D R.DVNKQDVLLFIDNIFR.F K.QDVLLFIDNIFR.F R.FVQAGSEVSALLGR.M R.MPSAVGYQPTLSTEMGSLQER.I K.GIYPAVDPLDSTSTMLQPR.I
113	gi|475621613	Putative voltage-gated potassium channel subunit beta	Aegilops tauschii	36.6/37.8	6.37/6.61	18	357	-0.255	4	2	7	K.SLLQACR.D R.AEEIMGQAIR.D R.AEEIMGQAIR.D + Oxidation (M) K.LFWGGQGPNDK.G R.LDLVGPIVEQPEYNLFSR.H R.SLVDDTLR.K K.RLESYR.-
147	gi|14017578	ATP synthase CF1 epsilon subunit	Triticum aestivum	15.3/15.5	5.20/4.88	23	226	-0.009	1	1	4	M.KLNLYVLTPK.R K.RIIWDCEVK.E R.IIWDCEVK.E R.IRIEAVNWIPPSN.-
Protein folding and assembly
41	gi|473787307	ATP-dependent Clp protease ATP-binding subunit clpA-like protein CD4B	Triticum urartu	98.4/104.3	5.91/5.72	14	597	-0.335	2	2	10	R.GSGFVAVEIPFTPR.A R.VLELSLEEAR.Q K.TAIAEGLAQR.I K.YRGEFEER.L R.GELQCIGATTLDEYRK.H K.VPEPTVEESIQILR.G K.NPNRPIASFIFSGPTGVGK.S K.LIGSPPGYVGYTEGGQLTEAVR.R K.QYFRPEFLNR.L R.LDEMIVFR.Q
43	gi|474012573	Heat shock cognate 70 kDa protein 1	Triticum urartu	71.5/94.0	5.07/5.26	22	690	-0.409	4	4	11	R.VEIIANDQGNR.T R.TTPSYVAFTDSER.L K.DAGVIAGINVLR.I K.ATAGDTHLGGEDFDNR.M R.MVNHFVQEFK.R R.ARFEEMNMDLFR.K R.FEEMNMDLFR.K K.STVHDVVLVGGSTR.I K.SINPDEAVAYGAAVQAAILSGEGNEK.V K.EQVFSTYSDNQPGVLIQVYEGER.T K.NALENYSYNMR.N
44	gi|82582811	heat shock protein 90	Triticum aestivum	75.9/103.9	5.09/5.13	24	790	0.13	2	1	13	K.SDLVNNLGTIAR.S K.HNDDEQYVWESQAGGSFTVTR.D K.DDQMEYLEER.R K.QKPIWMR.K K.SLTNDWEEHLAVK.H K.HFSVEGQLEFK.A K.RAPFDLFDNK.K K.GIVDSEDLPLNISR.E K.LGIHEDSQNR.T K.SGDELTSLKDYVTR.M R.VVDSPCCLVTGEYGWTANMER.I K.TMEINPENAIMDELR.K K.TMEINPENAIMDELRK.R
53	gi|475558950	Trigger factor	Aegilops tauschii	61.3/57.0	5.07/5.03	23	804	-0.337	1	0	11	K.VPGFRPGK.I K.IVPENVLLNYVGPQHVR.A R.AATVEAILR.H R.HTLPQALSSVEER.A K.FDDMNEAFSLDHVFR.Y K.FDDMNEAFSLDHVFR.Y + Oxidation (M) R.YDVAVDVVPEVR.W R.TFPIQFPESFEQETLQGVR.A K.LLPGCNTIDEVKER.I K.LLQLQAER.K K.EVENSIEEFKR.Y
55	gi|473983421	Heat shock cognate 70 kDa protein 1	Triticum urartu	83.0/94.4	5.11/5.32	19	823	-0.356	5	5	12	K.GEGPAIGIDLGTTYSCVGVWQHDR.V R.VEIIANDQGNR.T R.TTPSYVAFTDSER.L R.RFADAPVQSDIK.M K.DAGVIAGLNVMR.I K.ATAGDTHLGGEDFDNR.M R.ARFEELNMDLFR.K R.FEELNMDLFR.K R.FEELNMDLFR.K + Oxidation (M) K.STIHDVVLVGGSTR.I K.EQVFSTYSDNQPGVLIQVFEGER.T K.NSLENYAYNMR.N
65	P2SAF_ORYSJ	Photosystem II stability/assembly factor HCF136	Oryza sativa subsp. japonica	45.5/42.1	9.02/5.32	15	253	-0.247	4	3	6	R.SIPSAEDEDFNYR.F K.AAVQETVSATLNR.T R.TVSSGISGASYYTGTFNTVNR.S R.IQNMGWR.A R.IQNMGWR.A + Oxidation (M) R.GFGILDVGYR.S
74	gi|474330238	PsbP domain-containing protein 1	Triticum urartu	28.1/22.9	6.02/5.00	26	541	-0.344	1	1	9	K.GAGADIFFR.D K.TVEDLGPPEK.A K.QYLTEFMSTR.L K.QYLTEFMSTR.L + Oxidation (M) R.VQSLEWDR.R R.VQSLEWDRR.Y R.YLTVLGVENNQLYALR.L R.LLSEEEGDLR.R R.LLSEEEGDLRR.V
79	gi|556673	heat-shock protein	Secale cereale	88.4/104.9	4.90/4.90	11	340	-0.539	1	1	7	R.ELVSNASDALDKLR.F K.QYIWEAEANSSSYVIR.E R.GTQITLFLR.E R.VFISDDFDGELFPR.Y K.GVVDSNDLPLNVSR.E K.AQTLGDTSSLEFMR.G R.TENENDPWRD.-
81	CLPB2_ORYSJ	Chaperone protein ClpB2	Oryza sativa subsp. japonica	109.1/103.6	6.25/6.29	10	224	-0.41	2	2	9	R.DLEALIQR.A K.TAIAEGLAQR.I R.IVQGDVPQALTNR.R K.YRGEFEDR.L K.YIEKDPALER.R R.FQQVYVDQPSVEDTISILR.G R.YELHHGVR.I K.YGSLNALQR.Q R.LIGAPPGYVGYEEGGQLTEAVR.R
82	CLPC1_ORYSJ	Chaperone protein ClpC1	Oryza sativa subsp. japonica GN	101.8/104.4	6.14/5.76	16	398	-0.321	2	2	11	R.GSGFVAVEIPFTPR.A R.VLELSLEEAR.Q R.QLGHNYIGSEHLLLGLLR.E R.VLESLGADPNNIR.T K.LAEEGKLDPVVGR.Q K.TAIAEGLAQR.I K.YRGEFEER.L K.VPEPTVDETIQILR.G K.NPNRPIASFIFSGPTGVGK.S K.LIGSPPGYVGYTEGGQLTEAVR.R K.QYFRPEFLNR.L
83	CLPC1_ORYSJ	Chaperone protein ClpC1	Oryza sativa subsp. japonica GN	101.8/104.3	6.14/5.69	14	373	-0.321	2	2	11	R.GSGFVAVEIPFTPR.A R.VLELSLEEAR.Q R.QLGHNYIGSEHLLLGLLR.E R.VLESLGADPNNIR.T K.LAEEGKLDPVVGR.Q K.TAIAEGLAQR.I K.YRGEFEER.L K.VPEPTVDETIQILR.G K.NPNRPIASFIFSGPTGVGK.S K.QYFRPEFLNR.L R.LDEMIVFR.Q + Oxidation (M)
85	gi|474200923	Luminal-binding protein 3	Triticum urartu	77.7/100.2	5.08/5.33	23	1082	-0.487	5	4	12	R.ITPSWVGFTDGER.L K.INDAVVTVPAYFNDAQR.Q K.DAGVIAGLNVAR.I R.IINEPTAAAIAYGLDKR.G R.ALSNQHQVR.V R.VEIESLFDGTDFSEPLTR.A R.ARFEELNNDLFR.K R.FEELNNDLFR.K K.TQIHEIVLVGGSTR.I K.SQVFTTYQDQQTTVSIQVFEGER.S K.FDLSGIPPAPR.G K.LKEVEAVCNPIVSAVYQR.S
122	gi|473945885	20 kDa chaperonin	Triticum urartu	25.9/26.0	8.82/5.56	28	360	-0.126	1	1	4	K.YTSLKPLGDR.V K.TIGGILLPSSAQSKPQGGEIVAVGGGR.T K.EKPSIGTVVAVGPGSLDEEGKR.Q K.GADGTNYIVLR.V
129	gi|475509125	PsbP domain-containing protein 4	Aegilops tauschii	29.1/21.5	6.92/6.60	37	523	-0.24	3	3	7	K.VPDGWEETPVSIADLGGTEIDLR.F R.LSVIVAPTR.R R.RFADDLDDATIEK.I K.VINAFGPEVIGENVEGK.V K.VLSTATAEYSGR.T R.TYYQFELEPPHIFITATAAGNR.L K.QIAESFR.V
139	gi|474410285	PsbP-like protein 2	Triticum urartu	54.5/17.3	8.26/5.10	12	515	-0.543	3	3	6	R.SYVDANDGYSYLYPADWR.D R.DFDFLGHDSAFK.D R.DFDFLGHDSAFKDR.N R.NVQLQSVR.V R.VAFIPTQK.T R.YYTLIVTANER.R
142	gi|14017573	photosystem I assembly protein Ycf3	Triticum aestivum	19.8/17.2	5.46/5.93	23	302	-0.461	1	0	6	K.KAFTYYR.D K.AFTYYR.D R.LEIDPYDR.S K.ALEYYFR.A R.NPFLPQAFNNMAVICHYR.G R.NPFLPQAFNNMAVICHYR.G + Oxidation (M)
143	gi|474121960	hypothetical protein TRIUR3_03034	Triticum urartu	22.9/18.0	9.03/6.08	41	647	0.053	1	3	7	R.DPFPEEIASNFGEK.T K.TLGNVDTLHR.I R.ILIPTLSVLSLSR.V R.VPLDADPAPLSEEDAR.K K.VRDQACGDELIAR.I R.DQACGDELIAR.I K.TLDGAGHAPAALQFEAPNQVR.A
Unclassified proteins
27	gi|326530656	predicted protein	Hordeum vulgare subsp. vulgare	46.9/19.7	9.08/6.96	26	577	-0.402	2	1	8	R.AGVSVYKPR.S R.SYEVLVSDAAR.S R.SLAAAIDDGR.T R.TRLEIEFPPLPSSISSYK.G K.GSSDEFIDANVQLALAVVR.D R.FLSQFTPVFYIR.Q K.TIAVTPYIVNYSGAVFR.Q R.VLGLQEEVGSQLEFLR.R
40	unmatched			N/A/86.5	N/A/6.02	N/A	N/A	N/A	N/A	N/A
78	gi|326499830	predicted protein	Hordeum vulgare subsp. vulgare	26.7/25.0	4.78/4.21	23	540	-0.004	1	2	7	K.IFAEEAIAEFFDNPTVPR.E K.IFAEEAIAEFFDNPTVPREEK.T R.ASLMPQIVR.E K.TRLDPELIAGFTVQYGR.D R.LDPELIAGFTVQYGR.D R.DSSNFIDMSVR.K R.DSSNFIDMSVR.K + Oxidation (M)
84	gi|669030388	unnamed protein product	Triticum aestivum	77.5/105.2	5.27/5.30	10	214	-0.963	1	0	7	R.EKVESEPGYLER.L K.VEDAPQDLALER.Y K.FDQDYYPGR.R K.GNDWYWIR.H R.FDFPPIFHR.K R.EGGRPPIPR.K R.YDYWGEPR.N
89	gi|474108806	putative inactive purple acid phosphatase 27	Triticum urartu	67.3/97.3	6.50/6.25	12	474	-0.47	3	2	8	K.GTIQFQLINQR.S R.DPGFIHTAFMR.G + Oxidation (M) R.APPTPGQSSLQR.V K.VDYGMFR.F + Oxidation (M) R.FCVADSEHDWR.E K.FIEECLSTVDR.K K.FIEECLSTVDRK.H R.DRDYGFTK.L
90	gi|474108806	putative inactive purple acid phosphatase 27	Triticum urartu	67.3/97.3	6.50/6.35	10	300	-0.47	3	2	7	K.GTIQFQLINQR.S R.APPTPGQSSLQR.V K.VDYGMFR.F + Oxidation (M) R.FCVADSEHDWR.E K.FIEECLSTVDR.K K.FIEECLSTVDRK.H R.DRDYGFTK.L
92	gi|669028025	unnamed protein product	Triticum aestivum	53.4/62.1	6.49/6.70	9	334	-0.042	6	5	4	R.SSGGFLGWLTGAR.S R.LNTDVLEEFLALNYTSPR.I K.SVYVGGEYR.R R.QALAFGER.K
96	gi|474407239	hypothetical protein TRIUR3_26439	Triticum urartu	38.4/55.5	4.87/5.22	32	716	-0.463	0	0	9	R.TPPPTAPPGQLYQPFHPPPNPLPETYR.N R.WYEYAPLISSLSR.E R.LVVASQVR.D R.RGDEGWDAFDR.H R.GDEGWDAFDR.H R.HSAGDCLAYAR.F R.EAIANEDRIPELER.S R.ARVELEIER.A R.SQTDADLGIVEVDKGWAR.W
97	gi|474407239	hypothetical protein TRIUR3_26439	Triticum urartu	38.4/55.2	4.87/5.14	27	668	-0.463	0	0	9	R.WYEYAPLISSLSR.E R.LVVASQVR.D R.RGDEGWDAFDR.H R.GDEGWDAFDR.H R.HSAGDCLAYAR.F R.EAIANEDRIPELER.S R.SLDVVETESAR.A R.ARVELEIER.A R.SQTDADLGIVEVDKGWAR.W
99	gi|473758990	hypothetical protein TRIUR3_22780	Triticum urartu	33.2/64.8	8.75/4.69	11	237	-0.298	3	2	4	R.LLEEPDAQLVDIRPLK.D K.LVYAEDR.K K.TLQQIDDFFNK.K K.TLQQIDDFFNKK.I
109	gi|326503086	predicted protein	Hordeum vulgare subsp. vulgare	29.8/37.8	5.29/4.92	33	668	-0.002	1	1	10	K.VIIDQDSDPDATIVEVTLGDR. R.LGDLLDTMSALR.N R.LGDLLDTMSALR.N + Oxidation (M) R.KIDDPELLEAVR.L K.IDDPELLEAVR.L R.SLLVVESADRPGLLVDLVK.I K.AKFHVSYR.G K.FHVSYR.G K.ALQQVLANSLR.Y R.RPTTEDASF.-
115	gi|670020158	unnamed protein product	Triticum aestivum	30.0/26.0	7.74/6.16	26	451	0.026	1	2	7	K.YLPPAPSSPGFVFFK.A R.VANILSGNYCQPK.C K.CAEPWVEVK.F K.CAEPWVEVKFEDER.Q K.FEDERQGK.V K.VQVVASPLIR.L R.LTNRPNATIEDIGSPEK.L
120	gi|670020158	unnamed protein product	Triticum aestivum	30.0/25.9	7.74/5.83	34	530	0.026	1	2	7	R.VANILSGNYCQPK.C K.CAEPWVEVK.F K.CAEPWVEVKFEDER.Q K.VQVVASPLIR.L R.LTNRPNATIEDIGSPEK.L K.IGDLTYYSYVLETPLALTGSHNLAK.A K.GSTVVLFVASASDK.Q
126	gi|357145828	PREDICTED: thylakoid membrane protein slr0575-like	Brachypodium distachyon	22.4/25.1	8.59/5.04	25	487	-0.063	2	3	6	K.YAELKPVPCITYSDAFALR.D R.YGDEQHLDEALKR.I K.YCLVLEFEAK.A K.FTSFFGPGIK.A K.AEIGKGGDDLYEVR.L K.GGDDLYEVR.L
148	gi|117670153	unknown	Hordeum vulgare	17.9/15.9	8.58/5.18	18	128	-0.186	3	3	3	K.VPSWARPGSDEPPPWAR.N K.AVQTANKDAEEQDR.R K.DAEEQDRR.D
Protein biosynthesis
7	gi|474198705	Elongation factor Tu	Triticum urartu	45.8/53.5	4.61/5.49	31	1054	-0.291	1	1	10	K.KYDEIDAAPEER.A R.GITINTATVEYETETR.H K.KDQVDDEELLELVDLEVR.E K.DQVDDEELLELVDLEVR.E R.ELLTAYEYDGDNVPIVSGSALR.A R.QTDLPFLLAVEDVFSITGR.G K.VGDPVDLVGIR.E K.TMDDAIAGDNVGLLLR.G K.TMDDAIAGDNVGLLLR.G + Oxidation (M) K.MVVELIQPVACEQGMR.K
54	gi|474198705	Elongation factor Tu	Triticum urartu	45.8/50.1	4.61/5.14	41	1179	-0.291	1	1	10	K.KYDEIDAAPEER.A R.GITINTATVEYETETR.H K.KDQVDDEELLELVDLEVR.E K.DQVDDEELLELVDLEVR.E R.ELLTAYEYDGDNVPIVSGSALR.A R.GDNEWVDGIFSLIDSVDTHIPVPQR.Q R.QTDLPFLLAVEDVFSITGR.G K.VGDPVDLVGIR.E K.TMDDAIAGDNVGLLLR.G K.MVVELIQPVACEQGMR.F
56	gi|474198705	Elongation factor Tu	Triticum urartu	45.8/53.5	4.61/5.58	37	1175	-0.291	1	1	11	K.KYDEIDAAPEER.A R.GITINTATVEYETETR.H K.KDQVDDEELLELVDLEVR.E K.DQVDDEELLELVDLEVR.E R.ELLTAYEYDGDNVPIVSGSALR.A R.GDNEWVDGIFSLIDSVDTHIPVPQR.Q R.QTDLPFLLAVEDVFSITGR.G K.VGDPVDLVGIR.E K.TMDDAIAGDNVGLLLR.G K.MVVELIQPVACEQGMR.K K.MVVELIQPVACEQGMR.K + Oxidation (M)
94	gi|474441074	Eukaryotic initiation factor 4A-1	Triticum urartu	47.1/56.9	5.38/5.67	27	721	-0.244	0	1	9	R.GIYAYGFEKPSAIQQR.G K.VHACVGGTSVR.E R.ILASGVHVVVGTPGR.V R.QSLRPDNIK.M K.IQVGVFSATMPPEALEITR.K R.VLITTDLLAR.G R.GIDVQQVSLVINYDLPTQPENYLHR.I R.KGVAINFVTR.E K.GVAINFVTR.E
100	gi|473881976	30S ribosomal protein S1	Triticum urartu	43.4/47.2	4.64/4.76	20	521	-0.144	4	5	12	R.TLFDEASER.C K.AFVPFSQVSSK.T K.TTAEELLDKELPLK.F K.FVEVDEEQGR.L K.VMILSHDR.E K.VMILSHDR.E + Oxidation (M) K.KLEPTPGDMIR.N K.KLEPTPGDMIR.N + Oxidation (M) K.ADEMAQIFR.Q K.ADEMAQIFR.Q + Oxidation (M) R.IAQAEAMAR.A R.IAQAEAMAR.A + Oxidation (M)
101	GLNA2_HORVU	Glutamine synthetase leaf isozyme	Hordeum vulgare	47.4/48.9	5.11/5.09	19	409	-0.397	0	0	6	K.IIAEYIWVGGSGIDLR.S R.GGNNILVICDTYTPQGEPIPTNKR.H K.AILNLSLR.H R.HDLHIAAYGEGNER.R R.RLTGLHETASISDFSWGVANR.G R.LTGLHETASISDFSWGVANR.G
102	GLNA2_HORVU	Glutamine synthetase leaf isozyme	Hordeum vulgare	47.4/49.3	5.11/5.29	13	362	-0.397	0	0	4	K.IIAEYIWVGGSGIDLR.S K.AILNLSLR.H R.HDLHIAAYGEGNER.R R.LTGLHETASISDFSWGVANR.G
103	gi|474198705	Elongation factor Tu	Triticum urartu	45.8/53.5	4.61/5.41	31	1161	-0.291	1	1	10	K.KYDEIDAAPEER.A R.GITINTATVEYETETR.H K.KDQVDDEELLELVDLEVR.E K.DQVDDEELLELVDLEVR.E R.ELLTAYEYDGDNVPIVSGSALR.A R.QTDLPFLLAVEDVFSITGR.G K.VGDPVDLVGIR.E K.TMDDAIAGDNVGLLLR.G K.TMDDAIAGDNVGLLLR.G + Oxidation (M) K.MVVELIQPVACEQGMR.K
107	gi|474293105	Cysteine synthase	Triticum urartu	98.3/39.8	5.04/5.45	12	924	-0.242	5	6	9	K.SVLVEATSGNTGIGLAFIAASR.G K.GKVDIFIGGIGTGGTISGAGR.F K.VDIFIGGIGTGGTISGAGR.F K.VIGVEPTESNILSGGKPGPHK.I K.IQGIGAGFVPR.N K.VAQRPENAGK.L K.LIVVVFPSFGER.Y R.YLSSVLFQSIR.E R.YLSSVLFQSIREECEK.M
110	gi|473753874	Elongation factor 1-beta	Triticum urartu	30.7/34.1	4.64/4.71	10	146	-0.437	1	1	2	K.VFAAVPVKPSAEFPNAAR.W R.WYDTVAAAVASR.F
117	gi|473742116	50S ribosomal protein L21	Triticum urartu	22.0/23.9	8.75/6.30	20	238	-0.016	2	1	6	K.DADIFAVVMIGSR.Q K.DADIFAVVMIGSR.Q + Oxidation (M) R.QYIVMPGR.Y R.QYIVMPGR.Y + Oxidation (M R.YIYTQR.L R.LKDANVNDQIILNK.V
118	gi|474198705	Elongation factor Tu	Triticum urartu	45.8/31.3	4.61/5.92	11	349	-0.291	1	1	3	R.QTDLPFLLAVEDVFSITGR.G K.VGDPVDLVGIR.E K.TMDDAIAGDNVGLLLR.G
132	gi|475606980	50S ribosomal protein L10	Aegilops tauschii	27.8/21.0	8.24/6.06	29	596	-0.272	1	1	9	R.KEDTVAVVR.E K.EDTVAVVR.E R.EQLEGCYLLAGIR.Y R.DALPESCHLLVAK.N R.AFQKEER.V K.EERVEETNDFIGAVFEGK.Y R.VEETNDFIGAVFEGK.Y K.YYEPGEFK.S R.DVVAVLSAYVR.K
137	gi|475532245	50S ribosomal protein L12-2	Aegilops tauschii	21.9/18.4	5.35/5.00	19	364	0.017	2	2	3	K.VLELGDAIAGLTLEEAR.N R.NLVDHLQER.L K.TEFDVVIEEVPSSAR.I
Cell rescue and defense
20	gi|312451712	abscisic stress-ripening protein	Triticum aestivum	15.3/23.9	6.06/6.53	32	51	-1.198	0	1	2	K.HHHHLFHHK.E K.EGEDFQPAADGGVDTYGYSTETVVTATGNEGEYER.I
21	gi|474288032	Abscisic stress-ripening protein 2	Triticum urartu	15.3/23.9	6.10/6.49	30	105	-1.222	0	1	3	K.HHHLFHHK.K K.KDPEHAHK.H K.HKIEEEVAAAAAVGAGGFVFHEHHEK.K
68	gi|475618322	Germin-like protein 8-14	Aegilops tauschii	26.1/21.0	8.43/6.13	4	125	0.377	6	6	2	K.VTFLDDAQVK.K K.VTFLDDAQVKK.L
69	gi|475618322	Germin-like protein 8-14	Aegilops tauschii	26.1/19.9	8.43/6.14	4	113	0.377	6	6	2	K.VTFLDDAQVK.K K.VTFLDDAQVKK.L
75	BAS1_WHEAT	2-Cys peroxiredoxin BAS1	Triticum aestivum	23.4/22.2	5.71/5.01	29	314	-0.121	2	1	5	K.APDFAAEAVFDQEFINVK.L K.SFGVLIPDQGIALR.G R.GLFIIDKEGVIQHSTINNLGIGR.S K.EGVIQHSTINNLGIGR.S R.SVDETLR.T
87	PS4_PINST	Putative LRR disease resistance protein/transmembrane receptor kinase PS4	Pinus strobus	0.87/86.5	9.62/5.92	100	37	1.125	0	0	1	.VVSLSIPR.
112	gi|473781575	Thylakoid lumenal 29 kDa protein	Triticum urartu	38.4/33.3	7.59/6.35	22	342	-0.361	2	1	7	R.LSAEISRPENSGLSAALDLLVEAK.K R.TLYSAYGSSGQWGFFDK.I K.IFGRDDAQEPDPEGR.V R.DDAQEPDPEGR.V K.DKFISVGLGPR.Q K.FISVGLGPR.Q K.LIADPDCRPWVEK.Y
119	gi|473781575	Thylakoid lumenal 29 kDa protein	Triticum urartu	38.4/29.4	7.59/5.90	18	253	-0.361	2	1	5	R.LSAEISRPENSGLSAALDLLVEAK.K K.IFGRDDAQEPDPEGR.V K.DKFISVGLGPR.Q K.FISVGLGPR.Q K.LIADPDCRPWVEK.Y
128	gi|536709419	glutathione peroxidase W69 mutant	Triticum aestivum	21.6/23.3	6.62/6.18	27	442	-0.664	0	0	5	R.EKDFEILAFPCNQFLR.Q K.DFEILAFPCNQFLR.Q R.QEPGSDQQIQDFACTR.F R.FKAEYPVFQK.V K.ASKPGLFGSR.I
134	gi|18650668	temperature stress-induced lipocalin	Triticum aestivum	21.8/19.1	5.50/5.76	22	326	-0.565	1	1	6	K.KSGSEMGVVLGLDVAR.Y K.SGSEMGVVLGLDVAR.Y K.SGSEMGVVLGLDVAR.Y + Oxidation (M) R.WYEIASFPNFFQPR.D K.SLWILCR.K K.GTWWFK.S
138	PR2E2_ORYSJ	Peroxiredoxin-2E-2	Oryza sativa subsp. japonica	23.3/18.2	6.15/5.10	11	111	0.231	5	5	4	K.HLPGFIEK.A R.ALGVEMDLSDKPMGLGVR.S R.ALGVEMDLSDKPMGLGVR.S + Oxidation (M) R.ALGVEMDLSDKPMGLGVR.S + 2 Oxidation (M)
140	gi|474145957	Peroxiredoxin-2C	Triticum urartu	17.4/17.7	5.15/5.46	62	485	0.064	1	1	7	K.VILFGVPGAFTPTCSNQHVPGFITQAEELK.A K.GVDEILLVSVNDPFVMK.A + Oxidation (M) K.FLADGAAAYTK.A K.ALGLELDLTEK.G R.RFALLADDLK.V R.FALLADDLK.V K.VTVANVEEGGQFTISGAEEILK.A
144	gi|60100214	USP family protein	Triticum aestivum	18.0/17.4	5.78/5.87	30	264	-0.052	1	1	5	R.WVGLAVDFSEGSR.A R.AALQWAADNLLR.S K.VLFGDPR.E K.LCQAIHDMPISSLVIGSR.G K.LCQAIHDMPISSLVIGSR.G + Oxidation (M)
149	PS4_PINST	Putative LRR disease resistance protein/transmembrane receptor kinase PS4	Pinus strobus	0.9/0.9	9.62/4.80	100	44	1.125	0	0	1	.VVSLSIPR.
Electron transport
10	gi|20302471	ferredoxin-NADP(H) oxidoreductase	Triticum aestivum	39.2/39.4	8.29/6.98	20	313	-0.312	3	3	7	R.LYSIASSALGDFGDAK.T K.RLVYTNDAGEVVK.G K.DPNATIIMLATGTGIAPFR.S K.AKAPDNFR.V R.VDYAISR.E K.EGIDWIDYR.K K.EGIDWIDYRK.Q
12	gi|20302471	ferredoxin-NADP(H) oxidoreductase	Triticum aestivum	39.2/40.2	8.29/6.51	16	361	-0.312	3	3	6	K.RLVYTNDAGEVVK.G R.LVYTNDAGEVVK.G K.DPNATIIMLATGTGIAPFR.S K.AKAPDNFR.V R.VDYAISR.E K.KSEQWNVEVY.-
14	gi|20302473	ferredoxin-NADP(H) oxidoreductase	Triticum aestivum	40.5/40.0	6.92/5.79	21	267	-0.41	2	2	6	R.LTGDNAPGETWHMVFSTEGEVPYR.E K.GVCSNFLCDLKPGSEVK.I K.DPNATIIMLATGTGIAPFR.S K.MVEIGGENFR.L K.MVEIGGENFR.L + Oxidation (M) R.LDFAVSR.E
17	gi|475610281	Thioredoxin H-type 4	Aegilops tauschii	33.1/36.3	6.10/5.63	44	636	-0.196	1	1	10	K.AKPAESGGKEDER.V R.VVQVHSAEEFDSALQK.A R.IYPCMVDLSR.T R.TCGDVDFLLVMGDESEATR.E R.EGITQVPHFSFYK.G K.VHEEEGIGPDQLAGDVLYYGDNHAGVVQLHSR.T R.SMADTAVFAR.M R.SMADTAVFAR.M + Oxidation (M) K.DMEVVEVPTFLFIR.D K.GELIGEILR.Y
37	gi|473891076	NADH-ubiquinone oxidoreductase 75 kDa subunit	Triticum urartu	76.6/103.6	6.33/6.17	26	855	-0.147	2	2	13	K.GFSVLQACEVAGVDIPR.F R.FCYHSR.L R.LSIAGNCR.M R.FASEVAGVQDLGMLGR.G + Oxidation (M K.GTETIDVTDAVGSNIR.V R.FCYDGLKR.Q K.ADVFLLVGTQPR.V K.NPVIIAGAGLFER.E K.EGTYENTEGCTQWTIPAVPTVGDAR.D R.ALSEVAGAPLPYDSVAAVR.S R.ISMVAPNLVR.V R.VDEREPSVISAEVKPPVK.Q K.AAVENFYMTDAITR.A
62	gi|20302473	ferredoxin-NADP(H) oxidoreductase	Triticum aestivum	40.5/40.2	6.92/5.67	23	364	-0.41	2	2	8	R.LTGDNAPGETWHMVFSTEGEVPYR.E K.RLVYTNDAGEVVK.G K.DPNATIIMLATGTGIAPFR.S K.DPNATIIMLATGTGIAPFR.S + Oxidation (M) K.MFFEEHEDYK.F K.MVEIGGENFR.L K.MVEIGGENFR.L + Oxidation (M) K.KAEQWNVEVY.-
63	gi|20302473	ferredoxin-NADP(H) oxidoreductase	Triticum aestivum	40.5/40.2	6.92/5.53	28	443	-0.41	2	2	9	R.LTGDNAPGETWHMVFSTEGEVPYR.E K.RLVYTNDAGEVVK.G K.GVCSNFLCDLKPGSEVK.I K.DPNATIIMLATGTGIAPFR.S K.DPNATIIMLATGTGIAPFR.S + Oxidation (M) K.MVEIGGENFR.L K.MVEIGGENFR.L + Oxidation (M) K.DNTYVYMCGLK.G K.KAEQWNVEVY.-
70	gi|473891076	NADH-ubiquinone oxidoreductase 75 kDa subunit	Triticum urartu	76.6/103.6	6.33/6.06	14	425	-0.147	2	2	8	R.VELPPNPEDALEVFVDGHAVR.I K.GFSVLQACEVAGVDIPR.F K.GTETIDVTDAVGSNIR.V R.FCYDGLKR.Q K.VLCEGNGPNPPADIR.S K.ADVFLLVGTQPR.V K.NPVIIAGAGLFER.E R.ALSEVAGAPLPYDSVAAVR.S
Protein degradation
3	gi|475605012	Cell division protease ftsH-like protein	Aegilops tauschii	71.9/75.6	5.60/5.34	21	957	-0.056	6	5	11	R.FLEYLDKDR.V K.KVDLFENGTIAIVEAISPELGNR.V K.AKENAPCIVFVDEIDAVGR.Q K.ENAPCIVFVDEIDAVGR.Q R.ADILDSALLRPGR.F R.QVSVDVPDVR.G K.KFDADVSLEVIAMR.T R.TPGFSGADLANLLNEAAILAGR.R K.QLSDQAYQIALQQVR.D K.ETLSGDEFR.A R.AILSEFTEIPVENR.V
4	gi|475605012	Cell division protease ftsH-like protein	Aegilops tauschii	71.9/69.2	5.60/5.41	23	973	-0.056	6	5	12	R.FLEYLDKDR.V K.KVDLFENGTIAIVEAISPELGNR.V R.VRVQLPGLSQELLQK.L K.AKENAPCIVFVDEIDAVGR.Q K.ENAPCIVFVDEIDAVGR.Q R.ADILDSALLRPGR.F R.QVSVDVPDVR.G K.KFDADVSLEVIAMR.T K.QLSDQAYQIALQQVR.D K.IVEVLLEKETLSGDEFR.A R.AILSEFTEIPVENR.V R.AILSEFTEIPVENRVPPTPQAAVPV.-
45	gi|475542357	Cell division protease ftsH-like protein	Aegilops tauschii	70.3/81.2	8.88/5.37	24	896	-0.212	4	6	11	K.LELQEVVDFLK.N K.APCIVFIDEIDAVGR.Q R.QVTVDRPDVAGR.V R.TPGFTGADLQNLMNEAAILAAR.R R.GQAGGLTFFAPSEER.L R.LESGLYSR.S R.SYLENQMAVALGGR.V R.VAEEVIFGQDNVTTGASSDFMQVSR.V K.DYSMATADIVDAEVR.E R.ELVETAYSR.A R.ATQIINTHIDILHR.L
98	gi|475605012	Cell division protease ftsH-like protein	Aegilops tauschii	71.9/66.4	5.60/4.63	5	176	-0.056	6	5	3	QR.FLEYLDKDR.V R.ADILDSALLRPGR.F R.AILSEFTEIPVENR.V
123	gi|473762973	Subtilisin-like protease	Triticum urartu	99.4/26.7	5.81/5.19	7	488	-0.081	10	9	7	R.AAFDLQVKEEQER.R R.VIPETDAGLVEFFLDTDAR.E R.EIEIEIGR.L K.GFFDHIQR.E K.TLLDMVER.N + Oxidation (M) K.TSNQEEAVAFMEDVR.S K.TSNQEEAVAFMEDVR.S + Oxidation (M)
131	UEV1C_ARATH	Ubiquitin-conjugating enzyme E2 variant 1C	Arabidopsis thaliana	16.6/19.1	6.51/6.61	18	140	-0.562	0	0	3	R.LLEELER.G R.LLEELERGEK.G R.SWTGTIIGPHNTVHEGR.I
Carbohydrate metabolism
61	gi|129915	Phosphoglycerate kinase	Triticum aestivum	50.0/33.9	6.58/6.55	26	922	0.172	2	4	10	K.SVGDLTAADLEGKR.V R.ADLNVPLDDNQNITDDTR.I K.VILTSHLGRPK.G K.FSLAPLVPR.L K.LVADLANGAVLLLENVR.F K.KLASLADLFVNDAFGTAHR.A K.LASLADLFVNDAFGTAHR.A K.FLKPSVAGFLLQK.E K.ELDYLDGAVSNPK.R K.RPFAAIVGGSK.V
77	gi|475528285	Ribulose-phosphate 3-epimerase	Aegilops tauschii	47.2/26.0	9.65/5.26	12	270	0.155	7	6	4	K.AVEVAGCDWIHVDVMDGR.F K.AVEVAGCDWIHVDVMDGR.F + Oxidation (M) K.AGADIVSVHCEQTATIHLHR.T K.GVNPWIEVDGGVSPK.N
88	SERA1_ARATH	D-3-phosphoglycerate dehydrogenase 1	Arabidopsis thaliana	63.6/78.2	6.16/5.97	3	107	0.161	5	6	2	K.ISLCDALIVR.S R.GGVIDEDALVR.A
104	PGKH_WHEAT	Phosphoglycerate kinase	Triticum aestivum	50.0/50.4	6.58/5.41	15	350	0.172	2	4	5	R.ADLNVPLDDNQNITDDTR.I K.FSLAPLVPR.L K.LVADLANGAVLLLENVR.F K.LASLADLFVNDAFGTAHR.A K.RPFAAIVGGSK.V
135	gi|21322655	adenosine diphosphate glucose pyrophosphatase	Triticum aestivum	30.0/19.1	5.68/5.64	15	180	0.502	4	4	2	K.AAVTPAFVGQFPGVNGLGISAAR.L K.VTFLDDAQVK.K
Signal transduction
28	1433A_HORVU	14-3-3-like protein A	Hordeum vulgare	29.4/34.9	4.83/4.96	17	238	-0.447	1	1	4	K.LAEQAER.Y K.TADVGELTVEER.N K.SAQDIALADLPTTHPIR.L K.DSTLIMQLLR.D
38	gi|548319365	tyrosine phosphorylation protein A	Triticum aestivum	74.8/99.2	6.61/6.03	24	833	-0.24	1	2	10	R.DNQVVQER.I K.INIIDTPGHSDFGGEVER.V K.AGISADNLADDLGPLFEAILR.C K.DGALQMLVTSTEYDEHKGR.I K.VCTPDDACR.I K.IGELFVYENFGR.V K.VEDGETADTFLVSGR.G R.AILNTIFDSYGPWAGDISSR.D R.DQGSLVAFEGGSTTSYACVNAQER.G K.GQIVGIHQRPGDLALNVCK.K
114	gi|38570261	chloroplast-localized Ptr ToxA-binding protein1	Triticum aestivum	32.4/29.5	9.01/6.22	21	455	-0.19	3	1	6	K.SYVTALNEDPEQYR.A R.DGEIESILKDISER.A K.GNFSYSR.F R.FFAVGLFR.L K.SVDRDLDVYR.N K.ELLKEYIER.E
124	gi|474359820	Vacuolar-sorting receptor 1	Triticum urartu	97.9/27.6	6.81/4.84	4	368	-0.362	3	2	5	K.KAAATVEVEGIPFPR.E K.AAATVEVEGIPFPR.E K.GSQYGVQLESSVR.D K.VAVENAAVAEMIQR.W K.VAVENAAVAEMIQR.W + Oxidation (M)
146	gi|52548250	ADP-ribosylation factor	Triticum aestivum	20.6/16.9	6.43/6.90	27	235	-0.19	0	0	4	K.NISFTVWDVGGQDK.I R.HYFQNTQGLIFVVDSNDR.D R.VVEARDELHR.M R.MLNEDELR.D + Oxidation (M)
Protein transport
49	gi|475623273	Putative mitochondrial-processing peptidase subunit beta	Aegilops tauschii	101.8/64.6	7.05/5.98	11	574	-0.491	2	1	10	K.VTTLDNGLR.V R.TATVGVWIDAGSR.Y R.SAGQLEQEIEDMGGHLNAYTSR.E K.LEDNRIER.E R.VTEEDVIR.A K.SSIQLHLDGSTAVVEDIGR.Q R.QQLIYGR.R R.RIPIPELFAR.I R.IPIPELFAR.I K.SLPDYNWFR.R
80	TOC75_ORYSJ	Protein TOC75	Oryza sativa subsp. japonica	88.1/94.0	8.50/6.95	18	566	-0.327	5	5	12	R.IRDHVQK.W K.LGNFVEGNTQIPIIDR.E R.ELPQQLRPGHIFNIGAGK.Q K.SAEVSTEWSIVPGR.E R.NIYGLNR.S K.LEYVHPYLDGVDDR.N K.ANITESFTR.Q K.FTYGLVVEEITTR.D R.DETNSICTHGSR.A R.DNTEFVNGAVIGDR.C K.GNPTEFFR.R R.GEYIVDHNAGTGTVFFR.F
91	gi|474198432	Mitochondrial-processing peptidase subunit alpha	Triticum urartu	50.3/62.3	7.08/6.85	20	629	-0.027	5	4	7	R.SSGGFLGWLTGAR.S K.LAFTTTR.N K.TYMPEMVEVLVDCVR.N K.SVYVGGEYR.R R.LNPLVNEFDQIK.S R.ELTSLATPGQVDQTQLDR.A K.IISSPLTMASHGNVLNVPAYETVR.G
Chlorophyll biosynthesis
108	gi|474036467	Magnesium-chelatase subunit chlI	Triticum urartu	45.5/43.8	5.40/5.10	28	738	-0.091	1	2	11	K.IGGVMIMGDR.G K.ITMVDLPLGATEDR.V K.ITMVDLPLGATEDR.V + Oxidation (M) R.EGISISHPAR.F R.FILIGSGNPEEGELRPQLLDR.F R.FGMHAQVGTVR.D R.FGMHAQVGTVR.D + Oxidation (M) K.LQDQITSAR.S R.SNLGSVQLDHDLR.V K.ISQVCSELNVDGLR.G R.DIVTVEDIATVIPNCLR.H
130	gi|474036467	Magnesium-chelatase subunit chlI	Triticum urartu	45.5/43.6	5.40/5.05	24	668	-0.091	1	2	9	R.EGISISHPAR.F R.FILIGSGNPEEGELRPQLLDR.F R.FGMHAQVGTVR.D R.FGMHAQVGTVR.D + Oxidation (M) R.QSYLEEQGKLQDQITSAR.S K.LQDQITSAR.S R.SNLGSVQLDHDLR.V K.ISQVCSELNVDGLR.G R.DIVTVEDIATVIPNCLR.H
