# Supplementary material for: Comparative proteomic analysis of a membrane-enriched fraction from flag leaves reveals responses to chemical hybridization agent SQ-1 in wheat
Source: Front Plant Sci. 2015 Aug 26;6:669. doi: 10.3389/fpls.2015.00669 (PMC4549638; doi:10.3389/fpls.2015.00669)
Supplement: Supplementary file 3 [file Table_3.XLSX]

## Sheet: Sheet1
Table S3 Corresponding homologues of the 7 predicted proteins and unnamed protein products
a Gene index of the unknown proteins listed in Table S2
b Accession number of the homologues.
c Extent to which two amino acid sequences are invariant.
d Similarities based on the scoring matrix use
Spot No.	Gene index.a	Homologue
		NCBI accession no.b	Protein name	Organism	Identitiesc	Positivesd
27	gi|326530656	XP_007023443	Low PSII Accumulation 3 isoform 3	Theobroma cacao	0.76	0.88
78	gi|326499830	NP_001148315	ATP synthase delta chain	Zea mays	0.74	0.82
84	gi|669030388	BAB90530	B1065G12.12	Oryza sativa Japonica Group	0.81	0.9
92	gi|669028025	EMT19127	Mitochondrial-processing peptidase subunit alpha	Aegilops tauschii	0.92	0.93
109	gi|326503086	CDX96803	BnaA08g23460D	Brassica napus	0.76	0.9
115	gi|670020158	XP_003624904	PsbP domain-containing protein	Medicago truncatula	0.78	0.87
120	gi|670020158	XP_003624904	PsbP domain-containing protein	Medicago truncatula	0.78	0.87
