# Supplementary material for: Comparative proteomic analysis of a membrane-enriched fraction from flag leaves reveals responses to chemical hybridization agent SQ-1 in wheat
Source: Front Plant Sci. 2015 Aug 26;6:669. doi: 10.3389/fpls.2015.00669 (PMC4549638; doi:10.3389/fpls.2015.00669)
Supplement: Supplementary file 4 [file Table_4.XLSX]

## Sheet: Sheet1
Table S4 Log 2-transformed values of -fold change ratios of differential expressed proteins
Spot No.	Control	2 h	6 h
1	0	-0.806871	-1.82963
2	0	-1.39458	-1.65464
3	0	-1.27837	-1.01919
4	0	-0.971683	-1.02904
5	0	-2.44853	-0.846248
6	0	-0.62424	-0.693638
7	0	0.673452	0.507474
8	0	-0.722008	-0.979694
9	0	1.03417	0.639757
10	0	-0.419389	-4.75942
11	0	2.17051	2.39063
12	0	0.900107	0.590375
13	0	-0.263529	-2.33545
14	0	-1.62971	-2.15855
15	0	0.658434	1.15202
16	0	0.351274	1.1981
17	0	0.208589	0.595164
18	0	2.05415	-0.811236
19	0	0.589744	-0.787109
20	0	15.419	13.9899
21	0	2.27667	1.68586
22	0	0.805555	0.926255
23	0	0.747126	0.722139
24	0	0.620507	0.883479
25	0	-0.794945	0.565491
26	0	0.633262	0.417404
27	0	0.392701	1.57558
28	0	0.0146629	0.673752
29	0	-0.0802091	0.62432
30	0	-0.128193	-1.22613
31	0	-0.616466	-0.627157
32	0	-0.143157	-0.988766
33	0	0.465185	-0.661934
34	0	0.838177	0.153649
35	0	0.395957	-0.596722
36	0	-0.582672	-0.75035
37	0	-1.334	-1.69025
38	0	-0.180679	-0.627111
39	0	-1.08977	-1.46405
40	0	-0.682469	-0.337342
41	0	0.308579	-0.875469
42	0	-0.140422	-1.09053
43	0	0.855974	0.963502
44	0	0.592449	0.633273
45	0	-0.672519	-1.0287
46	0	-0.686004	-0.697925
47	0	-1.11278	-0.7102
48	0	-1.17442	-1.01509
49	0	-0.664163	-1.08224
50	0	-0.64058	-0.259936
51	0	-0.694441	-0.967706
52	0	-0.118596	-0.601151
53	0	0.65139	0.312366
54	0	0.62424	0.585882
55	0	0.687088	0.622922
56	0	0.816735	0.871739
57	0	0.680387	0.688776
58	0	0.0436662	-0.668468
59	0	-0.59088	-1.03685
60	0	0.474413	0.718423
61	0	-0.722396	-0.765947
62	0	-0.254887	-0.793648
63	0	-0.703183	-0.827641
64	0	0.621186	-0.468523
65	0	-0.174669	-0.954719
66	0	0.344992	-1.22392
67	0	-0.136917	-0.99278
68	0	-1.36081	-0.885337
69	0	-0.661634	-0.58243
70	0	-0.973858	-0.622905
71	0	0.700214	-0.599214
72	0	-0.0724735	-0.665943
73	0	-0.0883542	-0.704628
74	0	-0.5947	0.0964414
75	0	0.0275939	0.961573
76	0	-0.174669	-0.954719
77	0	0.710673	1.51001
78	0	0.592026	-0.282759
79	0	0.1463	0.910474
80	0	-1.73618	-1.35383
81	0	1.27689	0.84764
82	0	1.17893	1.34548
83	0	1.75092	1.564
84	0	0.21291	3.74184
85	0	-0.671685	-1.14117
86	0	-0.594821	0.0212479
87	0	-0.954687	0.423958
88	0	-0.253047	-0.720358
89	0	-1.38896	-0.177572
90	0	-0.816714	-0.583941
91	0	-1.2075	-1.09851
92	0	-1.18303	-1.0306
93	0	-1.21271	-2.15637
94	0	0.238491	1.05515
95	0	-0.65457	-0.424416
96	0	-0.533923	-1.42757
97	0	-1.00599	-0.839009
98	0	-0.344152	-0.922713
99	0	-0.62077	-0.82315
100	0	-0.132203	0.610415
101	0	-1.60791	0.129283
102	0	-1.30787	0.0842008
103	0	0.882085	0.98533
104	0	-0.916831	-0.732701
105	0	-0.927388	-0.770483
106	0	0.10456	0.716172
107	0	0.679296	0.923575
108	0	-0.0475403	0.824586
109	0	-0.825938	-0.604266
110	0	-1.81887	-0.940343
111	0	0.145314	-0.766287
112	0	-1.15873	-0.746574
113	0	0.895653	1.09601
114	0	-0.773482	-0.112844
115	0	-1.16393	-0.691337
116	0	-0.7522	0.276981
117	0	-0.658963	-0.584038
118	0	0.372951	0.6147
119	0	-0.975192	-0.800796
120	0	-0.959323	-1.27951
121	0	-0.841148	-0.588368
122	0	-1.38364	-0.58232
123	0	-0.876377	-0.164325
125	0	-0.591619	0.198869
125	0	-0.591619	0.198869
126	0	0.112122	0.604199
127	0	-1.10397	-1.12966
128	0	-1.07553	-0.598045
129	0	-0.914214	-0.16956
130	0	-0.0902904	0.718973
131	0	-0.772376	-0.429809
132	0	-1.00504	-0.630986
133	0	-0.118225	-2.21916
134	0	0.657343	-0.0484848
135	0	-0.391518	-0.832955
136	0	-0.448623	-0.607697
137	0	-1.52524	-0.85017
138	0	-0.104244	0.620507
139	0	-0.583318	-0.587093
140	0	0.414549	0.605076
141	0	-0.884167	-1.01733
142	0	-2.70937	-1.63429
143	0	0.38169	-0.983718
144	0	1.59961	0.860664
145	0	-0.938667	-0.354837
146	0	-0.589058	-0.845035
147	0	-0.82847	0.233399
148	0	0.497446	0.585712
149	0	-1.39103	-1.7878
150	0	0.702977	-0.177016
