# Supplementary material for: Comparative proteomic analysis of a membrane-enriched fraction from flag leaves reveals responses to chemical hybridization agent SQ-1 in wheat
Source: Front Plant Sci. 2015 Aug 26;6:669. doi: 10.3389/fpls.2015.00669 (PMC4549638; doi:10.3389/fpls.2015.00669)
Supplement: Supplementary file 6 [file Table_6.XLS]

## Sheet: Sheet1
Table S6 Abbreviations of the specific protein names in the STRING network (Figure 7)
Spot no.	Abbreviation	Protein
101, 102	GS2	GS2 (Glutamine synthetase 2)
65	HCF136	HCF136
61104	AT1G56190	Phosphoglycerate kinase
138	AT3G52960	Peroxiredoxin type 2
18, 19,133	PSBO2	PSBO2 (Photosystem II subunit O-2)
32	PSBP-1	PSBP-1 (Photosystem II subunit P-1)
30,36	RBCL	Large subunit of RUBISCO
39,72, 145	RBCS1A	RBCS1A (Ribulose bisphosphate carboxylase small chain1A)
8,9,11,13,15,16,22,23,24,26,29, 42,57, 58,60,93,105,106,125	RCA	RCA (Rubisco activase)
88	EDA9	EDA9 (Embryo sac development arrest 9)
80	TOC75-III	TOC75-III (Translocon at the outer envelope membrane of chloroplasts 75-III)
71, 141	PETC	PETC (Photosynthetic electron transfer C)
131	MMZ3	Ubiquitin-conjugating enzyme family protein
6	CPN60A	CPN60A (Chaperonin-60 alpha)
1, 33, 34	ATPA	Encodes the ATPase alpha subunit
35, 64, 66,111	ATPB	ATP synthase beta subunit
75	AT5G06290	2-Cys Prx B (2-Cysteine peroxiredoxin B)
79	CR88	CR88
116	CA2	CA2 (Carbonic anhydrase 2)
81	CLPB3	CLPB3 (Casein lytic proteinase B3)
41,82, 83	CLPC1	CLPC1
5, 52, 95	AT5G08680	ATP synthase beta chain
142	YCF3	Encodes a protein required for photosystem I assembly and stability
73, 147	ATPE	ATPase epsilon subunit
150	PSBE	PSII cytochrome b559
134	TIL	TIL (Temperature-induced lipocalin)
10, 12	FNR2	FNR2 (Ferredoxin-NADP(+)-oxidoreductase 2)
14, 62, 63	FNR1	FNR1 (Ferredoxin-NADP(+)-oxidoreductas 1)
135	F28P22.20	GER1 (Germin-like protein 1)
114	PSB29	PSB29
146	ATARFA1F	ATARFA1F (Arabidopsis thaliana ADP-ribosylation factor A1F)
144	AT3G17020	Universal stress protein (USP) family protein
2, 51	ATP1	ATPase subunit 1
44	AT5G56000	Heat shock protein 81-4 (HSP81-4)
76	PSAG	PSAG (Photosystem I subunit G)
46, 47, 86	VHA-A	VHA-A (Vacuolar ATP synthase subunit A)
148	AT3G51510	Unknown protein
31	AT4G38510	Vacuolar ATP synthase subunit B
67	LHCA1	LHCA1
59	ATPC1	ATPC1
20	AT5G37710	Lipase class 3 family protein / calmodulin-binding heat-shock protein
78	ATPD	ATPD (ATP synthase delta-subunit gene)
126	APE1	APE1 (Acclimation of photosynthesis to environment)
117	RPL21	50S ribosomal protein L21
110	AT5G12110	Elongation factor 1B alpha-subunit 1 (eEF1Balpha1)
99	AT4G01050	Hydroxyproline-rich glycoprotein family protein
123	AIR3	AIR3(serine-type endopeptidase)
112, 119	APX4	APX4 (Ascorbate peroxidase 4)
37, 70	EMB1467	EMB1467 (embryo defective 1467)
122	CPN20	CPN20 (Chaperonin 20)
25, 50	LHB1B2	LHB1B2
43,55	HSC70-2	HSC70-1 (Heat shock cognate protein 70-2)
108, 130	CHLI2	CHLI2 (Magnesium chelatase I2)
89, 90	PAP27	PAP27 (Purple acid phosphatase 27)
121	LHCA3	LHCA3
143	AT5G51110	4-alpha-hydroxytetrahydrobiopterin dehydratase
140	TPX1	TPX1 (thioredoxin-dependent peroxidase 1)
91,92	AT1G51980	Mitochondrial processing peptidase alpha subunit
7, 54, 56, 103, 118	ATRABE1B	ATRABE1B (Arabidopsis RAB GTPase homolog E1B)
85	BIP2	BIP2
127, 136	LHCB6	LHCB6 (Light harvesting complex PSII subunit 6)
21	FRO8	FRO8 (Ferric reduction oxidase 8)
107	AT2G43490	RAB GTPase activator
124	VSR1	VSR1 (Vacuolar sorting receptor homolog 1)
96, 97	AT3G04550	Unknown protein
139	AT1G61620	Phosphoinositide binding
48	CPN60B	CPN60B (Chaperonin 60 beta)
94	EIF4A-2	EIF4A-2
129	AT1G77090	Thylakoid lumenal 29.8 kDa protein
77	RPE	RPE
137	RPL12-C	RPL12-C (ribosomal protein l12-c)
45	FTSH1	FTSH1 (FtsH protease 1)
53	AT5G55220	Trigger factor type chaperone family protein
3, 4, 98	VAR2	VAR2 (Variegated 2)
132	AT5G13510	Ribosomal protein L10 family protein
17	CDSP32	CDSP32 (Chloroplastic drought-induced stress protein 32 KD)
68, 69	GER3	GER3 (Germin 3)
113	KAB1	KAB1 (Potassium channel beta subunit)
49	MPPBETA	Mitochondrial processing peptidase beta subunit
128	ATGPX4	ATGPX4 (Glutathione peroxidase 4)
38	AT5G13650	Elongation factor family protein
84	PDE312	RNA binding
115, 120	AT3G56650	Thylakoid lumenal 20 kDa protein
109	AT1G16880	Uridylyltransferase-related
100	RPS1	RPS1 (Ribosomal protein S1)
74	DL3795W	photosystem II reaction center PsbP family protein
28	GRF3	GRF3 (General regulatory factor 3)
27	AT1G73060	Unknown protein
