# Supplementary material for: Comparative proteomic analysis of a membrane-enriched fraction from flag leaves reveals responses to chemical hybridization agent SQ-1 in wheat
Source: Front Plant Sci. 2015 Aug 26;6:669. doi: 10.3389/fpls.2015.00669 (PMC4549638; doi:10.3389/fpls.2015.00669)
Supplement: Supplementary file 7 [file Table_7.XLSX]

## Sheet: Biological pathways
Table S7 Biological pathways generated for wheat leaves
GO-ID	description	p-val	corr p-val	Proteins listed by gene name
15979	photosynthesis	2.3849e-21	4.4189e-19	AT2G34420 AT4G04640 AT1G61520 AT1G77090 AT5G66190 AT3G54890 AT1G06680 AT1G55670 AT4G03280 AT4G09650 AT4G01050 AT1G15820 AT2G20890 AT1G50250 AT3G50820
19684	photosynthesis, light reaction	2.8509e-21	4.4189e-19	AT2G34420 AT4G04640 AT1G61520 AT5G66190 AT3G54890 AT1G06680 AT1G55670 AT4G03280 AT4G09650 AT4G01050 AT2G20890 AT1G50250 AT3G50820
6091	generation of precursor metabolites and energy	5.2254e-16	5.3995e-14	AT2G34420 AT4G04640 AT1G61520 AT5G66190 AT3G54890 AT1G06680 AT1G55670 AT4G03280 AT4G09650 AT4G01050 AT2G20890 AT1G50250 AT3G50820 AT4G38510
50896	response to stimulus	6.6954e-13	5.1889e-11	AT2G04160 AT3G27850 AT3G54890 AT5G15450 AT1G65980 AT2G30950 AT5G14740 AT4G09650 AT4G01050 AT4G09010 AT1G15820 AT5G35630 AT1G67090 AT3G17020 AT2G36060 AT5G61410 AT5G37510 AT2G48150 AT5G58070 AT3G13920 AT5G20720 AT1G55490 AT5G23120 AT5G66190 AT1G06680 AT4G03280 AT5G06290 AT2G39730 AT2G20890 AT1G78900 AT1G20020 AT5G20630 AT3G50820 AT5G02500
6950	response to stress	2.0497e-11	1.2708e-09	AT3G27850 AT5G15450 AT5G14740 AT4G09650 AT4G01050 AT4G09010 AT5G35630 AT1G67090 AT3G17020 AT2G36060 AT5G61410 AT5G37510 AT2G48150 AT5G58070 AT5G20720 AT1G55490 AT5G66190 AT1G06680 AT4G03280 AT5G06290 AT2G39730 AT1G78900 AT1G20020 AT5G20630 AT5G02500
9767	photosynthetic electron transport chain	8.1995e-11	4.2364e-09	AT4G04640 AT5G66190 AT1G55670 AT4G03280 AT4G09650 AT4G01050
9409	response to cold	9.9915e-11	4.4248e-09	AT1G55490 AT1G67090 AT3G17020 AT5G61410 AT5G58070 AT4G09650 AT5G06290 AT5G20630 AT2G39730 AT5G20720 AT5G02500
42742	defense response to bacterium	2.2067e-10	8.5509e-09	AT1G20020 AT3G27850 AT5G66190 AT1G06680 AT4G03280 AT5G14740 AT4G09650 AT5G06290 AT2G39730 AT4G01050
9266	response to temperature stimulus	4.7149e-10	1.5223e-08	AT1G55490 AT1G67090 AT3G17020 AT5G61410 AT5G15450 AT5G58070 AT4G09650 AT5G06290 AT5G20630 AT2G39730 AT5G20720 AT5G02500
9628	response to abiotic stimulus	4.9106e-10	1.5223e-08	AT1G55490 AT3G54890 AT5G15450 AT2G30950 AT4G03280 AT4G09650 AT5G06290 AT2G39730 AT1G15820 AT5G35630 AT1G67090 AT1G78900 AT3G17020 AT5G61410 AT5G58070 AT5G20630 AT3G50820 AT5G20720 AT5G02500
9617	response to bacterium	1.9147e-09	5.3961e-08	AT1G20020 AT3G27850 AT5G66190 AT1G06680 AT4G03280 AT5G14740 AT4G09650 AT5G06290 AT2G39730 AT4G01050
51707	response to other organism	3.3785e-09	8.7277e-08	AT1G55490 AT3G27850 AT5G66190 AT1G06680 AT4G03280 AT5G14740 AT4G09650 AT5G06290 AT2G39730 AT4G01050 AT1G20020 AT5G61410 AT5G02500
9607	response to biotic stimulus	5.5049e-09	1.2955e-07	AT1G55490 AT3G27850 AT5G66190 AT1G06680 AT4G03280 AT5G14740 AT4G09650 AT5G06290 AT2G39730 AT4G01050 AT1G20020 AT5G61410 AT5G02500
55114	oxidation reduction	5.8506e-09	1.2955e-07	AT4G04640 AT1G20020 AT5G66190 AT1G55670 AT1G04690 AT4G03280 AT4G09650 AT4G01050
22900	electron transport chain	1.4011e-08	2.8956e-07	AT4G04640 AT5G66190 AT1G55670 AT4G03280 AT4G09650 AT4G01050
9657	plastid organization	1.9022e-08	3.6855e-07	AT2G20890 AT5G50920 AT3G46740 AT5G23120 AT5G15450 AT2G30950 AT2G28000
51704	multi-organism process	8.4834e-08	1.547e-06	AT1G55490 AT3G27850 AT5G66190 AT1G06680 AT4G03280 AT5G14740 AT4G09650 AT5G06290 AT2G39730 AT4G01050 AT1G20020 AT5G61410 AT5G02500
9772	photosynthetic electron transport in photosystem II	2.3525e-07	4.0515e-06	AT4G04640 AT4G09650 AT4G01050
8152	metabolic process	2.559e-07	4.1752e-06	AT2G04160 AT4G04640 AT1G61520 AT1G77090 AT3G27850 AT3G54890 AT2G30950 AT4G09650 AT4G01050 AT1G15820 AT5G35630 AT5G37710 AT1G67090 AT5G55220 AT2G36060 AT5G12110 AT5G61410 AT5G37510 AT3G13920 AT4G38510 AT2G28000 AT2G34420 AT1G55490 AT5G66190 AT1G06680 AT1G55670 AT5G30510 AT4G03280 AT2G20890 AT1G51980 AT5G13510 AT5G56000 AT1G20020 AT1G50250 AT5G51110 AT1G04690 AT5G45930 AT3G02090 AT3G50820 AT5G02500
9765	photosynthesis, light harvesting	3.7871e-07	5.87e-06	AT2G34420 AT1G61520 AT1G50250 AT3G54890
6952	defense response	2.0871e-06	3.0809e-05	AT1G55490 AT1G20020 AT3G27850 AT5G66190 AT1G06680 AT4G03280 AT5G14740 AT4G09650 AT5G06290 AT2G39730 AT4G01050
9987	cellular process	7.9734e-06	0.00011235	AT4G04640 AT1G61520 AT1G77090 AT3G52850 AT3G27850 AT3G54890 AT5G15450 AT2G30950 AT4G09650 AT4G01050 AT1G15820 AT5G35630 AT5G55220 AT3G46740 AT2G36060 AT5G12110 AT5G37510 AT3G13920 AT4G38510 AT2G28000 AT2G34420 AT5G50920 AT1G55490 AT5G23120 AT5G66190 AT1G06680 AT1G55670 AT5G30510 AT4G03280 AT2G20890 AT1G78900 AT5G13510 AT5G56000 AT1G50250 AT5G51110 AT5G45930 AT1G76080 AT3G50820 AT5G02500
42548	regulation of photosynthesis, light reaction	8.4039e-06	0.00011327	AT1G55670 AT2G30950 AT3G50820
43467	regulation of generation of precursor metabolites and energy	1.0483e-05	0.00013396	AT1G55670 AT2G30950 AT3G50820
44237	cellular metabolic process	1.0803e-05	0.00013396	AT4G04640 AT1G61520 AT1G77090 AT3G27850 AT3G54890 AT2G30950 AT4G09650 AT4G01050 AT1G15820 AT5G35630 AT5G55220 AT2G36060 AT5G12110 AT5G37510 AT3G13920 AT4G38510 AT2G28000 AT2G34420 AT1G55490 AT5G66190 AT1G06680 AT1G55670 AT5G30510 AT4G03280 AT2G20890 AT5G13510 AT5G56000 AT1G50250 AT5G51110 AT5G45930 AT3G50820 AT5G02500
10109	regulation of photosynthesis	2.214e-05	0.00026398	AT1G55670 AT2G30950 AT3G50820
9658	chloroplast organization	3.8912e-05	0.00044677	AT5G50920 AT3G46740 AT5G15450 AT2G28000
9416	response to light stimulus	5.1422e-05	0.00055477	AT1G67090 AT3G54890 AT2G30950 AT4G03280 AT5G58070 AT2G39730 AT1G15820 AT3G50820
45036	protein targeting to chloroplast	5.1898e-05	0.00055477	AT2G20890 AT5G50920 AT3G46740
9314	response to radiation	6.5505e-05	0.00067689	AT1G67090 AT3G54890 AT2G30950 AT4G03280 AT5G58070 AT2G39730 AT1G15820 AT3G50820
10196	nonphotochemical quenching	0.0001245	0.001245	AT4G03280 AT1G15820
6996	organelle organization	0.00014066	0.0013626	AT2G20890 AT5G50920 AT1G78900 AT3G46740 AT5G23120 AT5G15450 AT2G30950 AT2G28000
46686	response to cadmium ion	0.00016154	0.0015175	AT5G35630 AT5G23120 AT1G65980 AT3G13920 AT5G20720 AT5G02500
6457	protein folding	0.00020021	0.0018254	AT1G55490 AT5G55220 AT5G56000 AT2G28000 AT5G02500
10304	PSII associated light-harvesting complex II catabolic process	0.00023152	0.0019937	AT1G50250 AT2G30950
45037	protein import into chloroplast stroma	0.00023152	0.0019937	AT2G20890 AT5G50920
15992	proton transport	0.00025004	0.0020014	AT1G78900 AT4G04640 AT4G38510
6818	hydrogen transport	0.00025004	0.0020014	AT1G78900 AT4G04640 AT4G38510
15672	monovalent inorganic cation transport	0.00025179	0.0020014	AT1G78900 AT4G04640 AT1G04690 AT4G38510
43155	negative regulation of photosynthesis, light reaction	0.00029711	0.0022465	AT2G30950 AT3G50820
10205	photoinhibition	0.00029711	0.0022465	AT2G30950 AT3G50820
10207	photosystem II assembly	0.00037069	0.0027361	AT2G20890 AT3G50820
6605	protein targeting	0.00053447	0.0038196	AT2G20890 AT5G50920 AT3G46740 AT3G52850
10038	response to metal ion	0.00054214	0.0038196	AT5G35630 AT5G23120 AT1G65980 AT3G13920 AT5G20720 AT5G02500
9773	photosynthetic electron transport in photosystem I	0.00085685	0.0059028	AT1G55670 AT4G09650
10027	thylakoid membrane organization	0.001385	0.0091351	AT2G20890 AT2G30950
9668	plastid membrane organization	0.001385	0.0091351	AT2G20890 AT2G30950
16043	cellular component organization	0.0014937	0.0096469	AT2G20890 AT5G50920 AT1G78900 AT3G46740 AT5G23120 AT5G15450 AT2G30950 AT3G50820 AT2G28000
10035	response to inorganic substance	0.0016439	0.0104	AT5G35630 AT5G23120 AT1G65980 AT3G13920 AT5G20720 AT5G02500
9775	photosynthetic electron transport in cytochrome b6/f	0.0029143	0.01673	AT4G03280
9780	photosynthetic NADP+ reduction	0.0029143	0.01673	AT1G55670
46146	tetrahydrobiopterin metabolic process	0.0029143	0.01673	AT5G51110
6729	tetrahydrobiopterin biosynthetic process	0.0029143	0.01673	AT5G51110
19676	ammonia assimilation cycle	0.0029143	0.01673	AT5G35630
15985	energy coupled proton transport, down electrochemical gradient	0.0041656	0.02306	AT4G04640 AT4G38510
15986	ATP synthesis coupled proton transport	0.0041656	0.02306	AT4G04640 AT4G38510
6886	intracellular protein transport	0.0045616	0.024809	AT2G20890 AT5G50920 AT3G46740 AT3G52850
34613	cellular protein localization	0.0052984	0.027758	AT2G20890 AT5G50920 AT3G46740 AT3G52850
9769	photosynthesis, light harvesting in photosystem II	0.0058202	0.027758	AT2G34420
42550	photosystem I stabilization	0.0058202	0.027758	AT1G55670
61077	chaperone-mediated protein folding	0.0058202	0.027758	AT1G55490
6458	'de novo' protein folding	0.0058202	0.027758	AT1G55490
51084	'de novo' posttranslational protein folding	0.0058202	0.027758	AT1G55490
51085	chaperone mediated protein folding requiring cofactor	0.0058202	0.027758	AT1G55490
35304	regulation of protein amino acid dephosphorylation	0.0058202	0.027758	AT3G50820
34220	ion transmembrane transport	0.0060737	0.028528	AT4G04640 AT4G38510
10218	response to far red light	0.0063732	0.029488	AT1G67090 AT3G54890
9408	response to heat	0.0066337	0.030242	AT5G15450 AT5G58070 AT5G02500
70727	cellular macromolecule localization	0.0068183	0.030397	AT2G20890 AT5G50920 AT3G46740 AT3G52850
9644	response to high light intensity	0.0069921	0.030397	AT2G30950 AT3G50820
70271	protein complex biogenesis	0.0070599	0.030397	AT2G20890 AT5G23120 AT3G50820
6461	protein complex assembly	0.0070599	0.030397	AT2G20890 AT5G23120 AT3G50820
6812	cation transport	0.0080797	0.034311	AT1G78900 AT4G04640 AT1G04690 AT4G38510
35303	regulation of dephosphorylation	0.0087178	0.035732	AT3G50820
6753	nucleoside phosphate metabolic process	0.0087602	0.035732	AT4G04640 AT1G55670 AT4G38510
9117	nucleotide metabolic process	0.0087602	0.035732	AT4G04640 AT1G55670 AT4G38510
9637	response to blue light	0.0093622	0.037692	AT1G67090 AT3G54890
42221	response to chemical stimulus	0.0099715	0.03963	AT5G35630 AT2G20890 AT2G04160 AT5G23120 AT5G37510 AT1G65980 AT2G48150 AT3G13920 AT4G09010 AT5G20720 AT5G02500
10114	response to red light	0.010855	0.042064	AT1G67090 AT3G54890
6119	oxidative phosphorylation	0.010855	0.042064	AT4G04640 AT4G38510
9768	photosynthesis, light harvesting in photosystem I	0.011607	0.042835	AT3G54890
42549	photosystem II stabilization	0.011607	0.042835	AT3G50820
50821	protein stabilization	0.011607	0.042835	AT1G55670
31647	regulation of protein stability	0.011607	0.042835	AT1G55670
6754	ATP biosynthetic process	0.012859	0.044739	AT4G04640 AT4G38510
46034	ATP metabolic process	0.012859	0.044739	AT4G04640 AT4G38510
9144	purine nucleoside triphosphate metabolic process	0.013277	0.044739	AT4G04640 AT4G38510
9145	purine nucleoside triphosphate biosynthetic process	0.013277	0.044739	AT4G04640 AT4G38510
9199	ribonucleoside triphosphate metabolic process	0.013277	0.044739	AT4G04640 AT4G38510
9201	ribonucleoside triphosphate biosynthetic process	0.013277	0.044739	AT4G04640 AT4G38510
9205	purine ribonucleoside triphosphate metabolic process	0.013277	0.044739	AT4G04640 AT4G38510
9206	purine ribonucleoside triphosphate biosynthetic process	0.013277	0.044739	AT4G04640 AT4G38510
9141	nucleoside triphosphate metabolic process	0.013702	0.045188	AT4G04640 AT4G38510
9142	nucleoside triphosphate biosynthetic process	0.013702	0.045188	AT4G04640 AT4G38510
6892	post-Golgi vesicle-mediated transport	0.014488	0.046784	AT3G52850
6896	Golgi to vacuole transport	0.014488	0.046784	AT3G52850
45184	establishment of protein localization	0.014936	0.047246	AT2G20890 AT5G50920 AT3G46740 AT3G52850
15031	protein transport	0.014936	0.047246	AT2G20890 AT5G50920 AT3G46740 AT3G52850
46907	intracellular transport	0.015089	0.047249	AT2G20890 AT5G50920 AT3G46740 AT3G52850
55086	nucleobase, nucleoside and nucleotide metabolic process	0.016126	0.04999	AT4G04640 AT1G55670 AT4G38510
