# Supplementary material for: Comparative proteomic analysis of a membrane-enriched fraction from flag leaves reveals responses to chemical hybridization agent SQ-1 in wheat
Source: Front Plant Sci. 2015 Aug 26;6:669. doi: 10.3389/fpls.2015.00669 (PMC4549638; doi:10.3389/fpls.2015.00669)
Supplement: Supplementary file 8 [file Table_8.XLSX]

## Sheet: Molecullar functions
Table S8 Molecullar functions generated for wheat leaves
GO-ID	description	p-val	corr p-val	Proteins listed by gene name
8187	poly-pyrimidine tract binding	1.5997e-07	1.3677e-05	AT1G20020 AT5G66190 AT1G06680 AT3G50820
8266	poly(U) RNA binding	1.5997e-07	1.3677e-05	AT1G20020 AT5G66190 AT1G06680 AT3G50820
16168	chlorophyll binding	5.8727e-07	3.3474e-05	AT2G34420 AT1G61520 AT3G54890 AT1G15820
3727	single-stranded RNA binding	8.3523e-07	3.5706e-05	AT1G20020 AT5G66190 AT1G06680 AT3G50820
46933	hydrogen ion transporting ATP synthase activity, rotational mechanism	5.2896e-06	0.00015615	AT5G08680 AT1G78900 AT4G09650
16887	ATPase activity	5.479e-06	0.00015615	AT5G50920 AT1G78900 AT1G50250 AT5G15450 AT2G30950 AT5G45930 AT4G09650 AT3G13920
3959	NADPH dehydrogenase activity	2.5621e-05	0.00062588	AT1G20020 AT5G66190
16209	antioxidant activity	4.1425e-05	0.00079042	AT3G52960 AT1G65980 AT2G48150 AT5G06290 AT4G09010
4176	ATP-dependent peptidase activity	4.1601e-05	0.00079042	AT5G50920 AT1G50250 AT2G30950
8237	metallopeptidase activity	6.8133e-05	0.0011651	AT1G51980 AT1G50250 AT2G30950 AT3G02090
3746	translation elongation factor activity	7.6145e-05	0.0011837	AT5G12110 AT5G13650 AT4G20360
17111	nucleoside-triphosphatase activity	0.00012169	0.0017341	AT5G50920 AT1G78900 AT1G50250 AT5G15450 AT2G30950 AT5G45930 AT4G09650 AT3G13920 AT4G20360
42623	ATPase activity, coupled	0.00015484	0.0019447	AT5G50920 AT1G78900 AT1G50250 AT2G30950 AT4G09650 AT3G13920
16462	pyrophosphatase activity	0.00016688	0.0019447	AT5G50920 AT1G78900 AT1G50250 AT5G15450 AT2G30950 AT5G45930 AT4G09650 AT3G13920 AT4G20360
16818	hydrolase activity, acting on acid anhydrides, in phosphorus-containing anhydrides	0.00017059	0.0019447	AT5G50920 AT1G78900 AT1G50250 AT5G15450 AT2G30950 AT5G45930 AT4G09650 AT3G13920 AT4G20360
16817	hydrolase activity, acting on acid anhydrides	0.0001841	0.0019675	AT5G50920 AT1G78900 AT1G50250 AT5G15450 AT2G30950 AT5G45930 AT4G09650 AT3G13920 AT4G20360
5488	binding	0.00027846	0.002801	AT1G61520 AT1G77090 AT3G52850 AT3G54890 AT5G15450 AT2G30950 AT5G14740 AT4G09010 AT1G15820 AT1G10630 AT5G37710 AT4G15510 AT1G67090 AT2G36060 AT5G12110 AT3G48500 AT5G37510 AT5G58070 AT5G38480 AT1G61620 AT3G13920 AT5G20720 AT2G28000 AT1G35680 AT2G34420 AT5G50920 AT5G42020 AT1G55490 AT5G23120 AT5G66190 AT1G06680 AT5G30510 AT2G39730 AT4G20360 AT1G78900 AT5G56000 AT1G20020 AT1G50250 AT5G13650 AT3G02090…
32553	ribonucleotide binding	0.00045883	0.0041295	AT5G50920 AT5G42020 AT5G15450 AT2G39730 AT1G10630 AT4G20360 AT1G78900 AT5G56000 AT5G13650 AT5G38480 AT4G34200 AT2G28000 AT5G02500
32555	purine ribonucleotide binding	0.00045883	0.0041295	AT5G50920 AT5G42020 AT5G15450 AT2G39730 AT1G10630 AT4G20360 AT1G78900 AT5G56000 AT5G13650 AT5G38480 AT4G34200 AT2G28000 AT5G02500
8135	translation factor activity, nucleic acid binding	0.00049725	0.0042515	AT5G12110 AT5G13650 AT3G13920 AT4G20360
46961	proton-transporting ATPase activity, rotational mechanism	0.00065354	0.0053217	AT1G78900 AT4G09650
17076	purine nucleotide binding	0.00072979	0.0056725	AT5G50920 AT5G42020 AT5G15450 AT2G39730 AT1G10630 AT4G20360 AT1G78900 AT5G56000 AT5G13650 AT5G38480 AT4G34200 AT2G28000 AT5G02500
16651	oxidoreductase activity, acting on NADH or NADPH	0.00078025	0.005801	AT1G20020 AT5G66190 AT5G37510
8047	enzyme activator activity	0.00098168	0.0069944	AT2G43490 AT2G39730 AT1G10630
46906	tetrapyrrole binding	0.0023481	0.015264	AT2G34420 AT1G61520 AT3G54890 AT4G09010 AT1G15820
70011	peptidase activity, acting on L-amino acid peptides	0.0024864	0.015264	AT2G04160 AT5G50920 AT1G51980 AT1G50250 AT2G30950 AT3G02090
8124	4-alpha-hydroxytetrahydrobiopterin dehydratase activity	0.0029456	0.015264	AT5G51110
9940	amino-terminal vacuolar sorting propeptide binding	0.0029456	0.015264	AT3G52850
43531	ADP binding	0.0029456	0.015264	AT2G39730
45156	electron transporter, transferring electrons within the cyclic electron transport pathway of photosynthesis activity	0.0029456	0.015264	AT5G66190
45157	electron transporter, transferring electrons within the noncyclic electron transport pathway of photosynthesis activity	0.0029456	0.015264	AT5G66190
46028	electron transporter, transferring electrons from cytochrome b6/f complex of photosystem II activity	0.0029456	0.015264	AT4G03280
46863	ribulose-1,5-bisphosphate carboxylase/oxygenase activator activity	0.0029456	0.015264	AT2G39730
8233	peptidase activity	0.0031241	0.015339	AT2G04160 AT5G50920 AT1G51980 AT1G50250 AT2G30950 AT3G02090
15078	hydrogen ion transmembrane transporter activity	0.0031395	0.015339	AT5G08680 AT1G78900 AT4G09650
19829	cation-transporting ATPase activity	0.0037649	0.017883	AT1G78900 AT4G09650
5524	ATP binding	0.0049283	0.022436	AT5G50920 AT5G42020 AT1G78900 AT5G56000 AT5G15450 AT5G38480 AT2G39730 AT4G34200 AT2G28000 AT5G02500
32559	adenyl ribonucleotide binding	0.0050073	0.022436	AT5G50920 AT5G42020 AT1G78900 AT5G56000 AT5G15450 AT5G38480 AT2G39730 AT4G34200 AT2G28000 AT5G02500
4222	metalloendopeptidase activity	0.0053312	0.022436	AT1G51980 AT3G02090
16491	oxidoreductase activity	0.0053334	0.022436	AT1G20020 AT5G66190 AT5G37510 AT1G65980 AT2G48150 AT1G04690 AT5G06290 AT5G50160 AT4G09010 AT3G50820
15077	monovalent inorganic cation transmembrane transporter activity	0.0053794	0.022436	AT5G08680 AT1G78900 AT4G09650
10209	vacuolar sorting signal binding	0.0058827	0.023394	AT3G52850
10242	oxygen evolving activity	0.0058827	0.023394	AT3G50820
30554	adenyl nucleotide binding	0.0072587	0.027193	AT5G50920 AT5G42020 AT1G78900 AT5G56000 AT5G15450 AT5G38480 AT2G39730 AT4G34200 AT2G28000 AT5G02500
1883	purine nucleoside binding	0.00733	0.027193	AT5G50920 AT5G42020 AT1G78900 AT5G56000 AT5G15450 AT5G38480 AT2G39730 AT4G34200 AT2G28000 AT5G02500
166	nucleotide binding	0.0073801	0.027193	AT5G50920 AT5G42020 AT5G15450 AT2G39730 AT1G10630 AT4G20360 AT1G78900 AT5G56000 AT5G13650 AT5G38480 AT4G34200 AT2G28000 AT5G02500
1882	nucleoside binding	0.0074741	0.027193	AT5G50920 AT5G42020 AT1G78900 AT5G56000 AT5G15450 AT5G38480 AT2G39730 AT4G34200 AT2G28000 AT5G02500
4618	phosphoglycerate kinase activity	0.0088112	0.030244	AT1G56190
4750	ribulose-phosphate 3-epimerase activity	0.0088112	0.030244	AT5G61410
42625	ATPase activity, coupled to transmembrane movement of ions	0.0088432	0.030244	AT1G78900 AT4G09650
3824	catalytic activity	0.010551	0.035377	AT2G04160 AT5G15450 AT1G65980 AT2G30950 AT5G14740 AT4G09650 AT4G09010 AT5G35630 AT5G37710 AT1G67090 AT5G55220 AT2G36060 AT5G61410 AT5G37510 AT2G48150 AT3G13920 AT5G50920 AT5G50400 AT5G66190 AT5G06290 AT4G20360 AT1G51980 AT1G78900 AT1G20020 AT1G50250 AT5G51110 AT1G04690 AT5G45930 AT3G02090 AT5G50160 AT1G56190 AT3G50820
16851	magnesium chelatase activity	0.011731	0.035822	AT5G45930
16984	ribulose-bisphosphate carboxylase activity	0.011731	0.035822	AT1G67090
51002	ligase activity, forming nitrogen-metal bonds	0.011731	0.035822	AT5G45930
51003	ligase activity, forming nitrogen-metal bonds, forming coordination complexes	0.011731	0.035822	AT5G45930
51920	peroxiredoxin activity	0.011731	0.035822	AT5G06290
30234	enzyme regulator activity	0.016036	0.047519	AT4G04640 AT2G43490 AT2G39730 AT1G10630
15405	P-P-bond-hydrolysis-driven transmembrane transporter activity	0.016157	0.047519	AT1G78900 AT3G46740 AT4G09650
15399	primary active transmembrane transporter activity	0.016396	0.047519	AT1G78900 AT3G46740 AT4G09650
16004	phospholipase activator activity	0.017546	0.048587	AT1G10630
60229	lipase activator activity	0.017546	0.048587	AT1G10630
22890	inorganic cation transmembrane transporter activity	0.017616	0.048587	AT5G08680 AT1G78900 AT4G09650
16836	hydro-lyase activity	0.018162	0.049298	AT5G51110 AT5G14740
