# Supplementary material for: Comparative proteomic analysis of a membrane-enriched fraction from flag leaves reveals responses to chemical hybridization agent SQ-1 in wheat
Source: Front Plant Sci. 2015 Aug 26;6:669. doi: 10.3389/fpls.2015.00669 (PMC4549638; doi:10.3389/fpls.2015.00669)
Supplement: Supplementary file 9 [file Data_Sheet_1.ZIP]

Archive with 151 entries (150 files):
- Supplementary MS_MS data/
- Supplementary MS_MS data/spot 1.txt
- Supplementary MS_MS data/spot 10.txt
- Supplementary MS_MS data/spot 100.txt
- Supplementary MS_MS data/spot 101.txt
- Supplementary MS_MS data/spot 102.txt
- Supplementary MS_MS data/spot 103.txt
- Supplementary MS_MS data/spot 104.txt
- Supplementary MS_MS data/spot 105.txt
- Supplementary MS_MS data/spot 106.txt
- Supplementary MS_MS data/spot 107.txt
- Supplementary MS_MS data/spot 108.txt
- Supplementary MS_MS data/spot 109.txt
- Supplementary MS_MS data/spot 11.txt
- Supplementary MS_MS data/spot 110.txt
- Supplementary MS_MS data/spot 111.txt
- Supplementary MS_MS data/spot 112.txt
- Supplementary MS_MS data/spot 113.txt
- Supplementary MS_MS data/spot 114.txt
- Supplementary MS_MS data/spot 115.txt
- Supplementary MS_MS data/spot 116.txt
- Supplementary MS_MS data/spot 117.txt
- Supplementary MS_MS data/spot 118.txt
- Supplementary MS_MS data/spot 119.txt
- Supplementary MS_MS data/spot 12.txt
- Supplementary MS_MS data/spot 120.txt
- Supplementary MS_MS data/spot 121.txt
- Supplementary MS_MS data/spot 122.txt
- Supplementary MS_MS data/spot 123.txt
- Supplementary MS_MS data/spot 124.txt
- Supplementary MS_MS data/spot 125.txt
- Supplementary MS_MS data/spot 126.txt
- Supplementary MS_MS data/spot 127.txt
- Supplementary MS_MS data/spot 128.txt
- Supplementary MS_MS data/spot 129.txt
- Supplementary MS_MS data/spot 13.txt
- Supplementary MS_MS data/spot 130.txt
- Supplementary MS_MS data/spot 131.txt
- Supplementary MS_MS data/spot 132.txt
- Supplementary MS_MS data/spot 133.txt
- Supplementary MS_MS data/spot 134.txt
- Supplementary MS_MS data/spot 135.txt
- Supplementary MS_MS data/spot 136.txt
- Supplementary MS_MS data/spot 137.txt
- Supplementary MS_MS data/spot 138.txt
- Supplementary MS_MS data/spot 139.txt
- Supplementary MS_MS data/spot 14.txt
- Supplementary MS_MS data/spot 140.txt
- Supplementary MS_MS data/spot 141.txt
- Supplementary MS_MS data/spot 142.txt
- Supplementary MS_MS data/spot 143.txt
- Supplementary MS_MS data/spot 144.txt
- Supplementary MS_MS data/spot 145.txt
- Supplementary MS_MS data/spot 146.txt
- Supplementary MS_MS data/spot 147.txt
- Supplementary MS_MS data/spot 148.txt
- Supplementary MS_MS data/spot 149.txt
- Supplementary MS_MS data/spot 15.txt
- Supplementary MS_MS data/spot 150.txt
- Supplementary MS_MS data/spot 16.txt
- Supplementary MS_MS data/spot 17.txt
- Supplementary MS_MS data/spot 18.txt
- Supplementary MS_MS data/spot 19.txt
- Supplementary MS_MS data/spot 2.txt
- Supplementary MS_MS data/spot 20.txt
- Supplementary MS_MS data/spot 21.txt
- Supplementary MS_MS data/spot 22.txt
- Supplementary MS_MS data/spot 23.txt
- Supplementary MS_MS data/spot 24.txt
- Supplementary MS_MS data/spot 25.txt
- Supplementary MS_MS data/spot 26.txt
- Supplementary MS_MS data/spot 27.txt
- Supplementary MS_MS data/spot 28.txt
- Supplementary MS_MS data/spot 29.txt
- Supplementary MS_MS data/spot 3.txt
- Supplementary MS_MS data/spot 30.txt
- Supplementary MS_MS data/spot 31.txt
- Supplementary MS_MS data/spot 32.txt
- Supplementary MS_MS data/spot 33.txt
- Supplementary MS_MS data/spot 34.txt
- Supplementary MS_MS data/spot 35.txt
- Supplementary MS_MS data/spot 36.txt
- Supplementary MS_MS data/spot 37.txt
- Supplementary MS_MS data/spot 38.txt
- Supplementary MS_MS data/spot 39.txt
- Supplementary MS_MS data/spot 4.txt
- Supplementary MS_MS data/spot 40.txt
- Supplementary MS_MS data/spot 41.txt
- Supplementary MS_MS data/spot 42.txt
- Supplementary MS_MS data/spot 43.txt
- Supplementary MS_MS data/spot 44.txt
- Supplementary MS_MS data/spot 45.txt
- Supplementary MS_MS data/spot 46.txt
- Supplementary MS_MS data/spot 47.txt
- Supplementary MS_MS data/spot 48.txt
- Supplementary MS_MS data/spot 49.txt
- Supplementary MS_MS data/spot 5.txt
- Supplementary MS_MS data/spot 50.txt
- Supplementary MS_MS data/spot 51.txt
- Supplementary MS_MS data/spot 52.txt
- Supplementary MS_MS data/spot 53.txt
- Supplementary MS_MS data/spot 54.txt
- Supplementary MS_MS data/spot 55.txt
- Supplementary MS_MS data/spot 56.txt
- Supplementary MS_MS data/spot 57.txt
- Supplementary MS_MS data/spot 58.txt
- Supplementary MS_MS data/spot 59.txt
- Supplementary MS_MS data/spot 6.txt
- Supplementary MS_MS data/spot 60.txt
- Supplementary MS_MS data/spot 61.txt
- Supplementary MS_MS data/spot 62.txt
- Supplementary MS_MS data/spot 63.txt
- Supplementary MS_MS data/spot 64.txt
- Supplementary MS_MS data/spot 65.txt
- Supplementary MS_MS data/spot 66.txt
- Supplementary MS_MS data/spot 67.txt
- Supplementary MS_MS data/spot 68.txt
- Supplementary MS_MS data/spot 69.txt
- Supplementary MS_MS data/spot 7.txt
- Supplementary MS_MS data/spot 70.txt
- Supplementary MS_MS data/spot 71.txt
- Supplementary MS_MS data/spot 72.txt
- Supplementary MS_MS data/spot 73.txt
- Supplementary MS_MS data/spot 74.txt
- Supplementary MS_MS data/spot 75.txt
- Supplementary MS_MS data/spot 76.txt
- Supplementary MS_MS data/spot 77.txt
- Supplementary MS_MS data/spot 78.txt
- Supplementary MS_MS data/spot 79.txt
- Supplementary MS_MS data/spot 8.txt
- Supplementary MS_MS data/spot 80.txt
- Supplementary MS_MS data/spot 81.txt
- Supplementary MS_MS data/spot 82.txt
- Supplementary MS_MS data/spot 83.txt
- Supplementary MS_MS data/spot 84.txt
- Supplementary MS_MS data/spot 85.txt
- Supplementary MS_MS data/spot 86.txt
- Supplementary MS_MS data/spot 87.txt
- Supplementary MS_MS data/spot 88.txt
- Supplementary MS_MS data/spot 89.txt
- Supplementary MS_MS data/spot 9.txt
- Supplementary MS_MS data/spot 90.txt
- Supplementary MS_MS data/spot 91.txt
- Supplementary MS_MS data/spot 92.txt
- Supplementary MS_MS data/spot 93.txt
- Supplementary MS_MS data/spot 94.txt
- Supplementary MS_MS data/spot 95.txt
- Supplementary MS_MS data/spot 96.txt
- Supplementary MS_MS data/spot 97.txt
- Supplementary MS_MS data/spot 98.txt
- Supplementary MS_MS data/spot 99.txt
