# Supplementary material for: Comparative proteomic analysis of a membrane-enriched fraction from flag leaves reveals responses to chemical hybridization agent SQ-1 in wheat
Source: Front Plant Sci. 2015 Aug 26;6:669. doi: 10.3389/fpls.2015.00669 (PMC4549638; doi:10.3389/fpls.2015.00669)
Supplement: Supplementary file 9 [file Data_Sheet_1.ZIP › Supplementary MS_MS data/spot 1.txt]

COM=Project: wsp, Spot Set: wsp\SQL2013-1-15, Label: A1, Spot Id: 21056, Peak List Id: 18739, MS Job Run Id: 10233
815.47925	70722.195
822.4306	140535.72
842.52502	37141.195
857.50415	87356.703
860.51886	84842.43
876.50507	34370.922
917.4989	96811.695
920.53528	191559.39
950.52142	32209.533
961.51337	58820.848
985.59875	72645.531
1013.595	154013.5
1021.5486	31834.783
1090.5906	16748.146
1092.5483	11686.102
1097.5847	38267.055
1107.5725	78929.195
1115.5939	431680.94
1141.6074	33817.809
1143.6206	47289.504
1170.6586	17207.162
1187.6813	19851.297
1274.7015	19796.586
1282.7648	309364.72
1292.7186	37909.543
1294.7227	11092.604
1308.7677	7714.1309
1310.7816	12340.475
1317.7113	40271.887
1392.6927	16353.904
1398.819	11637.29
1416.8165	825327.63
1442.8278	23364.756
1444.8384	22429.793
1465.783	78077.258
1471.8041	37609.133
1507.7695	73399.992
1519.8357	40943.313
1529.7706	12246.23
1535.7699	124040.71
1553.7716	611923.94
1579.7852	37141.277
1602.8685	12978.449
1607.8403	54036.66
1629.8367	8588.2354
1787.9851	5841.5352
1836.9346	8790.0791
1882.9966	4864.8369
1950.9572	4889.9351
1986.0933	7871.1113
2073.1912	58717.238
2089.1208	3971.7678
2119.1563	6248.0742
2121.1411	95083.633
2137.1267	41029.316
2149.1892	8964.4492
2153.1313	3290.9468
2165.1462	3304.251
2167.2534	42055.227
2170.0349	9574.3418
2186.0447	3955.2871
2225.4192	39287.059
2228.3042	10243.971
2272.3105	12591.249
2273.2832	39950.766
2289.2732	30615.992
2298.2986	35746.434
2299.2327	80257.805
2316.241	410622.94
2317.8345	9360.7012
2327.248	7755.2705
2344.2593	22031.6
BEGIN IONS
PEPMASS=822.4306
CHARGE=1+
TITLE=Label: A1, Spot_Id: 21056, Peak_List_Id: 18849, MSMS Job_Run_Id: 10234, Comment:
175.1066	1073.1949
272.12289	588.43475
289.15085	217.85112
371.16168	1150.8918
435.16525	920.09729
445.25226	579.5199
452.16809	290.45059
506.20657	206.98215
545.19409	227.12558
563.18445	595.30261
580.22437	2958.5947
END IONS
BEGIN IONS
PEPMASS=857.50415
CHARGE=1+
TITLE=Label: A1, Spot_Id: 21056, Peak_List_Id: 18852, MSMS Job_Run_Id: 10234, Comment:
175.13136	980.88538
232.13947	213.96397
345.19522	245.30948
384.33124	201.46597
442.20242	375.46198
459.21829	1183.1754
513.20544	665.14612
588.24713	250.56326
598.28583	240.82162
626.28796	344.16489
701.38312	224.27524
768.31866	394.52441
794.40759	297.06766
795.34552	6881.6089
798.56915	524.38116
799.56989	2505.26
818.26074	431.36908
822.36548	285.06952
END IONS
BEGIN IONS
PEPMASS=920.53528
CHARGE=1+
TITLE=Label: A1, Spot_Id: 21056, Peak_List_Id: 18847, MSMS Job_Run_Id: 10234, Comment:
286.18854	460.92087
303.21732	599.61011
358.15607	204.76294
376.18469	322.38303
399.26181	476.9978
416.28552	3713.8394
487.31604	256.06201
505.20123	539.9895
528.27911	495.58963
545.30579	8088.0981
643.28918	902.08679
660.3316	895.13727
774.40399	3527.8716
783.77466	1083.5599
792.42969	25716.283
794.31824	1712.634
800.74609	7795.7021
801.6322	2806.1621
802.50305	854.0733
876.51465	757.33295
881.18567	764.99768
END IONS
BEGIN IONS
PEPMASS=985.59875
CHARGE=1+
TITLE=Label: A1, Spot_Id: 21056, Peak_List_Id: 18856, MSMS Job_Run_Id: 10234, Comment:
459.25354	632.89294
754.41858	202.80315
880.28088	276.20129
942.52826	259.70621
945.53455	208.46988
961.39691	224.68661
END IONS
BEGIN IONS
PEPMASS=1013.595
CHARGE=1+
TITLE=Label: A1, Spot_Id: 21056, Peak_List_Id: 18848, MSMS Job_Run_Id: 10234, Comment:
175.11314	1459.6298
228.12453	218.51666
327.19965	1284.3491
400.1926	275.54175
414.2175	282.32654
416.25021	10832.651
426.25473	421.35953
513.25531	383.73868
514.23517	232.58768
531.25909	506.39682
571.24658	634.3103
588.26862	475.75854
598.28778	316.59052
655.31824	590.3913
670.29938	661.92731
687.31561	494.11829
740.37878	271.1741
768.38287	475.01846
798.3595	583.1908
END IONS
BEGIN IONS
PEPMASS=1107.5725
CHARGE=1+
TITLE=Label: A1, Spot_Id: 21056, Peak_List_Id: 18853, MSMS Job_Run_Id: 10234, Comment:
580.26813	807.80237
656.30402	202.77324
822.36609	420.66006
933.46448	1856.5201
951.47473	12133.443
953.36133	1110.1298
961.61237	3814.8899
962.47949	1427.5117
978.56403	1093.3027
986.98645	671.91931
1044.4894	5908.1724
1047.5608	1168.3899
1048.6152	2656.2278
1050.3075	792.63959
1065.626	3123.6887
1066.5166	1898.7971
1067.4053	643.52936
1068.2395	3055.0249
1074.5829	785.56256
END IONS
BEGIN IONS
PEPMASS=1115.5939
CHARGE=1+
TITLE=Label: A1, Spot_Id: 21056, Peak_List_Id: 18844, MSMS Job_Run_Id: 10234, Comment:
86.080345	499.604
101.05711	401.405
112.07538	490.77148
129.10738	387.97595
158.09416	345.18658
175.12048	6329.9126
201.09599	510.72031
242.15492	342.87103
258.11801	831.26813
287.15598	694.72876
304.16339	817.61621
314.18185	640.02148
369.14368	490.02814
371.20035	865.35614
386.17847	1192.7688
400.22665	707.13782
417.24496	1277.9996
424.23474	497.1525
442.23532	1270.8105
458.17682	257.33963
482.22638	356.23691
499.23886	690.27948
510.26559	576.81128
528.2688	1445.0293
545.29211	7820.3115
553.2569	630.01874
554.25293	340.65451
570.27936	386.47858
571.25372	2397.2014
588.26837	1055.4108
657.28613	1047.1365
674.31976	2001.5729
681.27881	416.42108
683.32495	367.79855
699.30408	3012.6953
704.31445	496.10199
767.33063	366.75586
768.4422	426.73123
784.362	351.75598
785.33704	1057.9248
802.37238	1199.5194
812.40375	1663.7979
915.4989	802.49854
941.50104	399.40063
986.59033	5296.3701
988.45062	503.58542
995.03796	2891.7412
1073.6936	601.57581
1074.5242	559.09326
1075.3077	944.82983
1076.2828	575.57336
1077.2258	567.53259
END IONS
BEGIN IONS
PEPMASS=1282.7648
CHARGE=1+
TITLE=Label: A1, Spot_Id: 21056, Peak_List_Id: 18846, MSMS Job_Run_Id: 10234, Comment:
112.0763	467.18832
129.10631	366.27783
175.11823	2006.1902
185.1006	221.47916
227.18298	463.98956
256.13248	210.86195
262.15012	541.06702
298.18881	542.78314
353.20093	349.18488
356.23865	364.68475
358.22775	237.46034
375.25345	687.75946
385.2067	339.84769
411.27972	545.16315
425.24258	210.52321
443.25409	627.7312
448.2648	211.51132
466.27475	326.64816
488.3309	900.17926
498.28091	383.00565
540.30377	289.67218
553.30646	249.8837
579.33197	605.30481
583.36334	227.85074
611.34137	1081.5813
630.3739	461.00378
654.48492	233.0638
655.36884	4199.9531
666.37732	345.45801
672.3891	2967.6467
682.33698	390.20547
726.41663	226.68314
743.41046	414.08286
753.40039	315.05923
777.36652	319.4075
795.39716	830.85248
823.44849	2941.2268
840.46747	4676.0024
890.54523	453.81412
908.479	1202.5681
910.48163	1028.0442
916.31262	259.60947
927.5094	16961.914
994.46564	235.92972
1252.9746	3011.5908
1253.7693	3530.438
1254.7079	1256.8212
1255.6331	1691.4298
END IONS
BEGIN IONS
PEPMASS=1416.8165
CHARGE=1+
TITLE=Label: A1, Spot_Id: 21056, Peak_List_Id: 18842, MSMS Job_Run_Id: 10234, Comment:
101.06172	744.01788
112.07911	1727.3086
129.10721	799.69629
175.12364	4607.9141
232.14963	1511.3593
284.18536	605.36707
313.21344	9599.7383
328.21973	546.05945
345.25494	1891.0527
395.20526	506.48367
398.29739	661.88708
410.2601	620.39221
413.22565	1774.759
426.29742	3557.6392
451.2092	891.24194
484.26935	4156.9854
491.29639	614.66687
508.31082	3676.3408
523.34546	1633.7731
579.34863	16783.664
597.34534	862.31372
619.32385	1467.936
621.46613	676.62585
622.4126	1277.6355
647.3252	5316.0249
708.38281	3418.2427
725.3938	1127.1398
732.40332	1378.1901
734.50397	576.4967
760.3988	2622.7585
778.38562	692.32782
795.41052	4441.5679
817.43707	664.98877
834.49255	566.13318
835.42511	585.81598
838.48267	1532.444
894.50403	1010.2584
909.53931	2388.1755
949.55341	1399.8425
956.52179	640.45496
959.52582	668.16638
974.52112	11480.891
991.54364	15184.744
1072.6396	1415.8759
1088.5549	571.95227
1104.6575	4679.1772
1232.8577	1121.4912
1233.7308	750.47009
1244.8295	631.19647
1303.8854	1509.843
1373.0635	1337.4064
1373.9611	1154.5255
1375.8126	1121.8994
1376.7073	787.04309
1377.6047	1656.7
1387.1497	1894.1598
1387.9807	929.96552
1388.8802	1781.3446
1389.7324	1788.6702
1391.6185	761.7373
END IONS
BEGIN IONS
PEPMASS=1465.783
CHARGE=1+
TITLE=Label: A1, Spot_Id: 21056, Peak_List_Id: 18854, MSMS Job_Run_Id: 10234, Comment:
701.44006	313.6698
935.48431	249.97346
1032.5897	630.9566
1072.6449	232.39511
1089.6046	555.94464
1146.707	858.33777
1148.0349	260.45401
1292.7024	436.59094
1309.8093	449.14853
1403.6287	3092.3591
1405.5198	545.40454
1407.7302	1769.3641
1416.8286	2947.6221
1422.0237	1185.3734
1422.8175	1507.412
1424.6812	1767.8405
1426.5844	1216.7778
1442.7422	399.90674
END IONS
BEGIN IONS
PEPMASS=1507.7695
CHARGE=1+
TITLE=Label: A1, Spot_Id: 21056, Peak_List_Id: 18855, MSMS Job_Run_Id: 10234, Comment:
488.31238	2219.1404
599.32202	315.48633
617.35248	4523.7896
621.36591	262.14304
649.34033	588.20752
730.42584	3359.1157
750.37866	304.31631
760.38519	386.29053
778.37958	2819.0078
857.47681	202.05563
859.46149	2585.7258
864.52484	226.08388
865.55542	237.91315
891.45715	1303.8763
907.44055	479.15549
972.52527	1001.0684
1019.5066	394.2551
1020.4963	1009.9947
1037.5441	465.56107
1059.5902	2803.0344
1127.558	216.94019
1148.6433	1413.6462
1150.4998	212.23604
1174.7134	552.93121
1175.5908	447.25858
1247.6843	1117.1316
1248.6598	412.37726
1264.7928	337.77087
1287.8163	966.3205
1418.7969	203.1725
1465.7362	607.6286
END IONS
BEGIN IONS
PEPMASS=1535.7699
CHARGE=1+
TITLE=Label: A1, Spot_Id: 21056, Peak_List_Id: 18850, MSMS Job_Run_Id: 10234, Comment:
382.24274	537.19696
399.26883	272.82626
488.33768	236.22263
495.33136	206.77042
512.33887	329.5108
617.37207	209.3958
645.39679	322.96738
675.40936	253.75453
778.41443	317.03027
805.46875	314.51349
822.45398	379.44156
887.51581	276.71594
891.49084	244.34694
921.53198	7354.813
1018.5396	512.05627
1036.5938	241.16525
1088.6376	231.25536
1173.5775	313.73969
1190.6527	756.48383
1429.8691	530.22711
END IONS
BEGIN IONS
PEPMASS=1553.7716
CHARGE=1+
TITLE=Label: A1, Spot_Id: 21056, Peak_List_Id: 18843, MSMS Job_Run_Id: 10234, Comment:
110.06675	273.59439
112.08215	230.99625
175.12773	986.97705
262.17471	920.20093
270.13702	588.07898
341.21628	268.88077
364.19418	369.0997
369.21289	712.47491
382.22284	2423.657
399.24927	3307.689
488.32022	291.52173
495.30011	1257.3979
512.32941	2811.252
516.29163	993.021
615.26898	386.77585
633.32379	598.15112
651.33972	463.91055
658.36523	1610.1923
675.39587	2787.4072
679.32239	1085.2546
714.35156	384.39331
732.35864	1520.1244
764.4516	329.13101
792.44055	485.70349
804.49213	248.29887
805.42816	1590.8481
814.44678	233.948
822.45123	4501.7236
879.40753	2022.4713
904.48669	1318.8164
921.52142	68409.141
931.49634	1232.4723
937.8028	516.89478
1018.5591	2559.5088
1019.5216	2846.7505
1035.4907	477.65784
1036.54	2538.0176
1042.4661	1132.4226
1051.7969	508.54678
1076.5266	458.59119
1093.5726	953.16565
1103.6666	488.88409
1104.5507	446.00723
1122.8912	263.87811
1147.7404	288.5032
1154.6935	678.04224
1173.621	2522.9702
1175.5514	337.18002
1190.6536	8703.2939
1292.733	1804.2153
1353.8152	1429.115
1354.7032	1808.9722
1379.8604	2119.9294
1391.1893	1519.823
1397.8346	1544.2247
1398.7217	2122.9448
1407.9941	2319.6243
1424.9454	5936.8613
1425.8059	7056.1938
1433.2574	6648.8579
END IONS
BEGIN IONS
PEPMASS=2121.1411
CHARGE=1+
TITLE=Label: A1, Spot_Id: 21056, Peak_List_Id: 18851, MSMS Job_Run_Id: 10234, Comment:
175.13428	453.91019
333.24295	1120.942
533.35425	397.56659
583.41724	273.9035
680.41095	1335.9757
809.45886	381.32346
908.55121	358.56735
1021.6144	1407.1738
1100.6863	221.96086
1150.6799	290.98914
1207.6808	778.50806
1224.74	262.90619
1294.7179	552.5285
1380.8151	255.39125
1424.7867	239.18262
1425.7516	334.00681
1527.8798	290.4357
1538.895	880.61664
1539.8419	284.33093
1726.8899	247.94528
2058.3269	610.11969
2059.364	485.92325
2060.2241	1431.7424
2061.1118	1332.5449
2064.2278	1125.6281
2069.093	247.60503
2073.2544	7459.8428
2075.1467	1720.1484
2077.0107	510.58267
2077.8123	993.72046
2078.9944	752.84583
2086.7324	421.19186
2100.9314	247.48024
END IONS
BEGIN IONS
PEPMASS=2316.241
CHARGE=1+
TITLE=Label: A1, Spot_Id: 21056, Peak_List_Id: 18845, MSMS Job_Run_Id: 10234, Comment:
112.08891	501.58041
129.11919	348.86002
175.1405	1100.4535
333.25568	787.42633
434.32254	892.88501
512.31409	730.30359
529.35175	676.53473
583.3905	1083.0713
597.42145	1798.5764
609.39453	574.75012
665.49451	413.7254
696.50085	1222.3969
710.52136	1956.3599
722.49969	791.12885
739.51013	1235.7905
767.52875	962.59082
789.5965	375.76508
793.5611	806.65149
811.57623	1740.7383
850.57458	1199.4595
868.56232	750.38446
882.60431	2449.1699
906.64282	841.98962
935.64801	475.97849
963.67706	495.21774
977.66364	459.20929
995.71606	2264.8489
1005.678	386.24323
1078.7419	505.31781
1123.7689	10216.764
1193.7621	518.4516
1234.8237	439.82962
1252.8146	12127.425
1381.8555	2041.0452
1417.871	390.79825
1480.9501	804.73303
1490.9415	470.39343
1506.9292	433.37949
1535.0374	420.49844
1561.0336	982.71918
1577.991	6481.9854
1691.1124	699.84308
1770.2555	427.40479
1772.1503	464.72845
1788.1959	7264.9443
1790.085	4244.1729
1885.2905	1583.4504
1886.1473	3009.9856
1902.2954	818.85297
1903.1901	1551.2596
1905.0422	596.08203
1912.3639	908.07837
1973.469	962.25543
1974.2144	1375.9974
1976.0898	621.64307
1982.1908	515.56488
1995.7581	823.40613
2273.802	19543.373
2276.343	3294.6995
2277.1868	5929.7588
END IONS
