# Supplementary material for: Comparative proteomic analysis of a membrane-enriched fraction from flag leaves reveals responses to chemical hybridization agent SQ-1 in wheat
Source: Front Plant Sci. 2015 Aug 26;6:669. doi: 10.3389/fpls.2015.00669 (PMC4549638; doi:10.3389/fpls.2015.00669)
Supplement: Supplementary file 9 [file Data_Sheet_1.ZIP › Supplementary MS_MS data/spot 10.txt]

COM=Project: wsp, Spot Set: wsp\SQL2013-1-15, Label: A10, Spot Id: 21065, Peak List Id: 18748, MS Job Run Id: 10233
811.42847	96368.227
823.44452	67475.742
827.41455	37978.086
842.52246	34866.008
849.45691	15150.505
870.54968	17097.955
882.46423	14101.241
911.52118	21469.338
918.49518	43572.824
940.48395	16200.118
993.52185	19643.992
1026.6453	25040.891
1038.5193	19387.982
1064.438	92313.719
1082.5291	20535.354
1148.5665	46918.457
1163.6211	27661.428
1166.5667	285055.44
1169.5592	20044.467
1183.5612	45205.184
1192.5817	58560.836
1198.5563	37893.27
1209.6575	12517.424
1224.5909	13061.405
1238.6733	32338.508
1277.6625	16641.129
1281.6046	22589.555
1294.6589	40805.855
1299.6672	10838.379
1300.6554	29253.135
1302.6713	10023.517
1307.6764	23482.746
1363.6039	21038.037
1402.6681	10216.602
1443.7156	4824.1953
1453.766	9073.7773
1463.8047	67259.336
1484.8446	5263.8862
1487.7588	11381.111
1491.752	6348.54
1521.7671	5896.4209
1565.7543	4256.0288
1582.786	3834.4021
1593.8074	4512.3486
1604.8169	4741.2178
1606.7983	6411.7632
1611.806	13385.498
1614.793	31641.654
1667.827	7087.3911
1683.8328	5246.4424
1712.792	5423.7393
1721.9087	33823.309
1747.9235	5007.2031
1786.8521	6010.9624
1795.8923	5013.2974
1811.8553	18320.887
1833.9182	8846.3203
1843.8978	4949.0752
1858.9327	29113.289
1882.9854	12645.026
1886.9652	3110.5349
1911.1613	18565.229
1959.0562	52234.918
1975.0348	15980.979
1987.0548	2987.8254
2001.0349	2373.0645
2065.0361	8043.9248
2072.0679	3186.6941
2075.168	6407.1655
2105.0571	8512.5986
2211.0991	2788.9788
2267.126	34575.855
2283.1218	3159.1201
2284.1199	9866.2002
2299.1226	2388.9312
2499.2292	2560.9524
2512.2463	2660.6438
2518.259	11398.097
2666.2339	5997.1348
2680.2502	6645.9561
BEGIN IONS
PEPMASS=811.42847
CHARGE=1+
TITLE=Label: A10, Spot_Id: 21065, Peak_List_Id: 18978, MSMS Job_Run_Id: 10234, Comment:
175.10353	1051.1746
259.12216	424.24881
276.1416	320.41406
295.08719	973.96112
369.14426	348.53299
370.1264	211.21022
371.44504	224.09476
387.15213	1618.7057
404.17407	508.95731
408.13113	816.42529
470.18704	313.26053
483.18692	242.3235
500.20895	870.16534
517.22925	337.83328
536.16901	394.16315
637.23615	205.09
747.34796	538.39795
748.3028	279.84219
767.37476	1023.3241
770.19171	895.94238
776.34271	471.24518
END IONS
BEGIN IONS
PEPMASS=823.44452
CHARGE=1+
TITLE=Label: A10, Spot_Id: 21065, Peak_List_Id: 18980, MSMS Job_Run_Id: 10234, Comment:
175.10187	492.77957
245.0986	240.12448
262.12585	238.72748
358.16757	424.6601
378.12878	544.28253
446.21085	242.35152
449.14069	2206.5315
534.21643	292.89926
562.21783	258.03851
609.25391	10828.681
736.284	1136.964
763.28998	11201.866
767.47992	3901.9434
END IONS
BEGIN IONS
PEPMASS=918.49518
CHARGE=1+
TITLE=Label: A10, Spot_Id: 21065, Peak_List_Id: 18986, MSMS Job_Run_Id: 10234, Comment:
175.1095	224.72662
322.19244	311.09006
436.19803	1920.0112
631.21179	521.6767
648.22882	356.52002
702.26392	253.67363
719.27911	362.25851
854.51709	2837.5513
855.41833	2000.4741
857.31378	205.41658
858.6167	2122.7568
873.37988	202.20605
874.45978	317.79553
876.4057	300.66922
877.31775	206.38797
891.34222	336.12451
896.33606	240.12358
END IONS
BEGIN IONS
PEPMASS=1064.438
CHARGE=1+
TITLE=Label: A10, Spot_Id: 21065, Peak_List_Id: 18979, MSMS Job_Run_Id: 10234, Comment:
175.12022	744.22955
303.19751	701.21472
400.18994	377.22845
417.2149	4489.4834
514.21295	300.15372
515.21582	222.47977
572.21106	267.9671
589.24597	2260.6973
648.17761	265.75378
701.26477	308.7417
718.2619	738.57208
737.35022	272.638
861.28888	417.70084
878.34827	385.57791
973.46124	1064.4952
974.35492	834.74707
979.37207	863.6488
1022.3976	658.70233
1030.5093	1032.4491
1038.4349	571.27893
END IONS
BEGIN IONS
PEPMASS=1148.5665
CHARGE=1+
TITLE=Label: A10, Spot_Id: 21065, Peak_List_Id: 18984, MSMS Job_Run_Id: 10234, Comment:
175.12039	326.30231
338.18741	3058.4363
397.17563	204.73955
453.20392	295.59381
555.22119	317.94955
583.24072	524.71021
617.41791	356.44647
645.42615	256.26984
673.33911	488.48029
744.41119	678.4967
752.34113	3985.1169
859.32214	525.21234
873.40289	367.30878
908.4043	208.65974
972.39288	1371.8857
1006.3091	439.99518
1015.7266	204.17245
1037.4	215.12535
1091.5385	748.20422
1095.7119	280.45041
1106.5049	272.97885
1107.4053	361.08194
1109.2908	507.3429
1119.5774	313.99228
1122.4323	306.12393
END IONS
BEGIN IONS
PEPMASS=1166.5667
CHARGE=1+
TITLE=Label: A10, Spot_Id: 21065, Peak_List_Id: 18977, MSMS Job_Run_Id: 10234, Comment:
86.07373	298.24084
112.07181	266.42499
159.0873	418.59561
175.11137	2772.1753
246.14647	263.94794
302.11584	417.38809
321.14749	469.01193
338.17767	26368.393
397.1626	361.50006
415.17191	2198.0193
435.17474	216.43217
436.16461	1035.5801
453.19543	2259.198
472.18576	364.3613
488.17737	418.16748
530.21875	532.34674
549.23822	1102.0123
555.23505	638.88965
566.25958	1086.4095
573.23749	2559.4292
575.33636	475.68582
583.21588	1024.7987
585.28784	364.01712
601.22565	3619.592
686.33209	679.315
696.29462	390.67984
714.29822	1091.504
735.3125	752.48328
751.56097	576.34039
752.32666	37463.816
755.35126	435.08817
829.3446	1049.1682
849.31329	311.92017
850.31879	1209.3881
854.33917	634.42389
867.35785	1498.3435
983.33264	2056.8853
994.88208	968.49847
1037.5731	5816.585
1039.4049	1425.0876
1045.9924	2749.623
1047.8928	458.56427
1101.1903	756.30121
1124.7051	470.19873
1125.5355	799.50256
1127.3274	474.16656
1128.2278	571.23376
END IONS
BEGIN IONS
PEPMASS=1183.5612
CHARGE=1+
TITLE=Label: A10, Spot_Id: 21065, Peak_List_Id: 18985, MSMS Job_Run_Id: 10234, Comment:
175.11961	555.58014
338.186	900.40802
566.24219	280.30396
706.33942	854.81909
726.20496	334.44223
747.3313	200.46777
768.35907	1284.8921
781.36743	3314.8215
783.36163	292.38757
879.40295	300.00293
896.44141	561.41846
910.37787	205.90543
1054.3798	297.17517
1092.6372	384.08148
1098.5234	237.70155
1142.3926	551.78827
1148.5646	399.85114
1153.733	252.85388
1154.5038	378.91357
END IONS
BEGIN IONS
PEPMASS=1192.5817
CHARGE=1+
TITLE=Label: A10, Spot_Id: 21065, Peak_List_Id: 18982, MSMS Job_Run_Id: 10234, Comment:
175.12213	700.59088
302.09979	210.91574
338.18353	5571.0952
436.1817	333.88062
441.18976	1241.9891
453.20755	427.07886
549.26025	263.42377
566.28113	413.23245
599.25751	439.56387
601.36725	296.85184
627.25275	706.48718
740.36163	202.76616
752.33105	7257.8989
767.49945	236.38148
784.54309	510.06534
867.38928	321.28406
983.37506	222.32515
1037.5396	1709.1567
1039.3929	247.32172
1047.657	667.08563
1048.5455	317.78696
1063.5679	489.28253
1065.5109	416.42822
1069.4116	222.2755
1132.4567	356.84052
1148.4938	313.03711
1152.3715	253.8593
1162.4886	352.66949
1163.5439	421.64307
1164.4865	342.96399
1166.4669	3415.3257
1170.4047	264.78232
END IONS
BEGIN IONS
PEPMASS=1238.6733
CHARGE=1+
TITLE=Label: A10, Spot_Id: 21065, Peak_List_Id: 18990, MSMS Job_Run_Id: 10234, Comment:
515.32898	287.06155
553.24304	461.45645
554.30658	912.93402
570.27258	278.27017
613.25861	204.84958
624.27448	221.58803
625.3316	366.84946
684.31635	364.29495
724.33215	259.936
738.38782	325.95364
953.49005	221.58913
1123.7239	776.53687
1124.6102	1176.8635
1131.1672	855.17773
1176.4827	360.92303
1178.5182	286.63156
1183.4697	381.71475
1192.6586	447.8945
1194.5774	290.67462
1195.6013	372.94308
1198.455	437.64163
1209.5265	391.51968
END IONS
BEGIN IONS
PEPMASS=1294.6589
CHARGE=1+
TITLE=Label: A10, Spot_Id: 21065, Peak_List_Id: 18987, MSMS Job_Run_Id: 10234, Comment:
303.23215	250.22665
466.28302	3318.3181
515.59564	453.95563
564.29248	361.4335
567.55078	202.59772
581.30359	258.66519
880.44238	4460.2437
888.41852	344.9949
1017.4026	296.73529
1116.441	395.30548
1148.6252	587.67303
1165.7545	552.48785
1166.6505	4060.0049
1168.4722	1194.7377
1175.0063	2192.6628
1176.91	619.21851
1185.5223	447.71521
1238.6826	1687.2902
1242.9645	749.1192
1255.4296	520.39014
END IONS
BEGIN IONS
PEPMASS=1463.8047
CHARGE=1+
TITLE=Label: A10, Spot_Id: 21065, Peak_List_Id: 18981, MSMS Job_Run_Id: 10234, Comment:
602.34717	222.56192
650.41254	309.42035
651.41412	254.53644
747.40076	506.17514
748.40063	800.19293
758.43536	1032.062
764.42401	283.17764
765.42908	403.26819
803.65924	267.68225
845.39307	455.67419
862.4259	8077.5884
873.47083	209.83665
890.60284	237.80489
916.50836	243.21696
932.47491	313.94537
933.46387	309.57022
1102.5604	328.32281
1119.5596	931.65173
1155.6361	1058.6172
1226.6276	321.06915
1317.8296	579.60291
1335.8477	2910.6392
1336.7042	3911.4961
1344.1414	3512.1489
1403.4972	472.39334
1407.6569	534.49866
1420.0352	733.61682
1420.8375	687.06689
1421.7251	1136.1262
1423.6199	1076.3883
1429.7896	627.19653
END IONS
BEGIN IONS
PEPMASS=1614.793
CHARGE=1+
TITLE=Label: A10, Spot_Id: 21065, Peak_List_Id: 18991, MSMS Job_Run_Id: 10234, Comment:
537.28705	1104.0613
652.31799	701.70398
709.32825	3547.0308
741.33691	411.13339
775.40717	361.5325
822.42041	2821.3506
850.34796	202.04131
893.44373	2033.8835
906.51129	206.77306
921.39606	243.92355
980.48615	2283.3938
1067.5199	3160.4299
1074.5675	204.31015
1078.5426	556.15131
1138.5583	2994.9063
1251.7374	696.76831
1253.6207	277.82437
1286.5883	449.8739
1338.8232	763.54022
1339.6599	878.96857
1356.1953	325.68817
1410.7102	260.71042
1444.7385	219.9796
1472.749	434.39661
1573.8668	270.46872
1583.6422	313.45139
1593.7095	331.42291
END IONS
BEGIN IONS
PEPMASS=1721.9087
CHARGE=1+
TITLE=Label: A10, Spot_Id: 21065, Peak_List_Id: 18989, MSMS Job_Run_Id: 10234, Comment:
643.32532	388.14218
859.52362	524.26794
863.40588	363.59409
1249.6044	211.77943
1337.7175	226.79576
1479.7454	293.66916
1576.8092	632.73285
1594.0594	1555.101
1594.8911	1864.1337
1596.7291	252.6727
1602.2399	1952.4463
1604.1406	433.85608
1637.7246	423.2984
1654.8461	301.53424
1657.8777	350.8808
1658.9635	209.80122
1660.7126	218.11288
1661.8547	521.07703
1664.6501	2099.2781
1667.8643	410.71912
1668.8533	594.16266
1688.7081	214.51875
1692.8564	286.57111
1699.5841	368.04559
END IONS
BEGIN IONS
PEPMASS=1959.0562
CHARGE=1+
TITLE=Label: A10, Spot_Id: 21065, Peak_List_Id: 18983, MSMS Job_Run_Id: 10234, Comment:
175.13832	203.75694
402.25507	281.07321
419.30945	380.08932
490.34787	357.06058
499.2991	359.10281
594.34412	282.32477
612.36035	238.29391
660.46771	295.67245
725.45105	651.50714
761.51001	209.97824
818.49915	300.24408
856.47363	420.35471
919.5448	328.92245
969.55573	332.23752
1040.599	232.29607
1103.6686	383.49393
1234.7211	392.65585
1347.7927	239.71851
1460.9156	315.06879
1633.9457	505.39441
1731.1012	410.3179
1748.1758	367.65421
1749.0077	593.33606
1844.4673	8163.1284
1845.2452	5045.9155
1846.0879	9600.3369
1847.9515	1934.4209
1850.5958	317.49268
1851.6689	8977.1504
1853.5477	5610.5073
1896.2587	354.21057
1897.0742	636.51202
1899.0367	1078.6493
1902.8982	381.36624
1911.1	1217.3912
1911.9769	1481.1412
1915.6624	1014.8362
1917.9872	1211.972
1919.8691	1194.7688
1920.7512	420.75677
END IONS
BEGIN IONS
PEPMASS=2267.126
CHARGE=1+
TITLE=Label: A10, Spot_Id: 21065, Peak_List_Id: 18988, MSMS Job_Run_Id: 10234, Comment:
262.18402	289.65775
678.43201	204.62373
791.52789	264.34958
890.55933	203.19164
977.62555	832.33716
1106.649	2846.4426
1203.6823	295.2413
1221.6738	369.50616
1349.7158	263.72357
1680.9452	234.56332
1681.8361	539.78735
1777.9182	363.77722
END IONS
