# Supplementary material for: Comparative proteomic analysis of a membrane-enriched fraction from flag leaves reveals responses to chemical hybridization agent SQ-1 in wheat
Source: Front Plant Sci. 2015 Aug 26;6:669. doi: 10.3389/fpls.2015.00669 (PMC4549638; doi:10.3389/fpls.2015.00669)
Supplement: Supplementary file 9 [file Data_Sheet_1.ZIP › Supplementary MS_MS data/spot 100.txt]

COM=Project: wsp, Spot Set: wsp\wsp01, Label: G21, Spot Id: 23205, Peak List Id: 22516, MS Job Run Id: 10265
842.51532	77251.086
856.52832	16610.973
864.48749	4513.813
868.52771	7726.749
870.54346	47594.871
912.49756	6607.4067
940.48395	4978.2222
960.49664	43250.563
970.51807	48601.695
976.48694	48794.16
986.5083	49274.402
1031.5627	21909.559
1041.6283	11603.945
1067.5085	466036.53
1079.5067	15681.049
1080.5198	151876.34
1093.522	16164.221
1095.5331	67511.484
1096.5155	123640.04
1106.5321	11620.148
1144.566	11859
1196.6265	22237.682
1206.563	11513.207
1207.5692	478629.06
1229.5498	8594.0127
1233.5901	8866.9004
1235.5969	73671.07
1255.6605	14147.442
1256.6727	69946.281
1271.6515	16345.655
1272.6624	88758.016
1300.6968	11360.396
1323.6415	9190.6035
1416.7323	2606.2554
1453.7552	3328.5044
1482.6377	6982.3599
1553.8857	3051.1472
1556.8563	12697.983
1578.839	5352.627
1581.7727	4740.4429
1593.7612	2302.4758
1594.8037	1464.9142
1599.8862	25668.314
1621.868	4647.5942
1627.9052	2019.3333
1637.8346	2485.5713
1709.8143	3211.0576
1761.9492	2246.4719
1794.8274	3725.0896
1797.8948	1818.2638
1865.047	3348.8855
1882.9811	5105.7056
1885.0009	1836.8601
1886.0109	1477.0697
1916.949	2404.7917
1917.9438	2413.8301
1932.9534	3582.5938
1933.938	2575.4893
2029.0125	3043.6785
2075.1631	3061.8472
2211.1255	7765.2319
2225.1389	5647.377
2230.2173	1764.1305
2233.1323	2046.9354
2237.1401	2218.2874
2239.1531	1010.9784
2241.1707	1546.1968
2247.124	2018.4941
2252.1497	1519.1293
2659.3564	3906.052
3184.6177	4629.6899
3283.5806	1813.4766
3312.6086	2738.7607
3411.7917	2728.1016
3429.78	5285.1021
BEGIN IONS
PEPMASS=856.52832
CHARGE=1+
TITLE=Label: G21, Spot_Id: 23205, Peak_List_Id: 23260, MSMS Job_Run_Id: 10266, Comment:
70.028297	106.28985
72.050697	103.32882
86.065437	386.31067
112.06362	318.09241
129.08629	120.47751
175.10231	538.13678
185.10309	307.36362
230.13461	155.42572
242.11923	104.77287
254.14291	135.55341
255.12083	1827.1279
272.14081	1746.479
286.14856	1419.4673
341.15842	259.33493
357.21225	440.88239
359.1937	284.72964
367.19556	325.03003
368.181	550.11743
385.19418	1928.3823
444.20313	427.52396
454.18658	3742.4219
458.16937	276.96698
472.19247	4579.793
517.21301	476.75183
557.20905	536.67963
567.24268	933.23163
571.26666	780.53076
581.25043	361.19034
585.21295	610.23474
630.24139	438.1799
632.16571	364.14948
650.01147	353.72614
655.29407	448.51608
697.28534	946.30304
729.25433	1554.8687
793.25507	2552.8169
810.42499	1325.6351
812.41479	4270.978
814.2749	2612.842
822.2644	1062.1479
826.45819	1138.1957
827.3432	1258.1389
832.28162	1417.0197
835.34912	889.76422
END IONS
BEGIN IONS
PEPMASS=870.54346
CHARGE=1+
TITLE=Label: G21, Spot_Id: 23205, Peak_List_Id: 23256, MSMS Job_Run_Id: 10266, Comment:
70.039818	260.1427
86.07412	211.26454
100.08199	14757.833
112.05747	1468.6656
129.08136	695.0296
157.07954	229.47713
175.08891	1483.2974
185.08365	284.71103
199.12141	890.23761
254.11993	323.31601
255.10667	5470.145
272.13452	8057.3086
298.11469	493.09164
300.1427	3377.8784
368.15826	1691.2537
371.20026	777.09064
381.18588	582.02625
382.57108	543.93634
385.19437	2719.0959
399.18088	5057.9863
442.15741	528.41864
458.21634	483.44547
466.17163	1621.1307
468.18723	9605.3906
472.18625	3215.3118
484.18005	1696.3647
486.19345	21372.838
571.24072	3812.748
581.23505	9391.0811
582.52515	2941.3955
599.23608	2436.7461
630.19653	4151.6812
654.23242	705.34766
672.25781	2342.2668
753.29205	2020.5056
809.21985	1756.234
824.47144	2250.5352
825.35706	2646.208
826.40057	15014.597
828.28882	4777.751
840.40161	5781.6025
842.34937	2775.6296
846.31628	1654.103
850.45703	2787.981
END IONS
BEGIN IONS
PEPMASS=960.49664
CHARGE=1+
TITLE=Label: G21, Spot_Id: 23205, Peak_List_Id: 23257, MSMS Job_Run_Id: 10266, Comment:
70.036499	151.74583
101.03955	451.18256
112.06288	298.25073
129.08556	121.52333
157.09969	141.92082
158.06239	234.46071
175.09523	2631.1855
185.09155	322.43039
200.09082	389.58231
229.09743	366.00739
246.13545	378.52029
271.10376	340.8725
272.11789	391.66354
313.1445	904.62512
329.09998	470.23544
360.11618	595.53784
377.14545	610.19781
383.12787	332.48264
384.17072	946.90411
400.11258	962.80304
431.13812	668.6579
448.16187	2895.063
471.15366	1044.7617
513.1734	1957.0953
539.18463	434.15585
556.21741	862.72034
560.13861	409.00867
577.14374	607.53882
584.19037	2469.1353
589.13904	436.39349
602.1499	688.48511
631.17529	554.17419
648.19043	1311.7997
743.35254	583.38989
760.30261	981.34448
776.21906	883.85931
786.19299	608.95667
805.23114	578.93945
831.09106	913.99738
833.28772	525.10718
846.32074	556.6192
847.28888	649.84882
848.23328	456.77319
859.20673	488.82147
896.27789	1154.9512
897.31018	1082.8242
898.25842	1604.6366
900.24646	1572.359
915.45068	1121.7437
916.3833	767.78247
918.29437	1379.2751
922.29266	933.05542
929.38489	829.39301
931.29022	848.77332
933.19037	1020.4653
END IONS
BEGIN IONS
PEPMASS=970.51807
CHARGE=1+
TITLE=Label: G21, Spot_Id: 23205, Peak_List_Id: 23255, MSMS Job_Run_Id: 10266, Comment:
86.068336	368.23798
110.05058	499.65585
112.05853	453.15186
129.08473	252.23001
175.09467	5459.3994
197.08264	126.16441
225.06517	330.672
230.11812	121.58081
231.09117	1494.1489
233.14064	196.23404
253.07312	336.14407
290.11298	1441.9822
340.06726	588.90662
344.16553	1592.6005
358.12845	305.63919
385.14798	431.34195
409.13583	428.47064
410.11716	4021.2388
427.14182	2159.4731
453.13019	750.11969
454.14026	362.78635
457.21173	579.60822
472.12296	559.02075
496.15414	621.11566
497.12946	4659.854
514.14215	2752.3984
566.22412	534.36151
591.14246	915.23047
610.17859	3319.0044
627.20386	2240.1113
630.23627	850.91248
645.24365	504.30176
653.25208	1302.8759
723.23639	1599.5511
725.18915	932.84863
740.2569	1745.9382
760.2934	1076.4615
796.27203	4636.7822
813.33044	1216.6639
814.30005	1622.8833
815.23212	1134.8768
822.31622	807.31091
839.30292	1223.6202
854.29138	1318.8311
885.30481	5695.2207
908.30835	2722.7129
910.25146	1994.5188
911.23749	3194.8337
912.30457	92130.133
914.42975	3223.7507
926.38062	2691.8574
928.34479	4045.2949
930.24695	2238.7532
940.435	1956.2118
941.31775	2964.8301
END IONS
BEGIN IONS
PEPMASS=976.48694
CHARGE=1+
TITLE=Label: G21, Spot_Id: 23205, Peak_List_Id: 23254, MSMS Job_Run_Id: 10266, Comment:
86.07048	125.61648
87.070923	128.54132
101.03795	119.69659
112.0705	254.88118
129.09328	129.46368
175.10112	1574.318
200.09445	108.80536
244.10864	170.18269
246.15308	231.32588
255.17444	195.74156
272.11719	330.1041
343.20163	205.7682
358.13043	195.24313
362.21045	328.90948
372.19156	190.8476
376.15433	394.80875
383.12122	171.11044
400.23013	305.88895
410.19153	218.25255
447.15079	304.80045
455.11563	180.97655
460.19656	407.2905
464.16953	1837.7631
504.22342	509.21848
576.16431	378.73257
584.224	1045.5315
590.27301	489.57449
591.20502	719.40436
610.27887	457.33585
618.1814	418.90717
635.23175	453.88037
647.20679	676.01538
731.22241	707.6037
818.16296	724.88831
826.33099	2354.0562
827.33685	1797.3254
830.34534	985.1012
831.23041	2816.7644
840.32086	891.78101
843.27008	932.49524
854.37848	734.15625
855.34509	923.98761
858.2641	1000.913
885.36743	26470.529
895.38257	2229.8794
911.43536	5233.9541
912.40533	355685.19
914.3064	57569.504
922.38324	1565.032
932.32501	1579.7799
934.349	1706.0797
935.24567	1924.0342
946.23456	1609.0952
947.38708	2957.4121
END IONS
BEGIN IONS
PEPMASS=986.5083
CHARGE=1+
TITLE=Label: G21, Spot_Id: 23205, Peak_List_Id: 23253, MSMS Job_Run_Id: 10266, Comment:
86.060196	117.39925
112.06338	437.84293
129.07831	187.04695
130.06155	146.88567
158.05473	121.47404
172.0126	138.19212
175.09552	3263.6755
200.1069	121.00221
211.1501	170.21667
215.06575	142.73169
229.10318	170.57402
290.11795	365.36676
313.20911	371.67743
339.17987	681.1283
357.2037	267.02405
360.14877	354.77316
384.21585	339.41666
400.15155	258.19916
410.1506	1078.6107
427.14532	604.38916
431.14978	268.53302
448.16837	892.46918
496.1687	483.47363
497.12924	1355.0314
514.16479	854.97144
539.1853	1306.7867
568.14581	1208.9871
569.16479	391.52664
591.17322	517.95203
610.18787	1606.7466
611.20587	684.37659
618.17609	800.49683
627.20923	1060.9336
738.24115	1106.5
740.27594	1550.0244
748.2981	1468.8292
766.24957	2165.0789
795.29834	1184.7281
812.26556	6922.4697
818.26849	1693.7838
830.27032	2290.6313
842.30792	1287.217
852.28723	2457.1567
855.14508	1694.651
866.32727	4781.5039
879.34387	8394.2012
880.32434	4046.7688
894.36584	3440.5847
895.36115	28210.238
905.34357	7231.3438
921.47009	6371.145
922.40149	529792.94
924.30023	86170.531
960.25336	2533.2981
966.48199	5574.4341
END IONS
BEGIN IONS
PEPMASS=1067.5085
CHARGE=1+
TITLE=Label: G21, Spot_Id: 23205, Peak_List_Id: 23247, MSMS Job_Run_Id: 10266, Comment:
70.035057	1301.9795
112.05775	10997.229
120.05502	6785.5645
129.08649	4543.0254
157.08354	2207.3813
158.0625	3693.074
175.09296	68206.93
187.11864	9259.0654
215.11336	24709.389
217.05997	2580.1616
245.05005	2934.1072
263.07446	5574.2769
287.1048	7456.7222
304.13251	10889.453
316.08261	6341.2544
362.1618	7526.8525
374.12189	19291.939
376.13824	4723.3291
391.14508	17316.725
392.1051	20737.063
445.14078	15430.851
459.15045	5732.9185
462.16763	86141.969
477.16708	22427.605
550.14325	5703.8555
573.1615	6760.0703
574.15491	8581.5527
578.18005	10161.398
588.17542	9858.8867
591.17877	342896.09
606.17419	33149.227
649.2074	7106.4541
659.19568	7667.3281
671.14264	5865.4111
677.19342	13761.794
688.17371	6451.5601
689.15204	25688.188
706.17126	40716.723
716.15869	3753.0583
746.19556	5274.3359
764.21112	4584.1089
818.18994	5722.4072
836.20593	19012.609
853.2262	31572.578
966.34729	28045.281
1005.3533	7024.041
1006.3491	4777.2749
1019.3961	4334.915
1021.3629	5015.54
1023.3945	283851.34
1025.2738	87113.758
1031.4008	5738.7012
1032.3868	20520.914
1037.4194	23994.225
1039.2614	8707.3018
END IONS
BEGIN IONS
PEPMASS=1080.5198
CHARGE=1+
TITLE=Label: G21, Spot_Id: 23205, Peak_List_Id: 23248, MSMS Job_Run_Id: 10266, Comment:
101.04897	1371.9045
112.06487	3783.4202
120.05816	992.59625
129.09035	1444.2189
157.09509	737.19305
158.07892	1493.2413
175.10005	23951.33
187.05748	1549.3282
200.08986	3545.1919
214.13248	1391.0767
242.13831	1609.6869
305.14017	8584.1084
313.16119	3506.8467
316.0968	18006.48
322.16736	7275.3931
331.12375	4101.1069
371.19421	2202.8132
387.12772	1912.9135
418.20193	6629.1338
419.17612	1826.1552
435.2316	8708.1797
447.11197	18337.207
490.14117	4499.0503
518.12579	34240.426
535.14539	11545.334
546.22241	7038.7891
563.2486	9376.5498
591.20703	7990.4111
600.23285	3879.6541
617.24493	3461.0334
618.22388	4156.7437
634.2688	10738.732
646.1532	40716.301
671.24609	1226.9564
688.17908	2377.8086
715.26758	1700.2203
731.22992	2597.6785
742.20404	1920.1348
748.2533	1781.6377
759.22455	11723.685
765.2851	48102.859
775.22797	1209.5366
793.20813	1201.093
838.29938	6350.689
894.33228	205645.13
966.40161	6316.1279
992.36279	16070.163
1009.3856	8280.875
1014.5589	8056.0811
1015.4525	14335.882
1017.3602	6621.8657
1018.3134	11336.835
1032.3362	7086.7261
1035.4841	15242.977
1036.413	8417.1934
END IONS
BEGIN IONS
PEPMASS=1096.5155
CHARGE=1+
TITLE=Label: G21, Spot_Id: 23205, Peak_List_Id: 23249, MSMS Job_Run_Id: 10266, Comment:
112.05319	1368.463
120.04669	692.00739
129.0786	877.44336
130.06041	525.71942
157.07678	448.65945
158.0665	515.87494
159.06958	323.72366
175.09091	9657.3408
187.11559	902.51843
215.10468	2199.5691
245.06549	346.53265
332.15643	818.42163
362.14688	772.62811
374.10532	883.24634
391.12875	878.14874
392.09943	907.43787
402.13843	1374.3171
419.1774	1000.4622
420.13776	1055.5272
435.23102	1249.5115
445.15506	1498.6663
459.17468	754.43469
462.15979	1955.1505
463.12122	1755.5452
477.16089	3600.3416
490.19077	5038.0391
569.28198	4957.4766
591.18213	3700.468
606.17853	2495.5654
617.21826	1864.0789
619.20282	37238.734
632.24969	3210.2642
634.24677	5263.1416
660.22717	3445.8301
662.14447	5772.498
675.28082	1799.0974
689.26184	1593.0792
717.23553	4572.1699
734.22272	3893.9619
745.27161	1569.5358
775.20679	5574.1968
781.27069	6794.9063
846.32983	12322.275
850.76068	3487.8086
910.32587	37783.32
946.34552	21687.219
950.28882	7083.6836
1005.3777	53190.508
1031.5278	9872.0605
1032.4292	1034514.8
1034.3148	281739.56
1049.7279	11177.898
1050.6067	6008.1934
1051.5026	25238.723
1053.3529	10536.807
1061.4651	2671.8584
1066.3983	3894.9768
1067.3279	26310.117
1069.3475	2888.1628
END IONS
BEGIN IONS
PEPMASS=1196.6265
CHARGE=1+
TITLE=Label: G21, Spot_Id: 23205, Peak_List_Id: 23259, MSMS Job_Run_Id: 10266, Comment:
112.06898	197.37004
129.09154	133.91467
158.11909	103.24742
175.10205	594.89264
245.07826	110.95094
303.13342	158.22786
315.19147	136.02972
318.15005	211.78815
321.16782	171.26422
332.16751	239.35934
343.15985	135.776
344.15945	134.37202
415.18063	195.31184
420.23203	640.75067
432.16226	408.31351
442.19986	237.81979
460.18741	869.79254
531.25067	386.16779
548.25848	1016.5507
549.27435	311.61636
559.23553	1831.4679
563.21765	522.00183
590.30426	335.34586
634.19635	941.14404
635.26532	3115.6436
646.27081	702.73169
649.27179	447.06979
666.2959	371.67526
715.26367	462.57227
733.2962	380.07843
759.30396	523.55823
762.19098	633.80585
765.29639	628.93848
777.29004	2534.0989
779.2876	388.87659
782.33887	685.45001
784.15924	502.21683
838.34241	361.1806
861.341	1410.3379
876.3501	2817.9414
877.32214	1068.3738
879.33649	29763.512
894.3277	2666.7881
963.43597	1324.7816
966.34778	569.90466
978.39069	4062.5435
1009.3454	2223.7793
1032.4857	510.52542
1039.4001	565.2804
1131.6521	1181.6566
1132.5027	2721.4653
1134.4086	6014.9058
1136.3008	9007.6064
1140.3444	1173.457
1151.525	1397.7191
1154.3896	2250.5063
1155.3047	1673.6704
1156.3031	1541.4569
1166.3912	2209.3909
1174.4197	1721.3512
END IONS
BEGIN IONS
PEPMASS=1207.5692
CHARGE=1+
TITLE=Label: G21, Spot_Id: 23205, Peak_List_Id: 23246, MSMS Job_Run_Id: 10266, Comment:
112.06442	15577.442
129.09056	6445.751
158.07329	5904.7861
175.10251	40307.867
215.09804	3987.8228
219.13574	9230.5781
229.10548	3436.8188
232.12669	15510.323
245.05806	4290.5449
247.13354	18329.244
258.09506	3410.7163
325.13913	3916.6328
326.1218	8361.5098
343.15054	15822.953
344.13754	10034.013
360.17892	54209.105
371.23627	9966.3633
374.09238	8477.6377
376.16345	56403
443.18347	3065.666
447.23105	5523.543
455.14734	6643.4209
472.17288	7797.2988
473.15338	12216.31
475.21603	7836.5117
489.19843	65994.641
590.21655	24368.121
600.20178	7396.2544
601.18506	9841.4072
602.1734	12542.052
618.21332	350978.09
628.19092	5800.5288
640.27026	7253.1758
691.22894	6307.1646
698.18506	7537.6812
701.21246	7279.0645
716.18976	32252.211
719.22461	18841.945
733.20819	50198.008
749.19788	9318.3057
815.24323	7803.3462
832.26794	147116.39
838.3053	28572.613
848.25604	7699.3252
864.32361	4773.6523
877.25488	3588.8418
926.30701	3143.978
927.2973	6691.2153
944.26898	4854.8735
961.30585	27295.066
971.29504	4441.7544
1025.4113	2815.2307
1033.3816	5359.021
1043.319	2895.2117
1051.4366	8648.7988
1060.3945	19575.289
1116.4156	7859.2607
1145.3815	5620.2837
1147.4055	6119.5361
1148.3442	32523.516
1163.528	17332.77
1164.4556	15023.71
1165.4369	13683.474
1166.4113	7205.5073
1167.3301	12765.207
1172.5322	13096.844
END IONS
BEGIN IONS
PEPMASS=1235.5969
CHARGE=1+
TITLE=Label: G21, Spot_Id: 23205, Peak_List_Id: 23251, MSMS Job_Run_Id: 10266, Comment:
112.05689	2082.2991
129.08249	860.25806
130.06308	1091.9075
158.06758	978.77673
175.09991	5343.981
215.10504	546.23462
219.12669	922.23102
229.12186	531.43524
232.12666	1913.9202
245.0905	690.47845
247.1292	2036.403
326.12534	943.34662
343.13992	1601.2834
344.1329	1405.8363
360.18195	4420.7842
371.20209	914.83386
372.14728	558.38782
376.16559	3273.8875
402.15387	1692.0632
404.18991	3443.7639
443.16406	555.92963
455.15491	745.46344
473.15549	1287.1991
475.22034	1431.344
489.19263	4145.0869
501.18323	1618.6233
517.21857	2691.0979
590.21594	2267.3906
591.25427	1383.1885
600.23114	1051.0945
618.20764	17572.211
630.18939	1063.5222
646.2301	27801.252
698.19073	978.11047
716.2157	1716.4467
719.22406	2158.7488
729.2334	1074.9567
733.18219	3381.9634
744.19788	2490.5598
747.24231	1027.37
761.21332	3561.4954
777.20477	993.22626
832.27844	2695.812
838.29761	1684.5913
860.27167	10681.838
875.34363	777.49426
879.323	777.37244
886.2984	1690.5282
919.37677	1303.12
961.40857	841.90417
966.33124	1271.6056
989.31012	3286.6033
999.28912	1181.3978
1018.3298	1113.8652
1049.2953	1282.2875
1088.4226	3073.7927
1104.6289	2546.6309
1106.4283	5468.9902
1172.4143	3982.2683
1174.3453	3849.4417
1176.3463	3994.9368
1190.5684	2757.1106
1191.4777	2610.1543
1193.3724	4791.7534
1195.3055	2990.5017
1207.3809	21569.162
END IONS
BEGIN IONS
PEPMASS=1256.6727
CHARGE=1+
TITLE=Label: G21, Spot_Id: 23205, Peak_List_Id: 23252, MSMS Job_Run_Id: 10266, Comment:
70.034554	209.3428
84.051834	548.1131
101.0772	336.18338
112.06146	405.539
129.0784	341.66446
172.10846	195.61966
175.09978	3145.7666
181.08734	267.84396
199.08331	260.07071
214.16327	187.59978
217.10471	184.96468
270.08417	653.21967
271.15109	259.38895
288.17999	1112.733
353.15329	248.91051
360.21375	321.73822
371.2016	1269.0641
401.11227	1048.599
418.22385	276.75467
419.20773	11758.549
421.25577	465.29703
429.20251	606.56738
460.20566	2538.6921
468.16846	671.14764
514.20026	800.9303
516.20435	1030.8947
517.18237	1341.9756
534.2207	1214.3214
569.25153	1704.4747
579.18616	682.78827
591.22394	1018.0483
618.25836	830.20361
646.32513	1136.3551
668.23285	959.27618
671.21893	6458.6655
688.24194	9735.1084
712.24005	902.93518
769.26617	819.13025
771.25995	988.33099
772.25336	924.51288
838.28619	2716.4248
842.27802	2224.1406
845.38867	1042.4156
853.23315	868.79547
868.30127	1420.6844
869.30762	3105.6594
885.42596	1037.3593
886.31879	49691.336
969.35382	1728.5023
976.98846	1334.5565
980.39557	1397.3541
1015.3371	3270.6729
1053.469	1080.5466
1055.3915	1051.7955
1056.2455	1255.6097
1081.4691	4286.186
1099.5038	12185.85
1101.3507	15291.807
1190.6023	4164.9004
1191.5829	5692.7729
1194.4407	5647.9795
1197.3708	6652.8887
1207.4473	15042.729
1212.5797	26580.354
1214.4521	18262.783
1216.3553	8443.8936
END IONS
BEGIN IONS
PEPMASS=1272.6624
CHARGE=1+
TITLE=Label: G21, Spot_Id: 23205, Peak_List_Id: 23250, MSMS Job_Run_Id: 10266, Comment:
70.036926	123.53283
87.056061	106.3709
112.06374	287.09726
129.09537	197.02524
157.099	107.94766
159.08594	182.07837
175.10977	939.1759
242.12529	189.41682
243.14148	117.49133
272.15805	361.84335
288.18692	644.16565
329.18042	396.9122
330.20474	324.77298
371.24127	1341.8092
373.23596	357.28589
419.22177	346.90732
422.09082	483.13373
424.0842	493.06595
435.20956	5997.627
437.27527	298.53189
460.21628	1731.691
532.23425	470.59177
550.20392	557.9491
569.30579	593.24176
591.35907	953.30347
612.25104	460.89346
614.23859	913.88684
618.29755	639.98505
630.24872	555.06635
640.28009	1015.2333
642.27582	666.58893
687.25214	1303.2726
698.26166	1906.89
704.24036	2836.3081
723.27936	723.66174
726.29443	844.203
766.33356	655.94366
782.16467	961.37439
810.32147	5553.8052
838.33234	8675.5869
842.92456	1905.6913
853.30829	660.75708
860.37299	1287.4453
885.30353	1383.0414
887.42224	1627.882
902.31628	23684.148
966.37018	1610.9362
980.41351	7325.0498
986.30652	1175.4093
997.36212	1151.0734
1025.4077	1255.4113
1033.473	1935.1011
1051.4463	3564.9138
1164.5229	10843.101
1180.5781	10698.424
1189.6207	10555.487
1190.6044	11026.446
1191.5651	10750.879
1207.6509	84773.281
1208.5862	735654.5
1210.4658	247198.67
1228.5558	10202.272
1230.4602	10454.101
1232.3756	18525.746
END IONS
BEGIN IONS
PEPMASS=1599.8862
CHARGE=1+
TITLE=Label: G21, Spot_Id: 23205, Peak_List_Id: 23258, MSMS Job_Run_Id: 10266, Comment:
175.11388	152.02281
326.26035	110.46529
357.24622	227.91043
403.22375	156.22536
431.21429	212.52393
470.32343	323.26865
486.23105	116.87103
532.27869	809.19031
544.22394	116.08396
599.37494	943.62897
601.37036	113.90652
617.32642	372.73718
619.44855	213.98363
627.29291	181.63956
628.2774	199.61086
645.27496	1368.4542
671.25897	130.34682
680.32172	130.1209
696.38641	175.51355
713.38202	212.93878
727.45642	3686.2358
742.69189	123.24837
758.30188	169.77385
759.35986	179.57468
807.48767	172.55948
842.45044	2211.8091
845.49231	169.49826
873.32166	189.7585
874.47772	330.39249
955.47583	1567.6456
966.46069	180.03926
985.44299	230.89079
1019.6237	179.22061
1068.5681	1805.2126
1102.4338	687.76855
1112.4452	704.41119
1130.4741	14525.972
1135.6451	846.59772
1138.3878	3766.1614
1197.561	1074.295
1215.5554	792.71625
1217.5338	742.19122
1224.5884	660.23944
1243.5739	21972.422
1310.6014	272.04355
1326.7279	353.38147
1328.61	604.02008
1340.653	762.5722
1341.526	280.51215
1398.7181	773.13776
1426.6256	294.79337
1430.3582	329.34988
1436.7571	234.68098
1453.6859	1136.5809
1476.434	932.88165
1536.5607	1596.4108
1540.5072	1678.6868
1541.4829	1501.1097
1555.7925	1378.4758
1557.6958	1435.2759
1560.4451	1457.2917
1562.3947	831.90546
1563.73	1682.2164
1568.7684	850.44543
1574.6686	960.51312
END IONS
