# Supplementary material for: Comparative proteomic analysis of a membrane-enriched fraction from flag leaves reveals responses to chemical hybridization agent SQ-1 in wheat
Source: Front Plant Sci. 2015 Aug 26;6:669. doi: 10.3389/fpls.2015.00669 (PMC4549638; doi:10.3389/fpls.2015.00669)
Supplement: Supplementary file 9 [file Data_Sheet_1.ZIP › Supplementary MS_MS data/spot 101.txt]

COM=Project: wsp, Spot Set: wsp\wsp01, Label: G22, Spot Id: 23206, Peak List Id: 22517, MS Job Run Id: 10265
809.44641	6173.0752
841.41998	6120.144
842.51337	67019.313
856.52472	16617.248
857.40692	7328.0283
868.52374	11385.895
870.54181	44260.32
899.56842	120679.79
937.48285	10623.604
940.47046	10520.056
948.44299	14388.495
1045.5645	9203.542
1050.4703	8789
1066.4659	13260.133
1079.514	6971.835
1107.5458	22539.223
1119.54	6024.5938
1139.6439	54764.703
1169.623	9700.1406
1170.6511	171995.89
1196.6625	19478.65
1198.6764	15642.709
1210.6759	10028.633
1212.6675	11053.18
1240.6683	10241.662
1241.6896	213691.19
1256.6173	7256.4102
1260.6003	14048.522
1267.6954	8885.7715
1269.7137	15921.954
1272.5999	13804.193
1286.7086	10142.213
1357.7004	13153.032
1415.6644	5120.4307
1416.6912	7548.3247
1483.8296	8510.3516
1539.825	20643.412
1561.809	7588.7456
1563.7581	14764.992
1567.821	5045.459
1579.762	5928.041
1580.7471	6516.2617
1581.749	227399.69
1593.7488	174438.69
1607.7596	18831.141
1609.7668	23469.271
1621.7679	15263.23
1642.7827	18411.342
1673.858	20345.889
1689.8506	13896.684
1743.9493	18383.172
1761.9619	266573.75
1777.9504	14895.143
1793.9479	34924.379
1797.8948	33955.047
1800.8712	5076.8691
1815.838	6616.2959
1825.9039	4562.9692
1837.8236	5117.1465
1859.9224	12859.884
1864.9446	7792.9927
1873.9497	6873.2705
1875.9426	6874.8618
1877.9745	5480.3892
1882.9709	6965.5571
1913.9385	6144.2651
2029.007	34416.668
2057.0376	6116.5781
2075.1545	7508.3325
2104.1113	6046.4644
2121.1377	15644.068
2143.0886	5122.3364
2157.106	20064.609
2160.0908	7567.7368
2161.082	125265.03
2177.0701	8158.5454
2193.0715	13936.748
2248.2097	14404.825
2264.1545	10087.415
2296.1636	54588.992
2299.1704	5351.7441
2312.1589	52018.211
2317.189	31109.949
2328.1548	17078.584
2364.1826	7692.0005
2365.1462	5673.7246
2367.0874	5225.0439
2382.1899	22910.496
2501.2642	5226.5405
2523.2378	6872.4717
2657.3601	45061.395
2809.384	1557.5344
3036.4839	2330.6489
3058.4097	5216.4346
3686.9668	3457.3054
BEGIN IONS
PEPMASS=870.54181
CHARGE=1+
TITLE=Label: G22, Spot_Id: 23206, Peak_List_Id: 23271, MSMS Job_Run_Id: 10266, Comment:
86.084518	111.44728
100.08073	3276.2764
112.04418	327.70743
129.08774	223.48531
158.07021	102.20615
175.08458	649.12085
199.11523	203.26402
254.11365	121.89108
255.10342	987.50391
272.12695	2138.4299
288.19977	699.07355
300.138	944.19165
312.09076	305.68677
368.14957	410.81647
371.18695	227.63016
381.15497	213.85013
385.1861	880.25958
397.16116	214.42603
399.17691	1510.866
425.1319	422.90234
468.17755	2458.6589
472.1799	838.27203
486.18378	5089.2319
557.28967	1298.1366
571.22919	1135.14
581.24634	2685.5032
586.25769	305.31326
599.29382	755.18542
600.21722	378.6705
654.30176	287.50589
655.23535	283.37979
743.26453	717.8111
805.35443	1976.2733
806.28265	734.38892
807.24518	1023.5392
809.18597	8608.4785
812.2793	827.65826
824.44012	976.96924
826.41412	4194.0732
828.28192	1158.7642
838.22638	752.02411
840.39313	1424.3868
END IONS
BEGIN IONS
PEPMASS=899.56842
CHARGE=1+
TITLE=Label: G22, Spot_Id: 23206, Peak_List_Id: 23267, MSMS Job_Run_Id: 10266, Comment:
86.071548	2273.0327
112.06339	1125.1942
129.0936	555.49872
157.10573	1503.6478
158.07318	669.21393
175.09679	9726.3672
185.10846	3981.6743
200.11583	956.81659
201.09575	670.33282
228.10721	3970.3503
253.13492	282.61786
271.14154	2444.8833
288.16116	3017.9905
298.17221	5166.981
341.16791	2708.0776
358.15436	3892.4045
367.16998	1207.524
375.17264	2774.0728
410.18338	1891.2783
411.17181	1297.1901
412.19165	14727.761
428.17923	2285.3926
471.21301	3199.876
488.23279	6356.7974
497.25385	3166.0137
499.24405	1881.2944
525.24335	6545.9209
567.24188	1728.3625
568.20587	1729.2065
585.22235	8684.2139
594.24359	2593.1619
602.24677	4575.2085
612.25586	4539.6123
698.28943	2959.8542
715.31641	4391.5415
725.34033	1644.9863
807.25043	1285.3527
834.32544	9540.3545
836.19293	3722.2183
838.21008	1593.6396
841.38806	1308.3098
855.43646	1689.1674
857.41907	2935.4314
859.30743	1312.7893
863.41333	709.16974
864.44684	2053.1597
865.40607	2303.686
866.3501	878.63678
867.3573	1165.1597
868.40558	772.71692
869.44781	5641.4263
871.30353	2343.551
873.22766	844.5127
876.20056	536.12219
878.18756	597.43512
END IONS
BEGIN IONS
PEPMASS=1139.6439
CHARGE=1+
TITLE=Label: G22, Spot_Id: 23206, Peak_List_Id: 23268, MSMS Job_Run_Id: 10266, Comment:
70.043205	203.65459
112.06045	341.56955
128.05374	139.51779
129.1032	177.02144
158.08397	227.61954
169.0947	209.53146
171.08722	127.3596
175.09097	3719.5327
185.12318	146.69313
197.09271	182.8987
213.08202	151.03308
272.12943	506.30374
288.17444	620.47083
312.12067	1104.9369
328.16422	636.91614
345.1955	934.19324
369.13269	984.16144
397.19611	317.00815
425.21042	1198.1959
427.19305	1210.3422
440.1897	496.48523
444.24445	1217.9896
468.1976	791.1142
484.14059	947.81256
524.21912	706.46606
537.18628	894.24768
540.25098	1027.4463
557.29358	22227.219
567.34534	450.13223
583.17267	4158.3091
597.18243	1497.0516
637.28284	546.8606
655.28314	1643.3722
668.25372	1548.3735
672.30072	1867.8506
696.23108	7056.1694
753.24512	1103.7683
765.37927	1782.8806
795.31232	1464.9756
850.3739	1306.9496
851.42975	1191.5023
852.36169	1044.7936
853.37897	690.92749
859.36969	567.78534
867.50128	1929.3862
868.39734	159004.41
881.35059	784.95471
937.3009	693.35278
965.4035	1288.0116
966.42267	2436.21
968.33514	733.06049
983.42804	2955.4915
985.28534	1841.5247
1011.3356	1358.938
1024.4176	1348.1793
1067.3357	855.48889
1074.4102	1074.7983
1075.4363	1088.9292
1079.2689	2779.0693
1095.4393	1090.5769
1097.4346	1742.0449
1099.2856	1171.4633
1104.4712	1064.3359
1107.3326	1090.2712
1111.5109	900.19098
1112.3136	1413.9059
END IONS
BEGIN IONS
PEPMASS=1170.6511
CHARGE=1+
TITLE=Label: G22, Spot_Id: 23206, Peak_List_Id: 23265, MSMS Job_Run_Id: 10266, Comment:
70.04068	2792.2461
86.072441	1076.1271
112.06702	3541.5112
129.09285	1178.8259
158.06891	761.28802
175.10185	18332.408
199.09358	493.341
227.0919	1299.6373
242.13007	1094.1116
244.11018	443.1846
258.12787	1307.9796
284.11121	2008.3721
286.13412	5175.2432
288.21298	1609.7787
303.16162	4257.0049
328.12311	2292.8638
359.16586	1931.8756
367.1463	2009.6737
385.14365	1858.9728
397.18069	2692.1538
399.20123	4812.8379
416.229	5338.5342
486.17142	2836.8591
515.26086	3404.5776
555.23755	2661.6179
557.23035	2697.4744
572.27454	11043.206
585.20905	4449.5903
614.23914	3293.2241
628.25623	2661.2874
638.2334	6235.312
642.22443	4570.4233
656.24591	9001.8604
673.30829	12782.9
698.28113	1757.1727
711.32263	2414.7615
727.29834	10029.813
729.33167	2747.7146
737.28577	4980.6851
738.56934	2497.3289
755.29156	15365.024
757.31366	2620.991
762.96741	2537.627
774.34265	41152.992
868.38208	4667.7632
903.37988	2688.1951
913.37701	2256.6611
965.42133	1548.5317
983.39569	4668.8643
1000.4509	13105.177
1024.3756	1622.2529
1040.4698	4396.1074
1042.3583	1930.6801
1057.4983	8467.1533
1059.3685	1830.1298
1108.5807	1605.5992
1109.3503	5250.7222
1112.3818	1758.6532
1124.7474	2459.1689
1125.6619	3921.4097
1126.609	42592.586
1127.5029	41926.207
1129.4008	10199.922
1131.2711	3286.304
1133.4232	1636.28
1139.3961	1785.2058
END IONS
BEGIN IONS
PEPMASS=1241.6896
CHARGE=1+
TITLE=Label: G22, Spot_Id: 23206, Peak_List_Id: 23263, MSMS Job_Run_Id: 10266, Comment:
70.036018	2509.4885
86.067085	1085.5825
112.05885	3987.3311
129.08447	1497.8954
155.05428	824.7934
157.09406	830.13434
158.07088	1051.0674
175.09659	21069.207
227.0685	1073.0114
242.1322	2346.4167
258.11597	1268.9561
284.10529	2652.8223
286.1235	4792.7173
303.14334	4598.4995
328.13113	1653.5645
359.16913	1863.8093
367.12497	1898.4725
385.14917	2326.1492
399.1962	3687.7522
411.20331	1680.5839
416.22125	5248.8979
450.1835	1617.9797
468.16913	3739.8188
515.26733	3705.5637
539.21704	3483.3093
569.20813	3136.5977
572.27692	13374.479
585.21582	3704.9631
614.22437	5001.9829
624.22449	3792.2461
642.22473	4814.7485
652.27924	8840.2051
656.28088	3629.2266
670.26788	3157.9854
673.30573	12465.736
709.25458	5795.0249
727.27167	12622.727
755.28601	3291.3452
757.30859	2888.272
774.33807	40326.066
798.32532	7169.0537
799.32117	3989.8293
808.3078	4976.3159
826.30048	12548.488
868.36011	4277.6802
886.29492	2920.189
903.36877	4106.9009
913.34729	2957.3318
939.35791	2520.7356
976.36572	3770.354
983.36884	6296.2842
1000.4189	9229.2168
1001.2943	47510.625
1040.4325	9865.5117
1057.459	19542.014
1107.353	3149.032
1170.5842	5948.1909
1179.5004	3277.8521
1196.6267	6887.7866
1197.6277	74202.133
1199.4764	25757.48
1201.3439	5342.6147
1202.246	2681.3062
1206.6681	3626.74
1207.5657	4737.3428
1212.4348	3395.3494
END IONS
BEGIN IONS
PEPMASS=1581.749
CHARGE=1+
TITLE=Label: G22, Spot_Id: 23206, Peak_List_Id: 23262, MSMS Job_Run_Id: 10266, Comment:
70.044212	310.03403
72.074043	146.80756
110.04866	1497.2032
112.06507	1056.9645
129.09222	522.4458
158.08119	209.86905
175.10284	2665.0862
185.12627	144.64789
223.15236	479.44305
251.13594	1329.7062
253.07549	1891.8512
304.16571	2060.0015
322.18741	567.05469
348.16479	578.07568
364.21295	908.07593
366.17569	3658.165
393.21597	876.76703
394.17847	1842.9652
401.17798	2348.9419
418.20056	1817.5172
435.2522	606.29865
457.16681	562.89056
475.21808	21313.82
477.34091	3439.0791
503.22089	16049.711
507.23837	2684.5486
578.27472	1194.5688
588.29553	8012.2588
590.49371	3516.3262
604.24176	3452.0803
616.2821	12981.792
621.30884	1062.3567
659.33496	1524.8804
661.25006	9215.583
669.33136	1460.2657
687.32123	11167.823
730.36627	1809.8365
732.52203	1456.6785
758.34027	11972.392
769.30939	1077.7885
807.28992	1247.3381
824.29535	11066.654
834.27502	897.06793
853.33325	888.23206
860.34894	961.18536
878.29248	919.08496
893.36163	2425.7109
895.32245	13478.006
914.34894	957.57965
921.38562	4880.1948
925.34692	1255.7307
949.31	1753.2391
966.34229	20107.027
978.38678	2453.0701
1012.444	1504.8552
1062.4141	1162.3276
1079.4207	14766.556
1089.3881	1945.1794
1106.8518	1097.2968
1107.4398	5720.2378
1156.4492	1192.2141
1164.4462	2385.7598
1174.3562	1288.092
1181.4354	3763.9763
1199.4756	5053.209
1216.4929	19160.598
1278.5262	6154.6284
1312.5619	3850.3245
1329.6128	186669.42
1331.4993	66776.992
1407.5953	13817.467
1410.4681	3166.0779
1425.6145	14384.702
1427.5758	17898.508
1429.4871	2984.2427
1444.6578	13067.976
1446.5369	3887.0024
1503.6086	2666.928
1519.6492	3453.157
1521.569	3144.7493
1522.5201	6218.02
1524.4368	15994.563
1537.6235	4866.0054
1539.7073	4280.5044
1540.5924	8469.9033
1541.5093	3171.7578
1543.449	4895.8374
1547.6772	4102.5361
END IONS
BEGIN IONS
PEPMASS=1593.7488
CHARGE=1+
TITLE=Label: G22, Spot_Id: 23206, Peak_List_Id: 23264, MSMS Job_Run_Id: 10266, Comment:
86.078041	182.26135
110.03954	536.2807
112.05818	958.10699
129.08151	276.28351
136.05588	125.32507
167.05289	167.53075
175.10202	1902.2748
223.11705	417.76917
251.14063	605.67303
253.0946	226.58719
256.16086	163.3952
265.06769	778.45898
304.14935	1589.5612
322.17834	339.81561
350.16397	771.46631
364.20776	425.74857
366.14542	651.95172
378.16403	2298.1975
401.16785	1190.2338
418.19275	992.69568
433.2356	324.38889
435.23834	368.35547
475.21103	11728.667
487.21732	5166.7944
489.35245	2510.8645
503.21771	1581.6261
515.21088	13782.607
600.29022	4269.3491
602.47736	2726.4998
604.23438	2772.9001
616.27203	1399.2311
628.28052	8344.1592
644.21173	1172.2798
661.25122	7318.4829
671.2558	964.63049
673.39075	799.87665
687.28278	1218.8654
699.29944	10355.141
703.56232	917.35901
704.5274	1137.3079
758.36499	1654.1112
770.32019	10001.59
807.26794	1181.9027
824.2774	6866.1152
878.3006	754.69135
895.30756	8701.5986
905.32495	1952.1248
907.38831	1323.6871
924.35364	989.77344
933.38361	6346.4561
949.38098	884.099
966.33038	13659.058
976.27057	1056.1211
990.40161	804.53247
1008.3954	1038.9817
1061.4493	1155.4503
1079.4016	9674.9502
1089.4049	1572.8314
1091.382	867.6947
1119.4166	4270.1563
1121.3134	1428.4784
1159.3556	1483.7738
1186.4816	1081.2887
1193.4983	1642.5154
1199.4393	2668.8655
1216.4602	14951.914
1329.5884	125681.19
1331.491	45633.656
1419.599	9973.1631
1421.4683	3950.8589
1427.6229	14491.94
1429.5338	4401.7061
1436.6508	4084.4402
1437.6355	5505.1655
1439.4719	5650.5142
1444.6591	27041.77
1446.5391	17348.764
1470.6682	3042.0977
1498.5031	3398.718
1535.4774	4689.3237
1537.5477	4334.5
1543.5081	4020.9624
1549.6526	3106.1907
1551.6609	4138.4287
1553.5233	3025.2429
1554.4773	4842.9966
1560.5757	3924.4338
1566.5302	3270.6511
END IONS
BEGIN IONS
PEPMASS=1609.7668
CHARGE=1+
TITLE=Label: G22, Spot_Id: 23206, Peak_List_Id: 23275, MSMS Job_Run_Id: 10266, Comment:
110.04609	119.79252
112.06553	137.57585
175.10995	407.08078
304.15863	110.8924
364.16083	106.13458
366.18198	157.88412
394.14111	120.64994
475.20786	774.04755
503.21716	934.09125
529.26062	115.5631
530.25684	187.85817
534.23096	136.7464
588.2793	120.82834
598.4162	139.56001
600.3385	139.58525
605.20416	237.53963
614.2782	108.3315
616.31354	316.01379
661.26764	324.76303
687.33606	345.58636
689.42218	222.72237
713.3175	222.37106
758.43427	375.79794
769.30054	140.82718
784.39612	356.09805
785.41699	153.24689
793.38861	142.91249
824.37897	377.97437
852.32178	317.39069
895.31885	503.36871
909.51312	104.51071
923.36737	474.28729
927.37317	179.68633
966.37128	720.30951
975.62268	104.06911
979.36511	184.82057
994.39905	456.36871
995.34772	206.7926
1079.453	819.54181
1107.4646	512.70221
1141.4528	251.3864
1216.5127	759.60498
1245.4685	359.64157
1329.6868	5314.4658
1331.5762	1640.561
1345.6222	920.73181
1351.4771	1248.137
1357.6337	5034.7354
1359.5216	2667.4282
1427.5836	1512.1799
1441.4227	2693.9924
1445.5422	1763.2039
1453.6543	829.02655
1459.4216	5875.1016
1550.5188	4725.2178
1552.5308	1899.0608
1556.4218	2192.8154
1569.578	1778.2032
1570.5156	2056.429
1572.4417	1221.5718
1573.4587	1978.0092
1580.4778	1585.4828
1581.557	4480.856
1583.4957	1312.4034
1588.4415	1408.5428
END IONS
BEGIN IONS
PEPMASS=1761.9619
CHARGE=1+
TITLE=Label: G22, Spot_Id: 23206, Peak_List_Id: 23261, MSMS Job_Run_Id: 10266, Comment:
86.07518	3080.1907
112.06745	6543.8174
129.09615	1992.5729
158.07933	1359.3457
159.07872	1891.854
175.1089	31285.16
199.17371	2156.4612
201.08525	1400.3682
227.17336	4542.4775
258.14819	1070.0499
259.11096	1218.1644
271.17773	1988.2689
288.20889	169445.67
298.20874	6687.4941
300.18524	1973.686
314.18051	2423.6033
364.16031	7174.2681
386.22269	5804.2275
399.25504	3029.0813
403.25314	5293.8389
406.20468	2809.394
427.26791	20354.498
463.2421	2533.5371
477.24451	13885.242
487.22601	3005.9661
516.31543	1934.2783
562.3288	8782.1143
564.51672	4207.5854
572.32587	2217.8826
573.33301	6298.9678
590.31891	33588.211
592.33783	1883.2671
629.30841	1922.6239
660.35547	6484.4927
663.30939	4250.499
675.39227	3470.5796
703.38049	16188.722
717.37512	9527.1309
732.36865	2696.8306
757.35248	8190.8745
762.34857	2595.2878
774.37952	17286.877
776.37122	5644.1416
856.40973	4724.0674
861.48169	1683.4917
873.43365	12675.411
875.45148	1476.099
883.51892	1508.6705
889.43896	12403.093
988.48376	5196.5835
1024.4453	1587.632
1025.4761	2541.0383
1042.4652	11711.662
1046.5336	1698.9125
1059.4913	19654.236
1069.485	1317.4606
1077.4659	438.80328
1102.5072	686.58191
1155.5535	1530.3444
1161.6312	1005.7614
1171.5857	735.48627
1172.5681	12797.314
1175.5945	507.51724
1182.5233	1129.0854
1318.6029	1102.6682
1328.5424	784.15576
1329.6127	2146.7544
1332.6727	839.74109
1335.6296	50404.957
1345.5948	1871.2876
1360.5405	1709.2642
1398.6135	953.18005
1444.6294	1070.1373
1446.6643	1689.7913
1457.474	812.95319
1464.7242	2758.0925
1465.6042	3259.521
1518.7498	1525.4341
1535.7615	8381.9111
1538.6438	1536.2939
1608.5819	1463.6942
1615.7813	1604.0803
1622.5035	1398.9756
1648.9324	2122.343
1649.7784	3103.5625
1652.6322	1464.3302
1702.626	2239.4128
1705.7045	8531.6807
1715.788	2329.4343
1717.807	1925.8293
1720.6729	6516.9321
1723.5983	2392.8396
1726.876	5921.6006
1729.6396	1893.2324
1731.8379	4746.4858
1733.7993	2727.4644
1740.6731	1849.9467
END IONS
BEGIN IONS
PEPMASS=1793.9479
CHARGE=1+
TITLE=Label: G22, Spot_Id: 23206, Peak_List_Id: 23272, MSMS Job_Run_Id: 10266, Comment:
86.083916	203.70134
112.06306	535.49493
129.10892	232.33368
158.07465	213.89575
175.10616	2553.2966
199.20193	151.46429
201.06685	142.43092
227.16438	128.11209
272.17822	495.37799
276.1976	999.06714
288.2095	8607.3652
298.22495	285.41754
364.18759	241.67029
386.25369	313.08325
388.21164	223.58423
399.26917	166.19037
403.22583	451.80917
405.26978	225.81311
427.27594	707.34027
469.30069	185.9202
477.22284	559.25104
495.20871	224.15121
501.36243	214.37022
506.38242	918.90063
516.30402	201.44073
573.33459	408.66296
582.34607	237.74818
590.31293	607.53461
607.45349	890.33179
635.49432	225.67459
660.34045	234.18425
690.38324	269.32419
703.37903	240.60297
708.51605	580.79828
717.34204	432.87418
773.34546	233.18137
774.36383	766.1651
780.43921	259.95267
798.40552	1400.5818
809.61865	883.86346
857.46289	285.72769
873.41779	2887.6575
887.51086	307.10312
921.43054	383.40112
924.54773	362.54672
925.72717	237.39584
927.44489	685.01318
1008.4864	405.51016
1010.3655	204.08127
1026.4181	497.15948
1029.3077	186.09492
1055.5433	758.6485
1071.5259	1099.5844
1074.4406	8934.291
1091.4938	680.46863
1127.4237	528.96649
1170.494	549.71338
1175.5768	628.16791
1177.901	348.87262
1186.5618	1016.2771
1193.4805	886.13837
1198.4885	710.95343
1204.5397	419.15524
1282.4587	400.40677
1283.6151	274.77933
1299.5151	1226.7219
1329.615	879.58893
1349.8086	371.3559
1357.5669	375.80081
1367.6071	2771.9028
1384.5297	416.87012
1396.5212	1437.483
1412.5181	582.95172
1414.5715	651.72253
1512.5563	1766.4185
1524.605	524.38959
1526.5726	945.02319
1581.7455	660.68738
1627.7303	712.50342
1629.5505	846.33643
1638.6483	782.73199
1641.5758	967.27802
1643.5997	3707.0063
1647.7598	674.89697
1658.7644	647.0813
1660.9412	2679.0864
1661.8357	3773.8259
1663.6592	2721.8381
1709.5067	1691.9786
1725.6622	1724.7792
1733.751	1356.9514
1735.5768	22079.484
1753.6266	13774.673
1756.5354	3155.6985
1759.6763	1984.5654
1761.7816	5761.9492
END IONS
BEGIN IONS
PEPMASS=2029.007
CHARGE=1+
TITLE=Label: G22, Spot_Id: 23206, Peak_List_Id: 23273, MSMS Job_Run_Id: 10266, Comment:
175.1096	365.13605
274.19556	344.58594
343.15442	142.75589
403.22342	118.84665
516.33929	1149.3707
702.383	145.13643
843.43011	311.67032
934.39276	110.26958
944.33014	232.51816
972.48071	161.08896
1057.4282	138.99789
1085.5658	127.0021
1153.4877	102.18352
1187.2769	118.41278
1191.5767	167.30615
1198.641	494.52655
1304.5831	181.38599
1327.6996	148.51202
1328.5706	209.3419
1456.6793	1878.17
1458.7405	425.22678
1496.1001	112.45972
1508.5089	174.9054
1533.1409	123.52876
1554.7354	147.13455
1571.7604	1446.0687
1575.4609	115.25016
1648.9647	120.3222
1686.8932	275.72424
1713.5199	108.06957
1716.8047	124.11636
1736.5085	108.7045
1785.9921	174.388
1843.0515	136.54195
1843.7731	114.2856
1914.1292	935.32068
1916.0251	366.16833
1916.7827	293.50998
1941.7032	266.05243
1969.7648	578.32611
1973.9133	352.93353
1980.7378	278.58435
1982.2837	273.10385
1986.8835	290.20551
1990.8101	405.28735
1995.3409	598.04181
END IONS
BEGIN IONS
PEPMASS=2161.082
CHARGE=1+
TITLE=Label: G22, Spot_Id: 23206, Peak_List_Id: 23266, MSMS Job_Run_Id: 10266, Comment:
110.05272	782.97534
112.07307	670.04919
175.11526	1584.358
272.14658	732.12732
274.18384	439.72733
289.18097	325.56534
360.2142	656.38123
459.29074	972.63007
494.33627	877.65936
499.32919	341.53519
516.32703	4296.9224
522.30579	1553.0613
538.2287	372.55075
623.36108	617.9292
625.58649	293.88367
651.36499	1790.7921
685.39136	400.45871
702.40063	2598.0752
724.40704	289.3414
734.36908	505.35092
752.4303	1708.7871
771.38782	442.16141
779.53302	542.46265
789.4278	3172.5754
805.37604	445.14148
823.45203	1720.8846
892.50684	1074.1575
910.49475	2575.1033
918.56482	944.12897
934.47241	951.04889
936.47485	46463.348
946.46692	737.67291
1005.5523	1242.0851
1023.5661	798.45862
1033.5138	1764.9404
1034.4843	2256.9827
1051.4744	3636.2124
1110.6116	843.57465
1120.5299	492.73529
1138.5044	3186.1111
1148.4583	484.51709
1198.681	728.24084
1225.6082	3321.9199
1235.3933	405.83304
1251.5698	2910.6521
1320.6538	788.57806
1327.869	614.91742
1338.6139	3532.3311
1344.5857	442.29736
1346.7675	899.53088
1372.641	1480.7024
1381.7629	547.09149
1392.7461	1071.4327
1409.6403	5992.7563
1456.8301	2503.0117
1459.736	1859.7554
1493.6183	1251.6212
1510.6816	15009.747
1514.6544	1072.8644
1557.3573	724.3772
1571.9976	1190.4116
1572.8706	2172.5479
1617.6553	1110.9376
1619.552	755.63855
1621.6951	726.81873
1639.7108	3527.8757
1646.5911	747.539
1694.0377	811.4989
1702.8052	1292.3635
1703.6224	691.81073
1710.1863	344.56653
1758.6401	643.5697
1774.7478	496.0899
1775.756	1456.4188
1776.8257	997.02686
1777.7596	853.31952
1801.9253	1304.7041
1803.7721	513.17682
1872.9423	1845.0619
1890.0382	1478.7686
1890.8856	2091.9548
1946.9736	2138.3999
1948.8606	1930.343
1987.1163	1324.4297
1987.9601	1511.9744
2001.0419	951.586
2003.8905	866.48743
2005.9271	1001.2381
2017.8134	1296.899
2087.8074	2417.679
2099.1919	1838.4027
2104.7808	3669.0845
2117.2954	6778.2676
2118.0559	7908.916
2119.8982	4283.6885
2121.7478	2848.3623
2125.9375	3866.5098
2130.9021	2651.8999
2132.1147	1831.3671
2138.6404	2097.0051
END IONS
BEGIN IONS
PEPMASS=2296.1636
CHARGE=1+
TITLE=Label: G22, Spot_Id: 23206, Peak_List_Id: 23269, MSMS Job_Run_Id: 10266, Comment:
112.07244	708.27997
129.10468	338.6673
175.11501	2302.6555
200.11813	252.4366
256.15125	218.74333
284.16986	646.74194
286.17065	259.02255
289.19589	290.37585
301.18503	208.08112
303.21542	510.83762
383.22806	182.88576
400.25406	1155.6144
428.29498	200.325
431.22665	292.2699
434.24481	673.10675
488.28613	521.08826
497.25656	217.28616
499.33563	678.07745
516.3642	396.74219
547.35419	625.76691
573.41388	219.81725
601.36206	522.76721
630.40112	205.97728
633.32941	354.64575
648.36633	573.35254
730.38049	433.7977
739.99658	185.25032
747.48004	184.18259
811.4632	2168.2615
813.55017	246.54762
936.68646	293.45807
940.45081	632.96362
986.55298	271.61072
987.47351	568.39362
1020.5107	197.37698
1051.7048	282.72437
1068.4999	2651.7251
1075.7533	220.43068
1122.5515	214.02194
1197.5682	522.94537
1198.5901	257.99557
1207.5031	223.67224
1233.6431	289.11801
1251.5225	347.88336
1310.5902	588.44501
1364.7147	716.36658
1366.5183	310.02621
1367.6638	1700.1075
1381.8114	488.41449
1466.6726	379.4758
1475.6798	365.87207
1495.662	306.48215
1497.7477	210.69786
1514.6603	1420.3097
1528.6655	453.2767
1547.9969	388.10046
1665.7167	477.80527
1701.7751	593.6991
1753.7388	371.34143
1766.7051	321.08636
1767.8584	324.04913
1780.7112	672.86859
1781.7108	395.90186
1782.8364	387.82983
1796.9298	445.17654
1797.8712	4644.3174
1800.7721	1177.9681
1877.4568	384.53909
1891.0828	520.0105
1895.8843	626.78064
1896.9401	567.53955
1897.986	482.86856
1898.8502	658.21027
2025.0018	479.02307
2025.8203	354.92154
2031.953	235.86246
2048.7671	289.82257
2055.1892	330.69446
2145.8784	1328.9792
2233.032	2127.4927
2238.8562	1807.6957
2240.7112	1963.0604
2242.8716	1653.3977
2247.1147	3532.7805
2248.0923	19657.152
2249.9966	14141.326
2253.2214	2710.894
2256.677	2857.4058
2257.8328	1816.3779
2261.616	191.56923
2262.9277	2360.4202
2264.8779	1228.3484
2265.979	1275.3203
2267.1375	612.49011
2268.0176	528.18164
2269.9099	1466.6068
2271.3308	714.14941
2272.7688	977.18958
2273.5693	665.12744
2274.8354	1001.1867
END IONS
BEGIN IONS
PEPMASS=2317.189
CHARGE=1+
TITLE=Label: G22, Spot_Id: 23206, Peak_List_Id: 23274, MSMS Job_Run_Id: 10266, Comment:
112.06217	225.93597
175.11632	676.3573
284.14557	151.32552
303.20999	228.1391
416.23395	162.87297
516.34296	168.76071
533.33472	110.27656
547.27191	131.8463
573.55664	162.45213
612.41351	126.24935
639.2049	100.48679
648.43701	136.72186
650.49579	114.23846
748.43701	122.7933
807.51184	158.5623
825.51721	114.30301
890.45654	151.19864
923.43152	114.96696
930.46747	106.50299
936.50616	1646.4631
940.59607	144.02853
987.49982	212.57579
1001.4569	136.03101
1032.505	196.25458
1034.4396	107.34399
1049.486	132.09793
1067.7043	101.49552
1068.9277	130.30316
1070.5477	182.29279
1077.1123	109.27935
1084.9399	171.13005
1092.6353	318.61572
1139.4092	164.4337
1198.4688	134.73843
1263.5493	232.76509
1283.7025	586.63641
1284.7211	260.15576
1329.6359	240.95781
1338.5605	226.27258
1361.4191	271.0827
1365.7173	310.47836
1368.6135	325.7984
1379.7574	479.94318
1381.6812	4057.1282
1409.6582	409.5997
1460.5608	217.67041
1482.7971	345.64368
1492.7332	329.53641
1506.5795	1031.9825
1509.7606	350.57498
1510.6907	973.25677
1512.6338	215.16501
1514.8738	392.67654
1538.6299	218.43216
1554.5641	218.33578
1621.5569	303.76321
1679.1121	265.41309
1685.7671	253.10385
1746.765	321.43436
1758.4191	310.54608
1776.9728	231.43967
1778.7717	249.2247
1780.0336	424.52783
1798.8765	747.31879
1806.7352	294.51376
1807.679	380.70532
1813.797	363.81766
1871.6791	336.67194
1947.8816	307.97369
2046.0259	584.75696
2046.9871	708.5188
2048.283	348.84308
2143.0688	1919.8313
2144.0688	1892.0223
2161.2439	3456.1621
2162.0945	6948.6543
2163.9993	2508.7581
2164.8596	2155.1614
2193.9204	1275.4174
2216.896	1326.4667
2250.0952	12222.832
2255.9639	2269.1321
2258.8838	5013.0088
2261.8757	4783.5093
2263.9021	40126.191
2268.0667	5227.8115
2274.2312	1239.9677
2275.1094	3963.1926
2277.9255	2193.7502
2280.8955	1778.7253
2282.2134	1308.1718
2283.0164	2276.4731
2293.7771	1262.2495
2296.8547	1446.6447
END IONS
BEGIN IONS
PEPMASS=2657.3601
CHARGE=1+
TITLE=Label: G22, Spot_Id: 23206, Peak_List_Id: 23270, MSMS Job_Run_Id: 10266, Comment:
175.11072	381.64413
303.23547	270.3092
400.25687	180.94449
412.25974	221.19679
428.26321	113.32738
441.19183	119.92242
456.17639	255.87733
555.40765	132.4527
569.20953	135.19017
598.35437	389.86838
615.42773	542.98145
622.47803	225.02792
668.41144	159.93747
769.52692	119.16589
808.49908	172.86008
825.55237	1377.4485
954.57977	118.66261
993.62573	146.89148
1011.5366	207.58908
1012.6682	146.82762
1194.7504	168.27533
1212.63	217.67188
1219.5953	332.87027
1222.3387	136.88657
1236.6609	1212.8931
1238.8472	236.89383
1320.692	197.42087
1337.7928	390.75793
1338.7767	163.79587
1500.8206	355.46558
1501.6582	186.61006
1558.9011	343.15991
1583.9924	523.45062
1585.8888	185.13855
1601.8324	6666.811
1605.4874	191.65091
1613.7592	229.02972
1618.1648	105.90423
1676.5549	125.2234
1698.8899	344.26776
1701.8243	150.68849
1716.901	301.54419
1717.7565	366.04468
1722.5205	191.62813
1776.9634	138.7597
1833.0906	110.37555
1877.8948	398.3223
1955.8494	182.15814
1992.0183	185.94019
2055.7605	169.41582
2088.9397	289.59641
2106.9563	118.1051
2315.5232	312.05542
2317.0837	265.82236
2333.7979	129.86224
2341.166	169.26132
2379.2986	116.02771
2413.3242	299.55176
2430.2424	770.86719
2545.0093	597.61401
2566.2561	1027.5144
2567.4094	562.73108
2597.7446	528.00818
2601.2996	758.53998
2602.814	652.73718
2611.9026	667.88605
2613.8247	1087.6531
2615.2822	1552.6943
2619.4631	557.16443
2636.1406	645.63623
END IONS
