# Supplementary material for: Comparative proteomic analysis of a membrane-enriched fraction from flag leaves reveals responses to chemical hybridization agent SQ-1 in wheat
Source: Front Plant Sci. 2015 Aug 26;6:669. doi: 10.3389/fpls.2015.00669 (PMC4549638; doi:10.3389/fpls.2015.00669)
Supplement: Supplementary file 9 [file Data_Sheet_1.ZIP › Supplementary MS_MS data/spot 102.txt]

COM=Project: wsp, Spot Set: wsp\wsp01, Label: G23, Spot Id: 23207, Peak List Id: 22518, MS Job Run Id: 10265
842.51306	59564.457
850.40808	5310.8755
856.52692	14094.604
870.54102	38425.074
895.4162	9421.8838
899.56866	68745.914
911.53186	8682.4346
940.46893	27782.141
948.44598	5478.6714
995.60083	7058.3071
999.59827	14223.751
1020.5825	8610.0381
1023.5135	10680.262
1027.655	4760.9614
1045.5614	6403.7642
1102.6376	8730.8115
1117.5497	4817.334
1139.6301	4533.4585
1157.6492	5851.2217
1170.6489	34690.836
1185.6853	17891.014
1198.6777	5081.9521
1207.623	2982.2068
1241.6873	46474.676
1260.599	4247.8608
1263.6471	2550.8699
1267.6726	2469.5166
1269.7089	4111.9868
1272.6034	3244.0674
1286.7073	4070.9878
1315.7029	2788.2915
1326.639	2937.5354
1369.7059	2461.0476
1404.7231	7945.3154
1426.663	4032.8193
1483.828	5116.9053
1539.828	5678.7368
1561.8046	2604.9153
1563.749	3777.8816
1567.8026	2460.7363
1580.7585	3415.1155
1581.7439	69801.133
1593.744	38528.48
1597.7598	2862.1863
1607.7582	5484.7651
1609.7794	8855.7441
1621.7667	4720.9326
1709.8011	22381.863
1743.9504	6670.7251
1746.9714	7292.0596
1761.9586	137103.19
1777.9467	8344.2383
1780.0011	7003.2578
1783.9414	5897.124
1793.9443	24288.086
1805.9199	2251.5193
1815.874	2956.2344
1838.0403	5355.9351
1839.0322	2321.4985
1851.9423	4067.3296
1864.9564	6606.5562
1878.0137	5308.0693
1882.9739	37183.352
1913.9319	5575.4141
1917.9824	10209.398
1959.0424	3632.9014
2028.9685	6902.5049
2037.0143	2515.3484
2046.0784	3011.2061
2072.0618	3292.9944
2073.0715	1085.5981
2075.1563	35026.277
2160.0581	2804.554
2161.0752	41557.129
2177.0776	3120.3008
2189.0891	2312.3037
2193.0715	5789.9077
2211.1072	3880.3079
2225.124	2866.9146
2230.2141	3428.7197
2247.1638	2649.7976
2248.1414	4821.501
2264.1516	3583.9119
2296.1533	17110.771
2299.1621	3693.3794
2312.1477	15903.412
2317.1792	14025.39
2328.1563	3959.5264
2501.2485	1542.7451
2523.2363	2287.3203
2560.3215	2437.2485
2657.3508	10429.158
BEGIN IONS
PEPMASS=870.54102
CHARGE=1+
TITLE=Label: G23, Spot_Id: 23207, Peak_List_Id: 23282, MSMS Job_Run_Id: 10266, Comment:
100.08289	8268.9248
112.0533	635.83435
129.08543	363.62009
157.08153	174.14711
175.09396	945.74597
185.07896	157.81714
199.10397	332.62933
212.09634	215.5945
230.10371	137.10349
254.11795	185.00409
255.10815	2665.2678
272.12994	4258.9946
288.18857	838.75354
298.12314	514.2381
300.14929	1677.8705
355.19354	408.50888
368.16846	1098.4125
381.20499	373.27237
385.18146	1279.0999
397.15308	347.68585
399.1781	3457.6086
454.19635	387.28992
466.17969	903.59851
468.186	5753.5166
472.1951	2456.7188
484.18292	641.37555
486.19525	12594.693
571.23529	1996.2638
572.24268	780.05035
581.23816	4316.5854
582.55682	1428.6158
599.27039	1742.8794
654.24426	594.2984
672.25726	1269.5961
743.3255	1109.2404
809.18512	4587.9541
812.28436	1650.036
813.29266	1070.7383
824.55847	1176.1558
826.40344	10136.262
828.29285	3074.5798
840.41626	3020.1687
842.2973	1147.5763
844.22137	1241.3595
END IONS
BEGIN IONS
PEPMASS=899.56866
CHARGE=1+
TITLE=Label: G23, Spot_Id: 23207, Peak_List_Id: 23278, MSMS Job_Run_Id: 10266, Comment:
86.069458	1841.8835
112.06645	1003.8269
129.09012	365.45541
157.10162	1185.7054
158.0705	652.38861
175.09937	8596.2197
185.1073	2754.3645
200.11534	945.8725
201.10919	649.55731
228.10744	2858.0972
253.15932	437.40329
271.15005	1701.2057
288.16364	2143.0864
298.18204	4535.7324
341.17084	2096.6685
358.1582	3348.9436
375.18219	2261.019
410.17377	2184.6917
411.17358	1144.455
412.19287	9982.7637
428.18039	1673.8569
454.22882	1060.1564
471.20615	3159.5867
488.23468	4178.4004
497.26642	3240.4253
499.24591	1736.708
525.245	5631.4658
567.224	1328.1343
585.22034	6031.4458
594.25922	2037.0507
595.2356	1902.2784
602.23175	3227.8337
612.24695	2071.3115
698.28839	2401.7554
715.31256	3268.6919
725.31641	999.93719
828.41174	1277.6572
838.2326	1564.6296
840.40485	1090.5706
841.25873	1220.3914
855.46936	1294.7461
856.31775	884.09863
857.38275	1860.0944
858.29596	2026.9178
860.16711	1382.1166
864.51245	2309.6416
865.44086	1203.3638
866.35938	1662.6417
869.47705	2224.9253
870.37408	3274.593
872.31677	611.53918
874.18781	1257.3716
875.24127	776.14404
876.56616	1102.72
879.3822	1780.1259
END IONS
BEGIN IONS
PEPMASS=940.46893
CHARGE=1+
TITLE=Label: G23, Spot_Id: 23207, Peak_List_Id: 23286, MSMS Job_Run_Id: 10266, Comment:
70.036789	151.5265
112.06187	495.94766
120.07554	134.96602
159.08041	1521.5032
175.10175	1683.5789
198.1055	125.48615
199.08136	145.74762
230.10965	129.00327
257.19754	121.99835
258.11615	296.43167
259.1297	423.55698
283.13965	505.04132
311.11319	1192.9196
331.16992	282.36783
356.15924	7448.2578
373.17596	2279.1465
402.18442	301.90598
427.16949	3440.5303
431.15762	295.58209
444.20596	1682.9784
451.1149	292.63373
452.24652	309.69482
497.13901	3231.5393
502.20709	268.22235
540.18085	289.27423
568.16138	1943.4064
587.14893	253.04219
596.1759	420.677
613.21716	931.13892
629.21185	242.99887
630.23492	1425.5988
639.18237	480.25031
651.28656	424.84326
665.17596	490.004
769.25232	793.24951
771.25372	427.9863
776.2561	521.38171
781.44995	516.36658
782.3736	423.17047
783.31445	419.66986
793.27148	556.12616
803.30762	461.07907
809.32288	680.37103
827.25128	433.724
884.20758	872.91418
895.32263	862.51343
896.38251	3217.498
897.29108	1160.1017
898.276	2128.2661
900.29327	1467.3787
905.31781	948.87842
913.3136	1275.9628
914.39459	1227.0557
917.18018	790.28864
919.32239	1116.2814
END IONS
BEGIN IONS
PEPMASS=1170.6489
CHARGE=1+
TITLE=Label: G23, Spot_Id: 23207, Peak_List_Id: 23285, MSMS Job_Run_Id: 10266, Comment:
70.042366	299.12891
86.074913	177.23611
112.06957	336.93546
129.09702	149.44368
155.06848	106.66161
158.09967	110.48303
175.10103	2102.7668
258.14563	206.62663
284.12949	236.23163
286.12244	403.12936
288.23203	383.25955
303.17725	449.70981
359.16068	282.32834
367.11386	207.62154
385.16241	273.61786
397.16293	243.14651
399.20126	495.0957
416.22266	623.03876
436.25754	228.23822
480.16541	308.78162
486.19974	301.73001
543.1698	314.56613
557.26923	496.31146
572.27515	1494.5527
580.16418	350.48883
585.2207	499.84546
638.2254	556.87286
639.63452	425.67487
642.20685	583.69501
656.24255	1138.642
673.28918	1192.691
698.24963	350.27332
727.29395	1123.5758
729.32806	564.74902
737.26245	580.24243
755.28168	1558.9908
763.01331	318.87433
774.34595	4257.4204
841.48712	714.13245
850.28766	416.34424
856.34113	303.46194
868.40546	498.49414
923.34845	442.9978
984.25525	563.15314
996.48834	553.73059
997.37347	491.30014
1000.4481	1575.474
1014.3528	586.62946
1040.4418	1101.0205
1042.275	539.90393
1057.454	1283.2927
1059.3583	399.37775
1107.422	669.77136
1109.2921	6467.4419
1112.3601	926.72119
1118.3673	668.61169
1125.567	604.92358
1126.6036	4989.9663
1127.4888	5916.417
1129.374	3021.3076
1135.6527	694.32556
1139.2839	676.90881
1143.2773	828.01758
END IONS
BEGIN IONS
PEPMASS=1185.6853
CHARGE=1+
TITLE=Label: G23, Spot_Id: 23207, Peak_List_Id: 23289, MSMS Job_Run_Id: 10266, Comment:
175.09044	339.25494
274.16656	314.74127
286.14673	128.92792
385.15891	203.9688
500.20074	114.62807
513.26477	101.96863
516.32721	113.77933
557.24652	248.46951
627.22797	103.47731
629.37787	124.66682
642.32373	220.06149
652.30542	163.86157
653.24841	103.56397
669.25824	163.87683
670.28058	118.28879
713.32898	190.52971
787.34125	402.22583
856.40588	136.87453
900.40259	3651.7673
982.48163	124.78321
998.40894	228.6429
1013.3809	166.79683
1015.39	262.29663
1030.2382	126.73611
1033.4408	102.30329
1036.4274	341.18787
1060.3967	894.1709
1091.3665	325.29172
1123.2332	312.40958
1125.2343	1149.2402
1126.3062	563.03076
1141.6184	507.3916
1142.4458	459.42111
1148.5062	543.5625
1150.5256	565.56183
1155.598	251.58434
1158.2209	293.71271
END IONS
BEGIN IONS
PEPMASS=1241.6873
CHARGE=1+
TITLE=Label: G23, Spot_Id: 23207, Peak_List_Id: 23279, MSMS Job_Run_Id: 10266, Comment:
70.03817	558.55951
101.04942	149.6256
112.05434	663.90173
129.08537	341.46899
155.04579	133.63481
157.09499	231.13937
175.09752	3810.4783
199.11884	130.87239
227.10371	135.99841
242.1321	531.09241
258.11832	275.32935
284.10916	596.60809
286.12256	918.4693
303.15518	1059.9113
328.11676	509.12943
385.17197	447.07162
399.21567	903.91394
411.23526	291.95013
416.22318	993.33881
426.2326	318.30817
440.19797	326.96368
450.20328	346.85373
515.28766	658.35797
539.28729	632.07025
555.30896	772.10126
557.21844	649.0871
569.21906	718.9574
572.25958	2525.8374
585.20044	799.74109
614.21625	943.96936
642.23523	992.70227
652.30194	1682.7837
656.27734	961.60168
673.30347	2750.4465
706.35168	938.62701
709.26587	1018.1965
713.27661	950.86987
727.27075	2497.0488
756.29218	777.07263
774.32666	8085.3872
798.32703	1340.1011
799.31677	844.53711
808.33667	820.17102
826.30701	2475.9106
904.26385	721.67023
939.38995	984.36029
976.37189	1262.6165
983.40387	1547.4867
990.42004	748.24493
1000.4005	2217.1042
1001.2834	11658.679
1040.4354	2072.0396
1042.3394	636.87823
1057.4379	3830.7202
1059.342	819.4375
1170.5514	1369.4415
1178.455	1721.9771
1181.3784	1745.2535
1197.6166	17774.158
1199.4443	8257.9951
1202.358	1344.5527
1206.6409	1367.8002
1207.5106	1504.4156
1213.3387	1712.1492
1217.3157	2109.1345
1220.5172	1845.9189
END IONS
BEGIN IONS
PEPMASS=1581.7439
CHARGE=1+
TITLE=Label: G23, Spot_Id: 23207, Peak_List_Id: 23277, MSMS Job_Run_Id: 10266, Comment:
86.079163	172.67416
110.04229	507.83896
112.06597	481.50229
129.10634	134.98447
175.10722	1328.0245
223.166	271.49899
251.14227	578.48822
253.09204	575.23639
256.15314	168.01521
304.1676	838.4776
364.22125	410.2634
366.16565	1366.4662
393.25436	343.54135
394.15961	716.53094
401.1875	744.36456
418.19406	649.11401
431.21991	243.42528
435.267	325.46609
457.20721	288.57449
458.20706	383.3252
475.22101	9027.2383
477.44104	590.04602
503.21414	6666.6162
506.29626	547.17468
507.26541	491.14691
588.30603	2294.0828
590.47211	1500.5498
604.24109	1340.7439
616.29242	4526.8638
645.3056	461.78406
659.29803	790.97797
661.26306	4487.7866
665.36072	453.42941
669.34467	462.79245
687.32379	5330.6123
690.65729	473.97437
692.40527	1245.1077
730.32849	612.65973
732.47473	540.84045
758.33081	4065.0459
760.32831	495.44315
824.27936	4368.9419
893.4259	956.02795
895.30933	6639.936
920.35797	484.71167
921.37976	2143.5774
924.30695	663.23657
949.3396	570.83441
966.34058	8250.4043
976.32477	824.95856
978.3537	809.78284
1012.4334	837.9516
1022.3329	544.35205
1060.3507	610.08325
1079.411	6063.5557
1089.3461	452.19788
1107.4347	2672.0088
1164.4019	888.85913
1173.5245	1090.2892
1181.5204	1098.4536
1182.3975	793.7796
1190.3499	754.66321
1199.4645	2014.267
1216.4706	7877.9712
1278.5043	2300.2712
1311.6389	1800.6442
1328.603	2952.0515
1329.6104	80921.078
1331.5129	28357.172
1407.6322	5159.7612
1425.6462	8016.207
1427.6097	5856.0386
1429.4653	4534.5869
1444.6945	6863.4473
1446.5149	2542.5872
1502.6935	1812.5809
1519.6865	8120.4849
1521.5651	7990.127
1523.5447	1970.0542
1537.7805	2582.1448
1538.6929	1599.7966
1540.6031	2759.1147
1542.4875	2050.3132
1546.6809	3024.4141
1554.5581	2632.1606
1559.5503	1718.4941
END IONS
BEGIN IONS
PEPMASS=1593.744
CHARGE=1+
TITLE=Label: G23, Spot_Id: 23207, Peak_List_Id: 23281, MSMS Job_Run_Id: 10266, Comment:
86.071938	109.01423
110.0462	172.34056
112.06339	204.1924
175.10521	728.38586
185.09775	106.74293
251.13922	189.22855
265.06747	145.74617
304.14578	293.31677
360.28076	158.20082
364.27643	166.61717
366.19461	156.35632
378.15744	419.59381
393.16269	164.2592
396.27505	131.19098
401.18417	300.35025
418.17584	216.74872
430.21396	117.62602
475.20801	2510.6421
487.21088	739.0437
489.44034	719.22528
503.24023	298.90036
515.22327	2445.9722
600.27466	1117.9115
602.43335	609.13837
604.19788	586.23914
616.28119	299.04321
628.27411	1465.7444
659.38953	300.51144
661.24701	1739.9086
665.54456	692.81384
687.28516	400.51578
699.29895	2484.1555
702.61945	248.74173
704.53375	397.91907
758.28534	270.16034
769.32733	224.09743
770.34943	1560.7385
824.26959	1819.0109
837.51733	391.71136
860.34381	356.95807
895.32013	2107.6575
899.36005	307.36343
905.33081	421.46466
907.44464	501.10156
933.35278	599.2403
934.38605	330.82794
949.36108	315.11063
966.32477	3261.2617
978.33124	444.655
1020.4044	404.60126
1079.3994	2145.4753
1091.3755	694.02405
1118.8646	173.31363
1119.3918	1275.6064
1121.4069	527.6217
1159.3783	961.13129
1190.3934	333.30042
1194.4955	403.34158
1199.4447	1005.0623
1216.4124	3604.5142
1329.5791	34680.391
1332.4333	3139.5867
1419.6169	1790.8013
1420.517	1049.3541
1427.6241	2129.5356
1428.5045	2337.1865
1437.624	2101.1287
1439.4823	2182.3347
1441.4602	1450.9987
1444.6268	7342.3765
1446.5092	3820.9944
1498.5045	1267.9537
1530.5956	1477.2151
1532.5756	6050.3633
1536.5736	1322.4425
1537.5654	8286.2363
1543.5844	1644.4664
1552.5514	3185.2053
1555.5181	2027.3241
1561.4425	2261.835
1564.5955	1623.9301
1572.5186	1180.7081
END IONS
BEGIN IONS
PEPMASS=1709.8011
CHARGE=1+
TITLE=Label: G23, Spot_Id: 23207, Peak_List_Id: 23288, MSMS Job_Run_Id: 10266, Comment:
112.07589	262.15546
175.10416	701.49518
242.13681	175.44824
259.17038	148.25627
276.15674	246.67278
288.23901	178.25806
335.17871	107.05726
350.16516	112.28669
389.24869	1118.0032
431.29993	449.77435
487.24268	250.31909
502.22015	146.69009
504.27139	277.76385
520.25836	191.22134
632.34442	260.21823
632.7912	112.13008
659.40112	265.28128
660.51202	126.27151
689.22656	325.14795
713.12555	125.31789
741.35553	199.46562
760.36328	3440.7961
770.40533	177.09979
774.41046	140.0997
802.28027	167.71161
857.40631	252.02211
858.33179	204.92523
859.34198	147.33586
875.37219	3162.6233
877.35895	360.04489
904.44348	135.09003
948.32513	117.65495
950.41553	181.32765
955.3103	122.68031
972.40106	121.07934
973.40918	452.05368
990.32404	340.86691
991.38287	129.83621
1020.6789	176.03554
1061.4287	228.34335
1077.3616	500.6571
1181.0807	125.05803
1190.4766	5220.5171
1207.562	177.04376
1234.4628	150.26073
1258.3138	102.66536
1288.4807	318.58701
1289.3734	221.7486
1299.809	134.73259
1305.6182	264.39471
1306.4757	299.84811
1329.5754	336.93118
1353.4965	131.65868
1451.5552	151.2446
1540.5079	413.59247
1566.8064	290.71826
1591.7288	365.26993
1620.5022	310.2023
1621.6047	284.03802
1646.7814	542.06451
1647.6448	756.60596
1651.5929	813.92725
1653.5853	566.13867
1654.7339	724.64679
1658.4401	647.62177
1660.6388	251.58739
1661.6703	238.54103
1666.722	1464.7435
1669.4625	688.08899
1672.5791	363.23322
1675.7314	306.86581
1676.4528	607.71216
1679.5328	537.74695
1682.264	782.95892
1686.5142	788.55463
1688.9352	576.25439
END IONS
BEGIN IONS
PEPMASS=1761.9586
CHARGE=1+
TITLE=Label: G23, Spot_Id: 23207, Peak_List_Id: 23276, MSMS Job_Run_Id: 10266, Comment:
86.076065	1645.538
112.06781	3814.897
129.09702	1347.405
158.07494	859.67413
159.07938	1156.3004
175.10881	19408.439
199.17792	1210.5884
201.08945	1001.4089
227.17447	3267.4075
258.16626	720.45264
259.10214	676.30786
271.17816	1464.2361
286.15237	1139.2164
288.20987	105687.23
298.21307	3752.5913
314.17398	1390.3687
364.16403	3689.1636
386.21951	4201.4731
399.25861	2202.7964
403.2381	4043.5188
406.22827	2067.1633
427.26651	11056.808
463.25763	1331.9025
477.25409	7826.0181
487.241	1904.3209
516.30548	1678.5344
562.32349	5027.1108
564.46539	1979.056
572.32178	1469.3596
573.33569	4430.7017
590.32239	21029.762
632.37146	1132.2312
642.36224	1206.9609
660.34558	3723.1609
663.32178	2687.7371
675.39636	2850.9292
699.40973	1450.1703
703.39246	9148.5225
717.3736	5536.1777
757.36053	4397.9561
762.37018	1525.9318
774.38483	9878.8271
776.38611	3639.512
856.38721	2519.738
861.40698	1057.1392
873.43335	7924.2437
889.44159	7594.2178
988.47968	3548.49
1017.4482	1174.6465
1024.4373	953.56433
1025.4078	2140.1702
1041.5043	1031.0341
1042.4713	6213.0034
1045.5182	1063.2582
1059.4866	12169.901
1069.4741	611.95905
1102.5366	303.19308
1130.595	641.03711
1143.7489	530.07587
1155.6249	1031.7393
1156.4913	693.68781
1172.5602	6738.835
1182.548	949.07721
1216.6082	383.38217
1227.5085	229.85063
1247.6198	492.95392
1317.6277	866.61444
1319.6215	415.81436
1329.6102	1175.7437
1333.6007	389.51181
1335.6281	35563.422
1339.5974	777.41956
1344.5928	364.16577
1345.5674	696.10504
1347.6028	460.59598
1446.6705	972.09222
1454.7007	476.97208
1464.6998	3288.9517
1466.6008	1039.1658
1535.8068	4480.7251
1537.65	2280.7217
1609.5966	1056.7639
1612.6581	2219.6755
1614.7969	883.52606
1618.7354	892.77869
1648.9784	1249.3202
1649.8315	2219.917
1659.8597	938.23706
1699.6847	1233.839
1702.6335	2175.2878
1709.5995	1495.66
1718.0056	3939.6389
1719.9049	2473.3987
1721.6964	3212.6318
1726.7534	3283.0132
1732.0642	2128.8391
1732.9302	2581.3049
1734.7048	2579.3606
1739.6711	1273.3921
END IONS
BEGIN IONS
PEPMASS=1793.9443
CHARGE=1+
TITLE=Label: G23, Spot_Id: 23207, Peak_List_Id: 23287, MSMS Job_Run_Id: 10266, Comment:
86.074501	156.30548
112.06631	122.54867
129.09038	147.24857
175.1055	793.07507
201.07275	164.34859
227.18015	135.97894
270.173	125.47436
288.20267	4393.8594
298.19949	222.99786
364.17752	143.98701
386.19846	190.44379
403.22995	112.67412
427.24918	393.90512
449.22229	141.42293
459.22202	113.92043
477.29367	160.65314
490.45056	124.00067
495.24637	169.07083
516.37427	175.35678
562.31311	106.68177
573.30988	145.46533
590.27728	240.81903
607.44037	122.42113
642.45709	106.44751
660.44342	155.50209
702.41791	120.64787
703.40149	140.8886
717.37585	279.39697
737.31055	164.00401
757.43427	164.01262
774.34094	489.84113
777.3797	287.32895
804.23352	124.74192
808.38654	107.62857
809.54272	322.80661
873.4472	1240.5696
890.45593	280.6499
921.42847	307.63861
1009.4111	189.22911
1010.4771	197.09897
1021.3755	106.47046
1030.5602	170.30821
1055.5116	338.96124
1065.4906	155.45724
1067.6101	197.30597
1072.4807	290.0864
1074.4436	3684.9717
1076.4423	485.81717
1091.4475	251.48804
1133.4026	124.05831
1166.3292	195.06946
1171.676	172.8073
1193.4651	219.4339
1205.4236	545.7038
1288.8158	129.56905
1321.5085	229.79066
1329.4532	124.37263
1336.7194	140.39607
1367.6281	1353.4376
1393.4207	268.40308
1396.494	160.29535
1403.908	194.47055
1412.5448	170.58766
1425.5868	189.49318
1449.9597	174.97119
1512.5645	394.66861
1554.5906	346.68124
1585.2941	407.06018
1626.5167	325.73648
1632.4958	435.53702
1633.7042	350.80338
1636.7339	306.9411
1639.7295	327.1199
1642.6707	576.5174
1643.5808	2170.7024
1657.5939	286.87912
1660.9172	2336.2898
1662.7975	1712.1053
1734.5798	911.95709
1735.5673	3702.2051
1742.7864	721.2608
1753.6594	988.1972
1754.5564	1214.6814
1757.5342	731.49951
1761.7679	1944.2853
1763.6394	1205.0656
1765.6592	1043.0907
END IONS
BEGIN IONS
PEPMASS=1882.9739
CHARGE=1+
TITLE=Label: G23, Spot_Id: 23207, Peak_List_Id: 23283, MSMS Job_Run_Id: 10266, Comment:
70.06424	127.36005
86.069794	183.13441
112.06728	495.43011
129.0862	281.38113
175.10754	2371.5427
213.14766	166.56721
255.14662	128.40269
283.1308	323.59549
288.20322	673.92401
328.21402	327.34653
352.20999	240.07083
359.26297	269.76944
370.17023	564.12622
411.21701	269.91235
416.27795	654.78571
429.22653	300.11127
430.22955	208.95238
455.31665	212.6387
465.24963	330.25125
483.27579	173.99158
485.23178	139.05078
530.34406	219.03749
546.37201	214.91165
548.33771	157.25729
558.31018	161.737
563.30884	818.75598
576.28613	188.30774
592.47217	198.79041
598.26251	1008.5031
693.42419	300.4342
710.3808	11169.561
714.72705	234.14644
717.40466	170.86824
723.23602	149.26009
745.30133	516.35272
808.34851	804.19678
825.41364	898.03931
826.39478	357.43359
830.41235	184.70169
858.41284	158.97426
864.42963	405.99423
892.50458	199.62224
927.50549	207.96103
938.47272	759.65497
948.37372	162.68272
949.41345	192.43126
983.36566	227.06158
994.57611	219.70557
1007.4514	324.90991
1020.3843	220.04939
1025.4677	1067.6335
1083.5665	172.41513
1135.5287	334.24634
1142.4784	205.57922
1153.6001	370.58463
1154.4857	394.95773
1170.754	253.16937
1210.6354	285.56479
1211.6034	156.25023
1220.4965	309.81036
1243.4664	160.74316
1243.9165	186.70241
1290.5864	2054.5425
1307.601	3967.4575
1454.6567	2995.1416
1511.7699	908.16162
1513.6041	488.45459
1537.8416	973.87048
1540.6508	374.29929
1554.8168	591.02203
1555.7457	23642.5
1558.6381	4269.4312
1561.5322	283.55951
1573.3878	670.36774
1596.7588	409.922
1653.7936	1582.49
1670.8889	837.37982
1671.77	936.34509
1821.6876	733.95966
1825.6228	776.38013
1827.621	740.56824
1828.7209	789.97833
1837.7598	722.65796
1839.1271	1209.8745
1840.0104	1125.5049
1840.8822	2021.5837
1842.7322	943.56281
1862.0123	285.07169
1862.8795	351.84262
END IONS
BEGIN IONS
PEPMASS=2075.1563
CHARGE=1+
TITLE=Label: G23, Spot_Id: 23207, Peak_List_Id: 23284, MSMS Job_Run_Id: 10266, Comment:
69.551132	111.05042
70.041595	142.01149
86.084473	115.23982
112.05916	286.51492
175.09758	1816.4696
197.13036	379.09601
211.13213	229.50117
270.16522	153.14223
271.1933	231.50856
282.17783	143.75632
288.20493	426.91898
310.21152	769.28021
332.15555	107.7589
367.2525	133.05818
381.29831	291.30118
401.33725	118.61633
409.30292	1278.4489
456.30826	131.97682
480.31091	250.74431
481.31387	631.49622
498.32172	1480.3994
508.34821	328.75018
509.34973	159.15129
516.30835	526.00452
530.13989	177.70839
534.33319	191.05791
552.40051	258.86005
569.38483	871.75549
609.36877	163.97307
670.44281	119.52357
705.25165	133.06456
732.45648	446.81937
733.44873	169.83568
735.32532	178.28711
759.48236	154.78891
796.42328	122.0266
845.48822	970.70825
893.96295	131.15187
895.44592	308.62619
927.48157	143.91656
936.39026	144.68498
946.55475	577.96008
948.66833	167.24956
956.34393	124.25283
992.86353	136.09943
1033.5472	822.36224
1035.8462	175.79581
1042.4883	283.64313
1098.3708	286.54999
1129.4843	225.55405
1169.5892	252.34892
1178.6552	231.05762
1180.6064	11277.145
1187.5751	307.50482
1190.5527	214.43913
1193.5377	291.02722
1213.7572	236.11067
1227.627	230.86096
1230.6066	282.98929
1277.6613	573.99402
1278.6417	636.36945
1295.6263	2378.5737
1343.5255	327.70514
1376.6414	202.53847
1391.5645	272.29752
1392.642	1350.4934
1407.7643	265.09891
1409.6868	234.7795
1410.6833	575.58429
1453.7095	300.87009
1466.6835	1544.9532
1469.4784	167.51201
1548.9358	346.2796
1554.8586	201.69226
1555.7084	519.5752
1567.7615	918.99341
1596.5392	156.08257
1637.7142	133.74908
1650.6432	304.82144
1667.7257	242.07838
1676.8024	126.73878
1721.3439	161.03839
1725.7627	268.9545
1765.8907	268.91394
1768.663	234.61595
2002.7959	894.69666
2012.9263	1668.2322
2016.7336	1101.1161
2019.7698	934.67847
2022.8906	793.6347
2023.8833	6793.0361
2032.1027	9037.7295
2033.9303	3428.634
2036.8295	793.21368
2039.8265	910.98322
2041.8538	1249.6265
END IONS
BEGIN IONS
PEPMASS=2161.0752
CHARGE=1+
TITLE=Label: G23, Spot_Id: 23207, Peak_List_Id: 23280, MSMS Job_Run_Id: 10266, Comment:
110.05199	540.1062
112.07059	180.10353
129.09663	139.38342
175.10936	519.30939
267.11197	209.20934
272.1543	402.69943
288.20975	256.61661
289.15845	267.086
343.16772	141.55374
360.19968	393.6131
439.21207	174.47568
459.29062	445.28528
494.38495	405.68646
499.34836	157.02409
516.31708	1771.9729
522.31903	552.32733
538.34131	211.19537
623.41913	339.06079
651.33435	952.95331
684.41754	250.11864
685.3891	229.70648
686.32477	229.62183
702.36084	1416.3966
710.38049	311.37073
752.42157	1055.3905
759.50464	246.17621
771.51501	221.08963
789.43274	1526.7854
805.39014	241.22794
823.47211	1143.5295
892.47015	350.06036
910.49628	1208.2271
919.47424	325.69366
934.43958	800.83319
936.47064	24680.08
946.48676	898.43091
1005.5659	898.02466
1007.5644	320.42917
1033.5635	507.7406
1034.4246	1679.623
1051.4805	2259.0049
1110.4824	236.33749
1111.6311	437.9035
1138.5182	1918.0599
1148.5823	225.21155
1207.6921	438.96823
1225.5665	1335.9991
1251.595	1742.2281
1254.6102	483.94052
1320.5059	491.94452
1338.5916	2404.6992
1344.6093	241.52284
1348.4985	131.17697
1349.6305	258.36993
1392.5555	570.15717
1405.6886	302.60901
1409.6318	3530.0076
1419.9735	262.24908
1451.6582	289.74429
1459.7043	1173.187
1469.9352	318.18903
1493.7644	1152.582
1510.6698	8022.1152
1514.7554	412.16946
1516.6926	203.57735
1621.6653	645.966
1639.7103	2269.5029
1649.7921	270.71707
1650.6366	227.31149
1691.9442	321.43066
1701.5604	603.53156
1703.7384	1289.2837
1775.7661	608.15283
1776.7865	1435.9678
1785.1569	269.64398
1785.6866	352.8262
1788.6569	477.84839
1798.9883	247.35876
1874.8004	618.61859
1889.979	541.84558
1890.8805	1411.2393
1947.049	1202.8236
1947.944	526.263
1948.8347	499.02969
1987.9695	669.6524
2007.2131	611.65118
2010.6157	760.37592
2032.9019	565.18597
2047.936	881.60205
2089.7878	1796.6364
2099.0784	1619.908
2101.8953	2218.8511
2103.9397	1390.1166
2106.7566	1468.2112
2117.3088	4160.5156
2118.011	5365.5552
2119.8823	4439.8296
2127.0183	1486.0647
2128.7766	1329.7341
2130.9485	1797.0248
END IONS
BEGIN IONS
PEPMASS=2296.1533
CHARGE=1+
TITLE=Label: G23, Spot_Id: 23207, Peak_List_Id: 23290, MSMS Job_Run_Id: 10266, Comment:
175.11008	177.05284
400.13928	104.82294
811.53009	241.61243
1068.5245	211.5217
1367.528	272.22092
1514.7494	189.05516
1616.2083	150.26805
1752.6045	113.82583
1759.632	108.78696
1760.8492	112.47291
1780.735	120.64423
1782.3807	100.32402
1796.8477	135.98436
1797.903	363.25665
1898.0226	199.09801
1981.4551	117.04831
1998.3845	122.95886
2038.2507	114.17597
2218.4971	386.18188
2236.981	1098.4448
2240.0396	424.3324
2242.8296	642.5708
2245.0686	485.72653
2248.1443	4636.5298
2251.3325	1025.2274
2252.6956	417.7334
2253.6941	572.5849
2255.1284	907.88892
2256.9712	1320.4839
2260.302	158.79166
2263.9028	236.89839
2265.2954	352.57156
2265.7693	166.32126
2268.0601	283.20059
2268.8816	146.52623
2269.5364	482.1496
2270.8772	142.72253
2272.1838	182.84845
2272.7119	127.8574
2275.4731	214.5887
END IONS
