# Supplementary material for: Comparative proteomic analysis of a membrane-enriched fraction from flag leaves reveals responses to chemical hybridization agent SQ-1 in wheat
Source: Front Plant Sci. 2015 Aug 26;6:669. doi: 10.3389/fpls.2015.00669 (PMC4549638; doi:10.3389/fpls.2015.00669)
Supplement: Supplementary file 9 [file Data_Sheet_1.ZIP › Supplementary MS_MS data/spot 103.txt]

COM=Project: wsp, Spot Set: wsp\wsp01, Label: H1, Spot Id: 23209, Peak List Id: 22520, MS Job Run Id: 10265
841.39209	14740.891
842.49133	83512.313
856.50519	15775.677
857.37555	17079.578
866.31195	11382.246
868.50458	18949.02
870.51978	53575.246
880.49683	7951.9658
882.30621	11378.635
898.29919	12739.189
940.44836	9823.2031
1002.553	8001.7788
1038.5011	8666.0039
1045.54	9521.373
1067.5786	16915.17
1105.5135	7438.998
1107.5134	59751.25
1119.5138	19995.627
1121.5094	8153.1406
1139.616	195330.78
1161.59	7613.6118
1165.6285	10998.996
1242.6357	7556.3252
1255.6721	8365.5107
1299.5813	7444.2817
1307.5507	7393.0317
1324.6172	7198.0537
1332.6273	6915.3311
1340.6184	8045.2729
1352.6527	6086.2603
1369.6692	11510.185
1382.7677	7129.9395
1399.7843	12771.537
1404.7494	4912.0293
1417.6365	4781.019
1419.6995	11174.031
1421.7715	9423.5049
1426.631	21899.469
1435.6396	195858.19
1447.6511	5597.5918
1457.6213	7819.5229
1461.656	12001.24
1463.6671	43787.125
1551.7034	5537.9355
1608.8265	15052.146
1625.829	36991.688
1640.8207	8474.9258
1642.7493	109961.34
1654.7479	25578.918
1673.8171	63035.781
1689.8088	44397.797
1707.7864	7391.2437
1709.7699	8697.4727
1768.8113	9088.0615
1797.8531	152961.23
1811.8779	29562.139
1822.9249	15406.895
1825.8868	24478.252
1859.881	58308.762
1874.8241	10339.462
1875.8683	22275.971
1882.9235	12582.058
1891.8762	12467.095
1913.9025	8423.5254
1959.007	19980.809
1985.9369	8372.0117
2028.9634	132145.05
2056.9919	27410.463
2075.1104	19341.619
2100.0811	7935.6045
2103.0808	20659.748
2104.0679	53544.492
2120.0635	10596.472
2121.0872	149247.73
2143.0667	6808.3877
2157.0552	58491.125
2185.0789	7714.7446
2211.0498	7189.894
2225.0896	6307.0913
2230.1553	4604.6738
2237.1331	4809.8594
2264.113	13483.4
2364.1416	32738.762
2382.147	75396.813
2410.168	3982.3159
2807.3223	3532.4358
2808.3071	2164.051
2809.3403	29995.998
2825.3323	1199.184
2826.343	984.35663
2837.3616	4712.9185
2841.3396	2843.7175
2965.4707	8813.9678
3338.7307	2196.3579
BEGIN IONS
PEPMASS=870.51978
CHARGE=1+
TITLE=Label: H1, Spot_Id: 23209, Peak_List_Id: 23317, MSMS Job_Run_Id: 10266, Comment:
70.036621	202.89297
100.08125	9779.8643
112.05147	1113.031
129.0808	347.30267
158.06686	260.16711
175.08261	2210.7441
197.08592	249.12288
199.11626	662.42865
230.10219	265.2374
254.08295	416.04205
255.10159	3268.9631
272.12405	5392.9907
300.13235	1799.8533
312.09491	1227.1139
328.12805	622.26019
368.16299	1161.1558
385.17426	1838.6487
397.16171	1148.7037
399.18271	4474.0386
425.16385	2050.5283
427.15594	924.97662
444.19135	538.86469
466.17377	783.49261
468.17661	7315.7881
472.18851	2430.9016
486.19382	14702.497
557.28302	7397.4966
559.25812	856.90936
571.24097	2157.3347
581.23212	6713.8628
582.53937	2346.3599
599.23657	1998.3167
655.26752	1292.0503
672.27826	2573.3906
743.27643	2582.0093
805.38037	15072.446
807.24005	5459.9224
809.16785	2598.0483
812.34448	1846.9967
826.43164	12401.966
828.32452	3545.0991
840.44366	3527.5098
842.30176	1648.0215
843.29395	1683.2754
END IONS
BEGIN IONS
PEPMASS=1107.5134
CHARGE=1+
TITLE=Label: H1, Spot_Id: 23209, Peak_List_Id: 23314, MSMS Job_Run_Id: 10266, Comment:
110.04803	311.42877
112.05644	294.8562
129.08946	163.16261
136.05278	104.97936
175.09831	1353.4266
225.07979	1393.3081
245.13161	204.60385
246.15027	143.89566
332.11404	214.32584
334.20511	209.30144
364.1409	201.62518
392.14548	819.42468
405.09036	264.05954
417.20026	463.33331
432.19952	198.81311
441.19147	393.82166
443.29251	286.28717
449.37238	236.05345
450.21161	368.75632
469.16043	1194.4313
475.15829	4682.8647
492.19778	4888.2676
547.27838	361.32034
557.27338	477.22073
588.20068	1239.6473
590.27545	888.01306
598.19116	637.74048
616.1886	3434.8914
622.21051	2095.1106
639.22571	2248.8901
689.26062	393.33899
696.24689	348.01947
709.24658	534.36621
713.20209	354.49191
752.21948	400.42953
770.27698	962.96381
786.27527	860.26978
796.27063	680.63092
829.33258	677.55005
841.36835	860.7179
852.22278	312.94617
866.30005	2519.3291
868.35883	2847.1235
881.20758	1685.1711
883.32202	9483.5332
936.40466	1554.2444
951.37421	1711.2236
970.38049	3680.7388
1041.4987	1475.4255
1044.3579	1449.6349
1046.2971	1465.8237
1048.2931	3061.0771
1062.4034	1249.7749
1063.3594	1394.2435
1065.368	2242.2437
1067.2893	1571.6512
1071.4858	765.85449
1072.4607	1356.9252
1077.495	2940.1721
1078.382	3021.8308
1082.3763	569.03674
1083.2622	740.19354
1085.276	842.09552
END IONS
BEGIN IONS
PEPMASS=1139.616
CHARGE=1+
TITLE=Label: H1, Spot_Id: 23209, Peak_List_Id: 23307, MSMS Job_Run_Id: 10266, Comment:
70.037415	1619.6636
72.054039	831.97693
86.06459	546.56281
112.06012	2317.0183
129.08357	1189.9215
158.06325	982.96362
169.10188	1393.8424
171.08788	673.87622
175.09279	18582.254
197.10112	1077.7086
229.09962	656.36914
272.11032	3197.844
288.1676	3402.6829
312.12518	7242.4004
328.16156	4808.9438
345.18707	8605.2148
369.13492	5666.5103
385.15958	2230.2666
425.18829	7270.4229
427.19135	7649.9487
440.20807	2274.5916
444.23904	9355.3447
468.17661	5036.8647
484.12823	4285.1699
524.23273	4943.3286
537.18292	3428.7444
540.23749	5668.3403
557.29596	146293.34
565.16003	3170.1467
581.25256	2941.8889
583.18188	29909.844
597.19568	10820.252
655.27429	10660.185
668.25061	8887.666
672.2962	14696.899
678.23254	3063.085
682.23291	2932.9607
696.24072	46829.887
753.25323	4566.7241
771.33582	2915.1145
795.29974	11483.072
850.40259	6512.1035
851.39032	10386.827
852.38837	5958.3179
866.41016	2844.5115
868.41211	962792.25
875.11115	2653.7734
881.49615	5409.7007
882.28314	3617.3782
965.43427	7671.7954
966.42328	10981.729
983.46185	13019.247
985.29388	6795.6782
1024.3948	2405.9377
1040.4475	4122.501
1077.3436	3840.99
1079.2842	4326.9937
1083.3867	2162.2842
1094.545	2239.125
1095.55	3594.675
1097.4572	5939.0317
1099.3378	4082.4011
1107.4374	3105.3708
1111.3282	1970.1068
1112.4734	4696.3633
1115.2869	2061.8867
END IONS
BEGIN IONS
PEPMASS=1435.6396
CHARGE=1+
TITLE=Label: H1, Spot_Id: 23209, Peak_List_Id: 23306, MSMS Job_Run_Id: 10266, Comment:
70.039536	1177.5592
84.055824	5076.0571
86.069008	646.66895
101.08363	1286.4642
112.06434	4169.1831
129.08536	3551.7588
158.07768	822.17517
175.10236	21120.266
199.08777	507.81943
227.08772	1168.3198
245.08096	895.42822
264.16135	808.85437
287.13034	1369.0658
304.15457	22720.822
356.13571	1905.7211
358.16022	1181.052
373.1564	890.89014
389.14597	838.7442
407.1781	3001.959
408.14215	2177.6182
433.1756	1529.8657
443.16425	1491.7756
488.20917	2245.0442
508.20544	3338.3213
513.19501	23095.516
530.22308	41958.109
536.20557	6730.7422
544.20209	2612.1855
584.22644	4557.334
601.25208	27628.381
621.2699	9384.7012
623.40546	2959.769
649.25861	8233.6709
672.27386	255195.95
722.22424	2754.1128
764.27234	18836.672
769.34229	2843.7737
770.25244	15840.885
787.28265	23919.139
793.24414	4027.9307
807.29822	10993.319
809.37091	2882.7222
817.29572	2900.6582
835.30139	16707.697
872.42358	1620.7509
878.33691	12759.809
880.37659	4666.8872
888.30133	1630.4465
889.44489	2065.7617
900.34485	50045.887
906.33423	39240.156
909.35046	1661.1825
1011.3806	3542.5972
1029.3925	198061.05
1039.3594	2021.7571
1082.4553	1074.4094
1109.4186	1448.1248
1126.4048	2775.9883
1127.3986	14131.092
1132.4403	5491.5171
1144.4291	31359.172
1149.4469	838.55554
1154.4567	1396.6798
1155.3274	769.46405
1210.5662	1363.6012
1211.5204	1172.9038
1261.522	8185.0361
1283.4879	7309.3574
1307.5469	12201.927
1309.5027	10735.22
1371.6891	13261.709
1372.5867	17964.119
1374.479	7999.3975
1392.5885	4895.2979
1393.5435	4785.1914
1397.4821	4679.3677
1400.6447	4943.5962
END IONS
BEGIN IONS
PEPMASS=1463.6671
CHARGE=1+
TITLE=Label: H1, Spot_Id: 23209, Peak_List_Id: 23320, MSMS Job_Run_Id: 10266, Comment:
84.056152	201.89966
112.06172	244.14754
175.09892	1002.1533
226.10542	152.74223
227.06972	107.38447
304.14288	360.72827
332.1626	511.99051
513.17914	354.09265
514.28687	228.44029
530.2326	442.73914
531.2113	199.629
536.21045	190.80035
541.22241	937.43604
558.24396	1383.1921
601.24835	377.67087
602.35638	256.74847
629.28748	592.54901
649.3092	285.06268
672.271	4072.9998
700.29407	6682.627
764.20703	345.86069
770.20392	452.86295
784.47906	265.20844
787.32562	527.7608
792.2691	368.66125
798.38159	317.35361
807.3208	459.49945
815.31403	766.34601
835.30359	589.06311
864.42688	352.33112
878.35779	378.0582
900.35767	441.07535
901.39636	252.32886
906.33759	1205.4103
907.33331	314.00815
928.35474	1244.7196
932.39294	217.05713
934.36621	444.42383
1029.4264	1049.1664
1057.3909	8101.0347
1062.5084	194.26976
1144.489	266.1947
1154.4486	171.88649
1155.4117	548.31519
1156.3716	420.02963
1172.427	1480.2301
1309.4135	936.29034
1335.561	792.20911
1399.7341	822.93134
1400.6079	1031.9763
1402.4252	1403.1281
1422.5313	1180.5071
1424.3942	1246.1948
1427.6035	894.09155
1430.4738	1351.5957
1434.613	1146.4449
1435.5146	1887.4773
END IONS
BEGIN IONS
PEPMASS=1642.7493
CHARGE=1+
TITLE=Label: H1, Spot_Id: 23209, Peak_List_Id: 23311, MSMS Job_Run_Id: 10266, Comment:
69.586456	203.33382
70.04557	366.19781
110.0512	572.92847
112.0686	367.3158
120.07454	203.18718
155.06934	111.33972
175.09822	1080.3547
185.03256	123.23061
217.1123	138.44571
225.09113	1651.2299
245.13632	441.15347
288.18271	167.48367
318.15417	185.38358
332.15433	439.11331
364.16885	190.05495
373.20789	300.11615
392.19284	594.04706
401.27051	217.23621
432.18347	534.02472
441.24222	300.36349
451.26617	316.578
457.22986	2215.0735
469.21594	1002.5433
474.2233	301.61652
489.29654	295.50369
546.26843	380.53152
554.2666	1455.8715
588.27692	832.69476
590.49817	287.19897
598.28284	798.53442
599.69684	567.49481
604.26563	587.13812
616.26514	2050.738
672.36084	631.90747
682.28595	730.70447
693.30872	1413.4089
710.30792	1338.0173
713.32373	374.59613
770.30621	580.73431
784.46857	2099.8271
801.37872	390.40753
820.3681	337.17691
829.33044	595.34528
848.33246	1208.5048
873.35577	1228.5725
930.36023	763.15363
933.39508	803.08307
939.43201	655.22321
993.38837	589.18829
1010.4034	6985.583
1027.4277	8531.9258
1029.4418	1177.7974
1045.4373	912.45685
1054.4969	528.03204
1055.4794	664.14301
1061.4551	2227.1624
1063.5172	2353.7969
1071.3771	726.81964
1072.4172	952.02917
1073.4922	1483.0667
1089.4468	9564.4268
1157.4092	2274.9636
1174.4829	3647.5676
1184.4645	730.42371
1186.4537	808.35376
1211.652	2375.1436
1286.5648	1575.1377
1322.4625	1067.915
1326.74	2133.1145
1332.5342	1362.3954
1401.519	860.60791
1402.5887	768.53113
1418.6364	9338.6748
1433.725	3088.01
1434.6237	4608.9668
1436.4911	2678.8667
1443.5692	859.80457
1479.7004	25701.293
1481.5819	12231.003
1489.5439	2220.5964
1491.5497	2468.5896
1505.6842	4016.8748
1580.7231	2711.9148
1581.6803	4711.7876
1601.5975	2838.2383
1612.8567	3489.824
1613.7461	6496.2417
1615.6031	2356.9919
END IONS
BEGIN IONS
PEPMASS=1673.8171
CHARGE=1+
TITLE=Label: H1, Spot_Id: 23209, Peak_List_Id: 23313, MSMS Job_Run_Id: 10266, Comment:
70.041191	133.99243
86.078072	258.68958
112.0632	686.70392
129.08902	261.73407
158.07445	127.09444
175.10457	4540.7334
199.15376	127.66747
214.09598	169.65416
227.18176	139.57841
232.12872	149.85748
233.11185	164.77867
270.18149	227.62114
271.17838	430.9921
288.21155	487.4455
329.13873	214.01599
358.17868	395.59375
384.26974	585.07782
401.28424	615.06982
429.20578	351.32822
433.11099	241.3331
443.18161	243.48155
457.17178	400.80112
463.15439	529.3194
497.26688	407.78607
514.34332	624.28558
516.22363	620.7226
534.19128	2028.4613
556.32428	695.31006
571.3714	1194.9467
619.25482	569.20715
627.36023	604.80255
647.2467	626.71204
652.34174	382.74539
670.44415	1985.4921
700.28979	296.25504
718.27423	336.62085
723.3728	308.29236
740.37347	385.69202
756.22266	329.24268
767.4137	1565.7251
775.32928	379.36835
783.38995	537.86243
784.45239	18642.723
794.46075	402.10132
881.46039	1455.8159
882.45758	966.73615
890.31348	505.31769
899.46289	1379.177
939.4502	701.44171
947.4823	656.56635
956.48145	2351.6738
967.55908	506.45401
985.41052	506.63144
1010.4656	579.82025
1027.5173	2475.6047
1103.3661	867.0293
1105.379	531.74384
1112.5262	598.79907
1140.6147	1378.856
1143.4329	702.13281
1160.4194	455.40579
1194.5524	911.29681
1211.613	35362.066
1219.702	542.85516
1221.5795	515.79089
1248.594	519.21423
1281.6278	307.94211
1284.618	436.62366
1308.6127	765.0799
1309.5957	1188.6373
1326.6663	20384.389
1417.6312	425.96021
1423.6399	560.14069
1424.7285	618.38513
1425.6694	756.38538
1441.7419	2877.8293
1443.5824	1033.4319
1612.6354	2106.0774
1614.5576	2601.3113
1626.183	14111.819
1629.8025	7727.0986
1631.7012	5365.1553
1633.5564	2515.2029
1634.4431	3760.1438
1642.5665	3430.1563
1644.4895	2256.2896
1646.6204	1934.4005
1648.5081	3463.0945
END IONS
BEGIN IONS
PEPMASS=1689.8088
CHARGE=1+
TITLE=Label: H1, Spot_Id: 23209, Peak_List_Id: 23319, MSMS Job_Run_Id: 10266, Comment:
175.09715	581.66852
288.207	110.34003
514.28302	161.6561
554.33917	114.32281
570.39508	158.61803
599.25854	127.31029
641.36578	102.15263
670.40521	146.6786
713.42291	107.08984
767.43018	197.39326
784.45074	3424.4641
806.5426	213.38977
823.30011	123.31568
853.41644	166.52939
881.43573	199.58324
886.3761	124.09524
899.46753	175.14545
913.61249	129.46642
939.51703	255.39174
956.5155	273.46887
957.43201	158.25104
982.63391	123.1246
1011.442	360.92227
1020.2388	161.24457
1027.5048	429.52481
1089.493	185.46729
1095.4619	398.5621
1112.5355	222.25919
1113.5032	164.42929
1139.6278	186.09268
1140.5065	357.41211
1166.5238	308.8927
1209.5049	281.66632
1211.62	6213.4956
1233.6461	534.75256
1238.651	385.38257
1266.585	403.47266
1269.6938	260.60474
1293.4399	366.62659
1307.4662	214.18256
1309.5222	452.55447
1324.7251	228.7048
1326.6588	3913.8635
1334.8207	474.67487
1348.6353	395.52115
1395.6796	723.26318
1441.7393	1379.2804
1499.6876	1705.8232
1539.5148	2306.2068
1554.7434	2129.6704
1580.7456	1643.439
1584.6348	1695.6
1625.9343	42955.605
1626.8286	62453.602
1628.6825	21541.23
1633.5757	1613.1166
1654.5751	3459.5315
1656.6621	1561.5406
1660.4247	1287.4198
1661.6486	1574.4307
1662.9077	618.91766
1664.4521	1227.7856
1665.902	327.14728
1666.6265	1771.4327
1667.2743	509.36163
1667.7466	836.95416
1669.4309	878.88678
END IONS
BEGIN IONS
PEPMASS=1797.8531
CHARGE=1+
TITLE=Label: H1, Spot_Id: 23209, Peak_List_Id: 23308, MSMS Job_Run_Id: 10266, Comment:
86.076263	987.59906
112.06951	3951.4604
129.09883	1596.7793
158.07379	630.98846
171.09869	802.00354
175.10988	13025.246
216.1046	803.81006
232.14177	587.31311
241.13141	543.75043
254.15271	1307.4684
259.14087	923.32947
272.16595	5217.1333
276.16705	16130.83
293.10727	716.77954
329.1803	1496.4683
330.16986	902.18939
367.23978	1549.925
370.18271	1623.6833
385.25565	1497.6617
388.17993	1809.9863
401.22968	812.15222
405.21805	3313.4968
469.23242	1598.963
487.28796	1232.1356
489.23459	1415.1903
506.26373	13707.766
558.32465	1406.8336
582.29535	1356.1749
583.32104	1261.0649
600.32928	1923.7189
616.26758	1463.6162
635.27844	3830.4824
653.36957	1854.5337
671.36005	1728.7898
723.38654	1179.3896
737.3595	1444.8265
754.38715	2754.7141
755.39978	1070.3043
757.49432	818.20337
772.38434	1945.1665
781.31873	1262.6812
798.34406	24316.512
808.36896	912.20422
853.47919	1533.5912
871.42999	985.56976
885.31445	894.15314
887.43396	623.12732
892.35852	605.62274
908.37994	729.94293
910.31409	596.51141
927.36517	6986.5332
937.35773	1130.4832
982.44379	1023.239
1009.4846	941.90607
1026.4248	9033.8682
1068.4465	971.04034
1080.462	806.67627
1092.3823	773.0968
1109.438	2560.3677
1127.468	8312.7832
1154.4639	741.40936
1180.4824	978.17963
1198.4906	13565.79
1208.4764	895.34924
1211.7747	959.85126
1255.536	1307.6837
1281.5468	2837.978
1299.5469	14824.97
1353.5607	882.0238
1371.5354	974.01239
1379.6447	1206.2922
1381.5024	1211.2124
1394.4104	1353.4375
1396.5735	11332.463
1413.6277	6095.3477
1415.566	1055.7524
1423.5831	1681.4502
1526.7697	3085.0276
1527.6467	4807.9004
1626.6534	1274.3372
1627.8231	1735.2446
1628.7168	2266.6467
1635.6667	1137.682
1642.7867	1618.8768
1645.6736	1173.5144
1647.5945	898.53711
1649.7643	1185.2651
1654.626	2240.8445
1710.7374	4986.2578
1735.8484	4923.3218
1736.7666	11921.357
1737.7115	10424.745
1741.6401	10597.682
1751.8268	5746.2441
1753.9916	40037.184
1754.8582	27828.342
1755.7507	42144.789
1757.6414	15882.508
1762.7747	6342.0977
END IONS
BEGIN IONS
PEPMASS=1859.881
CHARGE=1+
TITLE=Label: H1, Spot_Id: 23209, Peak_List_Id: 23316, MSMS Job_Run_Id: 10266, Comment:
70.049995	114.74042
72.056	113.00965
86.079391	148.15688
112.07226	584.16522
129.08572	235.06969
158.06357	151.49924
169.10902	106.92001
175.11018	1455.9371
229.12849	254.09448
231.12164	419.97794
242.16483	109.83936
268.17819	185.08922
325.17429	255.39867
328.20636	228.01146
330.18686	509.33856
342.18695	227.15259
356.27133	179.36505
363.21835	323.04779
428.32007	186.08011
441.26373	188.08922
458.22589	171.54623
459.23633	1846.2714
473.24188	243.86787
474.25693	288.28796
491.2576	1301.2299
493.27161	203.76279
544.33826	316.95941
557.19708	361.05417
572.31842	1389.309
574.41223	284.19482
586.34265	268.53607
620.31116	618.56293
657.33087	222.13985
672.34393	130.03667
685.40656	876.9256
779.35217	218.66327
780.29736	424.19885
783.36761	131.04268
784.54181	189.99673
797.40759	224.53874
806.39526	206.14796
813.36041	217.00255
834.2854	251.62755
851.33752	691.92725
891.35486	211.78098
899.52313	127.1644
1005.3754	444.04492
1012.4451	246.34509
1014.4871	338.94647
1030.4137	2096.989
1047.4312	2320.1133
1050.4803	151.16196
1062.6647	145.46808
1140.4587	415.35965
1146.1555	199.49832
1158.4025	377.48953
1160.5345	300.11328
1175.447	1116.2299
1178.5591	197.06209
1188.5388	180.85912
1211.694	285.33771
1221.4982	189.06749
1254.2992	267.04117
1283.7373	164.26891
1288.5789	899.59497
1291.6534	119.92579
1294.8219	153.69902
1299.4884	228.48039
1320.334	165.2764
1326.6975	372.98807
1400.7041	186.02271
1401.6429	3468.7061
1405.5367	434.77368
1520.6708	698.8092
1530.7228	422.73965
1532.5731	192.72127
1630.6532	410.89682
1769.02	1520.1422
1770.7938	1604.0667
1794.8768	2905.1174
1797.8129	4813.6318
1801.6812	2749.9143
1803.7002	1629.0775
1811.9651	6240.9868
1814.2454	2613.542
1818.7697	1459.0282
1820.6565	3306.2844
1827.809	2341.3938
END IONS
BEGIN IONS
PEPMASS=2028.9634
CHARGE=1+
TITLE=Label: H1, Spot_Id: 23209, Peak_List_Id: 23310, MSMS Job_Run_Id: 10266, Comment:
86.079094	610.02875
112.07093	2114.7544
129.0938	752.14337
175.11078	16813.699
243.1346	1521.9539
244.09381	2912.2354
257.16592	994.47687
274.19666	15525.575
328.19324	887.31726
343.1792	1910.2285
356.22	1496.4578
360.16742	676.92413
374.13815	646.62799
403.25317	2755.2852
441.23285	965.29041
457.26138	1667.4437
458.22409	1160.9673
469.28607	795.05524
489.19788	1632.9304
516.33984	51060.746
526.328	858.15399
570.31244	1950.4623
573.25464	1167.3496
588.22693	1120.5508
596.29407	843.46515
602.27026	1445.6322
614.34308	4116.2676
631.3573	5565.8105
683.36169	1026.147
684.30792	1020.4473
699.37781	945.26984
702.27875	3348.1658
715.31927	827.02618
730.42194	3115.6636
813.29547	2510.1016
815.39825	1607.72
831.28625	10740.003
842.4903	956.83643
843.49677	14445.34
899.38409	797.15344
916.38116	889.18689
926.35217	1572.5154
928.45398	798.63019
943.47369	850.82062
944.37842	9350.3467
952.72058	841.92188
954.52234	822.04974
972.49811	5381.5078
1057.4513	4480.9932
1068.4923	744.29242
1073.3931	549.30035
1085.5669	6333.3018
1095.6172	620.12714
1096.5017	825.01514
1168.4849	1068.8656
1186.4922	3734.2756
1198.6595	19639.006
1299.4768	1295.8268
1307.6143	739.20398
1309.6476	1283.793
1327.6926	18026.121
1337.7561	657.41992
1438.7599	2584.1982
1441.8888	921.28796
1453.7844	1380.4733
1454.5709	563.55914
1456.7439	74070.203
1460.6539	3458.0659
1466.8522	724.30225
1517.7936	1117.1012
1536.6783	1034.0397
1537.7233	961.57983
1553.8448	1009.0493
1554.7396	4557.2554
1556.6036	1029.3002
1571.7786	61847.398
1574.6837	10583.285
1580.6862	758.04712
1668.832	1676.4377
1669.8079	2828.4141
1670.7313	1873.3292
1671.677	756.10822
1686.8234	7470.6572
1689.6512	1101.0328
1767.8334	1021.5015
1785.9698	3838.04
1787.8458	1510.047
1788.7205	912.19391
1843.838	958.42877
1897.0721	4862.0454
1898.9563	3627.8979
1914.0909	20739.551
1914.9807	22440.791
1916.8445	14823.918
1965.0193	7704.3584
1969.7988	3432.1665
1971.7009	4276.2715
1983.9807	3126.7639
1988.7692	2051.6941
1994.8984	2874.0007
END IONS
BEGIN IONS
PEPMASS=2104.0679
CHARGE=1+
TITLE=Label: H1, Spot_Id: 23209, Peak_List_Id: 23318, MSMS Job_Run_Id: 10266, Comment:
70.055374	130.53108
86.069427	326.64468
112.06416	923.3252
129.09848	294.27725
157.08879	120.37282
175.10727	1572.7849
215.1357	102.08141
217.13371	476.4021
232.15105	450.41367
245.13425	291.00488
274.19675	294.81238
316.1803	286.10742
330.18738	300.97101
333.20621	447.73123
344.15048	229.4498
358.22223	926.04285
413.25253	234.53198
415.22421	341.92401
441.23618	1068.5083
443.32288	238.94643
446.27548	484.1922
471.29022	428.34116
514.35144	396.38071
516.44238	195.24986
533.35425	617.57147
538.27557	408.3121
542.31818	521.73047
543.41412	200.49739
607.3158	264.65613
641.39484	284.8703
657.3587	279.36453
658.50507	263.63858
676.30011	182.67798
680.367	1023.4858
685.33643	1891.5155
761.48553	283.05945
779.44421	8774.7695
789.43817	379.42969
798.40338	1666.2225
805.5675	200.66925
806.71704	173.74959
843.34686	209.38086
844.46771	207.40674
876.47174	300.88821
877.45551	408.45428
884.59808	200.8484
885.43561	421.71518
894.44757	2189.2556
896.5694	417.27585
911.52332	640.81323
913.56317	199.13147
982.51746	464.99637
1023.5467	497.54169
1033.5377	253.03181
1122.5289	666.33398
1125.8805	144.7731
1193.569	1279.5752
1302.6399	293.84512
1306.5936	1065.3794
1419.8254	736.64294
1420.752	265.94028
1566.6838	274.60019
1599.7296	316.10928
1663.8346	4311.3042
1666.7517	305.88312
1754.2723	269.55981
1755.8737	229.70001
1758.99	1155.5872
1766.7244	296.74548
1777.0245	13679.197
1778.8557	9567.6494
1874.9719	1054.6674
1892.1455	669.00262
1893.9065	731.38318
1958.9471	500.79272
2020.7806	488.4502
2030.9708	603.01984
2040.0055	524.50012
2044.7817	1281.2743
2046.751	481.70261
2047.7803	917.49829
2049.8062	1329.342
2060.4023	1632.8029
2061.1616	1465.1937
2061.9329	3449.3545
2064.7588	1227.7734
2066.6301	500.06918
2070.6943	761.94818
2074.0374	446.21463
2074.8643	455.20026
2075.8628	985.15381
2077.7256	666.5401
2080.498	451.43106
END IONS
BEGIN IONS
PEPMASS=2121.0872
CHARGE=1+
TITLE=Label: H1, Spot_Id: 23209, Peak_List_Id: 23309, MSMS Job_Run_Id: 10266, Comment:
70.047356	1058.6757
86.079506	1306.4847
112.07249	4392.249
129.10046	1958.462
175.11288	6823.9331
217.13351	1620.6819
232.14067	3528.3296
245.13219	2084.0811
316.17004	1440.4373
333.21185	4046.4668
345.16998	2995.3857
358.23395	4802.6753
415.23184	1161.7037
429.26749	1195.0592
440.2276	1259.6908
441.24237	2307.0278
443.31476	1350.3458
446.29559	4108.627
458.26541	4684.4751
471.31729	3650.8472
514.34814	1350.9955
515.30402	1101.1906
526.31616	1024.5094
528.31256	1490.8267
533.33917	5362.3301
538.28418	1037.1738
542.3761	4598.6362
555.31055	1502.1191
586.36261	1029.8579
641.39905	2237.1235
680.40564	7220.2871
684.38391	1446.2349
685.35876	3207.968
702.37482	3793.1101
761.45782	1730.266
770.46503	1846.0162
779.46307	72342.711
787.45673	1934.905
789.48956	2184.3167
798.4364	2781.3491
815.45685	5768.8921
876.46991	2237.2129
877.4599	4394.9507
885.45856	4096.9736
894.47174	21492.906
900.57288	929.68585
911.47217	1468.8241
912.61316	1215.4095
928.51416	3430.4172
999.53729	3366.7727
1023.4809	5857.3447
1033.4956	1060.9492
1098.6174	1138.0123
1122.5598	6359.9243
1132.597	865.92316
1193.5957	12103.835
1306.6647	9159.4648
1324.6818	1409.9772
1347.6356	1270.4186
1419.748	7722.2163
1429.7311	899.80939
1441.8387	768.86566
1566.812	3328.1089
1576.7994	852.25165
1578.6758	1068.0511
1611.7469	876.67468
1646.8643	1029.6487
1663.8899	31944.105
1666.7781	6244.4058
1733.8357	2677.02
1758.9962	4322.3521
1759.995	1856.3019
1761.993	1797.715
1774.6768	1410.084
1777.0383	129915.07
1778.9102	81611.57
1795.8674	1366.8823
1799.6888	1261.0037
1874.0247	2495.3647
1875.0637	2748.979
1876.9469	3604.979
1892.1619	4226.2334
1892.9957	7142.4561
1894.8657	2082.0522
1895.7587	1304.5364
1969.8375	6844.2749
1994.0684	2445.2341
2043.1594	1740.5614
2059.1111	2135.6184
2060.2205	2703.4148
2062.0132	2753.8064
2062.8645	3855.4578
2065.8027	2840.3362
2067.842	3130.717
2074.0508	2398.021
2077.0933	24166.789
2079.9497	8690.084
2082.811	5820.0659
2086.9309	3924.8718
2094.0605	1896.3087
END IONS
BEGIN IONS
PEPMASS=2157.0552
CHARGE=1+
TITLE=Label: H1, Spot_Id: 23209, Peak_List_Id: 23315, MSMS Job_Run_Id: 10266, Comment:
84.070709	235.01675
112.05633	239.25948
122.25456	127.88149
175.10013	1123.9926
229.10632	110.58547
257.13812	134.74016
274.18356	1579.7926
372.17752	142.47113
403.26761	586.81256
413.14673	128.38901
443.23462	161.56502
457.20834	166.4342
459.17429	113.64085
471.30692	300.16766
487.23566	133.12082
516.32104	7692.2783
586.29883	185.68056
596.37799	146.30367
613.32745	221.325
614.32373	690.82233
631.32916	758.39386
701.30804	287.00558
713.38361	164.82776
715.30951	142.4556
730.40887	578.7605
731.26532	153.76233
779.57617	326.80994
802.34326	241.52722
830.33246	298.25629
843.48694	2180.6663
921.4848	138.67717
932.41241	190.19991
941.35114	194.56351
957.3858	224.94753
959.35419	575.71576
972.50629	846.0777
1044.4978	282.75449
1046.4431	381.7056
1055.4801	137.73326
1072.4376	625.10675
1075.6779	172.75446
1085.5874	1426.8864
1156.5365	269.65134
1185.5699	1030.1311
1198.6263	2740.1028
1270.6251	247.28011
1314.4552	795.07794
1315.582	583.94659
1327.6656	3185.4612
1380.5695	637.65564
1412.7225	317.43738
1427.7921	334.25421
1429.5287	249.38057
1436.9392	514.44086
1438.8778	563.76483
1456.7052	14263.22
1526.6431	605.34229
1553.7211	767.2962
1554.6954	1021.4137
1567.6965	238.05537
1570.7129	386.94104
1571.7446	12969.942
1592.8856	220.74191
1619.4744	297.806
1625.8455	359.47742
1642.6558	393.04633
1659.6394	218.02654
1663.8604	340.44058
1669.6945	1147.9524
1673.9786	451.98648
1686.8466	1406.7177
1688.7085	348.65378
1776.8705	1302.1693
1786.0248	427.03839
1786.8561	447.53381
1787.7561	549.30963
1814.8314	506.82422
1820.8303	534.38788
1896.9664	472.7081
1914.0156	8354.6738
1915.8513	6101.8672
1925.848	538.15399
1968.9835	593.96918
1986.8992	520.78412
2002.9069	2881.1335
2008.738	648.13428
2011.8899	1469.0433
2014.8998	630.55664
2029.1296	807.64703
2079.9768	884.84906
2099.8574	1747.8732
2101.7871	1159.9253
2103.979	823.14777
2104.8108	1368.7212
2111.5779	835.2193
2114.9009	1845.0945
2119.95	1528.8477
2120.916	3151.4729
2125.7695	841.95575
2126.8076	1106.6311
END IONS
BEGIN IONS
PEPMASS=2382.147
CHARGE=1+
TITLE=Label: H1, Spot_Id: 23209, Peak_List_Id: 23312, MSMS Job_Run_Id: 10266, Comment:
112.06831	1154.0857
129.10402	476.72238
175.11435	4764.0933
183.14082	353.81653
211.14149	441.84341
243.12331	373.84644
288.24445	735.15131
303.1759	283.55624
310.21603	551.95667
356.24405	452.24619
359.25412	637.69525
397.24969	610.57965
402.1033	325.23309
439.31461	392.51208
446.30762	657.36469
454.31464	330.19342
457.31949	643.58929
465.21439	417.91315
485.31262	266.61087
492.33005	532.33978
501.28125	302.31671
503.34308	1388.1333
510.34229	931.95374
528.34363	502.29373
590.38684	1424.1727
612.35168	450.20053
628.36383	328.866
664.33978	389.56918
673.3501	327.79141
689.42773	1164.2202
691.48932	380.47949
694.25195	298.03375
725.42603	492.00311
743.37366	519.38647
793.33411	516.4895
802.50281	462.97705
820.39899	328.19839
857.52716	1431.5802
864.48895	428.36667
881.75494	373.16306
882.53949	2891.8228
899.55377	6855.1372
981.60919	278.95193
982.46771	307.38336
998.61536	4456.7021
1008.6072	283.31851
1094.6377	1181.4473
1095.6157	1877.3213
1097.7491	468.08304
1112.6592	32081.662
1122.7325	463.89774
1126.4506	364.03101
1134.6488	359.86255
1209.6659	1894.679
1211.6777	470.52032
1227.6472	1856.099
1254.6472	611.30377
1266.6603	1571.4388
1268.767	767.77112
1284.6888	57922.82
1306.7775	546.5462
1353.6836	666.15118
1364.6545	301.00363
1381.7411	1702.7816
1382.6699	1354.556
1385.6053	458.32129
1399.7058	3940.854
1465.5051	521.53912
1483.6785	992.87201
1545.7428	334.05237
1559.8141	414.6077
1562.7823	8334.2539
1691.8291	907.2738
1692.7312	818.38263
1720.6744	281.50861
1777.8715	404.66452
1854.8937	1803.7692
1925.9391	2522.3887
1928.8407	530.10858
2026.9851	782.46167
2028.8809	629.34845
2140.1172	1179.5289
2142.0027	522.12891
2211.8726	387.22369
2226.9695	437.71677
2229.9731	1048.9957
2231.8125	480.98221
2241.5649	274.0105
2253.1738	2335.6558
2308.0383	779.24042
2317.2378	842.83606
2320.0945	1319.7529
2322.9253	2067.9338
2325.8638	985.24347
2327.0535	1438.2231
2339.2495	5160.5132
2341.0115	2623.8682
2343.8652	1618.8541
2350.8962	2064.2234
2354.031	882.78424
END IONS
