# Supplementary material for: Comparative proteomic analysis of a membrane-enriched fraction from flag leaves reveals responses to chemical hybridization agent SQ-1 in wheat
Source: Front Plant Sci. 2015 Aug 26;6:669. doi: 10.3389/fpls.2015.00669 (PMC4549638; doi:10.3389/fpls.2015.00669)
Supplement: Supplementary file 9 [file Data_Sheet_1.ZIP › Supplementary MS_MS data/spot 104.txt]

COM=Project: wsp, Spot Set: wsp\wsp01, Label: H4, Spot Id: 23212, Peak List Id: 22523, MS Job Run Id: 10265
842.495	151306.22
850.39105	30977.754
856.50781	33800.723
870.52338	93932.039
895.39941	32357.885
911.51257	48944.84
940.45026	128446.09
945.5307	18580.512
972.43665	21833.988
995.57996	54231.578
999.57825	106747.08
1006.5092	11855.126
1011.6136	9719.5137
1020.5574	9861.4404
1023.4922	38296.309
1045.5364	15593.542
1102.615	74486.453
1117.5305	13768.69
1132.5072	15759.667
1139.578	11866.61
1185.6599	112851.04
1198.6766	13282.688
1207.5994	14292.253
1213.6688	4691.7944
1220.7201	15185.993
1228.5817	9564.6787
1241.6572	7831.7173
1250.5659	3781.4763
1286.6859	8740.4512
1304.6495	4886.1372
1326.6061	8394.2529
1359.6685	3999.3386
1389.6379	6250.1572
1404.6935	9959.9102
1429.6482	8919.9248
1431.7118	23559.328
1453.7179	6450.6494
1459.6573	16132.198
1515.7194	25244.17
1537.7826	10987.848
1567.7672	5962.8589
1581.7136	11672.931
1585.7867	10721.308
1593.7103	8283.1484
1601.786	13230.845
1637.7642	12099.857
1671.8229	14534.134
1709.7676	65315.402
1728.9309	17129.467
1744.8921	10333.579
1746.9382	56779.418
1761.9211	19482.094
1763.8844	14869.753
1779.9982	59561.805
1792.8748	19651.971
1803.9226	13862.717
1808.8677	9830.1523
1820.8798	7055.1982
1838.0004	29480.789
1851.9038	21189.15
1864.9293	17969.557
1867.9092	15278.893
1882.9355	135616.83
1913.8878	7526.8286
1917.9465	80600.352
1974.0442	7019.7549
2028.9165	43421.168
2046.0406	17818.727
2072.0186	18690.568
2074.0303	2716.8162
2075.1162	121452.7
2088.019	6741.3003
2090.0264	2119.2891
2097.0869	5454.3418
2121.0732	5091.7544
2161.032	5826.6362
2183.0444	3973.8547
2211.0735	7247.7417
2225.0857	7709.4297
2230.1606	3920.4329
2233.0762	5362.8892
2247.0916	5102.0249
2272.0952	4005.0754
2274.0999	1408.2343
2296.0991	4042.7949
2312.1067	4016.3555
2558.3645	2632.0259
2560.2671	39270.98
2580.3323	3304.8113
2639.2373	2883.032
2657.293	2756.4492
2661.2446	3396.9141
2691.2532	2608.2231
2749.2673	2162.9165
2807.2927	2969.9626
3122.5879	1618.8315
3151.5986	3037.2727
3268.5894	2397.0918
BEGIN IONS
PEPMASS=870.52338
CHARGE=1+
TITLE=Label: H4, Spot_Id: 23212, Peak_List_Id: 23356, MSMS Job_Run_Id: 10266, Comment:
70.039909	287.05188
100.08236	19238.309
112.05807	1593.6093
129.08345	766.82709
157.07808	434.94995
175.09489	1745.2946
185.08087	374.63165
199.12155	1086.7335
230.12418	289.86719
254.1312	345.36819
255.1032	6408.0601
272.13266	10604.217
300.14691	4346.4243
368.16507	2618.592
371.1965	997.6778
373.24353	719.74329
381.17828	799.60742
385.19104	3493.8003
399.18274	9036.8018
444.19388	849.75317
454.18692	710.95868
458.181	846.10516
466.16986	1618.2787
468.18335	11636.34
472.18958	3890.7412
484.18338	789.91846
485.18582	987.87512
486.19269	28430.807
571.23529	5342.4556
581.23901	11624.276
582.52429	4827.3408
599.25525	3216.3145
654.26282	1004.004
672.25568	2690.7739
716.10315	4693.2236
743.3114	2929.4814
753.28809	2049.3901
809.21497	2129.0042
812.27576	4148.1929
826.40173	21259.684
828.30536	6302.1992
830.17743	2608.0969
840.43512	6633.4224
842.31897	2907.3076
END IONS
BEGIN IONS
PEPMASS=911.51257
CHARGE=1+
TITLE=Label: H4, Spot_Id: 23212, Peak_List_Id: 23362, MSMS Job_Run_Id: 10266, Comment:
70.034538	188.15686
175.09409	960.81775
183.10141	173.05463
228.17113	102.56606
230.94339	113.1257
268.12653	168.05684
271.15265	118.78446
288.16757	787.75293
325.13541	142.177
353.1868	255.48515
381.18689	220.82251
382.1593	259.28986
417.18103	314.97821
450.21088	190.93829
454.13449	281.38464
478.16702	414.01984
495.20306	333.24109
511.14542	290.97934
514.15234	581.90613
515.14215	270.50082
531.16797	390.54156
581.34564	229.44048
596.1781	202.75789
607.20825	249.84908
624.18365	746.94855
643.14673	213.58194
721.21808	358.94299
724.25049	861.21552
741.29712	597.22125
742.26355	452.6192
781.34424	666.15179
783.24188	348.56152
798.32257	552.63275
823.23364	543.64093
842.27411	319.40427
850.29285	480.36682
851.26984	388.38766
866.41351	474.47549
867.39209	496.55429
868.31165	618.5744
869.22522	854.34393
870.29547	834.14429
872.24677	560.64728
874.40265	529.98425
876.46826	447.69247
877.40369	374.15674
881.40369	1334.7145
882.74194	367.04431
END IONS
BEGIN IONS
PEPMASS=940.45026
CHARGE=1+
TITLE=Label: H4, Spot_Id: 23212, Peak_List_Id: 23352, MSMS Job_Run_Id: 10266, Comment:
70.041847	1195.7047
112.0593	2467.5925
129.09297	1191.8237
130.056	754.53168
157.09225	890.79071
159.07393	12009.197
175.10277	9811.0127
199.08502	1215.1
230.12584	660.96558
258.09659	2104.6633
259.11185	2389.9167
283.12503	3863.6782
311.11139	12743.223
331.16	3002.4753
356.14844	64454.965
368.11508	1655.3317
373.17142	16734.377
402.19846	1901.0641
421.13828	2516.3867
427.16772	25584.309
444.1907	12398.223
452.13901	1370.547
497.13876	27530.295
500.25403	1234.5421
502.09619	2361.4302
502.97656	1342.7788
568.16028	17702.945
596.18604	2626.4946
611.42242	1422.3123
613.20514	6966.6138
628.32953	1468.3158
630.21997	12154.791
640.21832	1215.6595
665.21021	2983.2312
776.26001	2079.1318
786.22504	1072.7961
793.29034	5917.8823
795.24652	971.05359
804.26129	899.89941
816.30219	1037.1853
842.42963	1066.7233
843.29858	1027.8892
849.30292	3248.1377
851.30255	1132.7063
878.29492	1524.0045
880.24951	1659.8365
883.25012	1872.3683
892.41144	1747.5262
894.42511	2927.5801
896.38019	16837.012
898.28369	7859.0239
902.26611	2317.7798
905.3634	4197.4697
907.31537	2862.9851
914.27808	1783.4838
END IONS
BEGIN IONS
PEPMASS=999.57825
CHARGE=1+
TITLE=Label: H4, Spot_Id: 23212, Peak_List_Id: 23355, MSMS Job_Run_Id: 10266, Comment:
70.038803	669.84497
86.072281	651.57678
112.05959	1693.327
120.0546	547.82019
129.09	695.89777
175.09518	1608.3541
183.12413	939.0788
185.09354	536.30463
211.12082	3338.0024
235.0903	1241.924
255.12105	7763.082
272.14838	11016.969
282.16913	3291.1345
310.18195	5851.3711
330.14746	2381.8906
331.55917	899.70892
348.15646	4467.3901
353.21313	994.80902
354.16769	2655.6133
371.18762	2795.6196
381.20016	1913.0413
419.16907	9003.8398
473.19739	1462.5159
482.21902	1657.7274
487.21042	1821.8907
516.19922	8944.1396
544.22858	1561.428
564.25	5105.1489
581.27216	14805.493
601.24573	2779.4063
603.2948	1428.9343
629.2572	10010.459
652.29968	5671.8281
662.26715	1456.8031
700.31769	2074.5208
702.30511	1092.9518
710.33411	974.42847
728.30908	4183.0493
765.37366	3033.5388
774.25531	1199.4746
842.27771	1513.8838
845.16583	1627.0343
852.40857	1992.455
854.25934	1158.3818
877.39642	1592.3374
908.4364	2456.5383
937.36316	1459.84
952.36157	1309.0873
955.36279	2201.8772
956.32343	3077.022
957.35004	2093.0254
959.2854	2052.3335
969.5069	6207.938
971.34955	2552.6343
973.25238	2343.7749
END IONS
BEGIN IONS
PEPMASS=1023.4922
CHARGE=1+
TITLE=Label: H4, Spot_Id: 23212, Peak_List_Id: 23365, MSMS Job_Run_Id: 10266, Comment:
136.07373	135.4321
175.08755	226.21898
235.12889	136.48633
255.13695	152.54912
286.15833	235.08606
303.19165	202.39607
344.11511	138.4805
352.23206	110.29971
360.04437	195.24831
378.11423	106.44729
385.19269	355.4967
402.23032	1202.7305
422.12445	110.43443
444.27582	158.72882
459.18161	104.00066
493.10269	329.50925
514.21063	271.20132
518.16589	241.71051
523.07916	230.17738
531.22601	2221.323
594.13873	196.04866
596.27869	194.7738
622.13336	650.07739
628.19202	232.10695
629.2265	464.75055
646.23273	4813.5718
710.2514	268.96555
744.21051	621.93988
761.2431	1002.4714
796.29382	271.83002
809.32758	258.74866
814.25641	341.80133
824.21356	289.09564
839.14264	258.31042
849.30658	391.64658
851.21686	335.59885
856.24884	265.95395
865.4953	2607.811
867.36737	734.73193
877.28735	2041.026
894.27307	1080.972
895.30945	20413.408
898.19818	803.32764
961.31055	1207.2894
963.34241	1398.8771
967.23608	768.0498
980.33289	1092.6185
1002.4174	743.00171
END IONS
BEGIN IONS
PEPMASS=1102.615
CHARGE=1+
TITLE=Label: H4, Spot_Id: 23212, Peak_List_Id: 23358, MSMS Job_Run_Id: 10266, Comment:
70.043839	130.05453
112.06768	583.79315
129.09885	221.24728
157.10202	298.47433
175.10297	363.78983
185.11977	144.51607
209.12733	190.041
212.14476	133.73793
226.09129	107.42825
237.13754	326.71158
254.14198	365.59784
316.172	345.25351
348.17886	819.0434
356.1774	228.80099
373.18536	340.27823
387.17752	886.72308
401.20306	526.09247
427.18509	341.35773
429.27454	287.18909
444.21954	859.89935
447.23059	1156.0948
455.19485	333.38345
472.24359	1015.2986
498.23001	796.87811
500.28107	1172.7705
526.22992	1069.868
560.27771	1141.4391
611.28876	2434.8787
613.36383	1301.3448
628.3031	1317.2725
631.28265	1413.697
639.26331	1620.6498
656.32166	1054.401
702.30524	825.78601
710.33459	2797.5876
712.33344	580.08228
727.33435	1654.7325
729.34088	597.19922
738.32739	1155.3392
755.34424	1361.9504
795.35352	780.57239
812.33594	1375.6133
841.37958	749.84741
852.36243	1028.8051
920.32489	2824.7686
936.38281	5032.6597
946.42145	4425.2036
956.42334	3588.9087
957.43976	7494.4253
958.41687	2208.6443
965.80231	2262.8723
973.51007	2904.4988
974.46069	65941.203
976.35858	9728.457
1043.5339	2955.5967
1060.4749	1266.7775
1062.3776	1163.9767
1063.2634	1659.8147
1067.5784	1734.2793
1068.5298	1099.5884
1070.3424	1690.1113
1072.5314	3022.6392
1073.5048	1059.9983
1075.2759	1344.1993
1079.358	1005.8204
1080.5254	1038.3483
END IONS
BEGIN IONS
PEPMASS=1185.6599
CHARGE=1+
TITLE=Label: H4, Spot_Id: 23212, Peak_List_Id: 23354, MSMS Job_Run_Id: 10266, Comment:
86.071487	2070.3682
112.06293	1093.272
129.09016	495.28342
158.07637	634.18066
171.09207	586.26868
175.10181	12390.28
215.12305	518.16986
229.11694	496.91074
243.12344	660.64172
254.13779	861.08923
257.15167	1550.9855
272.15302	1678.4236
274.17303	14360.833
286.12845	4217.7656
356.19022	1209.0117
371.21323	1491.9514
385.22318	2093.8198
386.2027	1744.1763
399.20865	2187.0288
403.20135	2938.677
444.19098	2095.2288
456.20874	2282.5828
499.23947	1499.6135
500.23474	1666.7534
514.23694	1605.7644
516.24933	3749.2971
529.24976	2375.7417
539.22424	5443.3037
557.2356	12358.988
624.26831	2080.0864
629.31403	5737.1841
642.30243	3218.1755
652.28839	8645.0723
670.28351	10982.653
712.31818	2223.6802
713.31421	1000.0535
730.34857	3419.4888
765.35645	1198.2914
770.33307	1372.9713
780.28711	1415.5674
783.31421	2552.9543
787.35345	9490.2715
799.30487	1048.4412
856.39178	2120.2959
867.30292	1429.5259
883.43286	1147.6388
900.43103	135015.22
910.34363	1312.762
912.38629	1503.2186
998.43854	6330.8179
1015.4585	8921.126
1023.3904	1222.9375
1031.3126	1055.0922
1058.4055	1085.7386
1059.3684	1092.2809
1060.4004	10110.37
1124.3527	5969.6963
1125.2913	5278.4204
1128.4429	2947.5671
1141.5958	19866.117
1143.4697	7838.1929
1145.3688	4111.8071
1149.5381	3490.0618
1150.5447	3214.6289
1158.4631	1929.069
1161.4574	2142.8833
END IONS
BEGIN IONS
PEPMASS=1709.7676
CHARGE=1+
TITLE=Label: H4, Spot_Id: 23212, Peak_List_Id: 23359, MSMS Job_Run_Id: 10266, Comment:
86.079201	152.6044
112.06087	494.54349
129.10416	244.91527
157.09726	111.23763
158.08041	221.72064
171.10881	103.37646
175.10561	2132.0979
232.1676	103.79312
242.14816	177.50055
244.10773	118.99692
259.11401	119.09915
276.17844	495.20511
318.11755	123.16331
350.15421	242.42755
357.22034	170.04474
359.13672	164.85362
360.23657	194.63176
372.20355	281.41913
385.25888	142.26848
389.25952	3756.0012
399.21597	129.87691
431.28683	1922.9219
487.22461	646.29279
502.25037	318.11026
504.27414	762.14227
520.24786	557.83002
529.35974	222.60042
546.33868	256.69571
602.15906	186.93268
615.38763	374.97021
632.32336	685.42737
642.38971	253.6604
659.40204	1561.3206
689.23279	552.18915
712.32813	374.29114
718.27594	256.65323
742.42999	282.00574
743.37927	259.42419
760.36414	9502.9688
770.39844	251.63255
774.45306	641.85382
802.30048	295.19254
857.38654	484.32086
858.41595	564.82269
871.3476	236.41365
875.37427	7277.6479
878.41418	278.43835
955.34906	269.92371
956.36743	276.43704
965.23981	242.196
972.32294	453.69717
973.3689	616.06445
990.36945	916.87177
992.49664	238.32401
1001.4635	337.53302
1060.3746	312.47531
1065.4269	121.0017
1077.4001	1589.7219
1093.3612	228.5152
1148.5593	350.57455
1160.3848	307.04318
1172.5797	449.17978
1190.4882	14142.48
1198.9237	291.82831
1201.4923	194.84615
1229.4579	107.11644
1271.7139	198.62589
1287.4487	578.74829
1288.449	1179.1552
1290.5123	379.16739
1304.431	768.02283
1305.5341	1024.3928
1307.4257	267.521
1309.9564	176.7775
1355.6168	110.31595
1421.5879	352.34473
1539.6466	959.79517
1556.6129	610.96204
1621.627	1157.7327
1623.4474	639.58459
1631.7079	904.70013
1642.7729	783.46838
1646.8474	1989.4054
1648.7145	1003.2278
1649.5977	2252.2795
1653.6088	1064.099
1654.5658	911.935
1661.6489	1153.8531
1664.6964	1447.4991
1665.9583	1309.3307
1666.728	729.84229
1668.6372	990.15576
1670.5127	981.73108
1671.5447	1181.7533
1675.7714	756.39581
1676.6637	767.53516
1681.745	764.64355
1685.6077	1547.3816
END IONS
BEGIN IONS
PEPMASS=1746.9382
CHARGE=1+
TITLE=Label: H4, Spot_Id: 23212, Peak_List_Id: 23361, MSMS Job_Run_Id: 10266, Comment:
112.05971	330.96597
129.10538	153.75925
175.10754	943.64178
232.14302	143.21336
339.19702	227.16756
340.18326	167.16183
380.20132	186.85515
383.20505	273.90622
398.24823	282.80072
401.21603	210.40569
431.27274	175.41739
432.2579	212.74658
439.31204	235.44516
442.29407	407.99426
455.31348	216.19237
472.29037	201.08858
480.25687	1403.6948
482.29584	206.91005
497.28513	2875.1704
500.35922	171.26556
510.29385	471.53122
595.40552	273.34085
610.33319	743.69989
612.4491	145.22244
628.35492	548.60883
638.34735	172.81358
681.38623	1301.53
683.51025	247.19562
693.42633	130.54408
695.38159	111.82717
733.35858	134.59575
757.25305	121.50344
759.46008	150.74142
784.38898	137.06168
803.35858	128.97832
810.41833	299.75485
838.4176	353.40228
909.53375	320.78894
919.45325	236.60742
937.48657	306.22165
961.47754	1078.9939
968.2229	146.52411
988.49609	213.71341
989.47437	154.24786
1009.3776	224.80432
1022.4828	288.11578
1043.5155	4828.6035
1048.5607	198.67601
1071.506	201.55473
1076.5215	267.2074
1083.5685	198.60538
1119.6011	1587.8944
1122.4532	198.32683
1137.5747	527.40405
1140.4651	439.94925
1190.556	240.74232
1232.5281	196.04054
1247.611	724.88885
1255.5472	485.89413
1303.5253	412.89304
1330.7295	139.99655
1346.6589	380.14957
1351.5004	144.06482
1355.9325	196.40091
1368.6563	1270.2341
1371.4316	156.19606
1377.6401	168.2764
1403.7051	799.31213
1406.2583	139.0993
1420.5283	157.5988
1503.8615	445.94025
1533.8344	408.2475
1588.6333	452.5036
1591.749	671.84375
1594.6313	1739.7629
1600.6655	641.52496
1617.9573	1242.9617
1619.8374	562.7901
1624.5651	355.74814
1655.7822	365.09406
1659.4335	1141.2957
1687.6106	2388.4419
1690.5764	843.8396
1700.6587	674.48035
1701.7842	896.1098
1703.1344	1256.6893
1703.9469	969.98657
1704.8127	655.26538
1705.6804	1463.6113
1709.5632	1149.6078
1710.6201	1202.4683
1715.7788	688.50763
END IONS
BEGIN IONS
PEPMASS=1779.9982
CHARGE=1+
TITLE=Label: H4, Spot_Id: 23212, Peak_List_Id: 23360, MSMS Job_Run_Id: 10266, Comment:
70.059578	122.69815
86.064857	132.00502
112.05502	431.14615
129.08633	149.51807
158.05995	128.30696
175.1019	1783.6482
213.1407	255.05957
227.15596	172.55392
243.13147	173.31223
244.1124	137.13432
257.13849	133.68246
274.19128	586.43774
284.20639	246.2601
288.21545	252.70546
342.2019	212.25975
371.20419	654.61475
373.21722	194.98932
388.24176	1456.4983
399.25775	607.35529
413.27682	320.44424
455.2652	208.78075
456.25629	192.51848
470.29584	263.62616
484.29813	429.76614
509.28085	183.77745
512.30359	535.32776
517.2785	257.99335
542.24231	226.66589
583.27264	427.06436
588.29797	210.16171
613.26941	366.70023
630.33411	393.70856
641.24976	192.56566
712.33563	261.0126
737.32019	232.12625
738.41772	251.95175
743.38715	747.26843
753.31946	274.29755
754.33984	442.63287
798.57092	225.23268
822.51385	249.73915
825.40491	668.70453
826.40082	396.97943
856.46313	858.8902
907.42847	180.97734
909.54779	194.565
924.45203	343.27493
925.46594	263.21426
955.55487	533.15295
961.48431	189.59572
992.4787	229.13274
1009.8644	235.30582
1026.6105	575.25287
1037.5341	357.28214
1045.6687	278.84741
1081.5435	371.87744
1083.5536	13528.677
1086.694	323.18539
1101.3639	366.64758
1134.5314	262.60059
1152.5453	894.50568
1163.5016	317.31223
1178.4495	237.46243
1180.5762	1746.6674
1197.6067	1031.5453
1198.559	2078.1067
1268.6366	924.9505
1269.6039	301.59842
1270.6686	235.34988
1338.5023	303.80554
1378.626	257.21451
1381.7269	14081.08
1385.5973	617.41095
1390.8807	277.48254
1398.6411	393.92935
1408.8912	278.79178
1456.3872	372.75644
1478.7885	403.48688
1479.8096	590.25262
1496.7794	660.24896
1497.6404	1287.0385
1566.781	397.85562
1623.7238	587.39545
1627.627	1341.8701
1628.5959	1246.1935
1637.5795	507.67587
1643.7058	399.16537
1656.63	418.31613
1718.6969	604.74792
1719.5454	740.26947
1723.5636	1263.067
1726.4607	583.86285
1730.9767	623.8609
1738.6863	617.13531
1741.5117	591.84259
1742.6194	1298.2473
1745.6774	591.47632
1746.6985	1649.144
1753.5421	1557.6906
END IONS
BEGIN IONS
PEPMASS=1882.9355
CHARGE=1+
TITLE=Label: H4, Spot_Id: 23212, Peak_List_Id: 23351, MSMS Job_Run_Id: 10266, Comment:
70.042915	541.8653
86.075348	582.41223
112.06786	2582.8301
120.05556	538.82495
129.09589	900.24359
158.08153	458.51273
172.09004	530.79413
175.10675	13228.907
185.14845	571.06323
213.16183	1015.3508
255.14757	599.27264
271.17679	709.70093
283.14819	2376.6008
288.19681	1670.9359
328.21082	1286.1528
352.17273	1408.8856
359.25302	2206.8687
370.18103	2458.5981
411.23456	2081.5828
416.27582	3650.7454
429.26065	2908.4802
455.2861	911.98962
463.22818	1204.8414
465.28174	1036.6302
483.2594	950.30273
517.25281	528.00079
546.30286	1198.254
548.3028	1172.8572
558.2923	1208.8462
563.33374	4053.2688
576.33154	1483.4369
581.25671	712.77753
598.27728	6300.7124
693.40515	1065.557
710.39557	68805.719
717.3678	1441.3724
719.48535	713.3183
720.3819	833.23212
728.3454	727.4306
745.34998	2584.386
807.4035	780.67969
808.39587	4345.9751
825.39197	6399.8579
858.38995	896.88782
864.38568	1934.6742
892.38239	1230.6393
938.45935	4333.3994
945.4071	1044.1248
948.43738	725.96985
992.38129	691.47034
1009.5042	717.55695
1020.4053	977.28656
1025.484	6384.0996
1038.4625	702.09198
1040.5493	701.66132
1079.4744	750.7298
1085.4709	989.72607
1134.6056	1324.3252
1136.6266	726.49988
1151.5135	947.39624
1153.5381	3450.416
1173.5076	754.42896
1181.661	730.20715
1210.5387	2215.0403
1220.5353	1890.3455
1247.5533	637.81903
1265.5774	1477.764
1272.5031	1512.2876
1273.5575	1238.6133
1289.5483	1316.4747
1290.5645	6055.7813
1299.6074	1570.4727
1306.6819	1705.9435
1307.5916	20042.994
1437.6727	1171.8563
1454.6788	12503.146
1457.5811	1375.8159
1463.6606	1203.5513
1511.7106	3263.4172
1514.6731	1863.256
1537.7402	3008.6931
1538.7421	993.52484
1539.7173	952.22766
1555.7625	99084.969
1557.665	45536.891
1572.2565	780.44574
1653.7808	3771.7085
1655.6262	1898.1407
1670.8585	4560.665
1672.7139	3422.2258
1819.7756	3197.2522
1821.764	3966.8679
1825.6632	6668.5024
1829.7494	2371.2336
1839.0594	6206.6182
1839.9335	4546.8477
1840.8328	9436.9209
1843.6708	4615.0947
1854.6628	3057.2214
1860.573	1351.2332
END IONS
BEGIN IONS
PEPMASS=1917.9465
CHARGE=1+
TITLE=Label: H4, Spot_Id: 23212, Peak_List_Id: 23357, MSMS Job_Run_Id: 10266, Comment:
110.05466	225.65706
112.07209	234.94109
175.11829	2847.8247
272.16772	207.48503
294.16626	222.55356
295.17484	645.86682
312.1925	894.6853
366.20813	290.7431
376.1561	157.04964
383.2373	736.87573
385.33273	274.02982
387.22025	195.87042
456.33371	265.48807
458.25403	146.21623
466.26926	456.13824
484.30386	638.7359
524.28564	756.53198
525.32391	256.11414
541.32666	908.65186
547.35516	179.61484
553.37024	323.92191
571.33008	913.22552
589.26086	246.12993
613.3916	217.36247
647.34833	231.92061
671.38214	708.04382
684.38605	707.15173
688.38873	1228.9744
715.44794	373.88437
742.36633	1112.9038
759.401	19385.988
762.54407	519.49261
769.40594	361.46329
831.46039	396.48953
856.37616	440.39911
857.37695	1282.92
874.40076	2690.7429
884.50043	246.04076
913.45184	174.10287
915.41455	240.17136
954.36438	186.96973
971.41705	2124.1797
973.53027	368.90814
988.4137	1346.4027
989.43402	527.08679
1033.6844	328.34763
1045.4871	322.16977
1070.4832	619.04175
1071.3732	372.28244
1080.4982	176.19156
1087.4961	1220.3151
1097.407	284.50214
1191.5519	265.17542
1200.4417	326.77911
1205.558	214.23193
1211.4972	621.97314
1217.5551	988.95331
1234.5253	1883.4336
1329.6355	445.89267
1330.6499	909.32953
1339.6174	375.56003
1342.6215	599.55048
1346.4873	403.74048
1347.6167	30328.506
1357.5669	633.13452
1440.7831	424.11581
1444.6703	735.63281
1445.6093	2087.5393
1447.6125	303.97922
1462.6814	1592.068
1463.6179	936.3548
1465.6414	518.92603
1475.5798	1165.1007
1524.6466	375.16284
1533.7372	1589.929
1555.6832	560.20203
1646.7944	723.79248
1648.0663	193.00435
1734.899	985.26086
1761.8954	845.48737
1764.704	3400.7861
1770.7468	1446.3857
1783.8182	1119.9766
1786.6281	1172.087
1793.6718	1727.297
1821.9495	1063.5793
1838.8796	987.86609
1856.9087	1551.4176
1858.7661	2503.626
1860.7214	6706.8232
1866.9354	1601.224
1874.0994	4403.6035
1875.8671	2620.6255
1877.7422	1201.7366
1880.7865	2120.2935
1882.8191	3241.1597
1886.7584	1464.6908
1887.943	1412.4065
1891.7958	2597.4412
1894.6278	1552.1569
END IONS
BEGIN IONS
PEPMASS=2028.9165
CHARGE=1+
TITLE=Label: H4, Spot_Id: 23212, Peak_List_Id: 23363, MSMS Job_Run_Id: 10266, Comment:
86.088226	125.8007
112.06763	387.95166
129.09981	125.74619
175.10585	726.48059
211.20973	124.26181
232.10991	126.31229
276.16653	5378.7856
326.16177	121.90487
369.23257	116.94228
373.24188	193.68857
391.20721	2329.1184
414.22888	503.37994
441.2511	174.96935
489.25134	263.31128
506.21429	300.41821
511.26285	135.83408
513.27887	330.7861
516.33087	534.47955
527.2915	116.20876
555.27576	241.54462
572.29858	174.90762
577.68878	114.96476
607.30951	331.97519
656.31012	122.12231
683.27795	288.84714
710.49738	183.89557
720.3736	409.59131
759.55896	491.94226
769.39307	199.83524
780.2876	128.39406
797.29926	383.93625
817.35358	173.82004
834.35974	393.43774
835.4386	132.22173
844.43292	142.16087
882.35883	150.25729
909.39813	228.90945
910.43121	241.19955
911.49603	278.86679
944.37677	129.68285
962.39539	690.0199
994.49805	134.60242
1012.6564	125.0704
1032.3644	233.5717
1059.39	881.02911
1075.4523	280.32776
1076.4421	7324.3774
1079.557	362.87405
1173.4771	479.38635
1174.3895	435.01532
1176.4532	334.18646
1191.4626	7549.4224
1194.6139	963.46893
1224.4843	415.95383
1241.4456	306.47797
1242.603	433.72397
1289.5266	352.57883
1292.5283	172.32742
1306.4795	1112.9454
1312.5344	187.85953
1340.5432	305.55502
1347.6781	788.13025
1360.4951	124.65179
1420.5496	212.54935
1422.6908	307.39203
1456.7441	345.34735
1457.6385	539.37256
1463.6285	362.27405
1472.7457	387.45236
1475.5343	227.4534
1498.5973	277.20288
1516.6476	2318.8894
1519.4159	219.53015
1555.787	383.80405
1556.8988	310.43887
1571.6796	518.41718
1615.6741	1426.1278
1620.641	368.47418
1660.7573	428.19724
1668.766	325.66553
1713.7029	428.89578
1729.8079	588.23792
1789.842	426.30209
1801.6683	267.79413
1804.7352	582.13904
1841.0616	325.60141
1842.926	5763.6772
1844.7671	4281.6675
1856.5696	467.74911
1934.0946	624.63861
1964.8273	812.8139
1967.8545	1013.4361
1970.7656	1121.4443
1971.6417	739.84088
1975.7988	1230.1997
1985.8651	1284.9473
1986.8079	984.05933
1993.7004	896.0177
1996.8831	1048.0118
2002.1483	1037.735
END IONS
BEGIN IONS
PEPMASS=2075.1162
CHARGE=1+
TITLE=Label: H4, Spot_Id: 23212, Peak_List_Id: 23353, MSMS Job_Run_Id: 10266, Comment:
70.043106	306.32199
86.07428	501.42023
112.06364	757.06061
129.08664	383.24463
169.11986	307.29929
175.10226	6044.9258
183.1347	302.67276
197.11897	814.18402
211.14182	876.82202
271.16431	432.55124
282.16498	409.33829
288.19351	677.81445
310.21619	3283.355
324.24579	264.75308
381.29007	719.13702
388.16135	333.30756
401.28787	277.0033
409.29352	3712.376
434.22873	235.53323
456.36493	213.82057
480.41278	556.80273
481.31857	1966.6927
482.34189	576.13129
492.32504	326.19189
498.36243	4394.3667
508.35873	1267.1716
509.33966	346.7565
516.37805	1220.0656
552.37036	801.87891
569.37091	2764.4158
609.4715	777.4538
666.41675	397.03735
678.3241	362.07996
710.5069	415.06244
732.43347	2369.115
734.4483	385.11771
759.35162	557.09296
760.47742	323.55261
796.40302	397.793
804.40332	445.1011
819.42188	623.7782
845.48413	3176.1294
886.40985	242.55275
895.46405	1366.2952
917.45184	385.45432
928.47498	505.55011
936.41113	247.7482
946.5517	2528.2656
950.72522	236.46817
1015.5904	545.79205
1016.5632	566.14832
1033.5496	3226.429
1042.4839	517.54443
1129.5803	509.43149
1137.5641	626.0481
1163.7263	789.94946
1180.6094	40604.926
1188.955	578.28906
1190.5415	1328.1908
1198.2542	578.90686
1202.6741	743.83777
1212.636	565.59808
1221.8217	615.4433
1230.5911	681.24414
1277.6019	2314.3232
1278.6298	2347.0962
1295.6113	8462.0371
1325.8118	792.33807
1343.6028	615.64874
1345.7676	695.7984
1364.5735	708.51587
1375.6887	570.94049
1376.655	484.47504
1392.6345	4640.9238
1409.6553	2050.7388
1466.6636	5772.4258
1476.7207	246.60794
1478.66	627.47815
1533.7144	406.91388
1553.5989	374.30356
1556.7819	351.86356
1567.7729	2132.3579
1569.6199	1326.1055
1579.557	678.59235
1633.7019	186.28673
1666.8293	1865.6182
1668.7343	1163.3558
1765.842	1211.1876
1767.8182	588.87939
2013.9006	3255.3176
2015.7943	1994.66
2016.677	2568.1785
2023.8734	18134.121
2026.7782	2540.2778
2031.3162	7130.7744
2032.1735	10888.894
2033.9695	6036.1768
2035.8379	2632.8545
2045.0881	2033.5728
2049.6697	1931.2594
END IONS
BEGIN IONS
PEPMASS=2560.2671
CHARGE=1+
TITLE=Label: H4, Spot_Id: 23212, Peak_List_Id: 23364, MSMS Job_Run_Id: 10266, Comment:
112.0573	208.58403
175.11215	312.33966
272.15439	203.17807
427.21921	119.41101
436.28983	207.92093
456.19583	125.73547
507.36325	174.30257
540.31989	113.52204
620.37866	262.35284
632.263	115.14408
728.37683	250.11743
733.47131	210.38834
745.40381	272.10254
783.50293	117.02515
820.50006	349.22943
900.32391	145.4615
918.26825	114.61015
934.57153	207.77679
935.58435	139.58359
1032.6288	153.11885
1033.5548	428.0311
1034.5868	177.74077
1162.6727	329.74713
1259.7144	134.41251
1260.5883	285.13669
1277.6318	137.55627
1389.8108	232.69812
1399.5532	105.14344
1452.5485	124.67809
1488.8188	578.17798
1489.8135	361.75046
1543.6044	108.11781
1617.7722	589.49463
1624.0619	128.69125
1641.8759	130.41122
1696.2406	115.0923
1773.9366	178.39063
1779.1647	143.51083
1780.0311	149.34784
1800.2357	194.15901
1815.9508	1256.4036
1819.8422	292.20633
1928.9862	366.78455
1930.0043	269.3468
2021.1211	156.21306
2025.9738	296.0184
2027.105	206.12215
2043.0341	268.47867
2045.9242	172.07372
2095.9792	124.13718
2100.0591	492.9314
2171.2244	481.0256
2258.4531	178.1754
2259.2351	437.41653
2321.7813	196.6839
2356.2988	220.93692
2359.5107	298.89011
2361.2183	239.18985
2367.8108	242.09915
2409.1099	175.40166
2429.7358	184.99059
2430.6729	309.03287
2450.9146	213.75224
2456.7632	348.42194
2458.9287	247.62256
2462.0874	428.3494
2472.9265	357.12561
2487.1094	406.8385
2492.2439	479.75751
2500.0884	346.50717
2503.0742	568.09009
2512.2285	1029.7196
2516.3333	910.04333
2517.2251	696.38843
2523.0378	331.27478
2531.2151	775.09344
END IONS
