# Supplementary material for: Comparative proteomic analysis of a membrane-enriched fraction from flag leaves reveals responses to chemical hybridization agent SQ-1 in wheat
Source: Front Plant Sci. 2015 Aug 26;6:669. doi: 10.3389/fpls.2015.00669 (PMC4549638; doi:10.3389/fpls.2015.00669)
Supplement: Supplementary file 9 [file Data_Sheet_1.ZIP › Supplementary MS_MS data/spot 105.txt]

COM=Project: wsp, Spot Set: wsp\wsp01, Label: H8, Spot Id: 23216, Peak List Id: 22527, MS Job Run Id: 10265
820.38416	81168.297
842.49908	112694.87
856.51233	26633.25
870.52808	65843.555
895.40436	45101.762
940.45575	304969.03
954.43347	18060.713
956.44745	27742.102
966.46881	13882.45
972.4408	46294.074
979.45728	13849.918
1023.4951	67176.016
1045.5332	11806.09
1056.5139	8971.4961
1093.545	7732.0586
1112.52	7627.1899
1117.5313	23458.793
1139.5275	15797.838
1141.5901	16655.463
1166.7035	27082.734
1188.689	15586.04
1198.6846	8455.6709
1204.6602	5616.4609
1228.5824	17808.461
1250.5691	12207.742
1271.6182	5908.002
1286.6998	21005.021
1304.6553	6900.6226
1308.6539	5217.7949
1326.6117	24412.883
1359.6656	5211.3413
1375.6429	4943.71
1389.6367	6315.1846
1432.7418	3335.7251
1436.7415	5094.0117
1453.7301	24068.439
1456.7312	1951.4294
1457.6534	2334.6631
1466.72	2755.7371
1475.702	2627.5112
1476.7433	4535.751
1528.683	3795.7925
1537.8613	8070.0103
1539.865	2471.5542
1606.7473	7585.144
1637.7686	20698.652
1659.7616	10809.658
1664.7903	6935.4517
1709.7743	8949.8086
1712.7299	29220.537
1728.722	15761.464
1775.8458	12401.076
1779.9525	5058.8198
1792.8873	4377.3745
1797.851	5282.4243
1864.9343	47444.766
1880.9376	9844.668
1882.9441	296840.97
1898.9401	5079.3569
1899.9138	5288.4043
1904.9219	12889.828
1908.946	8505.1484
1917.9521	4322.3989
1921.8831	9840.3457
1931.9229	4745.7476
1999.0016	7519.7666
2008.9871	5543.0088
2057.1223	12789.824
2072.0332	28269.898
2074.0483	4836.0298
2075.1274	389207.34
2076.6345	9562.0918
2088.0364	10768.762
2091.0911	5141.2603
2097.106	15400.382
2137.0503	4835.1958
2191.1633	5221.502
2211.0911	3946.1282
2225.0935	4843.6182
2230.1699	4035.5203
2560.2693	2221.2886
2684.2715	5613.6729
2691.2686	3297.5129
2706.2344	5384.3794
2721.2744	2468.4702
2748.3008	3059.8953
2807.2988	4244.7842
3338.7356	2161.5002
BEGIN IONS
PEPMASS=820.38416
CHARGE=1+
TITLE=Label: H8, Spot_Id: 23216, Peak_List_Id: 23414, MSMS Job_Run_Id: 10266, Comment:
70.038467	390.8075
112.05343	994.93042
129.0835	432.18018
157.07687	520.75262
171.08635	396.96719
175.08879	7538.4443
199.07893	654.44403
229.0932	557.55066
234.0927	565.71252
246.11258	1501.8871
252.09746	387.45847
262.0752	1659.1981
314.07443	1066.8351
356.12201	912.03076
377.06689	4580.6816
400.14764	2624.5579
402.14941	1522.7684
409.13458	931.1958
426.15833	1798.1976
427.14069	25915.059
443.14993	965.00171
444.16208	219327.42
474.09299	1810.7965
524.14886	1354.6912
541.14642	1431.4625
542.1355	10737.355
557.11023	1502.708
558.11224	1315.7703
559.151	4263.4731
575.11157	1732.3818
602.18555	911.79077
628.15332	2154.7544
646.15704	2271.2415
689.41339	10676.128
691.29309	2168.1521
699.1817	2347.345
706.19812	4173.9619
776.2688	9917.1309
777.21259	2891.2007
778.2312	3199.2637
779.2066	1848.4216
785.27765	2578.5532
786.21899	2829.4973
795.21796	2272.7593
END IONS
BEGIN IONS
PEPMASS=856.51233
CHARGE=1+
TITLE=Label: H8, Spot_Id: 23216, Peak_List_Id: 23423, MSMS Job_Run_Id: 10266, Comment:
86.07341	128.07843
175.10927	249.43036
228.11746	222.91389
255.10518	269.28064
272.14954	443.01956
274.16794	162.94992
286.13107	201.77957
341.15894	235.89713
357.21048	179.90508
368.20367	111.64451
385.18539	310.39948
405.23874	107.16194
444.21677	434.67358
454.17929	987.50342
472.19095	967.29248
482.1442	125.16043
498.26581	178.81392
511.12173	148.19316
537.26007	140.20509
565.29962	156.79947
567.2356	333.54456
571.22998	217.45839
583.30695	145.42998
585.29401	210.53624
630.32532	164.04163
702.09973	567.23083
711.19165	451.21976
728.29468	295.3562
794.21448	360.72604
797.35645	416.75116
810.36664	381.85229
812.35803	1880.1372
814.2887	422.20361
816.18176	644.72662
826.30499	1600.7134
828.29254	598.74756
END IONS
BEGIN IONS
PEPMASS=870.52808
CHARGE=1+
TITLE=Label: H8, Spot_Id: 23216, Peak_List_Id: 23416, MSMS Job_Run_Id: 10266, Comment:
70.029724	142.97336
86.064018	132.31538
100.08408	6121.0444
112.05673	502.01212
129.08624	249.27515
157.08054	122.82866
175.09703	745.96539
185.07022	179.65236
199.11084	523.49731
255.10159	1789.3297
272.12885	3159.9211
300.1456	1479.6907
368.15323	536.92407
371.18286	412.04553
381.17804	362.28943
382.57397	316.7749
385.17593	1149.7786
397.18442	252.29491
399.19135	2725.8108
444.18738	770.36829
454.17896	270.61627
466.17139	672.11566
468.18387	3814.6089
472.19308	1357.7683
474.23712	410.59579
486.18729	8545.5049
571.23846	1511.4857
581.24445	2907.6228
582.51013	1170.2343
583.35693	676.39728
599.24396	1231.4476
654.29095	664.31909
672.26215	1241.4287
814.2146	849.1795
824.46021	940.21466
826.42255	7367.2412
828.28033	2484.0378
830.12976	1906.0571
840.4212	2183.0994
842.30444	1022.3691
845.30756	1031.6589
846.27832	947.92902
847.12891	898.95978
END IONS
BEGIN IONS
PEPMASS=895.40436
CHARGE=1+
TITLE=Label: H8, Spot_Id: 23216, Peak_List_Id: 23419, MSMS Job_Run_Id: 10266, Comment:
70.039154	288.15369
72.054375	624.67786
112.0563	807.19733
136.04906	278.13318
158.05524	391.12543
159.07082	188.60385
175.0948	4109.6777
235.11221	700.42926
245.03835	459.23819
251.15782	215.31122
257.12851	1161.9514
263.09396	736.23212
274.1557	4562.8101
312.15775	594.4751
360.04871	2597.3462
378.12262	1027.6683
385.17007	437.42352
386.13965	568.01257
394.05954	944.27728
403.1683	10143.518
444.14468	438.33099
459.09488	1305.4702
493.09875	2583.6511
501.13202	1534.1011
518.15558	18404.164
523.06787	3265.3406
568.15863	845.74146
576.11511	896.27319
594.12207	2826.4451
596.16949	964.4729
616.13843	2264.3997
622.11377	4859.2075
633.15399	3772.3369
738.28705	1700.8649
741.32336	2413.4055
779.19806	1730.6898
796.24432	1976.0911
831.32806	1217.2694
834.30945	1232.9545
851.26697	2473.54
852.29382	1767.9043
853.2663	1899.1058
854.22113	1218.4501
855.3338	3665.293
860.44269	1650.6149
861.30267	1820.8759
863.32318	1250.4669
865.31287	625.98114
866.30359	724.18347
867.21613	1063.7218
868.20129	822.42859
870.25531	1465.899
871.31348	777.07874
873.48401	1102.2789
875.21643	1146.1079
END IONS
BEGIN IONS
PEPMASS=940.45575
CHARGE=1+
TITLE=Label: H8, Spot_Id: 23216, Peak_List_Id: 23412, MSMS Job_Run_Id: 10266, Comment:
70.042755	2216.0854
112.06532	6373.9883
129.09096	2523.7085
157.08772	1523.6364
159.07285	25747.557
175.10056	18767.547
199.08659	2916.5083
216.11891	1400.261
230.10887	1828.8746
258.10715	4359.0225
259.11392	4850.3457
283.11752	7842.7046
311.10934	26166.912
331.15948	5161.0693
356.14972	131967.52
368.1156	3294.0374
373.17688	38779.023
421.12054	5531.708
427.16931	52086.973
439.14407	2844.0012
444.19278	24748.438
452.12592	2964.3123
495.14584	2038.0802
496.12619	1815.6965
497.14084	59856.723
500.28494	1763.5231
502.05551	5425.7935
540.16235	2396.0833
568.15918	36658.375
596.17542	4984.4604
613.20508	15564.874
630.22229	25212.123
640.21277	2268.5667
665.19623	4948.2358
766.26825	1232.2046
776.26825	4129.458
793.29236	11816.553
803.31024	1621.7072
808.26654	1099.3539
809.30493	1011.9222
839.33276	1005.2809
842.39832	1084.8226
849.33136	5799.4771
851.21106	1442.9799
878.33398	1702.1469
879.26093	2821.782
895.32568	2263.1333
896.38086	39909.422
898.29517	8088.3096
899.27576	5084.2974
900.23566	1738.9858
904.43213	2114.645
905.38593	6552.5537
906.3028	2592.2617
919.41003	2335.2024
END IONS
BEGIN IONS
PEPMASS=956.44745
CHARGE=1+
TITLE=Label: H8, Spot_Id: 23216, Peak_List_Id: 23421, MSMS Job_Run_Id: 10266, Comment:
112.04578	281.34662
158.05171	135.23047
175.07788	1250.8231
246.10316	172.98273
255.16788	113.07011
272.20697	131.97682
274.06686	141.98219
283.10873	210.57413
311.0856	323.81293
356.14221	2850.5112
368.15802	159.67297
373.17255	814.06311
374.19919	222.29263
427.15466	1248.0466
431.16415	125.03879
444.18198	2868.2419
465.10345	248.00734
470.13501	561.15674
511.11047	422.19012
513.10718	1210.5409
556.24194	291.67944
574.23907	300.41794
582.06573	304.17993
584.15515	425.66022
617.24658	320.70621
627.2179	701.75433
646.18884	547.40717
743.26587	325.05563
760.32104	336.87445
784.20789	345.0986
790.31366	472.70129
793.41669	360.84518
801.23346	362.7435
806.24078	2196.6084
809.30975	866.44666
811.29047	1219.2856
821.33197	313.10794
858.18781	380.65253
902.22296	1058.5115
912.31818	1483.0981
913.28876	1230.0338
915.27808	584.10327
916.20361	790.89801
918.21765	1904.9751
919.32983	604.83508
929.21136	907.03656
932.25909	541.96436
934.24353	549.06396
936.43213	697.62762
END IONS
BEGIN IONS
PEPMASS=972.4408
CHARGE=1+
TITLE=Label: H8, Spot_Id: 23216, Peak_List_Id: 23418, MSMS Job_Run_Id: 10266, Comment:
70.029137	204.8994
112.055	536.22925
120.04554	170.28828
129.08582	319.51849
136.04205	122.38876
157.09428	100.43858
175.08978	1465.7185
191.04312	130.54051
199.09962	104.22115
258.16269	106.12895
259.09821	122.96008
283.10818	492.96533
285.13513	184.73311
290.08896	369.66971
311.10083	646.87262
331.164	249.16008
356.13745	5201.9624
373.16135	1340.3977
427.15735	2318.6523
444.18262	5887.0161
446.21829	365.41229
453.07413	326.07831
499.12552	318.2998
527.11133	389.6731
529.11334	3944.9194
533.16858	285.40817
534.11273	416.07529
572.1701	343.58997
582.15021	292.89236
600.09143	1361.9285
643.17584	630.93231
644.21387	491.67239
645.16412	10700.538
662.20435	960.57965
798.26172	786.92828
809.2691	756.70355
811.27887	1856.6183
818.17969	1075.1069
820.14215	963.71704
822.23962	2152.8489
836.35504	547.28589
839.28522	46262.438
846.23804	585.10559
847.18799	729.81543
911.35736	1649.7426
912.29742	2282.4229
926.4754	1155.9237
928.33295	2901.1799
930.26147	1932.6699
931.26221	2079.7017
934.17792	1444.5042
936.31573	1214.6996
937.35431	1211.1671
940.30969	3663.4707
945.24115	1307.9569
END IONS
BEGIN IONS
PEPMASS=1023.4951
CHARGE=1+
TITLE=Label: H8, Spot_Id: 23216, Peak_List_Id: 23415, MSMS Job_Run_Id: 10266, Comment:
70.029816	164.92165
72.055252	260.72537
84.047661	131.5278
112.06219	309.37018
129.0938	196.17661
136.05177	148.54361
157.09445	124.38242
175.10153	469.46738
235.12225	209.55791
237.06952	119.50834
245.06329	193.43233
263.10086	543.96753
286.15201	1669.8746
303.1731	1164.1956
360.0795	718.72412
373.23169	239.79698
378.15332	433.25351
385.21198	1446.2115
394.06531	266.57385
402.23682	5534.7876
444.28195	807.74854
459.13062	616.83948
493.11053	1029.4342
514.20728	979.24207
518.18256	964.03552
523.07056	1517.0906
531.23456	14098.785
594.13593	1257.5159
596.18378	851.67957
622.12231	2739.5518
628.24713	585.14905
629.20825	2132.3113
646.2359	21458.229
710.27423	1698.793
726.23669	453.60043
743.17908	546.03809
744.22174	3015.1121
761.24933	3644.5923
832.26282	527.02478
834.24701	494.49426
849.2854	1458.3644
851.20905	817.49359
853.3316	579.52185
854.20819	619.7027
877.28546	9248.8457
893.43872	1692.0449
894.36646	3906.5535
895.30676	103584.08
898.20819	2335.8699
907.29346	1896.2196
924.34186	1853.4618
980.29346	2392.4221
981.31036	2035.7251
982.29291	1987.7104
989.34821	1631.8568
END IONS
BEGIN IONS
PEPMASS=1166.7035
CHARGE=1+
TITLE=Label: H8, Spot_Id: 23216, Peak_List_Id: 23422, MSMS Job_Run_Id: 10266, Comment:
175.12407	110.83536
211.12383	104.82469
324.21051	203.5475
373.22418	108.09248
437.29633	422.34021
438.27603	108.83336
443.24228	142.19855
447.19168	1055.8668
494.26291	154.47418
519.37762	122.7309
550.323	495.19565
560.25256	565.37207
563.30505	130.59003
583.28082	113.6129
594.36432	128.8985
607.33807	1513.0815
611.51935	138.68774
612.26715	145.2619
617.25238	2309.9338
675.36505	306.48605
692.37622	886.39111
694.46161	373.84488
720.40009	2820.1587
730.31641	2836.3867
752.20435	269.62115
793.46625	231.91672
794.38409	216.81383
808.24268	148.22626
843.39441	1383.6563
850.32721	196.20375
906.47412	537.77185
963.52673	1013.8178
965.43829	602.9248
1014.2529	509.56476
1020.5056	643.16986
1024.4371	907.33679
1038.5155	561.66284
1040.3298	573.37262
1052.4502	972.40381
1053.5509	2662.7202
1056.3564	504.45227
1096.3596	388.98184
1106.3875	1028.3328
1114.3049	400.18146
1122.585	388.13986
1123.4648	991.38654
1124.3906	1307.6212
1127.2766	928.84845
1135.4087	565.60669
1139.3075	728.45313
1141.2737	735.82245
1145.5902	558.75409
END IONS
BEGIN IONS
PEPMASS=1326.6117
CHARGE=1+
TITLE=Label: H8, Spot_Id: 23216, Peak_List_Id: 23424, MSMS Job_Run_Id: 10266, Comment:
175.09521	137.50095
290.1391	131.79771
405.14789	116.44987
498.20535	122.29903
683.10596	138.04095
742.20068	151.09598
759.25378	244.81998
830.32568	208.74841
896.27118	193.03255
904.53436	323.69705
913.29968	242.55351
922.32782	553.42078
939.38629	401.62494
940.40582	440.30701
1010.3571	162.92657
1036.458	260.51398
1037.3617	1103.351
1038.321	784.43805
1054.3645	337.79486
1152.4294	9720.4385
1154.334	3920.8442
1170.4506	4422.126
1172.3452	912.89813
1177.0482	381.49139
1181.3605	426.47662
1198.4948	3155.1335
1200.354	1134.1348
1203.3354	363.96664
1249.4039	504.25726
1251.2198	448.94324
1265.5671	1084.6951
1266.5865	1786.7388
1268.4333	805.5177
1269.2617	2434.0334
1282.6151	2591.6123
1284.6155	1596.803
1285.4733	3257.6685
1291.7721	825.33032
1293.3411	855.729
1294.5162	711.33325
1298.4879	838.17493
END IONS
BEGIN IONS
PEPMASS=1453.7301
CHARGE=1+
TITLE=Label: H8, Spot_Id: 23216, Peak_List_Id: 23425, MSMS Job_Run_Id: 10266, Comment:
175.10066	106.84429
574.27338	644.35199
672.32031	145.28018
746.30762	154.22206
880.27069	204.5798
963.28601	105.95348
980.35876	199.18193
1015.4449	122.25457
1019.3888	198.08336
1037.3953	135.64978
1047.2438	124.90188
1085.4486	101.36387
1094.3636	121.12158
1191.5049	156.02345
1212.4426	116.61534
1244.525	156.88515
1326.5797	739.64099
1329.4154	396.19257
1396.6127	329.0054
1399.6085	329.20276
1410.7823	928.16882
1412.566	1033.2578
1416.5747	386.50827
1420.4955	316.02484
1427.3273	369.35751
1430.2869	306.97623
1431.1705	302.07959
END IONS
BEGIN IONS
PEPMASS=1712.7299
CHARGE=1+
TITLE=Label: H8, Spot_Id: 23216, Peak_List_Id: 23420, MSMS Job_Run_Id: 10266, Comment:
112.07294	155.68629
175.09805	338.86923
232.11182	105.93635
360.23752	136.25244
421.18597	110.78786
431.23447	2028.7164
452.07602	236.77206
546.30786	239.2693
565.16235	254.01326
659.323	1784.8955
686.32721	148.20596
712.19824	236.28598
756.30597	119.42423
760.38989	305.58661
774.36639	462.31552
825.25128	120.00637
871.31598	417.55304
875.36951	231.6398
876.33765	152.00372
888.39459	377.84299
889.3576	118.57603
1001.3845	137.30299
1002.4398	155.45232
1149.5125	257.28519
1163.3745	109.20897
1166.3817	163.28142
1172.7417	109.78679
1190.5388	456.09171
1192.5076	112.18365
1214.6731	201.57318
1261.4823	396.11652
1289.4595	100.64938
1409.6992	117.26794
1420.517	199.6057
1421.6033	241.31361
1423.4425	209.0213
1580.5475	380.78989
1600.7383	319.80902
1621.9504	793.89429
1623.6844	606.6037
1624.5061	546.36432
1629.6854	398.05817
1647.0272	1358.5114
1649.806	680.03522
1650.6528	837.95648
1653.5425	941.91052
1656.5018	928.84027
1664.8641	1122.5566
1666.0863	509.1582
1667.6244	384.63177
1668.5497	303.58124
1669.9634	275.32825
1670.7076	977.43268
1674.5602	418.22021
1676.4465	331.44757
1683.1812	310.14124
1684.8506	686.36725
1686.6516	364.92761
END IONS
BEGIN IONS
PEPMASS=1864.9343
CHARGE=1+
TITLE=Label: H8, Spot_Id: 23216, Peak_List_Id: 23417, MSMS Job_Run_Id: 10266, Comment:
70.043549	184.74261
175.11041	408.55786
253.13673	101.07668
255.12708	105.61431
283.12994	319.40771
288.16895	118.58858
359.24213	108.37304
370.17966	346.95096
381.22964	284.8689
427.28613	128.7079
431.35043	230.25652
437.25916	136.07147
455.38028	175.44308
465.23175	126.18604
468.21683	129.61714
517.2746	135.73824
528.27289	195.42751
538.25403	161.61292
549.38898	156.34135
563.29193	144.8831
580.26953	143.00949
598.25928	802.07452
651.3902	217.85489
659.41913	353.93237
665.45355	219.782
675.35004	131.35666
686.9892	131.63022
697.33051	134.69707
710.44971	1159.936
745.34998	342.45242
762.3526	168.06094
783.30347	173.01559
790.32581	279.18781
812.24011	158.11105
855.40332	157.82993
860.51648	298.97092
903.42041	370.24103
921.45294	168.09317
938.46014	174.94319
947.50781	268.47949
956.39838	221.49922
966.54205	210.65096
980.50397	203.95236
992.51398	260.67697
1002.5085	333.16574
1019.4965	2764.3071
1117.4012	254.69009
1118.3981	146.7115
1131.4883	211.82759
1134.4856	367.65634
1149.5266	159.65767
1172.6796	181.06085
1174.4257	268.05981
1203.4792	161.84648
1209.3798	184.22273
1239.5142	393.6532
1241.6158	222.73677
1260.5072	202.04045
1267.5123	351.03467
1272.6139	341.34854
1274.4819	283.43689
1275.4463	190.96988
1289.5433	305.60519
1292.6439	196.92755
1300.6879	225.0526
1317.2795	211.70154
1421.598	696.3667
1427.4679	287.1698
1472.7061	418.02521
1485.4828	274.82837
1509.5833	199.22383
1512.645	515.79596
1537.5834	960.53839
1539.5959	427.45691
1555.6141	1313.2286
1617.6592	363.67349
1623.6301	271.9769
1638.738	347.21423
1652.6415	589.95477
1777.9469	1983.5497
1793.1005	2246.7261
1793.9641	3015.3774
1803.7799	2110.8701
1805.6677	2758.4478
1821.105	3098.0483
1821.9216	2207.0681
1822.8192	3087.988
1835.8499	4225.7368
1836.9279	1602.1678
1838.6849	2119.7407
END IONS
BEGIN IONS
PEPMASS=1882.9441
CHARGE=1+
TITLE=Label: H8, Spot_Id: 23216, Peak_List_Id: 23413, MSMS Job_Run_Id: 10266, Comment:
70.043571	948.18091
86.076042	1291.4442
112.06729	4155.7119
120.05668	854.70221
129.09489	1836.1134
172.09467	1090.1168
175.10637	21484.08
185.15471	850.00085
213.15578	1533.6655
255.13559	686.91309
283.14389	3665.5986
288.19968	2531.1826
316.14984	1172.0629
328.19611	1981.4742
352.16971	2259.4775
359.25546	2940.4995
370.17923	3916.0923
411.2406	3088.0923
416.26929	5664.876
429.24286	4979.9771
455.25879	991.33746
463.22186	1796.085
465.26511	1904.2562
483.25616	1337.2262
546.29071	1890.6422
548.31122	1957.6307
558.3175	2025.8347
563.32153	7509.9985
576.28925	2427.8757
580.26263	1109.8812
581.26288	1210.6881
598.26917	9372.9746
693.34497	1409.8141
709.328	932.92731
710.38751	115670.24
717.31757	3291.0989
745.32208	4564.0522
783.41016	912.19952
807.4032	1390.5204
808.3797	7093.8682
825.39423	10225.432
841.48053	934.90948
858.44598	1803.2264
864.37885	2948.7825
892.39709	3279.4172
927.45801	1461.1473
938.45392	6489.7222
945.42456	1835.0404
992.43549	2015.3679
1007.5309	1278.9543
1008.4732	1081.4711
1020.4233	2256.1377
1025.4923	9405.7881
1035.4954	1818.1266
1133.4747	1379.9222
1134.4941	925.43158
1135.5016	1658.104
1136.5256	1806.92
1151.4785	1083.2601
1153.5283	6528.7324
1173.475	1496.3373
1208.4315	918.47864
1210.5402	3524.4116
1220.5497	3328.4961
1255.5392	1739.5812
1265.5266	1983.6862
1272.6176	2258.6731
1273.5664	1403.4187
1289.7433	1041.2621
1290.5728	16703.877
1307.5887	41493.164
1364.6489	1310.5061
1436.733	1498.3337
1437.692	2697.2891
1454.6991	24868.607
1457.5931	2173.8635
1511.7141	5153.3574
1514.6394	2645.8577
1525.6636	1132.0515
1537.7838	8125.8613
1555.7817	185610.47
1557.6608	79769.859
1560.5586	3976.1245
1572.1378	2239.5388
1574.6469	1860.8677
1653.786	9607.1172
1656.6487	1719.4468
1670.8566	9637.6689
1672.7263	4926.3179
1826.6436	3041.8105
1839.1709	14680.62
1839.9833	6949.208
1840.8671	13343.77
1842.7612	5081.4541
1844.6604	3644.6653
1845.5503	2874.3518
1849.7965	2233.488
1853.6296	10330.024
1860.0814	879.73206
1861.6971	1685.4846
END IONS
BEGIN IONS
PEPMASS=2075.1274
CHARGE=1+
TITLE=Label: H8, Spot_Id: 23216, Peak_List_Id: 23411, MSMS Job_Run_Id: 10266, Comment:
70.042786	1210.6379
86.072632	1259.292
112.06284	3968.4585
129.09515	1298.8665
169.11009	1755.0203
175.10318	24918.42
183.1326	1387.8691
197.11346	4502.043
211.13542	3691.6643
271.17902	1754.5446
282.20154	1257.7563
288.20526	2773.5957
310.21585	12254.86
324.23535	890.46704
381.29761	2851.9009
383.41449	928.54224
388.16385	1154.7241
409.2952	14853.03
411.30392	942.97821
456.32343	843.46051
480.36261	2614.6516
481.34103	8904.5967
492.30643	1134.3776
498.36554	17745.609
508.36325	5910.1519
510.34991	1766.4672
516.32275	2675.2375
535.2417	1322.2122
552.36841	2758.293
569.39825	10217.304
609.41388	2473.0193
688.2937	924.08203
715.42151	1015.4885
732.43115	8967.9932
780.4231	1718.0219
796.42914	1654.0465
804.33777	1070.4526
808.39795	1077.843
836.40204	1423.9628
845.50287	12248.037
851.58276	940.41833
855.49042	1307.6127
895.46906	4428.6587
907.51288	862.32098
928.55298	2081.8875
935.43726	925.6861
946.5318	8107.6924
998.49274	1009.8336
999.46478	1258.3557
1016.5695	1743.8571
1030.4775	1139.7828
1033.5583	12725.987
1042.4856	3640.4475
1099.4865	1314.4585
1129.5603	2522.803
1136.5759	2255.9041
1150.6024	1695.9181
1162.5898	2851.0759
1178.5823	1737.1202
1179.6039	1742.4497
1180.6129	160298.5
1190.5914	2916.3337
1212.5669	1645.9235
1230.5874	1796.1857
1260.6266	2957.613
1277.6545	5460.2275
1278.597	11160.201
1295.6106	30665.422
1305.6185	2309.7253
1343.6536	1990.4259
1364.599	1512.5829
1375.649	2636.9539
1392.6326	16276.599
1409.6549	6249.1689
1410.6523	2317.0505
1466.6948	22333.377
1477.639	1195.5077
1523.7184	1130.9807
1550.7301	2053.1611
1555.6437	1385.9465
1567.7482	10519.894
1570.6416	1543.8418
1577.7587	3280.6755
1666.8197	8461.8076
1680.7994	1084.8344
1717.8335	1411.0439
1750.6282	2017.0593
1765.9689	3892.8774
1767.8396	2602.2351
1879.0938	6200.5288
2013.8781	19138.557
2022.8695	6464.7183
2023.8772	31814.977
2030.1323	9212.1631
2032.2012	83056.219
2033.048	32684.307
2034.9116	10579.6
2036.8003	7835.71
2045.9978	8828.4717
2052.6252	6460.106
END IONS
