# Supplementary material for: Comparative proteomic analysis of a membrane-enriched fraction from flag leaves reveals responses to chemical hybridization agent SQ-1 in wheat
Source: Front Plant Sci. 2015 Aug 26;6:669. doi: 10.3389/fpls.2015.00669 (PMC4549638; doi:10.3389/fpls.2015.00669)
Supplement: Supplementary file 9 [file Data_Sheet_1.ZIP › Supplementary MS_MS data/spot 106.txt]

COM=Project: wsp, Spot Set: wsp\wsp01, Label: H12, Spot Id: 23220, Peak List Id: 22531, MS Job Run Id: 10265
820.39294	25360.857
826.44275	8516.0713
842.50836	175637.84
856.5191	37714.238
864.47906	9540.4785
868.5191	11106.067
870.53571	106526.3
895.41144	13799.217
940.46161	60016.453
956.45892	6485.4482
972.45087	11238.574
1023.5054	27499.473
1029.5624	22164.824
1045.5533	16608.043
1085.4941	32605.072
1117.5469	9172.4854
1139.5426	7538.9863
1144.559	13884.369
1158.6268	25363.09
1159.6072	26368.434
1175.5956	7797.3838
1179.5941	9612.7656
1207.6342	10985.302
1219.6328	8076.9893
1228.5902	5717.7021
1232.5961	4528.9214
1307.6588	4499.4512
1308.6566	5190.5986
1314.7262	7523.2129
1326.6189	10147.683
1370.7131	6554.9106
1382.7523	16814.723
1397.7229	18677.74
1475.7413	6437.4448
1476.7692	29109.414
1486.7563	9407.5898
1488.7642	1245.5211
1491.7819	4133.2651
1493.752	2405.2642
1498.7476	2311.519
1503.7783	3673.5876
1504.7743	4784.521
1596.8367	9516.3467
1609.8668	17991.219
1637.8135	11350.32
1657.7913	2804.6768
1659.7748	4851.9453
1707.7722	3955.4131
1712.7433	8495.4395
1714.7428	2030.4943
1728.7379	5613.9795
1763.8623	2084.0857
1791.7578	3885.0732
1794.8066	2980.4189
1853.8925	9882.9746
1864.9344	4636.624
1882.9514	73702.688
1899.9215	3654.7166
1904.9393	4548.1079
1921.9086	3891.3335
1993.9559	8132.9395
2016.0795	9949.9648
2032.0765	4567.3003
2033.1024	20419.037
2072.0447	6054.7993
2073.0522	2947.3164
2075.1311	68444.375
2088.0376	6498.1133
2091.0762	1800.9849
2097.0896	2362.2876
2209.1975	3684.2275
2211.1238	4850.9307
2212.1038	1385.053
2225.1145	5438.5171
2230.1802	3109.7725
2233.0837	5568.3989
2247.1072	4786.8115
2263.074	8999.0234
2684.2764	2345.5234
2706.1936	2174.0757
BEGIN IONS
PEPMASS=820.39294
CHARGE=1+
TITLE=Label: H12, Spot_Id: 23220, Peak_List_Id: 23480, MSMS Job_Run_Id: 10266, Comment:
171.07947	137.71846
175.09488	700.33466
229.06166	102.72559
246.09828	200.82813
314.09811	172.30487
319.16394	178.33072
330.10727	192.33069
356.12509	159.18271
377.08191	355.18384
385.11627	189.60329
400.14407	430.01367
409.12036	244.61293
427.13004	2463.2129
444.16074	23513.99
447.15976	202.09465
474.09076	320.14288
502.11057	231.71535
541.13477	332.55933
542.13715	1439.1674
557.12054	269.55634
558.07666	231.19531
559.16943	488.56436
575.12604	350.70694
628.151	305.43469
646.21057	299.52728
650.21442	276.05603
689.40533	1712.1171
690.36383	511.26556
706.18256	654.98535
760.2019	586.71936
761.20795	590.30273
776.27765	1188.3159
777.20721	700.72455
778.1853	1271.0817
779.2019	698.35492
791.19226	995.3125
796.32019	507.54672
END IONS
BEGIN IONS
PEPMASS=856.5191
CHARGE=1+
TITLE=Label: H12, Spot_Id: 23220, Peak_List_Id: 23475, MSMS Job_Run_Id: 10266, Comment:
86.072899	1244.4004
100.09093	460.64807
112.06573	879.94287
129.09816	343.0387
157.09654	408.02277
175.10358	1468.688
185.10425	1123.4623
201.11147	245.70255
228.12909	283.68539
254.14171	434.06973
255.11774	5554.8672
272.14175	5897.5117
286.14682	3996.656
341.15292	789.05804
357.19241	1225.8046
359.1973	939.19373
367.18567	1335.6495
368.18158	1642.8065
385.19125	5713.4927
444.22009	1139.9702
452.18146	643.45557
454.18878	14024.209
470.16708	680.34204
472.19641	16409.031
482.20859	571.33881
526.21368	650.56604
557.24609	922.09149
567.24872	2697.3008
571.24738	2398.6047
581.22626	678.28467
585.25543	1396.9603
613.23792	1043.7572
654.27991	974.93481
672.27197	1508.3011
702.09814	1734.9224
743.34668	1427.8729
797.26593	1584.532
810.5332	1585.8816
812.41211	11467.271
814.28876	5018.166
820.33636	1419.2239
826.38159	5572.937
828.25958	2093.594
831.25378	1345.5723
END IONS
BEGIN IONS
PEPMASS=870.53571
CHARGE=1+
TITLE=Label: H12, Spot_Id: 23220, Peak_List_Id: 23471, MSMS Job_Run_Id: 10266, Comment:
70.039497	534.69946
100.08249	37384.516
112.05853	3561.5439
129.08298	1243.8605
157.07695	796.2901
175.09337	3160.1104
185.07268	580.85938
199.11549	2481.5029
230.12009	687.94678
254.1245	799.04718
255.10715	12863.788
272.13037	20640.451
282.12976	1130.9756
300.14197	8338.1016
368.16757	4015.8618
371.20071	1550.6311
373.32587	1108.8419
381.17377	2242.2537
382.56158	1165.8762
385.18295	7693.5552
399.18225	17322.602
458.19226	1175.793
466.17426	2586.397
468.18503	24611.061
472.1897	9303.3516
484.18158	2312.6343
486.19345	57407.602
571.23425	9965.7285
581.24036	23143.049
582.52368	6878.4082
599.25574	6215.3843
617.23578	1124.4454
654.27081	2162.4373
672.27277	4961.4629
743.30725	4217.4648
753.28583	4427.1943
809.24323	2776.6929
811.26459	2064.4626
812.3316	4740.5986
824.48212	4058.7576
826.40112	40907.242
828.30334	12102.487
840.4126	12587.443
842.32178	3532.615
END IONS
BEGIN IONS
PEPMASS=940.46161
CHARGE=1+
TITLE=Label: H12, Spot_Id: 23220, Peak_List_Id: 23474, MSMS Job_Run_Id: 10266, Comment:
70.04731	405.31531
112.06502	849.79816
120.06231	251.76259
129.09236	267.01566
157.10275	265.82599
159.07588	3200.1885
169.07083	264.11331
175.10132	2489.7681
199.08942	263.45496
258.0997	651.28271
259.11923	596.22363
283.13596	740.99622
311.1102	2833.9797
331.16003	687.92786
338.14063	531.43567
356.14862	16238.118
373.16876	4374.043
402.1951	469.82864
421.13501	756.08569
427.16888	6315.8853
444.18939	2941.2637
452.15994	344.71701
495.10114	353.55695
497.14163	6710.7944
500.23874	481.2099
527.24091	301.93661
540.21118	340.17587
568.16229	4686.1436
594.2301	408.50491
596.16315	623.11438
613.19537	1744.8096
630.22192	3161.7253
640.22949	350.43069
665.18701	864.99994
776.297	850.62933
788.30127	609.38782
793.27686	1775.2805
799.20465	515.86719
803.18744	467.37045
809.39136	481.00397
842.40875	687.23273
849.33533	1148.5032
855.21826	678.9549
856.35809	602.59515
878.33051	846.17035
879.26398	859.55566
895.39197	759.09955
896.38037	4591.9268
898.29431	2177.4375
901.11969	755.06042
903.32281	800.19318
904.42633	785.23517
906.28558	1438.5541
913.28485	800.87097
920.40546	1187.0486
END IONS
BEGIN IONS
PEPMASS=1023.5054
CHARGE=1+
TITLE=Label: H12, Spot_Id: 23220, Peak_List_Id: 23478, MSMS Job_Run_Id: 10266, Comment:
112.06105	116.89474
175.10362	308.25137
286.14267	225.22096
303.16913	192.81935
385.19275	374.2468
402.22577	830.31372
444.23038	174.20352
514.22498	310.74768
518.15466	134.51323
531.23834	2018.3798
544.40369	168.96051
594.12134	387.85733
614.17072	133.26849
622.117	436.26898
628.2937	275.86667
629.20062	151.54564
646.24249	3523.3142
656.44672	153.78113
744.21228	549.11859
760.17249	210.46513
761.22931	597.46545
796.16736	275.56479
821.27435	225.3886
837.32129	403.08371
842.21063	288.03833
844.54095	188.6378
850.20801	182.38379
851.21875	270.70114
853.35229	248.68565
877.29468	1123.3181
878.2066	431.22012
894.33759	1131.1356
895.31738	15727.16
898.26569	461.03903
960.3573	477.01257
980.25708	598.13104
981.31787	575.69482
985.27954	978.61151
986.41357	424.78107
1000.2661	687.28754
END IONS
BEGIN IONS
PEPMASS=1029.5624
CHARGE=1+
TITLE=Label: H12, Spot_Id: 23220, Peak_List_Id: 23481, MSMS Job_Run_Id: 10266, Comment:
86.076805	314.71185
112.0702	284.16968
129.09137	155.28265
173.09483	121.62951
175.10434	978.81146
185.11192	114.48515
255.1989	104.95876
258.11411	128.84874
286.14337	835.89471
300.13663	144.3185
303.14157	194.62788
340.15707	159.45943
357.18472	818.41589
371.1373	314.33847
374.17325	290.17703
430.17041	308.7308
442.1871	219.63861
444.20816	609.57581
458.21039	230.67862
471.26218	223.00127
487.21643	281.57404
527.22552	586.10925
543.21906	1201.8707
544.24414	2897.1987
560.24921	330.26694
577.32196	240.04343
614.22278	219.96153
628.29779	639.02356
638.28595	227.01038
656.25598	851.81799
673.25757	612.44635
702.25	292.27322
709.31018	288.08908
725.25525	259.3157
727.23126	483.00577
728.23462	263.49225
744.26459	811.9126
825.40149	303.18854
840.37494	382.82327
851.54858	268.26489
857.32599	620.99542
876.20569	609.71271
968.32495	990.89282
970.29462	896.13849
983.39514	653.24805
985.46863	5469.6074
987.36151	702.21881
988.24316	1685.0211
989.27075	615.15912
991.35504	627.76001
997.17651	679.94244
1009.3438	786.29132
END IONS
BEGIN IONS
PEPMASS=1085.4941
CHARGE=1+
TITLE=Label: H12, Spot_Id: 23220, Peak_List_Id: 23476, MSMS Job_Run_Id: 10266, Comment:
112.08397	109.01071
175.09496	566.43549
303.1301	401.54541
304.16022	204.04358
360.20251	131.88666
433.18408	160.28505
461.19385	121.65396
463.16241	139.58434
489.15024	160.41953
506.19055	399.93576
516.21045	137.95842
580.19751	1304.0715
595.20892	152.13686
653.18488	269.39825
672.26318	174.39088
709.23004	568.15802
720.10205	167.02757
749.1969	252.67065
754.23071	434.92145
766.20294	2514.9136
782.21826	2409.0349
792.16046	556.10352
800.23572	625.64612
885.18237	1264.7303
911.27362	11040.258
928.3844	1827.7841
929.28979	36637.297
1024.3228	1385.9443
1025.3739	6329.0205
1028.1874	2653.1216
1041.4453	1436.1191
1043.4225	18384.518
1045.2813	4931.5488
1050.4058	2172.9407
1061.3193	895.97736
1064.3632	546.04755
END IONS
BEGIN IONS
PEPMASS=1159.6072
CHARGE=1+
TITLE=Label: H12, Spot_Id: 23220, Peak_List_Id: 23479, MSMS Job_Run_Id: 10266, Comment:
86.070297	254.04442
112.06688	373.71735
129.0824	115.05033
157.11823	222.96718
175.09801	1296.3887
185.12225	157.23965
213.13084	434.48654
229.12914	268.52136
245.08704	141.13051
246.12225	785.0932
300.13217	507.89072
319.16168	211.3669
342.15002	497.98529
344.15137	355.71655
375.17001	637.4256
387.147	178.33514
390.18054	548.88593
413.19873	681.68396
425.19995	229.81879
455.18039	249.95351
457.18021	222.93454
504.17804	289.06696
519.18549	2208.8079
525.24127	231.73564
528.23145	274.90121
542.21497	389.21548
572.26849	324.93188
599.17621	353.89423
617.20795	429.67325
634.20532	584.61188
641.24579	251.88641
657.22943	275.04227
671.27039	337.89462
686.2276	277.36118
703.2179	526.25299
704.24139	198.06792
758.30591	177.7272
759.30499	453.47318
770.26776	250.58655
785.29419	295.72424
799.20123	300.85416
816.34637	368.83246
817.34027	1764.639
860.30438	5632.8643
898.26593	300.33487
956.36487	300.3577
958.27625	563.95923
975.32703	538.4826
992.26111	338.97208
1002.4025	359.50992
1006.2635	273.0578
1015.3132	401.52017
1030.3347	347.2973
1031.4054	443.47208
1098.2351	480.41605
1099.3257	727.71631
1102.2671	553.04865
1112.4371	567.74805
1116.39	512.2323
1117.3629	1279.9956
1119.2736	1052.7264
1127.2466	585.57111
1129.6592	586.16248
1135.3146	695.2486
1138.5085	525.55731
END IONS
BEGIN IONS
PEPMASS=1382.7523
CHARGE=1+
TITLE=Label: H12, Spot_Id: 23220, Peak_List_Id: 23485, MSMS Job_Run_Id: 10266, Comment:
112.05762	106.98922
175.09842	166.90593
510.30664	113.78883
527.28137	5241.1743
530.42273	123.18488
609.32489	123.481
625.21991	155.87311
642.29968	107.12639
741.32703	158.6945
827.35376	105.8157
856.27747	747.05444
940.39478	415.7843
942.39319	147.4072
955.34991	103.47698
1024.53	183.19379
1052.3949	348.07809
1069.479	437.94519
1143.5571	121.12794
1152.4784	103.34778
1182.5179	136.58018
1211.3976	291.95334
1227.5337	168.20436
1228.3215	224.55374
1234.5573	212.13541
1250.1808	112.70284
1253.3966	137.11093
1257.3815	129.54698
1318.7649	334.92542
1320.4451	602.37573
1322.4067	679.43878
1323.4384	333.05902
1325.4612	428.91174
1338.5728	503.85242
1341.5693	450.43076
1344.3666	463.45035
1347.3016	299.49799
1355.4634	426.2706
1358.4165	347.74609
END IONS
BEGIN IONS
PEPMASS=1397.7229
CHARGE=1+
TITLE=Label: H12, Spot_Id: 23220, Peak_List_Id: 23483, MSMS Job_Run_Id: 10266, Comment:
175.09529	439.60141
288.21982	140.28242
326.1279	187.51825
409.18961	168.24791
499.30258	152.91603
586.32526	249.94292
596.27032	430.63489
597.29333	176.76273
613.30511	6982.6929
711.27448	112.19061
728.28229	143.46158
781.4469	104.6054
822.27954	149.2892
828.29675	121.05219
838.27106	189.5975
856.30042	127.13052
860.37091	117.69745
878.43579	155.8725
921.37616	116.60267
930.23401	144.96074
935.27271	120.47932
1056.4891	491.72861
1057.3992	176.55219
1058.3818	112.82121
1193.4153	132.24072
1205.5175	276.75455
1225.6343	162.71654
1227.3966	354.14108
1233.5743	177.66682
1244.4017	246.50224
1246.5641	194.9249
1247.4833	244.69951
1248.4738	729.78284
1272.4636	564.88684
1333.5853	479.36496
1337.4215	1074.6792
1356.4127	649.6886
1358.3314	856.19788
1361.5785	528.83142
1369.4684	602.85553
1371.3596	625.04877
1372.3455	602.91553
1375.1859	408.78204
1377.317	464.57571
END IONS
BEGIN IONS
PEPMASS=1476.7692
CHARGE=1+
TITLE=Label: H12, Spot_Id: 23220, Peak_List_Id: 23477, MSMS Job_Run_Id: 10266, Comment:
112.06752	238.72363
129.08794	186.13072
175.10487	239.87334
255.13074	293.4874
272.16068	818.19586
321.14413	111.88416
346.18213	288.61334
349.15686	187.23485
356.17429	194.11107
373.20358	190.81145
420.18097	301.85052
431.2731	104.29338
448.19534	293.2782
464.22894	268.67181
518.29999	143.96503
519.22699	520.21155
520.25867	160.8044
575.28979	200.42532
586.34082	189.51651
590.27576	194.0132
600.27002	658.15173
617.29272	1841.6792
626.26495	156.36227
648.20856	482.98297
713.33362	256.39609
729.30524	235.19548
730.35358	2375.3765
747.26904	731.26532
761.30908	224.18718
768.47205	173.62506
859.38397	235.67244
860.38861	285.85574
934.38385	142.97105
958.42206	600.52313
980.39539	137.91853
985.54608	222.09033
994.40839	108.22289
1029.4758	551.81958
1030.4492	200.03569
1039.3315	147.48505
1125.4869	160.71416
1128.5825	148.63977
1148.3545	203.16913
1160.582	242.08342
1165.3053	137.5985
1233.4664	141.68953
1402.9156	619.09424
1415.5028	805.79852
1417.4895	875.56531
1420.4838	980.63763
1432.8188	3143.5398
1433.7159	4268.145
1435.5065	2413.5623
1437.4303	604.04639
1441.6504	653.22626
1449.2793	658.51068
1456.7023	736.70819
END IONS
BEGIN IONS
PEPMASS=1609.8668
CHARGE=1+
TITLE=Label: H12, Spot_Id: 23220, Peak_List_Id: 23484, MSMS Job_Run_Id: 10266, Comment:
175.09393	250.7226
506.18225	102.50632
529.33716	103.01637
729.40802	108.55404
858.42017	179.25359
859.5105	165.54553
872.39606	294.1286
873.45551	136.18915
970.42987	135.59694
987.45984	128.56581
1072.4281	160.28934
1176.5205	129.05942
1284.6299	993.16638
1413.6621	161.52946
1462.5287	233.56564
1542.4066	299.90375
1546.5243	236.39337
1549.4727	419.49155
1551.5377	252.79593
1553.424	356.91257
1563.5537	308.03156
1566.8496	549.43988
1575.6868	332.87839
1576.3503	226.83653
1585.6725	280.30432
END IONS
BEGIN IONS
PEPMASS=1882.9514
CHARGE=1+
TITLE=Label: H12, Spot_Id: 23220, Peak_List_Id: 23472, MSMS Job_Run_Id: 10266, Comment:
70.049721	215.28325
86.072723	352.76556
112.06248	873.06519
120.06444	159.32762
129.09494	412.04486
157.10835	192.22174
172.10634	152.89226
175.10847	4520.2954
213.15092	378.34323
255.13074	254.04985
283.14545	806.78522
288.21475	547.58704
316.17615	319.11411
328.21246	408.22021
352.15433	431.91037
359.2496	905.57684
370.18423	730.68518
399.24695	414.96115
411.23309	845.96606
416.28439	1418.5009
429.22183	1208.0002
463.28671	476.15329
465.21939	259.64566
483.25473	277.73523
546.31165	346.76047
548.31659	530.07355
550.4928	227.56241
558.42743	231.22701
563.3551	1330.052
576.29559	434.16974
595.35352	237.37915
598.27539	1618.3396
693.35565	295.87646
710.39294	23606.402
714.70825	217.54144
717.38055	776.4295
720.4986	226.95193
729.42719	202.50728
745.36066	796.38287
779.37933	196.40312
807.35901	509.04492
808.36719	1340.4052
825.38629	2756.1047
865.44922	463.70688
875.50134	255.04729
892.37329	503.74701
923.5863	265.34302
927.5163	372.35553
938.45941	1143.6768
1020.3766	740.89594
1025.4612	1553.8807
1027.569	367.92691
1036.5865	427.341
1056.5291	265.34576
1090.4075	210.98264
1133.4852	430.40103
1135.5305	413.98248
1136.5038	315.52142
1137.7333	208.42366
1153.4962	1161.9272
1155.6195	225.05061
1165.2723	385.98929
1210.4984	526.24249
1211.627	677.8161
1221.5703	367.50992
1265.5719	425.49121
1274.4773	368.41605
1289.5717	581.70288
1290.5652	2833.7808
1305.5682	523.63348
1307.5846	7009.9009
1385.3456	489.62659
1419.7256	353.43671
1421.5133	527.90564
1437.6962	690.57477
1454.6873	4540.52
1511.6984	1449.2264
1513.5934	591.51752
1537.7766	824.94781
1538.6979	708.66577
1539.6312	643.69861
1555.7715	32210.793
1557.6758	16359.391
1573.4541	672.54016
1652.6981	633.86499
1653.7849	1126.8834
1655.6545	944.22443
1670.8611	1167.8702
1671.7255	2223.8372
1759.567	824.60516
1799.651	843.86346
1821.7959	868.04962
1825.661	936.9209
1839.9283	8249.3535
1841.8331	2292.0322
1843.6501	2592.2495
1852.7275	938.73566
1854.7203	919.14514
1860.7467	602.04694
1861.5342	854.1886
END IONS
BEGIN IONS
PEPMASS=2033.1024
CHARGE=1+
TITLE=Label: H12, Spot_Id: 23220, Peak_List_Id: 23482, MSMS Job_Run_Id: 10266, Comment:
934.63824	344.69849
1414.0055	119.80425
1483.8157	303.5166
1493.6222	107.41017
1555.7064	150.01648
1556.4972	110.97388
1572.6165	232.54929
1582.5966	132.75058
1597.8331	166.26698
1622.9166	190.64572
1651.6034	125.11082
1701.9082	163.34335
1804.0037	134.25438
1818.9756	119.43297
1842.3944	124.70401
1859.2225	112.51475
1866.597	199.02409
1966.2001	239.87495
1968.4147	199.50243
1980.6942	376.55692
1981.8137	356.74512
1988.8857	241.29927
1995.8812	289.59323
2001.0746	192.53737
2004.129	208.35526
2004.833	198.78616
2008.4232	266.24487
END IONS
BEGIN IONS
PEPMASS=2075.1311
CHARGE=1+
TITLE=Label: H12, Spot_Id: 23220, Peak_List_Id: 23473, MSMS Job_Run_Id: 10266, Comment:
70.040428	147.35118
86.07988	323.75467
110.05453	137.64128
112.06339	496.61688
129.08676	234.71126
130.07483	120.61543
169.10695	217.54041
175.10481	3331.7307
183.13428	211.96143
197.11191	334.76324
211.132	559.45227
271.18088	269.95535
282.18039	236.75186
288.20349	441.80258
310.21716	1577.4656
342.24911	156.2608
367.25098	169.13179
381.30197	420.19208
388.15149	283.50128
401.28265	158.78278
409.28546	1861.7839
413.29092	139.00798
480.35574	290.51447
481.33038	1482.5657
498.34195	2443.9197
508.34589	652.85706
516.31061	1323.5813
527.37561	160.0249
552.37109	526.49042
569.3783	1536.1224
586.25922	264.43973
609.40173	426.13071
631.32098	246.55479
666.37421	207.61313
699.40405	167.67297
705.33765	248.75887
732.44366	1048.5819
752.40399	163.75652
759.4115	286.89853
778.44238	210.91557
796.41919	269.80072
804.39148	189.69955
845.51605	2081.145
855.5578	226.76663
879.56909	140.99254
895.50903	441.56088
928.53754	613.8548
946.5564	1213.1243
1033.5684	1544.8212
1042.5211	319.29019
1043.5378	274.82056
1048.9641	120.29905
1114.5005	246.09248
1136.6716	512.39795
1150.6681	271.82303
1162.6608	219.3894
1163.7313	258.0397
1180.6141	21419.885
1184.7458	297.64734
1187.3868	214.50128
1228.5759	500.63437
1229.8433	195.25575
1250.6399	298.86014
1277.671	741.82269
1278.6211	1243.5168
1279.6249	560.5329
1295.636	5690.3848
1300.8004	436.31766
1343.7007	462.88098
1364.6676	450.48724
1391.6268	772.14093
1392.6201	1769.5458
1409.7405	370.69235
1410.5956	852.49182
1466.6567	2406.1536
1478.7869	437.37219
1506.692	400.91846
1510.6667	168.68648
1550.6949	291.9874
1554.8937	184.27289
1556.6034	272.09482
1567.7665	1612.734
1578.6262	508.42816
1596.6265	154.3479
1666.817	1399.1998
1677.7753	328.73029
1716.9714	385.13461
1718.7977	356.66995
1765.9174	856.44727
2006.8274	1400.3253
2010.8975	1525.5677
2019.6637	1137.8153
2021.833	2237.0496
2023.8751	21263.748
2031.4965	5175.2847
2032.1881	5321.5313
2034.0072	2946.9768
2035.715	1629.3903
2036.8701	1911.819
2040.788	1674.4312
END IONS
