# Supplementary material for: Comparative proteomic analysis of a membrane-enriched fraction from flag leaves reveals responses to chemical hybridization agent SQ-1 in wheat
Source: Front Plant Sci. 2015 Aug 26;6:669. doi: 10.3389/fpls.2015.00669 (PMC4549638; doi:10.3389/fpls.2015.00669)
Supplement: Supplementary file 9 [file Data_Sheet_1.ZIP › Supplementary MS_MS data/spot 107.txt]

COM=Project: wsp, Spot Set: wsp\wsp01, Label: H21, Spot Id: 23229, Peak List Id: 22540, MS Job Run Id: 10265
807.44781	26550.975
811.43201	14233.196
827.42371	13718.131
842.52515	228901.23
856.53687	49933.699
864.49536	9788.7324
868.53485	12342.158
870.55249	142227.86
873.49194	12536.345
940.48566	14343.376
999.60022	19737.205
1045.5782	20923.123
1069.5903	91128.523
1096.6251	10371.123
1102.6329	11611.74
1114.6548	397642.81
1136.6274	13829.447
1138.5814	11226.777
1146.6078	11409.263
1151.5676	28513.834
1156.5555	20055.512
1167.5604	28613.506
1230.7152	12400.599
1305.7173	22515.078
1312.7463	239888.59
1327.698	9605.6025
1334.7216	8850.5303
1338.7791	10464.475
1342.6686	7832.1001
1362.7981	240354.63
1384.7631	10946.717
1387.7415	7766.9414
1390.7267	9304.5068
1426.6874	7483.1934
1428.7598	8032.5332
1463.802	13787.898
1493.7825	15406.845
1509.769	11639.926
1515.7705	8977.1172
1523.8025	8673.3408
1525.764	14703.957
1541.7582	20387.402
1557.7483	20751.924
1587.8199	8470.6074
1658.8582	6415.0078
1718.8909	6459.4673
1747.9565	133985.7
1763.9177	6056.0464
1769.9431	7683.5845
1773.9445	3198.9836
1775.9323	4438.98
1790.8531	16942.602
1794.8516	4861.1431
1795.8497	3072.0049
1812.8721	10406.715
1836.9181	7439.8428
1882.9924	14245.283
1910.9845	8756.0254
1918.0159	7288.2588
1933.0803	47895.629
1959.069	27547.713
1973.0292	8183.0093
1975.0562	14642.556
1981.9364	12190.055
1988.0098	39532.93
2003.9937	4315.3115
2028.9994	4426.5693
2052.1318	4725.2383
2075.1829	13874.961
2116.176	33127.02
2134.1843	48748.977
2138.1709	9378.8564
2144.1951	3426.4365
2170.1963	9390.3936
2192.1799	8636.248
2211.1487	13353.168
2215.1543	3066.998
2225.1621	11691.382
2230.2346	5728.3892
2233.1716	9436.2178
2237.1592	2993.8022
2247.1594	2783.0959
2249.1379	2034.002
2251.1633	3427.0635
2264.1802	7376.4097
2430.2197	4828.4565
2490.271	9083.9082
2512.2488	5672.4604
2519.2734	2128.3054
2534.3022	4242.9038
2662.3921	3746.7102
2691.3396	3692.6558
2693.293	12422.688
2710.2935	1729.0151
3338.8267	2446.8374
BEGIN IONS
PEPMASS=807.44781
CHARGE=1+
TITLE=Label: H21, Spot_Id: 23229, Peak_List_Id: 23620, MSMS Job_Run_Id: 10266, Comment:
112.06158	136.38403
120.04935	138.48505
175.09039	826.43921
229.05545	115.12165
245.08479	286.17999
262.11758	198.5369
334.08636	334.49234
344.14206	370.08835
376.10901	1002.2431
381.16693	137.35425
387.25546	138.59583
419.12091	200.30739
420.23215	201.782
432.18585	282.32858
447.1264	1715.9309
454.22244	171.73795
518.19531	368.76523
546.15454	332.77075
562.17987	358.28809
579.19421	8336.7705
589.26996	232.01515
601.32465	225.12096
633.19434	290.98856
637.19537	266.57248
644.15491	217.79312
650.25873	185.73032
651.15131	331.15723
677.18884	481.79758
682.1463	473.53134
746.21503	734.90131
763.19885	941.30518
764.22876	615.92316
766.19513	459.64032
767.18982	702.77582
777.40503	341.97745
778.26318	579.40936
780.08752	418.92026
783.22723	447.6265
END IONS
BEGIN IONS
PEPMASS=856.53687
CHARGE=1+
TITLE=Label: H21, Spot_Id: 23229, Peak_List_Id: 23612, MSMS Job_Run_Id: 10266, Comment:
70.037666	213.69235
86.072372	1173.4711
100.09072	377.21472
112.06687	902.9079
129.09039	412.62064
157.08946	315.07236
175.10356	1301.4172
185.09949	784.71844
230.12306	324.69336
254.13025	253.82086
255.11644	3936.0386
272.13815	4851.9126
286.14069	3472.2632
288.1633	566.7002
341.19839	612.5127
357.19202	1299.0485
359.22858	793.76886
367.20013	906.07227
368.17892	1236.8254
385.18924	5004.979
452.17374	593.02814
454.19321	9835.7529
472.19562	12423.236
497.13919	1406.7842
557.2583	798.62775
567.25208	1865.4026
568.23999	648.28119
571.25348	2293.78
581.28998	754.05389
585.2403	1058.1277
602.24536	632.92413
616.21381	742.42853
654.29724	721.13092
672.27631	1456.1698
743.35101	1435.3191
792.29144	1230.2018
794.29926	1075.7037
812.40472	8881.1465
814.29663	3310.1396
825.37665	1539.3268
827.30316	1726.8112
830.24908	1246.4438
831.18988	1079.6039
836.34698	3333.6931
END IONS
BEGIN IONS
PEPMASS=870.55249
CHARGE=1+
TITLE=Label: H21, Spot_Id: 23229, Peak_List_Id: 23609, MSMS Job_Run_Id: 10266, Comment:
70.035416	519.92108
100.08325	31182.176
112.05808	2501.3931
129.08353	1297.0381
157.08652	417.60208
175.09648	2802.1943
185.07368	669.67578
199.11577	1976.8835
230.12163	552.49872
254.12167	747.22284
255.10675	11396.23
272.13068	17561.053
300.14102	6932.5884
355.15924	1158.84
368.16113	3794.9529
371.19208	1528.1061
381.16583	1490.0139
385.18832	6423.4766
399.18497	12708.628
454.18588	857.26385
455.17279	1019.5308
458.22089	1310.9977
466.18652	2197.7966
468.18573	19674.059
472.19067	8069.6699
484.18607	1790.4744
486.19263	46613.93
571.242	7466.7363
581.24207	23286.236
582.5376	5960.8276
585.1795	1362.265
599.25165	5378.7578
654.26141	1537.0629
672.26636	4885.8862
743.31775	4328.1655
744.23193	2967.8567
753.29706	3148.7361
812.31604	3484.0645
824.46143	3828.9402
826.40222	33864.25
828.30768	9874.1055
840.43207	10047.736
842.32568	4432.9478
850.48553	3047.97
END IONS
BEGIN IONS
PEPMASS=1069.5903
CHARGE=1+
TITLE=Label: H21, Spot_Id: 23229, Peak_List_Id: 23611, MSMS Job_Run_Id: 10266, Comment:
70.041046	288.25851
101.04987	659.32831
112.06451	743.8374
129.08754	230.5126
171.09558	212.68417
175.1132	536.18567
200.09456	280.68002
243.12741	282.95868
244.12733	252.39246
254.08867	217.85449
255.144	361.2352
268.12708	1054.4022
299.16037	576.47479
313.11362	421.42322
339.1723	1061.8649
341.1203	1025.348
389.20065	1605.729
412.15448	1062.6465
427.24722	1789.0863
429.33908	821.48547
438.19754	1171.7499
455.22662	13115.59
473.22775	686.10376
487.16583	737.5885
552.2226	820.28705
579.22839	708.09882
580.2038	497.87759
597.23547	905.59955
598.20428	1899.5747
608.18231	862.73383
615.21875	19607.139
653.27283	1691.5861
655.31018	1459.1078
664.26263	1605.6998
681.26123	9127.9199
698.28589	3886.9441
733.29156	1315.6647
737.23761	1336.7847
754.26965	7767.9048
771.28796	4115.6646
795.28748	4240.6055
796.26135	3769.9463
838.37146	3166.6057
840.25879	2107.6482
866.33325	2232.5352
899.35687	2702.2739
923.39294	2734.1174
940.41071	6266.4141
941.39362	105703.71
944.28925	3593.1021
1007.3219	2261.8438
1010.3011	6386.8535
1023.4398	2316.0535
1026.382	2241.6853
1036.4436	2409.1216
END IONS
BEGIN IONS
PEPMASS=1114.6548
CHARGE=1+
TITLE=Label: H21, Spot_Id: 23229, Peak_List_Id: 23606, MSMS Job_Run_Id: 10266, Comment:
70.043274	1740.5822
86.07711	4201.8911
112.06708	11948.695
129.0977	4677.2759
157.09201	1323.8503
175.10724	6937.978
212.12682	1366.5265
230.14861	1818.3877
242.13976	7277.1152
254.14531	1759.6681
255.13437	32660.711
272.16245	40156.531
299.16144	29311.982
333.14072	7933.335
354.19037	8554.665
356.1745	5761.2041
371.21478	10089.749
384.22601	8593.6826
404.20328	4691.3657
412.22461	9543.043
427.1958	7655.2725
432.18591	8727.3828
467.18771	7205.8647
475.21332	8658.9082
503.21133	10506.542
512.24786	6864.835
518.25616	8435.5049
574.25781	9853.2158
575.26239	13507.195
597.25946	17245.658
602.25739	7051.6089
631.24268	13994.14
646.28107	12890.987
703.2962	22690.686
716.30902	24516.477
718.33112	7172.5396
726.29572	9969.502
730.28333	11112.577
744.30188	29325.844
815.37543	5628.4155
816.3537	11590.039
825.35498	8364.9287
843.36169	11250.65
856.36554	5071.1987
873.38361	36137.98
883.36707	1913.9987
967.40985	1984.4233
984.43927	4416.1924
1001.4595	15402.617
1011.4573	3069.8508
1012.4249	2095.3281
1051.4253	2391.7156
1053.3302	4031.7141
1055.3387	1903.9342
1058.4906	2130.7603
1068.5488	4426.2715
1069.5413	3238.7712
1070.5476	11192.687
1072.4886	4240.9575
1073.4064	5716.1245
1075.3094	2118.7905
1076.3403	1953.3812
1078.4991	2602.9092
1079.5715	11741.57
1083.3062	2950.7234
1085.4636	2953.2415
END IONS
BEGIN IONS
PEPMASS=1151.5676
CHARGE=1+
TITLE=Label: H21, Spot_Id: 23229, Peak_List_Id: 23618, MSMS Job_Run_Id: 10266, Comment:
86.085587	114.56394
104.03175	106.26252
112.06493	239.03426
157.09781	124.88777
158.06696	120.05415
175.11142	1674.6783
203.10344	234.28557
229.13235	105.57417
231.10173	403.62943
244.07147	124.87715
257.17001	107.61664
272.18851	213.96368
305.14383	363.66043
322.18271	521.05151
357.16891	193.42981
358.14508	270.82312
360.14609	1641.1091
402.15445	168.10689
414.32294	224.88608
418.19653	239.05411
419.16263	745.60962
436.18829	1029.4027
473.18231	259.49734
505.17365	422.32651
542.3269	291.93164
565.16357	463.59042
587.21155	469.93381
605.24469	327.47565
606.39191	259.94656
622.19214	431.50058
637.23529	292.60843
645.16565	284.54819
646.23779	300.42911
662.20898	915.71783
679.21277	826.33606
698.29578	338.65115
705.36743	264.2435
710.26532	311.32474
716.25653	314.07138
775.27948	561.86377
792.29742	4448.3135
842.39954	442.19235
853.25281	410.53476
854.35706	559.73755
993.34686	633.18341
996.34119	8469.9717
998.27789	920.79614
1000.4129	839.0531
1020.4064	932.31458
1021.4205	485.2515
1023.3723	687.14478
1024.3312	522.31866
1025.3066	630.58698
1027.2993	1311.1462
1055.338	463.67828
1076.402	1058.7484
1089.3989	4920.9702
1091.3564	1100.7921
1092.4113	3427.0593
1093.3689	1010.7918
1109.3668	1688.8927
1111.353	1250.6315
1114.4543	4271.6011
1117.4347	1174.5399
1126.3851	1445.7708
1130.5531	1381.6018
END IONS
BEGIN IONS
PEPMASS=1167.5604
CHARGE=1+
TITLE=Label: H21, Spot_Id: 23229, Peak_List_Id: 23617, MSMS Job_Run_Id: 10266, Comment:
112.06355	130.68086
175.10907	256.56833
272.14621	119.17055
418.16904	125.08248
436.17865	180.0269
540.23627	138.53877
662.24963	181.73753
727.27063	116.75416
754.19238	100.28415
756.29932	106.75792
792.30884	450.35083
827.27081	136.23274
881.3999	234.87003
968.21863	192.93132
1012.2951	373.98328
1015.3057	318.43918
1018.3732	270.97363
1020.4187	347.6832
1040.4343	533.0224
1042.3037	472.39478
1054.3013	338.31848
1076.4579	7348.9697
1078.3623	1786.7983
1080.2014	561.76636
1103.4935	43755.117
1105.3734	12116.118
1109.2914	1818.2917
1114.5942	894.77777
1124.3269	537.38794
1126.3811	984.90192
1128.4044	535.73114
1140.4518	580.51556
END IONS
BEGIN IONS
PEPMASS=1312.7463
CHARGE=1+
TITLE=Label: H21, Spot_Id: 23229, Peak_List_Id: 23608, MSMS Job_Run_Id: 10266, Comment:
86.072372	1267.4509
101.04275	1123.5808
112.05988	2373.1687
120.05172	549.35938
129.08316	818.29083
136.05653	1204.2839
158.06882	1170.9595
175.09735	16969.57
201.1078	880.49048
249.14169	1450.6748
256.10968	899.04382
274.12158	2548.7227
277.13959	3692.0063
288.18723	4030.9497
358.18848	2780.6912
364.16525	2402.896
375.20844	4115.2129
387.1972	4746.522
389.1955	2111.2322
433.18234	6896.8779
451.18884	5560.3945
458.21695	1889.8553
486.22577	4239.5015
503.24387	5122.6406
522.24304	6591.7256
532.22778	8351.9678
533.63904	2729.7822
550.2298	10216.277
616.2467	3314.3086
633.25409	6991.459
635.30182	2294.8025
645.28015	2313.6846
650.27136	8668.8076
662.2688	1405.7186
663.29071	4898.8037
664.30151	1490.9863
697.27393	1503.3291
729.29828	1438.2922
746.30658	3713.6001
763.34546	8023.6177
782.29852	1012.4843
810.32629	1902.2518
827.37341	1090.4218
839.25714	994.80389
862.39087	6461.3979
872.41644	1131.3495
911.33527	725.88306
932.36914	912.48029
949.41351	8159.4204
959.39166	698.80035
1007.4566	674.18524
1008.3378	1308.9482
1025.4432	1439.0601
1036.4647	6889.9683
1046.4042	1247.7883
1149.572	3437.1021
1162.5228	3442.8
1165.3407	2821.4912
1184.3684	1423.3616
1186.3401	3759.1096
1205.5547	2992.2268
1245.7291	1551.3499
1248.5469	2367.0249
1250.4143	4117.0464
1252.3887	2991.876
1256.4149	3035.4517
1266.5303	3100.7256
1268.6907	3372.3257
1270.5552	4482.2656
1271.4995	2283.3545
1272.4137	1908.7379
1273.4054	1980.9674
1276.6027	3181.9595
1277.5577	2231.9429
1282.7046	13305.063
1283.5819	18042.342
1285.4624	4777.187
END IONS
BEGIN IONS
PEPMASS=1362.7981
CHARGE=1+
TITLE=Label: H21, Spot_Id: 23229, Peak_List_Id: 23607, MSMS Job_Run_Id: 10266, Comment:
70.038666	1399.1399
72.055153	1897.9132
86.071335	905.87311
112.06303	4645.0903
129.09117	1839.2716
171.12973	913.57434
175.10112	21047.391
185.08147	1237.6528
199.14453	5414.4199
227.16386	12938.766
247.13054	817.51813
298.2005	3939.8491
312.21729	3061.8889
314.13553	1961.7957
326.23019	33823.277
332.14383	2204.0476
344.155	2214.0325
361.18161	4228.9946
397.29352	3697.9797
411.27374	4889.6113
425.29285	40306.168
459.27411	2327.9358
473.28281	2798.0615
491.1951	4558.187
496.35016	2299.5107
508.21689	7764.4741
518.19885	2960.4753
524.34619	15917.141
558.31512	2748.4871
572.33405	4294.3721
578.22723	2295.9189
650.24194	5015.8105
657.23199	2665.9363
665.21722	1568.399
671.38019	2642.291
674.36188	1621.3527
675.23615	46917.668
692.25922	39261.926
750.28955	5985.5674
797.2959	3414.5645
804.29272	2552.1934
821.30493	1846.6038
822.27594	35665.387
839.29993	27804.438
870.31708	769.93762
879.28485	1017.6887
896.31708	963.90845
920.26593	766.7384
921.3493	2613.2666
938.35913	15791.975
948.34656	1374.6285
1010.3215	1150.6
1020.3746	937.04138
1037.4235	10489.306
1047.3829	817.44904
1123.2998	1155.1353
1136.5002	8265.4727
1147.3971	1061.0596
1208.3698	2154.2266
1210.4437	1539.0842
1213.4214	2017.5129
1214.5919	2048.8245
1236.2971	1915.0941
1249.6049	1926.0923
1252.4513	1139.6584
1259.6132	1670.7206
1305.465	2606.9277
1312.5718	3747.1428
1318.7322	4217.4258
1321.5085	3624.6394
1322.4042	3710.251
1327.4777	4368.3721
1332.7646	6537.9707
1333.6486	5506.6943
1334.547	5405.2749
1336.3938	3894.6626
1341.3395	2439.3267
END IONS
BEGIN IONS
PEPMASS=1747.9565
CHARGE=1+
TITLE=Label: H21, Spot_Id: 23229, Peak_List_Id: 23610, MSMS Job_Run_Id: 10266, Comment:
70.039192	418.31519
86.073318	1136.4614
112.06296	2406.6917
120.04753	163.85121
129.09142	1030.9535
158.07457	456.66489
175.10345	3934.7522
215.0968	656.3363
228.11307	234.08284
232.12653	632.19501
233.13667	406.20108
303.17462	847.40985
328.18918	2866.2888
343.18683	374.43924
360.19833	1508.8278
376.21442	500.96622
398.21118	636.37537
430.21878	1001.6669
441.24408	405.01129
442.2525	441.28214
447.24722	2774.0354
449.36917	410.09442
469.24222	741.86267
475.25046	2908.3521
487.21695	700.65088
489.26099	552.66113
543.25507	646.48138
560.30847	2239.2607
583.25562	578.34277
588.34613	1040.7076
589.3017	618.41321
601.27502	578.6684
643.34576	712.0376
661.37885	758.32172
700.41473	613.09399
702.32544	2075.2632
716.39404	425.36081
718.38055	1758.3475
758.31824	578.84412
759.40259	473.44376
775.36725	3544.7388
777.48517	734.46332
815.44373	881.1781
858.41394	1220.9252
873.39819	431.28687
876.3924	1784.4349
891.39728	887.09753
911.42334	449.23892
916.38513	1331.4751
918.55511	448.71799
929.44934	455.2258
933.40338	3632.4231
943.43585	534.51862
1043.4996	8525.2275
1046.4979	1941.0182
1060.4939	473.0239
1080.532	408.44092
1086.5121	1192.0001
1103.4725	3218.7429
1118.4812	657.43225
1125.5371	487.63086
1143.4875	2397.3772
1160.4828	6447.4551
1239.5494	494.95679
1255.5554	1197.7448
1258.5544	464.9285
1273.5636	3819.5144
1276.543	277.07062
1282.5579	380.72299
1350.6328	330.40997
1368.6852	2117.4873
1370.5543	770.79285
1402.6598	265.39407
1403.7555	524.15723
1420.6233	3920.3391
1423.5194	494.39294
1431.5325	386.85831
1489.7688	1774.8621
1491.6644	1189.2191
1515.8109	2611.7288
1518.6835	1254.5801
1531.795	2461.5728
1533.8007	60554.48
1535.6827	23559.57
1538.4836	1261.783
1631.8473	1745.183
1632.7471	4250.0645
1648.8864	1906.7277
1686.7842	2984.1797
1688.6058	3510.7122
1689.5536	5519.6938
1693.6709	3058.3425
1703.9967	11267.282
1704.8488	14086.242
1706.7084	8450.7754
1718.0999	1487.4493
1718.7164	3279.0359
1722.3846	1884.057
1725.5079	1322.8915
END IONS
BEGIN IONS
PEPMASS=1933.0803
CHARGE=1+
TITLE=Label: H21, Spot_Id: 23229, Peak_List_Id: 23614, MSMS Job_Run_Id: 10266, Comment:
112.06168	330.00595
129.09491	125.60767
175.10892	634.54785
186.12343	140.67754
215.10588	116.50792
232.1143	172.6468
285.14249	117.07859
303.15289	199.18469
328.19916	150.04626
343.16788	162.89714
360.18655	267.9509
400.23788	540.95447
430.263	362.96613
443.26831	174.19041
447.24628	746.58948
475.27832	139.52765
485.28937	297.79483
499.28751	140.9106
513.30878	341.47253
560.34961	375.06125
569.28711	191.9994
631.44403	201.35039
632.41937	219.8299
660.40216	545.52722
661.36993	404.64209
662.48981	280.36389
676.53485	263.69199
696.47174	179.46967
718.3811	553.61755
745.44299	263.8558
757.32196	234.23619
773.4447	357.72675
775.35291	730.70593
858.41547	305.82092
876.43066	255.96629
878.57465	231.96481
879.40784	254.34824
887.47894	473.28024
894.38641	216.08035
909.56885	213.09016
916.49243	370.56442
933.41724	883.29962
972.50555	307.22433
1001.6227	395.71051
1046.5276	814.42316
1075.385	290.33511
1103.4792	1055.6272
1119.4873	194.71339
1120.5684	258.28833
1143.5126	460.22858
1144.4038	294.21252
1157.645	301.14377
1158.6171	228.36247
1160.5172	2039.8209
1180.214	283.33771
1256.5565	379.98026
1273.6074	932.36414
1275.4619	354.66776
1300.5817	135.93166
1368.3005	187.88388
1371.4089	241.22552
1372.5985	384.70078
1389.6606	266.0936
1407.5992	162.12497
1420.6716	1464.5698
1422.5739	177.99963
1423.5687	150.70255
1478.5392	462.67245
1488.4968	399.92343
1515.8085	1039.2723
1530.6704	564.25592
1533.744	20344.314
1548.6818	396.84436
1554.2461	596.72974
1631.8152	1011.7944
1633.6069	548.35028
1648.8999	658.15094
1650.5878	395.7222
1777.7616	645.91357
1781.7906	1115.0685
1783.6913	729.98035
1803.74	1007.5372
1808.7377	2339.7595
1811.6205	628.02521
1824.8696	609.85822
1827.7987	828.39886
1843.8492	1267.4486
1857.0566	578.4201
1858.8275	1090.5691
1866.8724	1434.1765
1872.7402	1647.9802
1874.5889	3121.1631
1876.6804	1785.5938
1889.0314	3332.0581
1890.9	2727.3611
1891.7974	1978.1102
1893.6964	2381.479
1895.5865	2101.4448
1899.8494	3217.4756
1910.6335	1620.8169
END IONS
BEGIN IONS
PEPMASS=1959.069
CHARGE=1+
TITLE=Label: H21, Spot_Id: 23229, Peak_List_Id: 23619, MSMS Job_Run_Id: 10266, Comment:
112.0663	114.86531
129.09396	190.74319
175.11137	747.23071
232.14102	153.55638
360.22528	111.24929
398.18115	388.94647
400.25967	249.91052
402.25787	388.66354
419.27744	684.60675
451.31219	122.44279
473.26447	287.95242
481.15372	240.82918
482.22882	256.81372
490.35071	215.33336
499.22012	572.40771
526.46344	355.78757
584.31689	209.58972
594.31763	598.97723
603.4353	134.59039
612.31458	549.99902
640.50513	780.87372
660.41309	448.62332
707.39105	181.79451
725.38715	754.24829
727.36786	134.31927
743.39142	209.78171
755.66357	453.29547
761.42969	269.26865
818.41003	505.32474
839.44031	183.19402
845.70343	149.86275
856.47919	563.72369
891.38354	270.82684
902.74768	314.68182
911.36053	229.50458
919.48114	259.63956
969.5141	279.93375
990.52759	530.76239
1030.7467	557.10773
1040.4691	142.3555
1045.5956	294.34412
1100.5918	134.28798
1103.6315	657.88812
1159.5707	295.0289
1160.6672	291.60706
1234.5271	372.17206
1235.6307	265.83206
1272.7367	305.43213
1273.623	539.93774
1284.5476	265.86887
1316.4417	280.54752
1326.5482	281.82861
1327.7036	254.79697
1347.6924	765.76691
1360.6777	263.52878
1386.4232	352.0213
1440.6505	675.61371
1443.7692	287.45087
1460.7411	679.76587
1481.7562	279.35992
1525.6555	269.4794
1533.7845	721.59491
1534.7223	358.53082
1561.7623	353.47131
1608.6392	633.534
1632.86	622.04065
1633.7517	743.42651
1729.7996	983.81512
1747.8292	1395.2971
1798.9855	1583.6752
1803.6558	1073.7322
1826.6848	951.96234
1830.9364	989.12732
1844.0723	12589.72
1844.9635	20601.76
1846.8583	8103.3936
1848.7378	1274.887
1850.5082	1171.6165
1896.9052	1531.8063
1898.8112	1535.1309
1900.6643	3314.5471
1904.7651	1429.5051
1911.1165	4162.5352
1914.983	3800.709
1917.7732	1748.5106
1918.6543	3888.967
1921.6949	1344.4373
1925.7543	1518.5021
1931.6743	1597.1827
END IONS
BEGIN IONS
PEPMASS=1988.0098
CHARGE=1+
TITLE=Label: H21, Spot_Id: 23229, Peak_List_Id: 23615, MSMS Job_Run_Id: 10266, Comment:
175.10902	154.43755
277.15067	150.77298
346.13422	135.87531
364.22015	141.16786
387.24081	136.37527
389.26004	114.85486
437.2189	117.37016
440.32761	109.38805
441.32376	108.90158
451.25891	215.09622
458.30441	127.67351
503.23706	116.49652
522.31134	162.35638
532.27789	365.28345
534.3175	129.99455
535.32379	143.86879
548.2959	110.02505
550.28979	259.98901
565.23499	112.96365
645.25684	110.93155
663.3692	201.99065
694.32489	292.28268
696.49304	243.11972
816.30981	116.65392
833.3269	912.50378
840.43042	133.07794
850.35022	516.97919
919.53186	172.43233
963.44727	501.29196
964.45837	183.73862
1033.4214	913.60876
1050.4319	824.11694
1053.4592	159.36285
1085.4508	123.55657
1137.6061	218.29262
1145.6204	281.4747
1161.4628	511.85727
1163.4296	199.05345
1178.4856	489.55075
1250.4966	163.73019
1266.6031	279.49963
1294.5791	840.57129
1308.5491	683.51263
1309.5656	332.23962
1313.7839	488.40674
1325.5291	877.73126
1348.5085	1022.4686
1395.6869	938.70319
1421.6383	410.31183
1423.7245	554.22345
1438.5934	640.12366
1524.7148	852.23346
1526.6161	854.67126
1534.5911	579.42322
1537.74	392.14163
1538.6777	384.74643
1552.7675	970.45001
1553.6421	419.20044
1579.6941	495.55579
1606.6267	436.965
1624.8135	381.10974
1625.6636	425.64505
1711.7062	1035.9652
1739.4142	628.14862
1813.8502	750.21979
1815.7189	1144.451
1818.5282	733.80151
1839.8192	1035.1797
1841.8484	1698.9774
1842.8328	609.83728
1843.8715	732.58521
1858.8497	987.69952
1859.9534	11438.26
1861.785	7860.4697
1863.6718	1713.0542
1875.8174	2053.3352
1897.0222	1886.4739
1927.6985	2494.3909
1931.8119	1427.7076
1932.7057	1727.4993
1934.7361	1396.7683
1938.954	1724.6504
1944.6991	2165.6902
1960.9656	1830.0111
END IONS
BEGIN IONS
PEPMASS=2116.176
CHARGE=1+
TITLE=Label: H21, Spot_Id: 23229, Peak_List_Id: 23616, MSMS Job_Run_Id: 10266, Comment:
129.0909	123.43596
175.10947	197.00612
328.14447	134.34193
407.19629	138.96419
443.25079	135.38193
517.29047	154.87268
529.31647	127.84756
535.33105	1459.9813
563.31323	120.30449
614.28369	116.07579
642.35114	194.63632
643.25323	149.38165
663.40076	724.83112
692.31097	176.81703
720.48676	689.86896
721.42853	180.66678
777.43542	1342.5007
779.50421	154.76476
780.50958	201.30017
830.45544	142.06952
847.47498	248.28654
864.45111	1646.3621
890.6488	102.0124
912.51563	148.14392
927.44604	210.62088
977.55463	1520.9081
1019.15	122.45037
1027.4781	190.31798
1067.6627	204.6071
1084.5176	531.50067
1090.6033	775.92224
1140.6199	170.67976
1148.5653	131.46115
1154.6198	127.93057
1171.5087	100.31868
1186.573	261.21924
1204.5665	783.255
1231.5873	120.21132
1250.6296	186.67282
1273.6643	166.47382
1274.7821	308.41534
1283.5646	250.25175
1291.6584	1947.8759
1326.6016	225.84764
1336.5201	276.86411
1403.5542	321.59833
1419.5452	199.45906
1420.6313	738.8241
1437.6636	202.30956
1444.6451	247.35805
1468.6836	574.96863
1474.4713	277.47095
1524.5197	157.31493
1552.5239	241.15781
1564.6082	262.93024
1582.8798	126.2645
1618.8024	5626.689
1622.6954	323.12576
1663.7045	218.87657
1678.8724	1113.4557
1681.7855	198.95027
1682.7166	260.13812
1720.9333	148.13968
1730.8292	420.40045
1735.8579	248.87283
1747.9314	866.38037
1749.7886	254.68433
1750.6531	690.5307
1776.6716	503.65961
1904.0396	1111.3629
1969.9663	1207.6449
1988.1415	730.78473
1989.0212	866.73181
1989.9189	1648.7517
1991.6661	1082.4594
1998.9022	733.6701
2034.8246	593.59149
2053.8853	1886.045
2055.8123	1117.9763
2059.7815	1198.9268
2062.9119	1471.1228
2066.9365	676.6955
2068.7104	1317.8235
2071.8647	965.97437
2074.9153	1595.3904
2077.7288	3007.2461
2081.7415	828.45343
2087.4844	855.60663
2089.8271	445.78229
2093.5757	630.09985
2094.626	543.90204
END IONS
BEGIN IONS
PEPMASS=2134.1843
CHARGE=1+
TITLE=Label: H21, Spot_Id: 23229, Peak_List_Id: 23613, MSMS Job_Run_Id: 10266, Comment:
112.06715	551.60822
129.10843	272.80273
175.11247	1150.5573
262.16977	209.06976
300.20862	689.44562
332.25714	124.37487
333.22379	210.09492
342.26175	139.88583
371.22107	124.455
387.15759	119.60413
389.20932	171.27107
399.2807	194.53871
404.25079	524.33136
414.20789	127.42728
474.37448	135.89465
500.35464	158.16608
517.36176	378.13797
528.53387	152.09987
571.34991	162.60489
599.36871	165.66913
617.30884	120.70385
664.44928	352.353
665.35114	123.44781
682.29498	139.94347
701.48462	227.02171
718.39221	136.55739
730.43347	190.50273
735.47498	597.72919
760.34882	128.02574
799.53473	176.02696
803.39191	195.05812
848.56207	343.66571
864.80969	137.40891
872.45978	181.18872
887.57922	135.96376
891.039	212.49014
905.5849	546.18756
916.50531	159.9458
999.70392	315.54022
1018.6044	231.76088
1058.6277	168.31549
1075.5839	1352.2494
1113.8879	133.09805
1176.6559	1702.251
1185.8114	186.27284
1209.6951	270.26324
1226.6173	114.88719
1227.7826	139.45741
1273.679	1133.3405
1286.6509	126.82696
1290.73	444.59708
1295.756	335.83151
1313.6766	844.15381
1347.6794	1531.3292
1392.8403	223.09122
1434.6644	1338.0226
1443.6044	196.58405
1447.5239	235.68451
1451.6927	162.36105
1474.584	164.28383
1493.6426	263.27362
1528.608	109.90934
1535.738	564.38611
1565.6654	197.46031
1603.6803	416.54898
1605.7996	428.21939
1606.8112	4554.5728
1609.756	481.86923
1640.7206	3219.4114
1646.9697	191.29176
1716.7654	399.68024
1727.2566	224.36884
1729.7612	309.9874
1735.7904	739.95746
1746.8297	269.1232
1757.7971	384.23727
1775.8949	206.81018
1837.7423	256.11057
1963.8992	827.07806
1965.7667	606.71008
1976.7717	561.59741
1991.9153	2060.4846
1994.7728	636.26587
1997.9475	547.26337
1998.8384	548.44025
2008.8252	1143.8009
2009.8594	7639.3525
2054.1423	744.57813
2059.8608	642.13171
2074.8882	1309.5709
2079.7468	1769.5656
2090.2852	2467.4932
2091.1172	4207.8071
2093.9048	3861.2947
2096.7493	1517.0341
2098.9854	978.50153
2103.947	951.40045
2105.1597	759.4942
2108.8362	897.81531
2112.8098	976.35327
END IONS
