# Supplementary material for: Comparative proteomic analysis of a membrane-enriched fraction from flag leaves reveals responses to chemical hybridization agent SQ-1 in wheat
Source: Front Plant Sci. 2015 Aug 26;6:669. doi: 10.3389/fpls.2015.00669 (PMC4549638; doi:10.3389/fpls.2015.00669)
Supplement: Supplementary file 9 [file Data_Sheet_1.ZIP › Supplementary MS_MS data/spot 108.txt]

COM=Project: wsp, Spot Set: wsp\wsp01, Label: H24, Spot Id: 23232, Peak List Id: 22543, MS Job Run Id: 10265
841.49536	7209.8647
842.52106	254548.8
856.53394	62399.863
864.49512	13789.42
868.53394	16114.152
870.54968	158362.64
892.52045	6686.7856
940.50494	12115.813
943.53931	6635.2178
945.54785	16707.436
976.52997	25598.848
1031.5586	64143.379
1045.5736	17169.508
1048.553	71963.164
1055.5422	8288.8936
1064.5314	30556.201
1066.5735	110700.77
1080.5237	29158.271
1092.5868	16730.369
1139.6481	8281.1934
1170.609	11764.602
1177.6376	8726.2744
1202.6239	65133.023
1218.6149	92810.625
1228.6344	6375.7485
1234.6163	7792.0757
1240.597	8954.6729
1260.6514	6518.2568
1284.7211	6767.0112
1295.778	9992.2588
1297.762	6314.1577
1303.7017	7658.7969
1318.6917	5692.8511
1435.7449	8238.8447
1453.7566	180891.94
1465.756	8323.0596
1475.7361	11716.462
1482.7878	25283.852
1518.8406	21814.475
1530.8014	71404.031
1546.7927	47580.648
1558.8209	9098.1982
1589.8119	118259.93
1593.8014	7821.9243
1601.8563	5847.6445
1613.8622	11002.176
1617.8391	10542.562
1635.8575	8198.709
1664.8979	6987.3511
1708.9224	5357.6479
1711.9407	9326.7979
1718.8816	6017.0723
1730.9102	5887.5737
1734.8802	6608.0186
1741.9677	8047.75
1837.0266	9944.3203
1839.0077	4254.5845
1855.9806	4908.585
1865.0659	8017.1396
1882.9984	16446.314
1885.0109	2948.1404
1928.0409	106530.57
1942.014	3296.4229
1950.0168	6030.2344
1956.0651	2880.4077
2011.1661	27529.938
2075.1775	8073.6084
2077.1079	7154.5176
2078.0574	6101.6079
2094.0735	22911.496
2124.1707	6582.4678
2141.1694	24992.826
2143.1719	12676.665
2173.1079	11484.873
2189.1074	7634.1382
2191.1113	22815.18
2207.1155	17259.252
2211.1294	9964.3896
2225.1423	6728.9238
2233.1233	10580.018
2247.1448	4987.3916
2272.1987	5293.7759
2311.3303	7177.2056
2335.355	52995.816
2353.2957	75287.742
2375.2805	6040.0303
2381.3201	11617.165
2415.209	5721.3721
2546.3289	2537.314
2979.4319	1919.8396
BEGIN IONS
PEPMASS=856.53394
CHARGE=1+
TITLE=Label: H24, Spot_Id: 23232, Peak_List_Id: 23662, MSMS Job_Run_Id: 10266, Comment:
70.047295	128.4706
86.076241	534.96814
100.07959	113.30275
112.06609	414.94904
129.0937	244.37379
175.10535	501.69672
185.09557	420.11401
187.1017	113.38292
212.10585	112.3749
254.11205	189.52879
255.11784	1912.6588
268.14514	258.24249
272.14514	2007.301
286.14902	1400.937
341.15408	327.09149
357.21347	395.06372
359.15289	306.33261
367.18875	356.54074
368.18085	863.45227
385.19962	2272.2639
444.21115	219.44504
454.19003	4701.688
471.18509	224.79231
472.19617	5342.1157
539.2533	279.48532
554.24878	204.7774
557.23065	487.79523
567.25592	1130.0199
568.33026	479.16931
571.27014	1075.9341
585.27429	399.77859
631.15063	326.87622
654.28925	409.12204
672.28979	656.12842
793.27649	726.65057
794.24969	562.63751
810.49127	537.24371
812.40173	6197.0337
814.32086	494.46484
815.27069	1028.5121
826.4165	1149.9077
828.31665	558.81891
829.15936	749.3833
831.48773	551.52203
END IONS
BEGIN IONS
PEPMASS=870.54968
CHARGE=1+
TITLE=Label: H24, Spot_Id: 23232, Peak_List_Id: 23652, MSMS Job_Run_Id: 10266, Comment:
70.034645	629.909
100.08356	46697.027
112.05904	4337.9155
129.08571	1676.6771
157.0813	776.30371
175.09296	4023.3569
185.07652	851.24622
199.11652	2903.7256
230.11551	824.34882
254.12694	1082.1051
255.10547	15919.472
272.13052	25939.184
298.11169	1237.2802
300.1506	10282.905
368.16644	5398.5864
371.20679	1703.8175
381.17297	2365.303
385.1832	8992.2393
399.18454	20217.193
442.16843	1212.4827
454.18362	1219.1045
458.20349	1733.2684
466.18173	4303.542
468.18582	30900.93
472.1926	10569.449
474.33249	1417.9485
484.19037	3604.8567
486.19293	73428.758
571.24451	13361.126
581.2417	28469.225
582.52563	8659.1563
599.24768	7790.7788
654.26483	2286.9656
672.26129	6415.105
743.32019	5241.7783
753.28375	5767.0732
812.31836	4808.6016
824.48535	4283.2646
825.38019	4203.7715
826.40155	59251.207
828.30847	5568.0049
829.2702	4883.8779
840.41571	14683.698
842.32281	5107.8032
END IONS
BEGIN IONS
PEPMASS=1031.5586
CHARGE=1+
TITLE=Label: H24, Spot_Id: 23232, Peak_List_Id: 23661, MSMS Job_Run_Id: 10266, Comment:
86.069038	163.18495
112.06476	326.83386
129.09332	107.0296
158.07104	176.795
175.09488	1382.9441
228.13594	106.56086
242.13934	395.70544
244.071	300.28549
246.14067	131.87013
248.23273	107.69511
333.16299	381.77399
357.14124	485.66553
372.10165	277.86478
374.14621	241.20166
400.11465	296.18488
417.18805	406.15482
434.16638	600.94824
440.17737	234.08226
443.17529	185.53438
457.20959	209.02625
458.14383	311.30615
468.1347	254.46056
485.17697	1811.1785
504.30255	292.01501
530.21234	262.21912
547.23633	756.37854
570.25146	707.51251
586.19073	264.62048
598.22125	993.90778
646.24249	234.64508
657.20313	251.54741
658.28107	301.7449
660.26788	287.44086
675.26324	9448.8926
681.28162	362.32983
699.28156	279.05652
759.40027	383.27991
773.2514	619.54974
775.27625	441.80872
787.10352	320.57574
790.27338	1534.7045
844.48901	342.12552
849.48499	393.79953
952.38025	713.76636
953.41583	655.65466
965.53253	3235.6038
967.42902	973.9516
968.36786	2826.7449
987.46558	3009.0278
989.35736	1531.9958
992.28339	773.6651
995.36816	843.48785
998.35089	780.828
1001.4946	766.70282
END IONS
BEGIN IONS
PEPMASS=1048.553
CHARGE=1+
TITLE=Label: H24, Spot_Id: 23232, Peak_List_Id: 23658, MSMS Job_Run_Id: 10266, Comment:
86.066719	607.48499
110.04604	1438.0355
112.06123	1101.3873
129.09076	457.85452
158.06911	228.93253
175.09401	5300.3286
214.07576	223.39316
217.11266	261.79126
228.11575	404.88165
245.10373	517.93646
255.09514	394.88422
299.17374	858.34534
326.14954	1263.9042
327.15863	2026.7025
330.10663	632.27344
343.16681	2870.9744
345.12234	1564.0403
347.12775	677.4248
382.18225	754.19586
430.18857	1165.3253
432.30026	732.89825
458.17807	4697.1147
461.11105	1757.5708
463.16989	1475.647
478.1326	1484.4768
480.18735	1409.413
543.25464	1625.6411
550.177	946.45703
567.20044	1174.74
569.20673	1446.0774
571.25	1285.5444
574.1781	1045.1764
591.18866	1382.1595
678.24225	2314.3708
680.263	1620.4819
688.23145	1108.6726
705.19531	1356.4025
706.21088	2409.2034
722.20758	1437.0175
724.21832	844.53558
758.36243	847.43457
767.24902	1446.0333
821.25958	996.79468
846.33124	842.39728
874.33093	1900.1793
892.31805	2460.5408
897.26202	4680.6113
985.35883	1813.809
986.31781	2804.2727
1006.3987	2525.0247
1008.3006	2594.2307
1009.2565	3090.1765
1018.4799	2268.4744
1019.3582	3481.9165
1021.2554	2080.738
END IONS
BEGIN IONS
PEPMASS=1066.5735
CHARGE=1+
TITLE=Label: H24, Spot_Id: 23232, Peak_List_Id: 23654, MSMS Job_Run_Id: 10266, Comment:
86.071747	420.50027
110.04679	2581.3914
112.06406	515.49854
129.09346	405.93887
175.10335	3379.7883
187.058	236.33705
197.08372	572.33405
225.08044	562.22229
235.11186	543.9173
246.10081	238.03506
256.10715	216.61438
300.14078	800.24634
326.15622	3755.7439
338.1301	359.34415
343.18155	10614.176
369.14398	1597.137
387.16077	2098.7488
397.21466	506.50858
438.20346	877.00146
445.19977	735.07788
454.23663	483.84833
456.15543	1065.1062
463.18945	4356.3359
474.2009	1264.0057
480.202	6933.2246
482.21179	789.91803
500.19006	771.19873
550.19617	2737.8091
567.22021	5518.9541
569.24475	914.78851
587.21698	2099.8701
593.22754	1137.2828
611.20526	867.49792
663.24725	1085.7458
678.23914	2712.9695
680.26831	5285.7788
696.25336	9827.0137
698.27863	2866.23
706.24835	2890.7996
707.41443	2487.5183
724.25806	8456.4678
749.28833	1118.2102
767.31274	2889.9324
821.31958	2372.9036
892.35248	5267.2476
896.23041	6080.1514
910.36725	4925.6543
914.23749	5678.7378
937.43109	22112.246
939.33472	4339.2842
1000.613	47322.957
1001.5007	61654.973
1003.3698	19795.115
1006.2958	6376.6816
1036.4899	12223.689
END IONS
BEGIN IONS
PEPMASS=1080.5237
CHARGE=1+
TITLE=Label: H24, Spot_Id: 23232, Peak_List_Id: 23665, MSMS Job_Run_Id: 10266, Comment:
175.10411	759.66431
288.19592	137.68115
343.16019	172.91858
347.15909	173.55785
388.13998	273.06134
404.23184	125.23576
417.20853	127.71318
442.25882	108.93429
443.30017	174.08128
454.18076	137.05824
461.23404	164.08147
475.20453	111.15413
480.21286	128.57819
501.13257	124.47739
540.20441	134.7522
577.31433	152.1757
590.20343	329.73422
592.28107	100.61924
633.19293	135.88409
697.29169	206.4473
703.25757	406.41702
732.21539	222.10268
734.30139	470.41745
735.28223	118.94664
750.21027	353.1825
752.17865	182.66426
781.32678	289.55978
814.34399	538.95209
837.24988	564.45551
912.30048	1443.6034
932.49274	1674.3402
952.41864	9905.5117
956.66949	8339.3574
989.3988	3281.8101
1002.4767	1622.1235
1015.4371	1627.8002
1016.4339	81976.836
1018.3379	26384.426
1022.3198	2707.2915
1055.4004	1792.2125
END IONS
BEGIN IONS
PEPMASS=1202.6239
CHARGE=1+
TITLE=Label: H24, Spot_Id: 23232, Peak_List_Id: 23660, MSMS Job_Run_Id: 10266, Comment:
110.04868	455.68134
112.05808	291.04639
175.10126	1198.3325
272.19669	129.09178
274.16537	392.44458
337.11923	137.15974
357.18222	202.59288
375.17996	358.29401
387.2164	134.49242
415.20782	176.1676
432.21832	723.13776
436.21292	122.16117
445.15207	692.45032
447.33133	372.98859
473.14948	1038.7871
516.20129	683.38599
518.32312	415.63388
531.27191	820.47394
544.18164	1837.766
561.19299	436.86978
642.31134	381.74191
644.17749	544.31445
646.24799	525.35791
654.18433	254.07455
659.28412	775.21381
672.1944	4119.2744
679.8808	338.9751
713.25049	314.46082
726.20081	226.69836
728.34747	354.68323
730.31104	1362.6685
743.26746	1039.9756
745.30975	579.89001
771.23767	2230.4695
828.27411	689.36707
850.34009	948.56335
867.33844	1552.0055
911.27728	1263.9347
929.29797	675.02972
930.27936	699.57684
999.31415	648.01642
1012.4648	868.94019
1028.4187	895.94617
1044.4567	633.80945
1046.3811	937.53265
1047.3201	621.46375
1055.4287	910.93707
1111.4531	1045.3744
1136.6101	2096.1484
1139.4423	1652.549
1140.4052	1078.2373
1141.3683	1196.0417
1143.3669	1409.7023
1145.3939	3527.2107
1154.4077	1436.5879
1158.4934	7694.4805
1160.3999	1252.4778
1161.4055	1441.7125
END IONS
BEGIN IONS
PEPMASS=1218.6149
CHARGE=1+
TITLE=Label: H24, Spot_Id: 23232, Peak_List_Id: 23656, MSMS Job_Run_Id: 10266, Comment:
112.06739	117.12403
175.11638	372.1387
274.16531	132.8882
357.1857	141.69148
359.2012	135.6071
419.20651	112.9186
432.21155	268.51004
496.22168	118.30305
531.31793	258.37796
560.16492	324.03268
643.31335	527.40753
644.32135	172.6447
648.40466	129.62476
656.35004	343.84537
659.31024	261.30948
660.54321	434.32611
666.75049	217.76646
688.25189	501.28564
714.31622	1591.3547
723.33136	282.18753
728.35345	332.04175
730.32617	522.37988
746.30267	169.79485
787.26385	567.90973
788.2843	414.70102
850.34833	300.35498
865.36536	1172.0012
867.35419	1162.9866
868.36603	367.46344
893.34485	455.40121
922.4201	544.02466
926.39465	234.61266
980.36401	367.74731
981.37421	366.73837
1026.4332	1066.1808
1044.3644	1191.8735
1050.328	505.41104
1068.3564	2828.5137
1127.5219	8313.7227
1129.4048	2950.8228
1137.5585	2529.4143
1153.6217	2338.1392
1154.5605	246392.52
1156.4387	70677.547
1161.3953	2639.948
1175.4897	1830.5574
1180.3876	2123.4299
1196.4242	1970.2061
END IONS
BEGIN IONS
PEPMASS=1453.7566
CHARGE=1+
TITLE=Label: H24, Spot_Id: 23232, Peak_List_Id: 23651, MSMS Job_Run_Id: 10266, Comment:
86.078705	323.95569
110.0556	1112.7498
112.06937	803.44507
129.09952	576.51233
158.08432	307.21945
175.10895	4551.8706
202.07486	1055.1776
225.09108	360.54474
228.1237	500.90677
244.18405	266.56387
253.08366	1285.3461
288.20782	42597.332
298.19315	572.41956
315.16162	1101.2993
357.20859	870.72552
368.14502	1029.7549
372.19931	907.97937
386.21585	1790.7203
403.23587	5984.3301
413.2135	835.38849
441.21176	1245.7413
459.22101	2140.4348
481.20056	1374.8492
522.23712	1024.7955
523.24768	5802.6475
530.27069	1460.2349
540.27466	98870.156
550.25299	854.62201
609.24847	2262.5874
620.26813	1136.4315
637.28528	2257.7041
638.25165	6154.582
655.28119	7899.1558
686.302	2192.4438
708.29285	1342.7234
751.31628	3650.6394
768.33771	7136.5742
781.35907	615.56152
795.29559	816.80396
799.38495	696.33362
838.48364	632.09833
851.29773	601.87622
852.29742	978.10675
853.43561	752.50964
862.40741	1470.9568
879.37305	4786.4321
896.37317	7484.543
899.52521	922.74066
906.38043	1185.374
971.4787	1086.8096
978.44757	1109.9193
995.43689	6264.8594
1005.4351	1289.6079
1023.423	3155.1316
1051.4507	3615.7048
1064.4741	3155.6829
1068.4797	2827.5225
1082.4589	4185.1514
1094.4417	2411.2908
1139.4878	7760.7261
1150.5223	1861.6404
1166.4624	47460.922
1174.1525	5220.6245
1251.5258	5560.2432
1252.5964	7320.5444
1254.4636	1924.8477
1279.5521	10559.41
1297.5756	8163.2402
1349.6505	8741.5645
1366.6691	3506.6387
1394.585	6249.2617
1409.6803	3411.2825
1411.6215	5263.0044
1413.5192	3892.1848
1418.7263	3362.0327
1423.7839	7460.7871
1424.6108	10291.37
END IONS
BEGIN IONS
PEPMASS=1530.8014
CHARGE=1+
TITLE=Label: H24, Spot_Id: 23232, Peak_List_Id: 23659, MSMS Job_Run_Id: 10266, Comment:
70.035751	146.87132
86.06649	200.35667
104.03293	137.09161
112.06165	699.75684
129.08621	283.92169
157.08189	151.55006
175.09839	5023.1245
183.13239	240.36548
211.12505	176.37167
215.11694	349.90573
229.12184	143.74168
268.15002	283.83832
273.1203	307.96985
290.14111	1146.8914
328.15939	349.42746
339.1825	274.30859
345.25558	534.91669
346.17715	830.52295
419.19165	263.45035
440.25723	304.55295
445.23471	425.24524
447.16437	388.1619
503.22101	316.70071
520.22888	784.64044
542.26727	299.34988
560.24707	1768.7024
569.26495	258.4473
574.25488	334.67545
591.21893	747.00934
631.27625	344.82367
645.28912	318.46085
648.24896	1429.9055
657.36646	372.68661
673.33319	523.10382
684.28668	514.02881
761.36444	536.0484
770.30481	482.1575
797.40509	268.87912
798.2951	413.65576
816.32874	648.89575
823.29248	367.31201
840.28345	510.02713
841.302	4295.7661
858.33142	7190.5991
883.48834	269.86136
912.34351	383.7627
927.40607	645.96136
940.37231	273.39447
953.41803	836.86047
954.38666	647.04602
955.39435	436.0144
960.24261	267.17813
969.59558	259.70001
971.40198	47658.547
999.6189	340.36563
1068.4495	362.47498
1069.4146	1622.4746
1080.4156	319.97711
1086.4257	2295.0327
1131.3936	210.27425
1134.3925	297.87674
1168.5504	327.43283
1185.5107	1352.484
1196.5146	403.19977
1242.4203	946.55829
1246.4938	238.29221
1316.5862	788.90289
1318.4836	517.07971
1356.5144	730.00958
1362.554	532.17145
1366.5366	613.91626
1375.4722	710.85944
1403.4979	620.22955
1418.5775	794.18115
1425.6161	558.12506
1438.6748	563.02332
1456.4684	617.26013
1468.6416	1644.2335
1471.4929	1569.4198
1486.8037	3182.5486
1487.7053	3148.8167
1488.5853	4127.5498
1490.4816	2792.2092
1493.4415	1681.1112
1496.5566	1859.9746
1499.4623	1698.2114
1502.4956	2786.2122
1505.412	2578.4424
END IONS
BEGIN IONS
PEPMASS=1546.7927
CHARGE=1+
TITLE=Label: H24, Spot_Id: 23232, Peak_List_Id: 23664, MSMS Job_Run_Id: 10266, Comment:
175.08377	394.26785
841.31787	325.89499
857.32715	178.88194
858.36542	174.05975
912.3623	477.42407
957.43036	129.55225
971.40161	3217.5217
975.59564	230.81187
1086.3909	266.92047
1125.5375	164.355
1138.3109	138.80217
1183.4657	161.13062
1185.4117	111.38569
1186.5282	102.27285
1211.444	235.31656
1242.5536	1273.632
1248.4652	219.69798
1326.605	354.27533
1327.4867	279.40982
1334.2953	422.07736
1351.51	298.37231
1378.4329	1781.0308
1396.4316	439.1044
1439.7124	365.67923
1440.6992	415.0318
1441.6324	294.55573
1442.6128	410.40225
1454.66	434.60989
1464.6978	432.8457
1467.6722	414.23105
1481.9624	990.38977
1482.802	36926.016
1484.6508	17002.471
1489.5573	1089.2467
1492.4862	427.18842
1505.5255	461.64319
1509.3929	971.71411
1512.677	387.10818
1522.2664	447.19479
END IONS
BEGIN IONS
PEPMASS=1589.8119
CHARGE=1+
TITLE=Label: H24, Spot_Id: 23232, Peak_List_Id: 23653, MSMS Job_Run_Id: 10266, Comment:
86.072227	441.99908
101.04754	651.17603
112.06588	1598.5762
129.09578	711.40149
157.07504	226.16438
158.07016	594.53131
171.10767	229.97092
175.10481	9825.9004
200.13338	230.20058
216.08325	307.81668
228.12657	576.70001
288.21231	880.8114
311.1785	1175.0615
315.15985	506.27124
328.19083	671.31903
329.1792	2283.8374
345.23242	48048.043
377.09836	1069.2257
425.19324	826.54968
428.25955	1693.2555
442.22336	787.4436
443.22345	2249.9373
460.25864	3335.1331
475.18356	1015.6802
490.20313	1036.3665
540.2923	653.67981
542.27252	720.53741
543.28058	598.64673
559.3009	2813.3018
588.24597	1024.598
604.21582	1545.4033
656.30127	4495.4043
658.30707	593.35211
673.32635	3425.2273
675.29785	802.89423
683.28436	482.43118
691.24677	947.79572
703.25763	1654.5442
769.37073	1033.6787
785.28711	469.01929
786.38855	12126.938
802.33203	777.00812
804.30133	2451.7522
858.31781	610.08917
897.40546	677.65936
915.41614	3365.1035
917.38458	1724.1761
925.36182	904.55511
971.4458	1011.929
985.43347	985.01373
999.43329	1021.2606
1002.4289	5953.4136
1013.381	790.47101
1017.4127	989.88647
1031.4358	1501.6788
1082.4904	315.20172
1112.4158	687.38727
1114.4214	476.24054
1120.4851	781.04077
1130.4475	2649.5862
1145.4302	1263.8336
1154.4392	627.25269
1162.4426	3454.6038
1172.4323	655.95135
1187.4882	713.27631
1246.6809	494.33945
1261.5233	3489.9468
1329.4558	2557.3052
1363.6445	851.73816
1389.6262	2407.177
1391.4795	1371.4734
1416.5778	914.50995
1417.4662	1074.51
1419.4515	1952.8329
1436.5677	879.21234
1437.4659	1057.6021
1444.5804	901.3595
1498.746	9468.8652
1500.6158	5059.1187
1526.6448	3525.021
1529.6202	2151.0615
1532.5095	2876.6926
1546.6803	3835.6736
1549.5746	2834.958
1552.4469	2449.0698
1554.6281	3730.9426
1559.7677	3832.6934
1560.6272	6394.917
END IONS
BEGIN IONS
PEPMASS=1928.0409
CHARGE=1+
TITLE=Label: H24, Spot_Id: 23232, Peak_List_Id: 23655, MSMS Job_Run_Id: 10266, Comment:
70.041336	254.62836
112.06094	1323.6963
129.09241	424.83661
158.06621	225.75513
175.10544	5767.4727
201.11665	575.539
212.09795	213.52594
229.1003	947.34607
288.20856	1163.426
328.19678	1152.5591
344.16556	538.12152
372.15546	793.11151
385.20593	415.12051
411.25827	1570.5248
429.2496	3056.5537
431.21924	587.91791
445.20163	1549.598
448.255	2132.9924
457.25284	520.84705
510.29672	2780.9844
528.2912	1378.7029
544.27679	989.41974
545.2666	2115.4873
611.30865	660.54688
617.35834	860.3725
629.32892	789.33508
642.30249	6654.4131
644.34406	526.61322
657.32776	1205.0665
659.33838	6714.0293
685.245	370.26828
693.43054	223.52492
712.32672	486.37366
728.35931	498.76178
730.37091	524.49646
754.39117	622.93433
755.39142	1825.6188
772.38599	7188.6958
780.22308	225.37054
811.3739	329.97928
857.4787	668.35522
867.41071	480.0466
871.45679	2713.7019
885.40729	2353.5774
954.56323	919.12256
956.53143	1540.1064
972.45306	1984.3046
1013.4697	514.05359
1039.4677	1317.4781
1043.5128	3925.123
1046.6331	541.54053
1057.5356	573.85449
1111.6002	600.9071
1112.6029	724.62982
1137.6184	597.37964
1138.531	898.35565
1140.6855	836.46545
1155.7384	658.50226
1156.571	45436.387
1166.573	754.04016
1236.5654	636.50037
1253.5391	1377.4281
1254.5682	1529.9312
1270.6959	335.60226
1271.6025	11172.918
1371.5872	322.82947
1372.5394	452.2189
1382.5582	411.19135
1398.5134	243.06799
1400.5918	2333.3252
1410.5953	711.58313
1445.6221	215.67851
1452.5651	377.32352
1499.7444	2421.9578
1500.6443	1599.3644
1582.8242	225.73625
1600.8448	1780.3433
1602.6718	1170.6982
1699.8397	1492.7999
1701.728	1044.6195
1771.6322	1178.9574
1810.0797	1376.8439
1813.0355	15096.885
1814.8832	8560.3926
1816.7842	2751.4038
1837.0739	3024.6143
1837.9288	2461.1619
1839.7933	2789.0554
1851.8018	1271.3136
1866.9672	1357.3506
1867.8639	3222.8467
1869.7671	2977.3313
1871.6696	2289.0183
1877.6835	1078.6801
1883.0487	3255.248
1884.1219	7133.3496
1884.979	12272.451
1886.7828	6072.5254
1888.6582	2434.3223
1891.5417	1154.1356
END IONS
BEGIN IONS
PEPMASS=2335.355
CHARGE=1+
TITLE=Label: H24, Spot_Id: 23232, Peak_List_Id: 23663, MSMS Job_Run_Id: 10266, Comment:
70.047836	114.45301
112.06483	156.93259
175.11421	411.17404
233.17494	107.49587
261.18787	279.33893
339.20618	160.63068
723.6048	157.96533
724.52667	243.09573
794.49597	197.09471
863.41669	137.57904
1083.7291	221.23732
1084.5803	162.0722
1101.0803	199.62752
1178.7202	192.33334
1179.5605	262.87567
1308.7111	445.37122
1395.7861	113.90744
1491.8416	141.20338
1517.9226	100.8032
1532.7457	110.79173
1533.7013	412.33737
1536.8813	238.2603
1584.7379	176.68604
1586.8867	180.65538
1612.6638	257.63843
1614.9442	173.11536
1630.7872	341.81961
1725.7572	227.85051
1741.7207	168.27585
1792.8042	152.99344
2081.0657	982.30774
2161.0061	2193.5903
2164.957	761.76404
2170.9702	1017.9391
2179.4409	12127.979
2182.8767	1240.8408
2188.929	942.67548
2197.2759	1160.6711
2198.0576	970.64117
2221.0632	574.56451
2253.9685	588.6524
2273.092	3300.9478
2277.8342	1855.1791
2282.854	777.33929
2286.0811	1057.5493
2291.0857	1363.5055
2293.0686	5599.9888
2296.9363	2238.3904
2311.2271	1903.146
2312.1101	1599.1635
2312.8928	1722.3676
2315.002	895.17712
END IONS
BEGIN IONS
PEPMASS=2353.2957
CHARGE=1+
TITLE=Label: H24, Spot_Id: 23232, Peak_List_Id: 23657, MSMS Job_Run_Id: 10266, Comment:
86.078217	361.70166
112.06377	612.97876
129.08461	233.65221
175.10196	2139.7588
226.10658	256.57715
261.16266	519.8454
273.09912	230.44876
290.14767	238.96988
339.19083	413.27936
374.23782	740.81256
516.3385	228.93735
542.27222	329.47998
567.29785	255.13693
654.33502	275.77832
656.48627	275.35492
706.45581	282.15524
723.40613	546.2843
724.45532	264.31393
725.33044	276.72891
741.44751	1586.0303
776.55328	265.28741
794.41217	781.42065
802.55457	243.37903
821.39917	234.52736
836.53107	500.16669
863.56549	473.49408
879.56238	401.44824
880.53601	400.68744
897.47443	517.13666
950.46674	339.44299
992.63464	842.21027
993.58759	1018.8282
1010.6445	2212.3308
1022.5672	738.64923
1024.7439	232.44136
1121.6219	309.51291
1123.7261	396.11603
1136.5953	479.73401
1137.614	381.48843
1151.65	421.30252
1152.5477	399.55283
1154.6127	456.69464
1178.6312	1963.5311
1179.6906	2046.7211
1181.7196	484.77423
1196.6738	4370.106
1265.7222	506.16461
1283.626	258.60815
1290.8553	602.90039
1307.6895	845.68781
1308.8036	2132.5732
1325.7081	3114.5173
1377.6868	743.62445
1379.7643	417.11438
1491.7656	954.4491
1509.7755	1221.5637
1533.7656	1263.4369
1534.7866	4088.9846
1551.7926	4236.4517
1584.7985	1186.9602
1612.8197	5574.79
1615.6974	1341.3577
1630.7866	1040.1166
1631.8323	2323.4875
1648.8218	3087.6846
1666.7744	1277.423
1704.8295	1051.6385
1722.884	1247.437
1776.7571	777.54639
1791.8137	1218.2719
1794.9298	491.76205
1807.8617	713.14569
1809.7831	881.4787
1810.9026	691.61157
1837.8491	1465.6593
1838.8468	494.90771
1866.871	827.58484
2038.157	1077.9166
2081.2146	8389.2412
2111.8997	4683.2671
2162.2202	6686.9097
2179.3191	71398.109
2180.2126	114324.34
2182.0891	53608.855
2183.9863	24910.045
2197.3462	11864.187
2198.2463	11244.065
2199.1409	13620.449
2200.9565	6683.1592
2276.2485	3402.5515
2293.344	11971.896
2295.376	17479.645
2296.2205	5520.8472
2297.2036	48781.77
2312.3818	34627.195
2313.1929	14464.196
2315.0635	3730.7307
2318.2646	5846.7383
2319.3735	3093.8765
2321.1838	7959.2939
END IONS
