# Supplementary material for: Comparative proteomic analysis of a membrane-enriched fraction from flag leaves reveals responses to chemical hybridization agent SQ-1 in wheat
Source: Front Plant Sci. 2015 Aug 26;6:669. doi: 10.3389/fpls.2015.00669 (PMC4549638; doi:10.3389/fpls.2015.00669)
Supplement: Supplementary file 9 [file Data_Sheet_1.ZIP › Supplementary MS_MS data/spot 109.txt]

COM=Project: wsp, Spot Set: wsp\wsp01, Label: I4, Spot Id: 23236, Peak List Id: 22547, MS Job Run Id: 10265
808.39941	311706.25
820.39667	6882.3936
830.37891	20320.277
842.49811	107293.46
846.37079	7442.0991
856.5105	27242.785
864.47278	8958.1797
868.5072	6931.9453
870.52625	68692.859
924.46136	13734.602
926.50476	6720.2588
1007.5235	11686.668
1023.4581	37059.785
1031.5294	5387.2446
1045.5432	12214.625
1048.5339	4800.1099
1051.4906	6852.1191
1066.5444	9534.9014
1083.4645	4167.5142
1139.6161	5402.2334
1202.593	13484.652
1211.6545	4638.498
1212.6868	125735.98
1218.5822	10918.329
1234.661	9573.1172
1256.6541	4657.7012
1269.6484	11368.223
1304.6639	20895.869
1320.6588	20661.918
1385.7053	9133.9766
1397.7382	71760.078
1413.7383	3473.4583
1419.7153	5847.9419
1421.7793	4244.1587
1425.7668	8643.5977
1453.7183	10266.249
1475.7061	2566.4026
1513.7992	3534.978
1517.7832	2883.8728
1530.7579	2642.0107
1546.7489	2723.9287
1595.7925	2511.2327
1761.9175	3818.656
1816.9458	3897.6819
1870.9738	6659.3325
1949.0153	1853.072
2004.0129	6989.2104
2023.1488	160260.7
2035.1407	5143.938
2045.1206	10713.137
2049.1523	4026.5388
2051.1689	7120.3701
2061.0894	3276.1292
2064.1064	3484.1533
2121.0828	3478.1821
2127.1638	2649.1162
2139.209	4955.2939
2211.0762	3529.8074
2230.176	2865.1201
2233.0647	5188.8516
2247.0891	3493.1028
2270.1074	4348.4414
2271.1052	38598.523
2293.0857	3258.4343
2298.1511	2977.7202
2347.2153	6928.8701
2353.2085	4785.0249
2369.1875	7768.5972
2692.2556	2173.9255
2808.2913	1806.9741
3338.7285	1826.0726
BEGIN IONS
PEPMASS=808.39941
CHARGE=1+
TITLE=Label: I4, Spot_Id: 23236, Peak_List_Id: 23711, MSMS Job_Run_Id: 10266, Comment:
110.04762	1774.9346
112.05919	5554.2456
129.08325	2465.3281
136.04988	1157.9308
157.0788	1131.1229
158.0668	1885.7528
166.03386	6171.79
175.09485	46463.629
237.10123	4258.7876
251.07109	1145.6061
257.10699	16048.963
268.07162	11502.119
285.09225	129151.79
321.10257	10198.897
338.12213	21433.736
352.09888	5146.5835
383.11172	2988.7949
384.13177	142595.28
408.10861	13327.109
425.12769	38602.293
435.14429	3444.7532
453.12808	15894.666
471.13409	57267.305
482.16049	5631.7974
507.14465	26005.021
524.16412	45081.918
606.17468	13530.651
616.15845	13602.756
634.16754	12386.616
644.17938	55957.496
651.20532	7660.1978
652.17529	6265.6787
653.1546	6461.9614
661.21283	34222.973
717.22705	16537.846
762.27667	5637.7764
764.29431	7195.5503
766.27032	15674.09
767.22217	4919.0078
772.3089	4846.0879
773.28369	18764.004
775.26642	6208.5439
778.28448	29043.027
780.17371	5753.2207
END IONS
BEGIN IONS
PEPMASS=856.5105
CHARGE=1+
TITLE=Label: I4, Spot_Id: 23236, Peak_List_Id: 23718, MSMS Job_Run_Id: 10266, Comment:
86.075996	615.76544
100.09921	271.79364
112.06528	453.22794
129.09854	218.67172
157.09822	193.98741
175.10649	790.23218
185.10294	354.08121
196.11777	135.11066
211.12883	128.27095
228.14627	147.86394
255.11534	2378.2241
272.14038	2714.6274
286.15128	1824.2096
341.1748	560.2326
357.21429	658.57349
359.25522	379.81131
367.17917	498.17645
368.17804	785.86438
385.1925	2619.3145
452.17426	393.68277
454.19138	5368.3906
459.22208	1226.9211
472.19791	5946.6284
512.19897	1351.2916
567.24457	1844.139
571.24042	1618.2517
572.27917	571.42749
583.29535	868.18091
594.22314	763.62848
611.24542	3745.7493
626.93634	723.51227
629.27478	1473.4865
654.2796	784.6228
760.84833	1422.3036
793.26617	1508.0795
796.22058	1126.8026
797.22168	2505.188
798.13757	1339.3339
808.4071	1800.7053
812.39856	6832.8838
814.26794	2152.1194
822.40533	1649.4604
826.39905	2396.1785
828.25476	1619.2944
END IONS
BEGIN IONS
PEPMASS=870.52625
CHARGE=1+
TITLE=Label: I4, Spot_Id: 23236, Peak_List_Id: 23715, MSMS Job_Run_Id: 10266, Comment:
70.034554	268.27545
100.08337	17390.766
112.05858	1588.813
129.08107	594.83722
157.08237	314.14066
174.10541	222.67793
175.09555	1348.0194
185.07233	223.13931
199.11719	1148.0989
254.14194	372.66861
255.11067	5837.2881
272.13327	9203.3359
288.15005	480.52393
300.1524	3509.8669
368.16852	1566.9978
371.20761	618.91846
381.19281	785.4024
385.18979	3236.3691
397.18155	428.50809
399.18936	6709.1782
454.17838	591.50348
458.19861	580.23743
466.17587	1086.859
468.19141	11035.399
472.19342	4351.7344
484.17978	1266.4786
486.19553	24408.234
571.23859	4559.1084
581.237	10815.563
582.51788	3180.355
586.07733	2666.4873
599.26788	2602.9341
654.23651	1067.6689
672.26508	2139.6184
743.2948	2556.4336
808.3656	2400.1296
812.3111	1990.5486
824.38721	1930.4912
825.34436	2241.571
826.3902	18133.311
828.29419	6190.8315
830.18616	2897.6228
840.38263	6293.3394
842.31366	2456.5247
END IONS
BEGIN IONS
PEPMASS=924.46136
CHARGE=1+
TITLE=Label: I4, Spot_Id: 23236, Peak_List_Id: 23721, MSMS Job_Run_Id: 10266, Comment:
112.06129	172.04959
175.09578	913.85376
227.11813	137.67171
255.12589	102.133
268.09653	278.82104
274.18237	112.58681
338.12717	207.70667
340.17136	636.89166
345.23819	574.14655
373.15677	674.64441
375.11783	122.55433
384.1987	280.57901
401.14987	683.51324
425.14349	473.03177
453.19171	230.52722
474.19312	206.90283
500.1691	1228.2946
524.19763	537.51038
554.2146	204.02945
570.1936	371.54962
582.19232	619.31879
587.19873	1155.8044
644.17249	259.64389
649.34271	188.71431
652.16272	199.36343
653.22217	931.88586
661.20746	5068.4272
687.25012	476.33749
700.27191	1138.7175
766.2644	518.64233
770.15704	514.54382
772.23169	415.98138
791.29706	805.6145
792.19073	641.93439
833.27148	432.23416
841.23553	518.88568
852.31744	652.93225
863.28412	700.83582
866.23004	538.26379
878.28168	841.75757
881.3241	1028.6868
882.27887	992.42224
883.20313	708.35095
884.24384	858.98279
894.3653	886.95251
896.41132	546.62244
898.16559	728.57739
901.24512	856.78912
END IONS
BEGIN IONS
PEPMASS=1007.5235
CHARGE=1+
TITLE=Label: I4, Spot_Id: 23236, Peak_List_Id: 23723, MSMS Job_Run_Id: 10266, Comment:
175.08165	154.0739
425.19885	316.88583
455.17456	123.17979
456.23459	139.85678
484.21347	651.57684
508.3891	136.51782
524.20959	293.48163
540.2384	195.37267
555.26538	371.25348
557.38104	240.27049
558.38989	130.35185
567.1521	114.96188
583.22137	366.66928
606.30713	156.26794
644.22388	476.10541
661.24304	455.98395
670.21173	310.00397
683.23071	249.65099
805.29028	330.51471
809.31323	241.79077
823.3385	233.92612
829.06244	239.20186
833.34595	465.01486
849.40094	312.78827
855.34308	894.58099
859.30432	815.70325
950.29028	656.23047
951.32745	397.49329
964.31915	815.53687
965.37854	434.20065
967.25659	1380.7607
969.35571	855.34998
974.45239	514.79059
978.37488	665.31329
984.37091	379.88861
985.0025	391.72214
986.35352	310.92035
END IONS
BEGIN IONS
PEPMASS=1023.4581
CHARGE=1+
TITLE=Label: I4, Spot_Id: 23236, Peak_List_Id: 23717, MSMS Job_Run_Id: 10266, Comment:
70.046745	147.64987
112.06875	374.70969
129.09969	134.36354
157.09766	303.16406
175.11258	233.93651
237.11697	133.36853
254.13438	595.1311
355.20416	247.84341
373.18085	122.08634
384.23251	157.92023
395.21725	158.56354
411.2009	212.39421
456.20587	318.2381
540.17719	402.75534
557.20715	460.76096
568.1814	420.90439
585.20184	1374.5129
602.22607	878.06616
603.19666	1348.6609
611.31372	322.267
628.24829	718.0528
633.28009	491.57684
641.15448	538.85559
656.21436	372.7908
683.17078	1996.8915
684.16266	538.52039
700.1958	18040.166
703.26086	616.34399
771.22144	665.26746
817.17059	567.18494
830.29016	1534.6409
832.20386	896.59644
841.31921	645.0061
858.22681	2534.9321
859.2309	2068.6091
867.28217	1161.7546
876.27313	19380.617
961.34302	1199.2871
962.31323	1278.6514
963.32312	1492.7092
964.30298	3848.6404
965.29871	1204.2341
979.37726	7939.8848
981.23749	3280.0339
988.3761	3038.5566
994.32208	1391.8276
END IONS
BEGIN IONS
PEPMASS=1202.593
CHARGE=1+
TITLE=Label: I4, Spot_Id: 23236, Peak_List_Id: 23722, MSMS Job_Run_Id: 10266, Comment:
175.10371	325.42484
432.23898	153.78445
473.16101	327.98669
516.17426	186.75616
518.33026	105.98798
531.26935	136.12547
544.19141	334.96991
642.31836	112.18807
646.28363	165.28749
659.26544	189.04829
672.19519	960.4903
674.17444	152.13002
688.41821	147.23676
730.28992	223.67043
743.30847	274.38376
744.24396	102.38206
771.23901	508.04507
783.06097	127.68406
829.3009	119.47134
832.4715	141.39735
851.27173	169.03445
866.40424	154.20476
878.32996	145.27812
912.37396	167.33365
929.24286	338.48932
998.30042	199.63387
1002.3193	153.43839
1009.468	164.64989
1030.4735	230.992
1045.3691	239.49072
1049.4707	198.58376
1055.4716	501.37256
1139.4614	395.0369
1140.4438	482.86014
1142.3695	829.17664
1156.6052	423.41415
1158.5421	1064.7583
1159.4348	989.43817
1161.3389	660.44049
1165.319	512.34558
1169.5334	542.54413
1170.5741	633.47559
1182.5557	600.68207
END IONS
BEGIN IONS
PEPMASS=1212.6868
CHARGE=1+
TITLE=Label: I4, Spot_Id: 23236, Peak_List_Id: 23713, MSMS Job_Run_Id: 10266, Comment:
86.070786	793.27802
101.04556	1861.7246
112.06329	1628.6882
129.0881	694.61115
157.10461	644.98865
158.07191	507.77133
175.09866	11617.218
185.1067	1381.1995
200.11458	458.91251
228.12418	933.36481
257.10022	2889.8953
288.18707	2828.1978
313.16876	5176.3022
330.19769	2525.417
341.20203	1209.0122
356.17017	1772.1642
358.17654	1156.3605
370.18652	1247.4359
375.22153	6077.6753
440.19104	1121.6831
441.20703	15377.726
452.20724	1360.1462
469.22961	1744.1888
472.20618	5447.2979
489.23224	2978.2214
512.24994	3589.4897
514.38605	1791.8031
523.22266	2316.6658
540.24744	19086.928
560.2478	4848.3438
611.26532	1687.9874
653.30176	6965.7646
656.26666	3684.3884
673.30493	5112.4419
683.27863	843.6333
707.28473	635.54443
714.42627	629.0802
724.33081	3842.0313
730.32275	716.62982
738.25861	654.86829
755.31311	1715.1971
772.3338	5785.0122
782.30859	925.37402
838.32312	742.79602
865.39453	1115.5255
883.36499	813.0932
900.38367	5419.5146
907.48798	815.06854
910.36798	1049.5582
925.40698	2251.5029
926.35986	901.30615
1010.361	568.05255
1011.443	649.56561
1028.4758	3861.8501
1038.4762	1583.9073
1127.3441	2421.3147
1141.5604	2189.729
1152.4365	2535.0645
1154.3584	67415.828
1166.595	2604.8396
1168.5955	4009.0715
1170.5131	2373.6799
1172.3092	3913.7676
1177.5566	3938.7141
1182.6274	5312.4082
1184.4762	2918.5801
END IONS
BEGIN IONS
PEPMASS=1269.6484
CHARGE=1+
TITLE=Label: I4, Spot_Id: 23236, Peak_List_Id: 23724, MSMS Job_Run_Id: 10266, Comment:
175.09904	207.73756
570.21466	133.13571
683.25726	293.93893
700.3681	123.10376
925.37665	187.21875
926.41327	4631.6699
934.30682	187.46187
959.43689	108.36749
970.91589	111.77907
1032.4712	112.52659
1041.4481	605.1308
1208.4153	403.01895
1210.432	190.22202
1212.3881	241.54816
1217.1251	190.01221
1227.2842	325.16754
1229.4812	188.82796
1243.2778	185.52917
1244.4382	231.3562
1245.5703	196.62326
1248.1891	266.29953
1248.9965	206.70029
END IONS
BEGIN IONS
PEPMASS=1304.6639
CHARGE=1+
TITLE=Label: I4, Spot_Id: 23236, Peak_List_Id: 23719, MSMS Job_Run_Id: 10266, Comment:
86.071144	260.84528
112.05582	272.89618
129.0802	107.0448
175.10217	1591.906
254.17018	113.06848
271.16727	149.6803
286.12534	531.75177
288.19098	227.80194
342.22687	180.85796
359.24484	235.37685
371.19614	377.58276
374.53098	131.85161
398.14435	136.81212
399.18243	333.65988
446.23438	323.81406
447.21945	112.8148
488.18881	262.95947
512.24866	239.66954
560.21619	144.94601
571.15991	203.8519
577.25995	415.89468
578.25757	125.24104
598.31824	138.85573
609.34692	185.39874
615.26062	271.35376
626.29858	137.84314
627.24878	459.69519
661.28986	342.54819
678.27002	7515.9292
680.30585	771.20007
684.26141	190.94508
700.33844	240.21201
710.28693	348.64044
728.29498	556.36713
776.27429	519.56683
793.24915	1067.6963
803.25909	204.19214
859.2265	231.79402
904.36792	202.06927
906.33868	598.60681
918.34119	312.94165
964.297	237.82469
973.45416	141.96379
975.44147	179.98872
985.43054	175.61906
1000.3569	238.6006
1017.3115	279.57162
1019.4226	9421.6865
1026.4448	165.96588
1118.3289	896.49475
1134.5243	718.03375
1135.4091	1005.5905
1148.4983	761.04932
1151.3557	730.38501
1238.7159	964.17731
1241.5284	1210.4041
1244.3868	644.39661
1247.5166	743.11151
1251.1257	614.15356
1256.4889	1031.6768
1260.6489	1189.3812
1261.5342	1460.3489
1262.481	1204.9603
1267.3132	398.6474
1269.5835	731.26019
1271.1642	331.59381
1274.5022	1621.7794
1278.3323	450.72501
1280.3621	341.31613
1282.6869	414.56506
1283.5398	447.35336
END IONS
BEGIN IONS
PEPMASS=1320.6588
CHARGE=1+
TITLE=Label: I4, Spot_Id: 23236, Peak_List_Id: 23720, MSMS Job_Run_Id: 10266, Comment:
175.10704	396.58569
429.27219	301.24026
446.24811	163.06157
454.23642	119.20129
503.28436	211.81978
587.29242	492.53464
603.30969	159.91541
612.28064	170.51207
630.31543	313.76328
634.94153	120.55794
640.40662	105.72315
682.45325	130.63139
694.28815	1671.938
696.40521	249.82657
700.41278	207.03571
728.20947	146.84404
791.29065	170.12337
820.37164	146.05159
926.4129	547.6394
971.44513	577.05646
979.41809	258.43994
1004.574	378.79181
1009.5132	221.94749
1017.597	393.60577
1021.647	318.81381
1034.3989	271.52875
1035.4281	1568.427
1042.2648	329.52914
1055.4771	382.17514
1076.5299	2525.7651
1169.3898	599.80786
1170.3854	1199.8575
1186.6184	678.32861
1212.6619	992.49994
1213.5638	921.10828
1229.5043	565.69843
1239.6545	697.05316
1255.7451	3238.5232
1256.666	62859.859
1258.541	20144.379
1260.4225	3351.4019
1278.4944	441.87341
1279.3485	934.54059
1280.3674	730.01563
1282.4316	390.60538
1284.2861	527.11194
1284.7197	525.57318
1289.4045	663.77887
1293.4557	434.60422
1295.5073	608.36902
1298.3341	775.72394
END IONS
BEGIN IONS
PEPMASS=1397.7382
CHARGE=1+
TITLE=Label: I4, Spot_Id: 23236, Peak_List_Id: 23714, MSMS Job_Run_Id: 10266, Comment:
70.042404	238.32611
84.057899	689.86951
86.068565	175.93094
101.08826	228.54674
112.066	386.16949
129.08858	308.40771
175.10736	3555.7585
199.10277	178.98436
227.09741	493.02289
242.18707	216.15247
257.14093	177.35812
274.1777	567.16345
328.21152	321.84442
340.16614	790.37549
342.1225	286.50192
345.20819	4212.0483
357.1947	311.73743
425.25751	291.15668
426.22736	300.21063
453.28693	413.49487
455.18835	272.83844
457.16306	477.84064
472.21619	1563.2018
474.23102	1433.8237
540.29626	515.71851
553.28613	263.17944
569.22699	278.58536
570.21454	1553.5568
582.25427	998.20795
587.30627	2369.0361
597.29547	298.71811
653.31274	976.13318
655.27521	469.96292
670.26593	680.40344
680.25287	677.44287
682.3468	491.61252
683.25769	1084.6501
698.27057	1995.5106
700.36078	8079.4053
768.32953	483.74191
783.31952	2145.9712
793.354	571.35858
811.33234	4173.5005
829.40387	1077.09
896.43494	1232.5228
909.3963	1713.6965
924.41595	3760.0215
925.48822	2603.991
926.41943	263712.38
934.40881	3783.5566
1023.4046	2579.332
1024.4125	2919.3696
1041.4373	43324.652
1053.4146	2637.5945
1054.4933	7585.4824
1124.4899	2576.4956
1139.4211	2747.8596
1141.4647	708.44147
1156.4801	3445.283
1169.5322	1510.9908
1173.5189	3565.0405
1195.5162	783.65167
1223.5828	2496.8052
1225.4589	957.93176
1241.556	1251.4365
1243.4741	716.39917
1269.6011	3739.9399
1314.6265	6937.6563
1316.4813	2587.3796
1334.5625	2159.2786
1336.4774	1596.0698
1340.3944	1848.0665
1351.65	2005.4641
1356.4928	2478.2102
1363.6694	1134.2023
1368.7159	1160.0845
1374.6704	1112.5259
END IONS
BEGIN IONS
PEPMASS=1453.7183
CHARGE=1+
TITLE=Label: I4, Spot_Id: 23236, Peak_List_Id: 23725, MSMS Job_Run_Id: 10266, Comment:
175.09079	140.25754
288.21481	293.83493
403.2001	122.72337
540.25946	748.85126
638.23596	128.69592
926.4726	387.06436
988.52313	105.0348
1005.4424	136.80341
1160.9976	158.76196
1166.4087	647.9502
1385.361	277.9458
1392.67	296.78989
1397.3936	270.2453
1403.4139	289.13159
1406.769	405.87457
1417.4823	316.10147
1419.8956	384.37833
1424.8861	272.62656
1425.7142	298.59607
1428.288	305.34149
1430.553	240.01987
END IONS
BEGIN IONS
PEPMASS=2023.1488
CHARGE=1+
TITLE=Label: I4, Spot_Id: 23236, Peak_List_Id: 23712, MSMS Job_Run_Id: 10266, Comment:
72.058449	511.47604
86.074532	1283.5884
112.0696	607.74957
201.11517	2160.1184
213.14339	837.80969
229.11418	581.09473
246.17024	496.99466
255.11224	515.30304
268.15952	1479.1355
314.21439	9026.3877
326.19272	655.99878
328.18567	1101.8073
359.23892	664.17993
381.25714	1902.2002
385.27365	1008.6566
413.2905	7825.373
441.28369	688.56793
474.30252	1102.9667
480.30414	992.48724
484.37442	553.03186
502.22714	535.81622
512.38153	2113.1353
542.30585	1157.2395
567.29797	494.93393
573.36969	1224.3927
595.36285	3429.5676
641.32587	1373.048
680.39862	1830.7893
686.41003	971.83765
708.44269	624.39795
734.39966	1082.0989
751.44037	2142.9033
799.46167	677.90375
809.4118	1333.1796
926.58575	617.12701
935.57843	646.45959
953.56348	11388.559
981.58783	2150.0452
990.67322	838.49048
1007.4155	586.8241
1024.5215	1217.4758
1042.5647	4199.3604
1044.6637	1680.6962
1051.8649	604.39307
1053.4785	1624.1678
1070.5314	15800.9
1088.5325	1536.5928
1091.6628	2143.6357
1092.6385	9451.4902
1094.7036	1264.6211
1096.5642	1241.6543
1109.6522	72330.742
1206.6399	1275.7122
1207.6512	4411.7212
1224.6378	5227.0293
1254.6718	1719.6649
1277.6729	1132.0718
1294.6033	1166.5399
1295.7045	5034.3491
1309.6678	3200.8315
1337.6542	1310.9221
1364.7311	2081.7605
1365.7323	1357.6283
1382.7229	30180.932
1422.726	4278.772
1450.7969	1513.6553
1456.769	1430.1892
1511.7896	4218.0806
1521.8235	6991.6655
1549.8835	1891.8279
1550.7802	1806.4768
1566.8395	15977.29
1571.7076	2107.7366
1582.8553	1853.064
1592.8713	9640.2607
1596.7676	2876.7302
1597.8101	6429.6074
1610.8912	2949.2542
1664.8888	146553.94
1667.7626	19534.521
1671.546	2753.4573
1709.9382	3018.2275
1778.007	1690.6193
1796.0203	1936.774
1802.5576	1958.9869
1823.0491	3022.8301
1849.1371	6855.6528
1850.9784	4046.0886
1852.8138	2498.9006
1877.1445	2889.6572
1879.0034	2106.6538
1895.1681	82232.32
1896.9945	46259.996
1899.8131	1928.2267
1901.4412	1712.4462
1936.0895	1996.4923
1961.8959	1901.7161
1963.9993	2241.2405
1966.7697	1269.4089
1993.9619	15222.967
END IONS
BEGIN IONS
PEPMASS=2271.1052
CHARGE=1+
TITLE=Label: I4, Spot_Id: 23236, Peak_List_Id: 23716, MSMS Job_Run_Id: 10266, Comment:
86.081604	172.942
112.06979	1069.7639
129.10446	332.09805
175.11128	4863.2485
213.1628	342.09467
290.16537	397.53445
330.18762	235.73282
342.20309	172.34488
347.19055	679.72467
359.14188	184.14514
385.18225	498.15244
443.28241	229.65323
458.26727	177.21729
460.29678	1021.8666
470.29614	302.79712
482.24258	197.74226
498.32404	474.57172
500.25531	358.89474
543.30066	360.24792
561.32233	1117.5138
569.3941	229.54515
597.39587	308.12833
642.38391	178.98531
660.41693	2967.8992
684.33228	310.95065
694.40912	215.06252
702.2699	233.61816
726.44836	644.31653
789.4303	656.46027
790.42249	214.20422
886.44116	1280.5875
888.5213	1146.9594
908.54498	330.55814
922.76178	175.88045
1001.5705	1362.4113
1058.4908	244.2449
1084.6199	361.98178
1098.5332	337.58594
1102.6248	1499.3672
1127.5933	343.64487
1129.5959	516.00964
1155.6302	348.94583
1170.5652	262.6485
1173.6396	25144.611
1177.6156	449.42639
1224.6141	315.41614
1252.6023	562.99182
1270.5898	1790.3077
1271.6639	1091.0673
1288.6752	785.19373
1341.6626	1861.3077
1366.6908	497.93097
1367.7341	2058.4417
1370.8501	797.36969
1383.7803	2045.6138
1385.6997	93183.258
1399.7048	846.47052
1401.6013	569.93677
1482.6849	2234.6711
1484.689	791.55585
1500.6879	1953.8175
1543.7371	361.41553
1569.8105	678.22705
1571.6592	338.15106
1586.9425	411.17877
1587.75	18637.469
1593.7264	328.51065
1594.7819	267.53983
1655.7664	341.67343
1684.7977	558.63367
1685.7767	1236.8246
1702.7832	1697.3724
1786.8392	367.82578
1813.8386	1535.2852
1816.8843	906.93542
1818.8866	454.53149
1820.1898	849.90186
1828.9291	827.23004
1830.8834	16224.766
1833.777	3226.7141
1888.7192	285.90393
1916.98	320.34644
1928.8135	852.16925
1929.8679	239.1373
1945.8781	1386.1176
2023.0634	293.3194
2031.8484	459.79242
2053.8489	198.33919
2059.0251	466.17776
2104.5735	554.49091
2105.8535	537.38483
2171.2781	550.4765
2183.9502	742.81067
2197.8135	690.44379
2221.2583	654.45526
2224.2495	1008.1953
2227.9736	5050.8755
2234.6675	612.82428
2239.0549	1237.4579
2248.8665	1182.4089
END IONS
