# Supplementary material for: Comparative proteomic analysis of a membrane-enriched fraction from flag leaves reveals responses to chemical hybridization agent SQ-1 in wheat
Source: Front Plant Sci. 2015 Aug 26;6:669. doi: 10.3389/fpls.2015.00669 (PMC4549638; doi:10.3389/fpls.2015.00669)
Supplement: Supplementary file 9 [file Data_Sheet_1.ZIP › Supplementary MS_MS data/spot 11.txt]

COM=Project: wsp, Spot Set: wsp\SQL2013-1-15, Label: A11, Spot Id: 21066, Peak List Id: 18749, MS Job Run Id: 10233
842.52319	130896.2
856.53491	19702.486
870.55157	53597.023
895.4295	148814.75
921.45477	9800.1689
923.46155	26413.223
940.48376	272517.88
956.47534	18314.615
961.46436	32535.49
966.49347	7622.604
972.47015	43766.008
1023.5239	198654.48
1031.53	36648.031
1045.5686	16771.652
1049.536	12285.762
1081.6178	16683.809
1096.5566	16431.484
1112.5372	8636.4209
1117.5494	49555.113
1122.4843	20260.223
1148.5845	8100.8857
1163.5846	36483
1228.5955	36472.344
1250.5962	6157.0464
1261.6603	4579.3472
1266.6334	7257.6533
1304.6705	10376.885
1308.691	7778.2549
1309.6678	5290.3477
1326.6373	24234.805
1359.7198	18754.709
1362.7335	9332.9102
1379.6801	5873.2397
1428.7255	20604.941
1432.7621	22444.074
1456.7911	10042.24
1483.7544	35202.895
1493.6632	9164.8066
1504.802	28168.211
1520.7671	10946.608
1550.6764	17339.568
1568.7745	8805.2813
1582.7654	8215.96
1592.8096	17017.49
1621.7863	6126.5576
1637.7834	43964.727
1655.765	6749.9351
1659.7849	5866.2715
1664.8314	50302.348
1712.7736	145471.02
1723.818	6430.2534
1728.7518	36285.477
1744.8651	40763.34
1794.8052	7416.8779
1815.9114	4299.7646
1845.9723	11181.323
1864.9937	7336.4102
1882.9895	304355.63
1885.4186	4970.7192
1904.9529	3976.3123
1915.9503	12581.946
1931.932	5962.0044
2019.0961	27147.633
2024.1748	35314.855
2070.0967	5178.0825
2072.0842	96317.797
2075.1714	213240.23
2076.6902	3768.3792
2088.0588	20914.063
2103.1531	3377.8467
2211.0981	9726.3369
2225.1152	8342.8525
2230.2249	2985.8091
2304.0667	3051.157
2320.0605	3686.9846
2341.083	4852.6514
2357.0715	4428.3228
2421.208	3726.0132
2497.2026	4361.9756
2684.3074	19485.236
BEGIN IONS
PEPMASS=870.55157
CHARGE=1+
TITLE=Label: A11, Spot_Id: 21066, Peak_List_Id: 18998, MSMS Job_Run_Id: 10234, Comment:
100.08796	564.07922
255.12019	379.45663
272.14639	598.37714
300.16611	200.33784
399.21393	301.99179
468.20792	441.44495
472.21786	293.76901
486.22772	1122.6565
571.29944	224.2578
581.29559	642.63611
599.24121	334.48352
826.54712	401.94919
827.41193	729.46185
829.31995	555.25726
831.1936	455.13919
841.47327	471.37268
842.44336	831.59711
END IONS
BEGIN IONS
PEPMASS=895.4295
CHARGE=1+
TITLE=Label: A11, Spot_Id: 21066, Peak_List_Id: 18996, MSMS Job_Run_Id: 10234, Comment:
175.10692	2092.7725
257.14594	321.60547
263.11966	275.69928
274.17126	2570.9148
360.07718	505.1355
378.13635	207.98395
403.19513	5117.4517
459.12207	638.12518
493.13049	840.1543
500.18527	311.78241
501.17325	384.15308
518.20044	7854.8286
523.12231	613.35144
594.19647	651.12274
598.16357	260.86655
615.23926	256.26593
616.19006	619.35577
622.16772	2108.6899
633.2196	1120.7218
779.33771	357.36209
796.35883	277.52148
835.3891	480.70319
842.54889	356.43646
852.34668	351.22974
853.40686	365.91693
854.29114	372.74695
856.09174	624.94476
860.40063	535.23376
870.47284	270.03146
END IONS
BEGIN IONS
PEPMASS=940.48376
CHARGE=1+
TITLE=Label: A11, Spot_Id: 21066, Peak_List_Id: 18993, MSMS Job_Run_Id: 10234, Comment:
112.07249	296.76016
129.10126	246.4222
159.08241	1089.4717
175.11327	1358.2308
258.11456	268.75055
259.12698	240.82011
283.1441	318.82114
311.12842	1174.6613
331.18744	362.9079
356.17294	11166.221
373.19666	2901.5063
402.20813	301.8652
421.17706	268.81677
427.20068	4272.2153
444.22641	1619.2524
451.16284	263.2554
497.17398	3683.7136
502.19562	420.0275
568.20819	2569.6106
613.26849	1076.2811
630.2865	1175.2076
665.24994	393.78616
793.38129	368.10114
849.46362	420.37866
879.36066	310.44989
895.50806	1002.5676
896.5285	1273.0265
897.40363	959.58777
898.50763	663.61566
899.31586	1785.3351
901.17352	1238.0172
905.53473	731.00293
END IONS
BEGIN IONS
PEPMASS=972.47015
CHARGE=1+
TITLE=Label: A11, Spot_Id: 21066, Peak_List_Id: 19002, MSMS Job_Run_Id: 10234, Comment:
175.11673	215.09044
356.16684	960.52258
373.18378	255.30411
427.19843	312.65854
444.2233	510.10165
529.15533	464.56296
645.22235	1613.1709
839.41187	1745.2156
848.07813	411.93893
848.93951	227.49986
928.45074	223.90553
929.36365	230.55794
938.4328	218.69595
940.39636	1646.6866
944.3786	385.13113
END IONS
BEGIN IONS
PEPMASS=1023.5239
CHARGE=1+
TITLE=Label: A11, Spot_Id: 21066, Peak_List_Id: 18995, MSMS Job_Run_Id: 10234, Comment:
274.15781	201.44287
286.18027	514.41553
303.20392	739.64069
360.08679	279.16321
385.23212	457.16663
402.26486	3797.8926
459.1546	208.64656
493.16678	343.49631
513.27368	207.62492
514.2627	507.43146
518.22461	491.98651
523.13293	380.69543
531.28369	8093.2749
594.20001	335.82416
622.18622	867.11212
628.28888	336.81091
629.27069	805.83252
646.29199	11923.665
744.29474	970.45123
761.3186	1752.4448
877.41443	2564.1836
878.30664	1769.0084
886.86749	1910.2363
895.42145	33264.313
897.29547	3310.6997
903.78485	14838.155
905.64868	1634.97
END IONS
BEGIN IONS
PEPMASS=1031.53
CHARGE=1+
TITLE=Label: A11, Spot_Id: 21066, Peak_List_Id: 19004, MSMS Job_Run_Id: 10234, Comment:
175.11827	337.51907
304.16791	346.52783
471.25903	209.33067
610.23657	2349.647
627.25751	978.68408
698.30298	210.50035
END IONS
BEGIN IONS
PEPMASS=1117.5494
CHARGE=1+
TITLE=Label: A11, Spot_Id: 21066, Peak_List_Id: 19000, MSMS Job_Run_Id: 10234, Comment:
244.17026	345.40176
341.17618	311.40421
354.21307	426.14841
355.20416	524.80444
369.17163	462.47086
372.22363	2093.0259
392.35178	283.68695
405.17136	215.53012
452.20505	560.20978
470.21338	1062.2886
501.2446	2492.8013
506.19742	503.26978
589.26575	328.51825
599.24829	1104.1873
617.27039	1094.3691
648.2998	2900.3052
702.29486	427.80807
718.30072	270.56219
727.35651	289.00183
728.30811	316.89389
729.56995	255.24457
746.29767	2887.8701
749.36115	4089.9229
763.31494	1550.4193
856.37195	779.74524
857.40613	502.55356
858.41406	341.92511
874.40314	3954.6252
887.63208	469.85825
888.2818	329.67709
945.50305	1402.1193
956.55701	319.94446
971.62915	266.20764
1002.5975	3172.7939
1003.4991	3111.0906
1010.1138	2802.4907
1012.0128	378.25937
1056.4681	330.9111
1074.5466	267.9494
1076.4456	260.6077
1081.6841	451.90128
END IONS
BEGIN IONS
PEPMASS=1163.5846
CHARGE=1+
TITLE=Label: A11, Spot_Id: 21066, Peak_List_Id: 19005, MSMS Job_Run_Id: 10234, Comment:
447.31924	578.69318
570.29504	461.94418
596.26044	505.82013
607.47571	290.01678
617.37451	615.36163
692.52856	238.81801
701.36157	464.73953
707.31476	638.49622
715.31287	222.96841
720.49939	380.30835
730.39795	559.56104
743.28302	774.0274
836.3147	305.55753
843.45093	243.23718
887.42987	735.92377
890.3476	490.25775
906.49225	274.93466
1019.3513	429.4765
1020.3333	210.57228
1028.8727	303.31296
1050.4568	282.7291
1053.5347	337.26035
1121.4413	381.38123
END IONS
BEGIN IONS
PEPMASS=1228.5955
CHARGE=1+
TITLE=Label: A11, Spot_Id: 21066, Peak_List_Id: 19006, MSMS Job_Run_Id: 10234, Comment:
363.18759	238.38245
365.22885	498.66891
464.28461	1579.9628
523.18781	207.94533
561.22876	249.64803
577.35425	1086.457
652.21167	1928.2526
706.38843	714.02173
723.2713	215.42081
737.30432	641.69641
749.48334	236.47673
765.28979	3397.1257
772.29474	424.76767
777.33209	255.85141
836.38007	365.67746
846.36731	207.95898
847.47668	409.95755
864.37195	2603.012
866.37726	802.29083
983.54572	261.30771
994.51239	402.90494
1011.4902	906.50708
1013.3653	412.18448
1082.6315	241.37413
1083.5336	414.04877
1092.1542	210.64026
1170.5526	251.51633
1202.1434	334.75998
END IONS
BEGIN IONS
PEPMASS=1637.7834
CHARGE=1+
TITLE=Label: A11, Spot_Id: 21066, Peak_List_Id: 19001, MSMS Job_Run_Id: 10234, Comment:
431.26465	650.89783
432.30984	233.35696
561.34644	1012.0002
659.37714	598.12659
676.37402	1108.1226
763.40094	3926.8403
776.37286	413.11517
847.45135	259.66354
857.46643	247.60248
858.42639	408.80347
862.44836	1268.2175
875.41382	1553.16
945.41382	273.49152
959.44934	208.00154
962.47693	341.82346
976.49915	3352.375
1091.5317	1860.26
1189.5338	280.27051
1192.618	1864.6083
1206.5757	606.46997
1275.6118	528.82172
1293.6447	416.86697
1314.64	353.50711
1320.678	864.9281
1322.5819	217.41704
1393.5656	291.27756
1467.9532	868.09143
1468.7665	852.68469
1549.6553	473.29413
1574.1415	2375.0369
1574.9088	1848.4523
1575.7556	2917.9255
1577.9192	1330.879
1578.9135	1293.7521
1596.7639	472.0564
1604.9297	512.22333
1613.5541	492.73804
END IONS
BEGIN IONS
PEPMASS=1664.8314
CHARGE=1+
TITLE=Label: A11, Spot_Id: 21066, Peak_List_Id: 18999, MSMS Job_Run_Id: 10234, Comment:
431.29242	1085.1332
659.37207	803.18988
774.4425	252.87453
791.48456	210.67857
1574.7826	480.80246
1579.7542	339.73087
1590.8152	271.89145
1602.8337	369.70328
1607.6367	1972.073
1611.8408	312.20303
1612.9827	247.08183
1621.7756	333.56073
1628.5941	305.64349
1633.8993	292.93384
1637.7473	551.57452
END IONS
BEGIN IONS
PEPMASS=1712.7736
CHARGE=1+
TITLE=Label: A11, Spot_Id: 21066, Peak_List_Id: 18997, MSMS Job_Run_Id: 10234, Comment:
112.08253	449.47855
129.11586	204.33688
175.13141	906.95044
232.1657	344.50424
303.21997	349.42929
343.19263	303.80145
360.2403	880.96368
414.26111	347.95819
431.28867	13152.3
452.15189	778.32098
474.23117	304.03442
528.29419	365.17587
529.29608	696.91882
546.31433	1256.3468
565.2453	982.23773
581.27502	368.2507
642.39417	234.59618
659.39703	13062.527
669.39075	334.31247
684.33173	454.9248
686.4978	366.11893
712.30658	1363.4658
756.39746	763.41498
757.40448	501.30038
774.4281	4314.7764
825.36426	333.84601
854.4104	272.76453
871.43311	1667.9579
888.448	1100.8402
889.4588	918.67438
984.47443	258.49814
1001.5137	981.93292
1011.5303	223.27861
1054.4149	214.01167
1129.7858	245.12611
1131.6798	203.88525
1148.6334	1100.5984
1261.7117	1146.7683
1421.7754	847.44678
1423.6263	488.8949
1622.1547	1509.8762
1622.9202	1117.0588
1623.8033	1962.0764
1627.809	1559.9844
1629.6725	980.90302
1649.8595	664.5567
1652.7765	398.40369
1654.734	524.41968
1662.8044	457.552
1664.7433	912.79053
1665.642	1053.1526
1671.7576	935.37231
1673.7041	310.30167
1674.653	286.44034
1680.7372	546.80566
END IONS
BEGIN IONS
PEPMASS=1744.8651
CHARGE=1+
TITLE=Label: A11, Spot_Id: 21066, Peak_List_Id: 19003, MSMS Job_Run_Id: 10234, Comment:
175.12817	217.91801
402.26233	244.7253
419.28601	316.25189
431.30762	304.77011
458.24738	217.31445
618.37457	630.75586
659.40686	294.53778
1085.616	357.67102
1269.718	492.38589
1356.7761	284.83829
1573.9039	215.50488
1575.7788	218.16106
1594.5836	423.01093
1638.1492	1329.8225
1638.969	744.07373
1639.8669	1008.5773
1640.722	1212.9421
1644.8427	1124.7173
1646.7731	279.16614
1655.7059	425.90143
1669.6693	391.91769
1672.9508	450.25098
1683.7775	448.4798
1686.6428	1369.8361
1688.7671	506.04355
1690.8838	848.37646
1701.6947	1411.2867
1712.7931	2065.7803
1713.6909	953.63416
1717.8094	716.5907
1719.6289	844.41528
END IONS
BEGIN IONS
PEPMASS=1882.9895
CHARGE=1+
TITLE=Label: A11, Spot_Id: 21066, Peak_List_Id: 18992, MSMS Job_Run_Id: 10234, Comment:
112.08008	560.62335
175.12732	3977.6348
283.16376	606.05011
288.24051	651.09363
359.27652	991.97253
370.21811	569.24866
411.28516	489.34415
416.3215	1194.1375
429.28101	747.65851
548.36755	651.81305
563.38531	1932.4614
576.341	521.1087
598.33313	2276.1274
710.45502	44789.969
745.40277	1247.3356
808.45251	2427.6614
825.47217	4024.9272
858.46857	596.72394
864.45288	718.85535
892.50134	753.42926
938.55212	2270.3979
945.49567	819.00098
1007.5715	486.3067
1008.5576	527.48279
1020.5012	737.94843
1025.5939	2790.4949
1133.5826	538.7688
1134.5728	475.76474
1151.6294	587.73779
1153.6422	1620.2966
1210.6976	718.14685
1220.6453	694.17603
1265.7122	620.54675
1273.7091	511.91824
1290.7119	5638.4321
1307.7484	8803.4229
1454.8601	3944.6729
1456.7489	1492.3199
1513.7335	934.25696
1538.0095	1095.9219
1553.9569	861.85883
1554.9222	592.83282
1556.0015	23359.998
1556.8876	31420.816
1558.7666	6290.0781
1576.7596	12062.93
1577.4052	22665.23
1654.1038	802.48615
1654.8602	1245.6586
1669.0569	956.2301
1669.9595	1080.6746
1671.0856	1109.131
1671.9828	1181.9772
1685.8719	1125.7976
1839.6063	5158.271
1841.2078	1496.0811
1842.0973	1999.8403
1842.9476	3682.9763
1844.7819	2471.0176
1856.1353	763.53143
END IONS
BEGIN IONS
PEPMASS=2075.1714
CHARGE=1+
TITLE=Label: A11, Spot_Id: 21066, Peak_List_Id: 18994, MSMS Job_Run_Id: 10234, Comment:
112.07775	250.36517
175.12227	1944.0116
288.22192	244.8006
310.25406	793.84454
381.33115	262.55783
409.32941	806.80365
481.37427	1079.6974
498.41064	2173.7102
508.39984	711.13031
510.39606	239.29041
516.36835	2202.4968
535.31207	282.72916
552.40198	486.3931
569.4353	1336.6658
609.48944	289.6347
732.49353	1384.7212
759.45569	993.99237
845.58167	2379.9099
895.55951	797.47931
928.62231	426.21118
946.63477	1467.3635
957.53687	320.29132
1014.5667	333.48419
1016.5898	368.83524
1033.6506	2067.2715
1042.5854	686.15149
1111.7449	373.17737
1114.6267	256.3204
1116.6221	300.71384
1129.6592	470.22195
1136.6943	430.73535
1162.8263	315.83426
1180.723	28762.014
1190.719	423.67734
1212.7449	598.69348
1228.7379	325.76929
1277.7567	1361.7996
1278.734	1246.4926
1295.7434	7003.2554
1305.7769	239.28627
1343.8135	469.27109
1365.8215	396.92801
1392.7922	2323.4248
1409.8184	1112.3926
1411.7804	236.0425
1444.5796	323.86072
1466.8618	2707.7375
1549.8202	623.25623
1567.8942	997.96179
1569.7599	268.22809
1578.8341	434.98795
1667.1222	286.25546
1667.936	801.2984
1717.4607	391.94263
1718.3636	552.38861
2024.1373	14922.073
2032.6351	9454.2852
2034.2592	1998.52
2035.158	2163.7827
2036.0442	3930.9636
END IONS
