# Supplementary material for: Comparative proteomic analysis of a membrane-enriched fraction from flag leaves reveals responses to chemical hybridization agent SQ-1 in wheat
Source: Front Plant Sci. 2015 Aug 26;6:669. doi: 10.3389/fpls.2015.00669 (PMC4549638; doi:10.3389/fpls.2015.00669)
Supplement: Supplementary file 9 [file Data_Sheet_1.ZIP › Supplementary MS_MS data/spot 110.txt]

COM=Project: wsp, Spot Set: wsp\wsp01, Label: I6, Spot Id: 23238, Peak List Id: 22549, MS Job Run Id: 10265
808.41595	6593.6196
826.49146	5967.7573
829.22467	9173.2002
842.50098	129372.12
856.51221	30860.094
864.47479	8770.9043
868.51019	10427.84
870.52814	87855.148
882.5235	6269.1362
892.49792	5381.2393
958.55365	5312.6753
1045.5468	9681.8174
1055.5132	3948.6787
1102.6163	3243.8909
1117.561	2580.9182
1132.6431	4146.3354
1139.6169	2176.9246
1170.6241	3421.301
1173.6316	2491.9355
1241.6665	3977.0806
1247.6346	4246.8726
1295.6176	5271.519
1309.6309	11546.146
1319.6493	17614.492
1321.6484	2731.512
1325.6471	4222.3477
1331.6423	2427.772
1341.6571	3279.2632
1347.6542	2470.4851
1360.6835	2554.0518
1408.6812	2836.3992
1409.6569	1776.0594
1446.8308	2343.2871
1466.7257	2491.1907
1474.7279	5996.6567
1478.7207	2097.5007
1496.7113	3830.396
1593.7507	1766.1715
1601.7742	4338.9575
1603.8099	2024.869
1638.8245	2020.1278
1761.9205	7145.0195
1794.8287	2869.0459
1870.9849	48037.316
1882.9392	10441.29
1887.0111	12147.729
1892.9595	3893.4321
1896.9905	2711.4465
1899.0029	3949.2815
1908.9673	2223.0872
1917.9462	3158.7295
1947.042	3753.6672
1962.9778	2511.1328
1987.0438	2927.9463
2028.9524	1815.8545
2075.1169	8584.5322
2091.0979	2087.292
2121.0845	3837.1243
2211.0669	5183.3696
2225.0833	4548.332
2230.1626	2014.8019
2233.0691	6522.8237
2246.115	3112.1157
2248.0703	2104.2471
2253.0918	3083.3945
2298.1196	1340.5132
2312.0991	2122.387
2328.146	1854.9199
2382.1519	2133.8564
2808.2852	1525.2405
BEGIN IONS
PEPMASS=808.41595
CHARGE=1+
TITLE=Label: I6, Spot_Id: 23238, Peak_List_Id: 23750, MSMS Job_Run_Id: 10266, Comment:
175.09029	162.03777
285.12943	117.73994
318.11514	113.32226
384.13672	246.18854
477.21579	139.17851
536.21918	127.01579
540.09772	118.57308
567.01648	116.45486
582.12415	172.58028
599.21259	111.06038
606.12854	128.41179
617.21521	132.38171
619.82666	213.34448
620.19733	158.19652
623.12634	187.26105
678.2674	300.12982
710.85162	288.77567
746.29468	331.21582
764.21362	566.08197
765.27637	444.24838
766.18365	312.7081
772.24463	518.61469
778.32739	478.80948
782.32306	374.3952
784.08423	349.37964
787.38654	581.03253
END IONS
BEGIN IONS
PEPMASS=829.22467
CHARGE=1+
TITLE=Label: I6, Spot_Id: 23238, Peak_List_Id: 23747, MSMS Job_Run_Id: 10266, Comment:
175.13849	132.51907
205.10686	110.72868
272.12482	126.22861
281.18311	117.24165
383.13663	123.46169
440.18848	148.06618
484.1485	176.03418
502.1713	192.35184
507.10501	163.29712
515.20917	103.52637
536.23279	138.53833
538.09174	122.35569
606.99536	320.34366
616.19666	211.53572
625.00226	855.32983
641.1933	477.40259
642.19104	278.72705
747.1629	988.50769
749.14996	941.87665
770.19702	1267.6335
784.30542	1810.656
786.20819	1797.0114
793.15869	2018.103
794.1958	1239.319
801.24896	840.92645
802.034	924.15149
804.11938	1076.5541
808.68311	888.20978
END IONS
BEGIN IONS
PEPMASS=856.51221
CHARGE=1+
TITLE=Label: I6, Spot_Id: 23238, Peak_List_Id: 23743, MSMS Job_Run_Id: 10266, Comment:
70.041077	186.13005
86.070496	426.38184
100.0881	409.81717
112.06715	412.00339
129.09056	220.76935
175.09903	545.37567
185.10806	397.99115
230.14565	136.06194
239.11993	151.29889
254.13625	202.8933
255.12317	2751.8894
272.15167	2339.7722
286.15079	1787.2048
288.14456	424.88986
341.1514	408.04056
357.20319	518.5481
359.26651	402.54327
367.20801	423.75546
368.18179	813.30859
383.1676	379.49149
385.19336	1962.8822
454.1925	5464.4165
468.20071	568.3316
472.19455	6255.9668
486.25839	840.42249
539.20599	507.45425
557.23419	881.81818
567.23981	849.5556
571.25745	1358.6082
586.22882	580.79413
626.98145	882.86389
650.08228	618.06696
655.20135	817.46448
760.83942	1658.6846
796.28241	1033.068
802.25171	1021.6381
811.24243	1257.6023
812.39142	5066.7319
814.29077	2542.8142
815.26703	1070.1548
826.39539	1579.4949
827.29248	1112.3768
831.29181	1053.391
836.48407	1377.8279
END IONS
BEGIN IONS
PEPMASS=870.52814
CHARGE=1+
TITLE=Label: I6, Spot_Id: 23238, Peak_List_Id: 23741, MSMS Job_Run_Id: 10266, Comment:
100.08411	17806.182
112.05788	1689.3857
129.08568	732.74268
157.08139	410.20242
175.09465	1577.339
185.06943	416.14487
199.11725	1226.3129
212.11908	350.85059
230.11098	346.93646
254.13034	334.18814
255.10831	5902.8887
272.13147	11017.608
298.13107	816.9502
300.14658	3749.948
368.17798	2307.8748
371.22693	865.57947
381.18732	900.35278
385.19812	3879.5793
397.16922	568.58881
399.1911	8214.8008
454.18188	728.17859
458.1944	677.60535
466.16483	1500.351
468.1882	11980.737
472.19641	4610.4629
484.18936	1350.1646
486.19412	26587.135
571.24115	5299.0586
581.24426	10157.497
582.53918	4031.8787
599.24921	3846.5896
640.98535	1231.7172
654.24902	1470.2981
672.26312	3035.0239
743.28894	2228.3486
753.28174	2045.7322
774.84357	2397.8818
809.28729	2333.387
812.30536	2971.7998
824.39294	2932.7756
826.38849	22236.166
828.28461	6928.354
840.41083	7214.8276
842.28998	3574.7854
END IONS
BEGIN IONS
PEPMASS=882.5235
CHARGE=1+
TITLE=Label: I6, Spot_Id: 23238, Peak_List_Id: 23752, MSMS Job_Run_Id: 10266, Comment:
102.06246	188.79974
175.10675	124.54037
184.15251	334.28186
185.16031	112.41528
216.1076	362.10568
272.14871	163.73256
298.16071	286.97498
302.14981	167.02629
355.20724	106.90964
385.22855	531.99194
412.25647	108.59126
459.20029	184.85057
467.27402	536.79443
498.2066	229.13205
499.21341	810.65497
509.10519	245.49698
581.27026	700.07361
582.28595	308.87296
583.2749	330.70361
585.23511	528.0047
601.27441	284.34973
603.08545	274.50403
651.02905	608.52722
724.29584	1130.7257
800.21594	830.11523
827.2204	735.80023
838.29962	1024.0276
840.21838	1192.4576
841.2132	911.63098
842.23492	2374.5391
845.32202	772.80902
853.20056	1171.452
856.28601	1742.4224
857.25787	812.46582
860.33087	215.35376
861.36993	328.66736
862.49365	864.84479
END IONS
BEGIN IONS
PEPMASS=940.46252
CHARGE=1+
TITLE=Label: I6, Spot_Id: 23238, Peak_List_Id: 23755, MSMS Job_Run_Id: 10266, Comment:
175.11884	101.33203
356.13834	344.71304
427.18698	174.24046
495.19766	111.2801
497.14316	136.5112
549.13849	102.68072
567.08368	156.5081
653.28235	191.35988
690.29474	171.17299
753.26361	391.00171
791.20959	233.65018
800.26447	283.29843
816.26672	196.80258
842.48029	303.43347
843.01147	304.5134
844.7301	340.30017
845.86029	232.51093
846.68634	212.58443
858.27527	342.12637
879.26569	353.94659
885.28741	353.24588
897.30231	927.32672
898.24994	646.24921
900.11383	430.05823
903.35278	381.23007
910.25421	627.12634
910.80328	401.22003
911.39301	339.87326
914.47498	537.73547
916.39478	431.62051
END IONS
BEGIN IONS
PEPMASS=958.55365
CHARGE=1+
TITLE=Label: I6, Spot_Id: 23238, Peak_List_Id: 23754, MSMS Job_Run_Id: 10266, Comment:
175.09909	185.72806
255.12077	112.14536
272.16626	150.03413
366.13284	125.09396
388.15314	146.36635
556.17896	448.18362
557.255	195.95793
574.2085	597.29065
639.31982	193.48828
644.20776	302.00925
657.17712	141.12645
743.36383	362.98849
787.2041	291.10791
801.3606	260.94705
803.19012	364.7988
805.22339	249.84007
813.31958	306.63849
823.34973	624.67462
829.34711	337.76978
831.30377	471.63318
845.26862	341.52197
856.33948	284.13101
896.17737	394.56271
897.33392	390.02371
898.29675	449.49799
899.18817	437.84805
902.15967	382.58435
915.28925	1138.1067
916.3028	1315.8107
918.28271	480.49683
929.24237	1198.9773
933.21997	567.42828
936.34283	414.53067
END IONS
BEGIN IONS
PEPMASS=1309.6309
CHARGE=1+
TITLE=Label: I6, Spot_Id: 23238, Peak_List_Id: 23746, MSMS Job_Run_Id: 10266, Comment:
70.046265	119.08014
112.05939	104.57852
175.10182	383.18607
316.14447	103.7926
333.14404	193.44351
548.17041	134.18388
566.16895	219.64009
574.29626	219.99471
620.24243	167.19508
621.16199	116.54185
637.18011	243.11893
638.3288	175.37611
645.31909	221.69231
647.23407	181.8065
665.2428	225.70708
698.44446	140.76868
712.36304	184.86397
742.31482	119.39355
744.3324	267.9046
752.33362	113.80405
807.27808	152.87582
811.30688	141.20296
831.3786	387.22205
845.3623	2924.4165
855.51147	154.41032
860.34644	119.76442
878.33032	200.89499
908.39832	130.125
924.31866	113.71579
929.29413	170.01012
943.28949	297.08813
960.39307	368.97791
964.43378	193.2738
1011.3243	204.77824
1020.3102	230.19679
1025.3894	283.50955
1124.3467	429.52286
1137.412	487.40878
1153.4534	372.46011
1158.6563	379.35693
1160.3241	553.99219
1216.7479	378.74359
1225.4662	465.82129
1246.5468	980.55536
1250.4313	833.21881
1251.4657	776.71515
1253.2784	579.23273
1261.5393	413.54672
1265.6587	828.27271
1266.5251	1393.7198
1268.4238	1449.1489
1273.2847	463.86008
1274.4811	734.37518
1275.4531	443.48569
1278.6776	662.40649
1280.9739	396.39322
1288.5983	703.39301
1289.3246	548.81195
END IONS
BEGIN IONS
PEPMASS=1319.6493
CHARGE=1+
TITLE=Label: I6, Spot_Id: 23238, Peak_List_Id: 23744, MSMS Job_Run_Id: 10266, Comment:
112.07418	225.63055
129.09306	179.98215
158.07011	101.82798
175.11417	395.81226
255.15318	346.89981
260.14856	103.13218
262.16089	118.31629
272.16339	565.41833
313.18195	209.33531
326.17371	230.91878
343.17523	422.00195
350.21323	110.50982
414.26123	223.98573
442.25394	168.68207
458.25436	223.04353
465.15073	279.51843
513.30615	330.48596
529.2298	341.01807
548.20917	447.0134
566.17737	329.92618
567.28589	280.29523
568.38257	178.26395
584.28723	302.94937
637.25427	451.21521
647.22333	220.78406
655.28845	308.81549
665.20294	435.26309
708.20813	352.21304
718.21045	266.22147
736.25616	456.16391
744.37097	310.57516
754.34033	522.80048
807.32538	724.39423
831.41986	257.56995
845.41803	1196.2938
855.39813	5861.2354
858.38806	369.24451
860.37543	434.60135
861.36713	337.7218
878.27332	610.80933
943.42371	333.23367
949.41492	258.69592
970.39825	826.76154
1024.3815	304.96136
1032.4628	289.96365
1037.5049	521.24884
1047.574	308.85245
1049.432	426.51459
1123.493	688.74078
1151.4498	827.47272
1152.3872	1022.554
1161.5536	666.14679
1164.402	725.95612
1168.3768	891.27344
1169.3688	1201.6814
1193.4487	664.95056
1234.4213	1499.0417
1256.6077	1009.7554
1258.4612	1222.161
1263.4044	814.02338
1266.4012	695.20605
1275.624	1227.8055
1276.514	3190.9409
1280.4049	1355.8728
1282.3997	1159.7552
1283.3501	1828.1196
1286.5146	693.25507
1292.4091	649.14923
1296.6918	1328.64
1298.6654	1027.1038
END IONS
BEGIN IONS
PEPMASS=1474.7279
CHARGE=1+
TITLE=Label: I6, Spot_Id: 23238, Peak_List_Id: 23753, MSMS Job_Run_Id: 10266, Comment:
110.03508	103.01318
112.06602	108.62278
175.09297	127.58506
364.21063	175.09973
595.25378	182.45772
604.27777	344.31598
621.24207	330.39392
663.33954	114.90929
676.3241	152.01855
723.29846	176.52802
741.30029	1590.5217
743.33942	120.78354
843.31891	211.84052
845.3465	192.59442
854.37714	1222.5938
871.36407	707.72705
873.42047	273.81998
890.4248	130.59937
944.35474	201.24326
952.25098	365.31796
962.57635	263.74072
969.38629	586.25677
972.35669	1061.8179
1025.4368	226.5929
1043.4054	548.50092
1056.407	579.17609
1060.3429	215.63676
1116.5022	232.76476
1141.9989	186.9994
1158.4271	1633.6715
1176.4004	281.25278
1179.4497	307.13037
1203.6687	247.09146
1204.5009	283.82428
1211.4545	312.67682
1215.5248	194.66614
1216.4161	338.24551
1328.616	1028.9849
1347.47	688.88098
1415.425	667.86731
1418.5604	679.12811
1433.4935	1097.6561
1437.4935	1767.8645
1440.649	714.30322
1443.5972	727.4317
1446.6582	771.59589
1450.3816	1083.4065
1453.7277	702.96985
END IONS
BEGIN IONS
PEPMASS=1761.9205
CHARGE=1+
TITLE=Label: I6, Spot_Id: 23238, Peak_List_Id: 23749, MSMS Job_Run_Id: 10266, Comment:
175.11725	280.55792
288.20566	1508.4932
364.15848	122.01325
427.27518	190.31654
427.76877	117.10565
477.22192	193.33824
573.35846	138.93779
590.34705	208.78947
717.33759	118.31433
757.32343	169.16869
774.36487	111.93502
1059.4541	194.17555
1134.5359	114.36815
1172.6488	130.39285
1268.647	192.04857
1294.9093	165.30823
1321.618	116.70296
1335.6801	375.24518
1361.8118	157.53716
1366.8447	126.63537
1386.567	130.41107
1389.8231	101.0005
1397.4293	152.97638
1449.5983	113.8056
1582.2213	193.19028
1589.6523	196.76346
1604.8265	268.33618
1607.833	255.8004
1611.6692	243.25201
1614.9683	261.6965
1636.7562	253.63138
1637.6179	289.32117
1642.4302	342.00757
1656.4149	261.06946
1658.0654	201.31769
1667.7388	403.03717
1700.564	514.9743
1706.7538	541.49109
1719.542	363.58273
1720.7305	404.96713
1723.5754	682.64679
1728.5823	482.37582
1732.4967	543.72437
1735.3177	406.95981
1736.6024	361.87766
1739.6798	535.17255
END IONS
BEGIN IONS
PEPMASS=1870.9849
CHARGE=1+
TITLE=Label: I6, Spot_Id: 23238, Peak_List_Id: 23742, MSMS Job_Run_Id: 10266, Comment:
70.046219	166.75854
72.050171	110.24529
112.07064	207.64474
129.08073	954.6889
169.11459	297.08231
175.11111	748.80316
197.11914	750.92114
219.16559	140.0778
228.15196	258.04892
246.15289	108.09319
247.15198	471.53534
317.20255	715.90326
318.1955	816.63727
325.22836	2028.1794
341.2045	254.46271
361.21704	154.85574
363.39151	157.93245
385.16675	200.85204
389.22806	2181.168
414.24423	606.14587
416.13223	165.07768
424.30264	183.01357
460.34152	301.14175
486.30905	355.18091
488.28464	355.32718
504.33823	143.09801
511.27005	585.91296
513.38104	122.58539
528.29773	1852.9977
532.22772	377.26917
580.35944	204.55943
585.37579	322.88336
658.35046	413.79559
660.38116	316.58252
675.36456	4004.7209
709.45435	478.8132
710.71552	248.04727
786.42456	241.46109
787.36084	198.68344
804.35413	648.74835
805.37891	223.82376
828.57709	201.30568
829.39514	178.47337
856.43341	785.22339
875.40027	914.11194
909.49829	295.52045
937.6983	255.43285
944.63104	169.68494
962.39148	449.11722
972.54236	324.65112
1017.4479	206.2774
1018.5621	175.14586
1030.4462	193.11847
1042.4229	790.57397
1059.4374	3938.5698
1062.5901	376.6026
1067.5538	387.41812
1075.5247	277.14957
1112.6823	190.29401
1170.4995	856.94928
1187.4998	2210.0688
1209.4664	473.85529
1286.58	377.77695
1290.869	350.99167
1341.5834	695.50885
1342.7351	310.19391
1344.1281	241.94263
1350.6368	497.47839
1365.6134	255.69893
1366.6333	1525.0665
1367.6255	395.11661
1383.6376	5269.3188
1386.5905	302.51843
1466.6261	295.2554
1482.7504	621.74884
1483.6477	725.51855
1488.538	206.28398
1553.7484	960.18225
1555.9128	1408.8085
1624.8785	787.21759
1625.6891	378.93137
1635.9371	560.1532
1645.478	361.89099
1716.6027	772.64368
1809.5887	647.5719
1810.7332	986.17334
1812.6941	1396.5974
1815.6421	868.3537
1824.8396	1480.0432
1827.8417	589.92621
1830.8347	868.72058
1833.6021	607.46252
1841.879	3062.7344
1850.7064	715.65918
END IONS
BEGIN IONS
PEPMASS=1887.0111
CHARGE=1+
TITLE=Label: I6, Spot_Id: 23238, Peak_List_Id: 23745, MSMS Job_Run_Id: 10266, Comment:
112.06242	190.94199
129.09573	270.88467
175.11736	425.15079
197.12398	123.90832
242.15829	124.81492
246.17331	112.08231
317.1998	123.27504
318.20917	261.10718
325.25076	464.17456
389.22278	565.24854
414.2359	160.61125
486.25	138.75856
488.31873	106.17717
531.25812	104.31675
675.50702	248.77884
691.4057	355.93567
710.3916	949.5993
712.42651	110.74237
808.39429	123.26631
811.61389	125.94921
820.35992	196.40567
891.40002	261.16367
1025.6478	112.33727
1034.6029	138.97537
1064.371	101.78051
1075.5391	916.15247
1080.4773	119.54721
1154.5548	105.43468
1159.0433	112.64445
1187.5619	331.50458
1203.5262	587.68457
1218.7782	265.31818
1291.6162	114.7765
1302.5221	257.26074
1307.7462	283.98099
1337.7528	151.11316
1382.6498	465.98727
1383.7468	451.36035
1399.6553	1128.7694
1413.5206	143.60886
1464.7808	238.37617
1479.7089	471.25461
1499.6833	224.26057
1555.8328	932.40643
1557.098	449.76181
1559.692	323.60989
1576.7383	294.49078
1577.869	218.72707
1631.6128	256.66446
1639.8667	247.11128
1642.6895	362.05582
1728.9476	700.5094
1736.6893	7381.3818
1825.6304	850.33795
1829.6671	1665.0549
1832.7113	2554.3477
1846.9052	691.20636
1848.746	1163.6722
1851.6294	917.91443
1852.6222	697.83984
1853.8809	965.59021
1857.8589	1716.6196
1862.7935	302.96268
1863.598	656.71155
1864.501	296.1803
1866.698	395.26797
END IONS
BEGIN IONS
PEPMASS=2075.1169
CHARGE=1+
TITLE=Label: I6, Spot_Id: 23238, Peak_List_Id: 23748, MSMS Job_Run_Id: 10266, Comment:
175.10535	314.22635
310.20132	100.33158
409.27701	140.68896
447.14569	143.41774
457.33725	107.88794
498.32782	150.86089
845.46356	190.08719
1033.5608	194.39789
1180.6029	1559.418
1239.6152	190.47977
1279.7164	219.17033
1295.7245	272.89877
1358.8131	136.32285
1371.4677	107.25912
1417.3008	124.47565
1424.7501	116.63354
1434.599	133.01518
1466.7233	336.78223
1567.757	138.98373
1568.603	192.86128
1628.8628	138.1116
1725.9913	202.76785
1772.7491	124.61703
1795.8557	118.41125
1821.0684	225.94286
1837.1855	112.53088
1840.835	204.6404
2012.001	571.8031
2015.8682	882.02002
2022.8193	802.93317
2027.0801	464.86008
2032.2281	721.44122
2035.6539	996.66333
2038.9229	408.65933
2042.8604	421.27936
2048.092	561.37317
2051.7786	593.11304
2052.635	475.15274
END IONS
BEGIN IONS
PEPMASS=2233.0691
CHARGE=1+
TITLE=Label: I6, Spot_Id: 23238, Peak_List_Id: 23751, MSMS Job_Run_Id: 10266, Comment:
1113.4462	116.54051
1286.7681	112.05946
1442.6409	106.39051
1453.7629	145.17668
1454.6951	359.52292
1672.9927	113.92572
1673.8572	121.5588
1803.8918	162.48819
1901.9865	183.43405
1944.7184	112.31741
1970.4272	148.03488
2000.6091	120.95323
2128.7737	315.74591
2143.8347	256.56052
2165.04	327.63843
2178.8613	288.28986
2182.0039	1437.9469
2185.1846	315.92569
2189.8123	449.24207
2191.3167	236.80794
2193.97	306.57104
2207.1841	355.51413
2209.3984	232.83371
END IONS
