# Supplementary material for: Comparative proteomic analysis of a membrane-enriched fraction from flag leaves reveals responses to chemical hybridization agent SQ-1 in wheat
Source: Front Plant Sci. 2015 Aug 26;6:669. doi: 10.3389/fpls.2015.00669 (PMC4549638; doi:10.3389/fpls.2015.00669)
Supplement: Supplementary file 9 [file Data_Sheet_1.ZIP › Supplementary MS_MS data/spot 111.txt]

COM=Project: wsp, Spot Set: wsp\SQL2013-1-15, Label: B13, Spot Id: 21092, Peak List Id: 18775, MS Job Run Id: 10233
813.4798	2329.1685
827.49823	1911.906
830.50964	1686.1238
841.49243	1959.7534
873.5249	2193.9431
928.52887	1780.5851
1015.5611	14190.575
1045.6223	39472.801
1071.6376	2417.2307
1162.6743	4119.2407
1201.7163	3865.9402
1222.6105	5349.2266
1328.693	46899.227
1345.7096	4222.3872
1354.7063	6747.5337
1382.7014	2928.8474
1416.7137	25943.143
1423.7909	12418.786
1433.7979	85401.047
1444.7374	5491.0747
1471.7832	119124.94
1475.8024	3935.4741
1487.7455	10268.384
1492.8341	46103.18
1497.7988	16970.016
1535.8774	70600.586
1553.8357	24102.582
1601.8313	141037.94
1610.8539	5520.0234
1617.8077	16460.297
1627.8392	9784.6475
1629.8556	7682.1182
1868.0007	5702.3057
1869.0061	30379.342
1885.9811	95105.344
1932.1307	3369.0696
1949.0702	199095.72
1950.5704	3843.2336
2013.1111	25230.219
2049.2371	27723.305
2052.1218	1982.1985
2061.0598	85135.203
2077.0442	17029.246
2097.1265	155899.59
2098.6509	3500.9009
2113.1057	10646.026
2125.144	3043.3425
2171.1284	18906.059
2199.167	8387.0762
2234.2712	65304.938
2238.1467	4389.0781
2264.1582	8493.2051
2282.1194	160842.14
2298.1069	26664.053
2310.1409	7430.5278
2314.1157	5338.8462
2369.1985	5610.7188
2416.2839	6045.2295
2442.2769	9137.6846
2443.2815	14775.076
2460.2341	257677.58
2461.8745	4922.6152
2488.2527	9741.2803
2490.3142	11817.413
2676.55	25603.646
2692.5068	5083.145
2693.6357	8878.834
2694.4937	314750.75
2711.5383	36727.066
2717.4827	3480.3228
2719.4905	3416.1475
2720.4788	34886.387
2722.4834	7827.1362
2960.8411	8541.3193
2984.8032	37204.84
3002.7114	70351.852
3028.6711	2481.9673
3715.0295	13542.21
3843.1528	30601.092
3869.1399	6127.4238
BEGIN IONS
PEPMASS=1433.7979
CHARGE=1+
TITLE=Label: B13, Spot_Id: 21092, Peak_List_Id: 19390, MSMS Job_Run_Id: 10234, Comment:
175.12328	370.65186
529.37799	309.21704
616.38348	310.88101
715.4447	876.62445
719.33728	243.38426
1059.5432	259.6951
1403.8945	320.36179
1404.7493	343.55597
1406.6251	262.36584
END IONS
BEGIN IONS
PEPMASS=1471.7832
CHARGE=1+
TITLE=Label: B13, Spot_Id: 21092, Peak_List_Id: 19388, MSMS Job_Run_Id: 10234, Comment:
175.1351	725.25458
442.31534	348.97345
485.28964	844.9068
555.37878	365.97137
614.32703	295.1077
638.4118	393.72702
656.44507	226.02388
685.35437	376.6507
816.36249	456.41333
858.48853	249.13504
917.41626	455.66901
1030.4661	280.5477
1051.6785	229.49373
1101.547	300.61807
1102.6632	370.44876
1416.8292	234.10344
1427.9895	1655.7457
1428.7646	2058.9126
1430.6753	571.44397
1431.6039	825.27173
1433.4712	238.06963
1444.5598	316.93082
END IONS
BEGIN IONS
PEPMASS=1492.8341
CHARGE=1+
TITLE=Label: B13, Spot_Id: 21092, Peak_List_Id: 19396, MSMS Job_Run_Id: 10234, Comment:
175.12381	254.29626
343.18555	227.38771
456.27368	207.92557
549.34229	1991.7352
569.35693	277.77667
664.35516	246.18748
716.41913	257.05185
1249.7872	820.8642
1250.6843	1182.2297
1265.2896	498.69241
1424.5725	244.03477
1426.0251	1753.9297
1427.4143	576.63263
1438.7819	258.85608
1453.5895	395.51932
1457.7013	223.52725
1466.3657	308.43167
1471.7048	258.01987
END IONS
BEGIN IONS
PEPMASS=1535.8774
CHARGE=1+
TITLE=Label: B13, Spot_Id: 21092, Peak_List_Id: 19392, MSMS Job_Run_Id: 10234, Comment:
374.26007	206.80702
764.40393	209.17757
772.51776	1070.973
835.46442	595.79858
869.48712	257.09964
887.53326	230.83791
END IONS
BEGIN IONS
PEPMASS=1601.8313
CHARGE=1+
TITLE=Label: B13, Spot_Id: 21092, Peak_List_Id: 19387, MSMS Job_Run_Id: 10234, Comment:
175.12807	779.4267
284.23425	369.47162
383.26843	603.35565
400.27545	208.83356
437.31766	250.1586
455.30173	259.32501
480.30377	3773.4446
497.32755	10625.741
626.35657	795.14386
723.34497	1029.0562
731.44238	412.45535
740.39899	473.5361
862.42029	213.90089
871.4137	476.81375
1056.4912	484.82797
1105.5643	517.24542
1202.5171	241.5137
1219.5999	620.29681
1431.8231	221.90955
1535.9486	325.3797
1553.7811	320.00693
1562.5255	315.96078
END IONS
BEGIN IONS
PEPMASS=1885.9811
CHARGE=1+
TITLE=Label: B13, Spot_Id: 21092, Peak_List_Id: 19389, MSMS Job_Run_Id: 10234, Comment:
175.14326	247.37552
289.22296	778.17029
386.25385	242.8934
460.28848	200.57372
539.38129	213.10893
573.39587	336.68625
686.48523	370.65857
814.52496	344.0311
845.47205	212.58847
925.5426	238.19791
942.56635	379.28879
1041.6523	1212.7196
1072.5906	229.50897
1170.6638	266.26602
1200.5813	207.8576
1330.7314	636.26404
1431.7904	397.88013
1627.9827	362.85687
1629.7654	205.24338
1795.9735	273.24387
1801.0344	381.46716
1828.8798	270.93256
1842.2891	406.03271
1843.1898	387.80548
1844.0355	356.99231
1844.9236	770.2132
1846.7528	506.02136
1851.9979	288.20944
1853.0469	338.39331
1854.2164	247.6929
END IONS
BEGIN IONS
PEPMASS=1949.0702
CHARGE=1+
TITLE=Label: B13, Spot_Id: 21092, Peak_List_Id: 19384, MSMS Job_Run_Id: 10234, Comment:
175.13466	612.89569
243.1801	204.76868
305.20306	234.52269
322.23245	314.20316
343.20724	248.20776
435.34665	822.75354
445.32431	226.11957
456.30154	299.71179
532.37256	1017.7863
549.39581	19485.82
585.38562	726.11609
647.38934	1084.9469
664.41504	1835.2152
698.49323	330.12775
699.45605	208.80901
700.41376	1224.9542
716.48181	351.39096
771.48364	666.38458
777.5033	1208.6255
799.46918	1218.047
884.54309	332.71988
912.52917	1156.5059
924.56543	2103.5125
958.62708	239.45139
997.63391	427.97046
1025.6366	1081.7489
1037.6393	1888.2635
1150.7151	2802.8762
1172.6764	876.60748
1232.8326	304.9325
1249.7783	24045.793
1259.7706	205.25545
1328.8109	215.82863
1346.7921	1054.7758
1347.7837	963.98877
1364.8029	2596.7717
1400.8303	484.26422
1470.9861	211.36002
1492.9133	1162.2489
1514.913	451.54141
1621.0034	2607.1331
1718.1051	1439.7285
1719.9701	504.34244
1735.1077	1365.2996
1834.333	4056.9705
1835.1523	5376.3857
1837.009	1792.6921
1841.6331	6229.1421
1844.5333	920.04688
1888.1813	1832.6472
1892.0723	1178.4738
1908.8888	776.9538
END IONS
BEGIN IONS
PEPMASS=2061.0598
CHARGE=1+
TITLE=Label: B13, Spot_Id: 21092, Peak_List_Id: 19391, MSMS Job_Run_Id: 10234, Comment:
272.21625	332.34686
644.44342	261.99176
745.50012	200.93559
832.52234	443.42798
933.58521	376.64166
1020.5927	9535.5645
1117.5575	201.9987
1118.587	319.58966
1135.621	626.72687
1301.7279	489.59845
1327.7542	456.6983
1328.8071	405.4653
1343.967	200.20845
1345.7546	38644.941
1442.8617	306.30258
1443.7944	266.98389
1460.8928	519.8291
1495.1195	210.53
1565.2576	289.78311
1728.1292	260.14703
1729.0092	440.76425
2013.0394	481.61026
2017.5474	545.80902
2018.3025	250.10428
2019.1849	717.3335
2021.0173	256.62762
2021.9124	739.07556
END IONS
BEGIN IONS
PEPMASS=2097.1265
CHARGE=1+
TITLE=Label: B13, Spot_Id: 21092, Peak_List_Id: 19386, MSMS Job_Run_Id: 10234, Comment:
112.08612	274.19879
175.13597	469.67087
318.17267	212.63086
345.26962	345.72507
417.26096	472.08905
446.3562	318.97546
517.38562	359.50308
574.4325	482.07523
631.45245	715.88403
785.52594	324.32101
803.48511	212.82925
810.53955	2146.604
827.57056	3191.1865
856.48175	301.349
874.49146	576.24225
909.62103	274.60535
926.62347	968.03113
1013.6688	960.4823
1126.7177	302.78784
1136.705	212.0845
1206.7672	519.42255
1223.7898	2890.3347
1294.8337	990.10645
1334.7618	278.05072
1351.8464	2518.1809
1408.8802	748.94586
1434.9199	486.98511
1451.907	1589.1744
1452.9022	26931.307
1550.9648	1048.0546
1567.9607	1405.2513
1681.1479	403.84628
1682.0275	271.65927
1780.2051	867.31897
1781.1075	894.14697
1781.9963	418.94174
2053.5278	1726.3152
2054.4097	1040.5637
2055.2036	1598.1254
2057.0459	3255.3269
2062.1787	872.48938
END IONS
BEGIN IONS
PEPMASS=2234.2712
CHARGE=1+
TITLE=Label: B13, Spot_Id: 21092, Peak_List_Id: 19394, MSMS Job_Run_Id: 10234, Comment:
2098.406	249.12877
2171.2334	278.4057
2186.1257	247.50436
2190.9431	261.02771
2199.3313	277.42798
END IONS
BEGIN IONS
PEPMASS=2282.1194
CHARGE=1+
TITLE=Label: B13, Spot_Id: 21092, Peak_List_Id: 19385, MSMS Job_Run_Id: 10234, Comment:
175.14024	722.2392
387.26834	214.87398
545.42548	276.03336
632.47552	298.20313
689.47345	643.1792
820.52802	2451.6689
834.52606	707.1593
949.5661	620.23975
1032.604	205.15475
1050.6226	753.91772
1137.6375	897.70142
1248.8389	312.21667
1250.7467	1152.3997
1345.92	817.03259
1351.766	280.78961
1414.8091	202.29062
1431.8098	874.23291
1448.8195	2471.1616
1489.9921	500.98627
1576.9048	997.72357
1692.496	224.35057
1739.9309	599.02527
1797.0109	1029.4032
1837.0851	584.45911
1895.1033	404.5625
1967.0415	248.43042
2054.325	691.31659
2055.1946	985.0127
2069.2012	985.25452
2234.1638	4488.9487
2238.4744	2858.7681
2240.2861	1862.4957
2242.1628	2272.4446
2244.0027	1441.3533
2254.355	1170.1376
2256.1157	784.04492
END IONS
BEGIN IONS
PEPMASS=2460.2341
CHARGE=1+
TITLE=Label: B13, Spot_Id: 21092, Peak_List_Id: 19383, MSMS Job_Run_Id: 10234, Comment:
175.1393	375.05811
289.22183	648.77783
460.33826	796.85376
573.414	742.1947
686.53082	1022.2906
703.43201	476.37677
748.54272	624.51038
814.59546	1187.701
816.53949	476.25964
877.5694	2530.3164
930.57404	431.37622
942.65637	1282.1946
1029.6371	439.61038
1041.7178	4226.6934
1162.7032	399.68106
1170.7671	1513.6801
1275.7701	439.40536
1330.7789	1660.2898
1388.8342	432.23901
1419.7853	605.51093
1431.8364	1632.5729
1459.8312	398.73154
1530.8856	2502.1106
1572.9576	484.39386
1609.9758	580.66016
1627.9312	2430.3652
1644.9548	2433.3047
1686.0146	4385.6855
1758.0215	2101.7034
1801.0883	565.58905
1886.1738	1242.3931
1888.0665	1047.255
1997.3322	1300.8818
2000.0616	899.41766
2014.3101	9236.8398
2015.2112	19278.188
2018.1138	1936.8851
2042.2134	10174.219
2111.4255	957.94128
2114.1377	1180.7198
2129.4624	4809.1563
2130.332	4235.0903
2131.2292	5072.6494
2133.1042	1097.2028
2151.0579	3154.7637
2151.8904	2008.9266
2153.6555	726.04712
2226.4246	966.51428
2245.3782	691.84125
2346.5906	10065.609
2348.2493	3018.6235
2352.9453	1998.9675
2353.8196	3375.7563
2355.6904	1753.6592
2401.3774	1597.5409
2417.5464	6452.3975
2419.3896	1912.8114
2421.1248	2921.7122
2423.0276	1186.6163
2428.3311	4595.5264
END IONS
BEGIN IONS
PEPMASS=2694.4937
CHARGE=1+
TITLE=Label: B13, Spot_Id: 21092, Peak_List_Id: 19382, MSMS Job_Run_Id: 10234, Comment:
175.13385	1886.8805
312.23236	1429.3448
505.38058	967.00189
522.42676	4724.2861
669.51318	3178.5945
715.58759	793.98163
770.57129	2285.3611
841.61823	2926.3535
928.64758	3275.6042
971.6618	835.83801
997.67432	1990.5579
999.81836	856.34106
1015.6909	78634.734
1112.6904	1356.3171
1113.6979	2804.3804
1130.7147	3583.7332
1209.7667	757.84973
1239.7764	785.16711
1309.8179	1163.4512
1326.8358	5485.2813
1365.8517	1030.7159
1366.8634	1654.4727
1383.8693	9135.2646
1479.9719	968.38641
1496.9552	8988.6318
1567.025	1376.4875
1593.0599	2270.9236
1594.0055	7692.5313
1611.0135	115639.39
1691.0398	889.32861
1708.0226	1265.7256
1709.0179	3740.4058
1726.0579	4867.4038
1736.0747	752.68695
1904.228	832.97015
1905.2242	2912.6128
1922.2151	27041.109
1925.1187	4752.4863
2033.2456	988.25604
2051.3064	1042.25
2052.2009	1057.6754
2108.4128	1118.3994
2109.3137	1870.134
2111.1863	790.28778
2221.5298	1304.3279
2322.3767	1092.4983
2418.6719	3069.9307
2435.7625	1007.7312
2539.6687	1400.5715
2547.8352	2271.5166
2550.7173	1037.4634
2638.2756	8063.3228
2639.7261	3539.7815
2652.6355	18232.432
2655.5022	927.07684
2656.3943	3334.4492
2662.1011	792.36743
2662.9675	989.05042
2666.5559	1577.8717
2667.3865	1917.8816
END IONS
BEGIN IONS
PEPMASS=3002.7114
CHARGE=1+
TITLE=Label: B13, Spot_Id: 21092, Peak_List_Id: 19393, MSMS Job_Run_Id: 10234, Comment:
559.51245	244.28107
673.61176	253.24211
698.55872	656.32306
715.63092	3420.8032
795.60779	464.23438
813.65186	624.06348
830.67017	666.07166
959.7099	493.75659
1261.8199	233.20691
1271.8314	261.41992
1288.8997	726.73352
1345.986	397.43222
1382.9641	317.12656
1399.9174	1304.3689
1400.9276	727.52972
1417.9502	3870.1755
1490.0348	273.41983
1499.03	370.57791
1514.8773	328.41995
1515.96	334.16534
1533.0187	218.62384
1646.0875	307.76187
1703.0638	281.05383
1816.1431	364.43753
1837.1938	249.88898
1838.2247	271.69604
2000.2894	388.35242
2070.4263	448.62558
2195.593	229.07205
2208.6042	1015.3415
2211.4424	476.42343
2223.4783	206.50922
2226.5349	1923.4075
2229.3252	569.89972
2283.3391	411.45377
2324.6458	324.04608
2444.6697	236.2276
2830.157	1248.5491
2830.8896	549.73407
2832.7734	896.47864
2837.9705	554.20673
2839.0513	302.57977
2840.1575	331.17807
2848.0962	6205.064
2850.6685	2178.1563
2856.1541	492.474
2857.1018	1286.6071
2858.9514	2382.2085
2878.4768	464.44083
2928.3936	894.10333
2938.26	421.97983
2947.583	33108.289
2953.8843	370.90564
2958.5154	541.10406
2962.4683	8506.0889
2964.781	1063.3727
2971.7312	16227.892
2973.9766	4619.5508
2982.0168	477.53113
END IONS
