# Supplementary material for: Comparative proteomic analysis of a membrane-enriched fraction from flag leaves reveals responses to chemical hybridization agent SQ-1 in wheat
Source: Front Plant Sci. 2015 Aug 26;6:669. doi: 10.3389/fpls.2015.00669 (PMC4549638; doi:10.3389/fpls.2015.00669)
Supplement: Supplementary file 9 [file Data_Sheet_1.ZIP › Supplementary MS_MS data/spot 112.txt]

COM=Project: wsp, Spot Set: wsp\wsp01, Label: I13, Spot Id: 23245, Peak List Id: 22556, MS Job Run Id: 10265
824.52222	7212.6899
834.44824	6564.5786
842.51013	109943.88
856.52325	24584.389
858.45892	9637.4121
859.4306	13098.671
868.5199	8369.7148
870.53833	73574.211
929.55334	26010.365
940.46655	16937.961
945.54919	56011.328
1023.5117	4596.5898
1030.5369	3448.8867
1045.5587	9851.6309
1102.6198	3113.3657
1166.6731	3680.8301
1172.6692	9139.0674
1186.6078	3655.7712
1188.6694	18025.43
1191.6459	7406.4399
1192.6113	3189.7407
1197.6802	6444.3574
1209.618	4785.793
1226.7026	9898.9727
1228.5676	11850.415
1229.6489	7022.1221
1242.5696	3107.6235
1243.6765	3637.2629
1245.6542	3487.4622
1259.6748	4260.4126
1261.6138	6909.0122
1283.5939	3118.8486
1326.6232	5837.4209
1419.6941	2357.8281
1451.6962	3581.845
1467.7379	4030.2583
1473.6824	4028.5278
1476.7554	4778.4512
1479.766	2475.1541
1489.7449	2624.5251
1505.7577	2450.03
1507.7592	3602.8491
1575.756	3340.6021
1598.7889	30218.881
1626.7759	5764.2207
1637.7864	3734.9531
1675.7354	5540.4883
1680.8301	3956.8848
1701.7772	14970.941
1709.7941	3643.9363
1712.7656	4271.293
1715.7903	5166.4922
1729.7823	3610.1797
1794.7823	5494.999
1796.8558	7147.7915
1872.0002	4414.0728
1880.9113	3118.3833
1882.9612	25961.516
1893.9912	3799.1865
1900.0239	3088.1614
1913.8616	8200.4365
1917.9686	4425.5996
1930.9265	2584.9702
1935.8542	5849.2573
1945.9482	3404.2241
1966.9749	4730.0938
2028.9965	3495.7024
2041.9528	2356.1218
2073.0393	1890.2681
2075.1436	32490.842
2211.0981	6432.5244
2225.1108	3089.9004
2226.1101	1209.7174
2230.1882	2271.5054
2231.1958	1401.326
2233.1047	4142.8154
2247.1174	4350.1733
2483.3279	26531.51
3338.7803	1896.9725
BEGIN IONS
PEPMASS=824.52222
CHARGE=1+
TITLE=Label: I13, Spot_Id: 23245, Peak_List_Id: 23860, MSMS Job_Run_Id: 10266, Comment:
368.17609	313.10806
439.18811	191.35768
456.17862	101.77673
594.69293	122.58966
636.20447	140.40845
650.25275	229.86125
737.22937	293.25726
741.19012	385.99442
762.18652	272.77914
767.29639	360.72601
780.30438	616.67963
781.21869	492.63007
782.29517	583.22992
785.02057	269.43622
796.37494	314.78836
797.14996	354.34399
801.30286	262.54947
END IONS
BEGIN IONS
PEPMASS=856.52325
CHARGE=1+
TITLE=Label: I13, Spot_Id: 23245, Peak_List_Id: 23853, MSMS Job_Run_Id: 10266, Comment:
70.042351	110.14338
86.077553	560.97821
100.08348	138.92538
112.0659	312.46118
129.06528	200.83121
157.08257	185.44466
175.11311	1069.4336
185.09483	281.97473
230.10074	174.96898
231.11801	125.25865
255.11513	1650.6133
268.1373	370.99463
272.14389	1634.0203
286.14069	1035.2537
288.17999	346.52823
357.22928	392.69312
368.17682	334.56506
385.19507	1858.12
432.28284	3755.7949
444.22473	379.67093
454.19376	3772.6333
458.21674	510.39816
472.19678	4494.0547
486.22348	498.03784
501.21188	644.0321
529.19489	1035.5262
557.2619	495.82907
567.24908	1232.5455
571.22699	1049.275
626.19031	730.52216
627.19702	644.83234
639.29895	491.58725
654.17712	503.0675
757.1814	1155.1473
760.85724	1205.6251
798.38666	1659.5739
812.37262	6139.1484
814.22693	5325.6152
815.19226	2648.3245
818.29993	1178.1211
824.27539	1055.3286
829.19745	1442.1158
832.50055	1306.1625
835.29059	1154.5298
END IONS
BEGIN IONS
PEPMASS=870.53833
CHARGE=1+
TITLE=Label: I13, Spot_Id: 23245, Peak_List_Id: 23846, MSMS Job_Run_Id: 10266, Comment:
70.036804	307.04932
100.08329	17829.578
112.0556	1434.2087
129.08508	587.19275
157.07832	384.36203
175.09729	2308.2341
185.0891	483.09222
199.12025	855.29291
212.09061	264.42468
254.12766	355.1286
255.11005	6434.707
272.13416	9966.3555
300.15274	4823.021
368.16031	2312.2715
371.19968	938.48486
373.26816	539.96252
381.17188	941.19489
385.19894	3557.9309
399.18817	7578.9634
432.17474	537.05334
454.17023	670.08997
458.2045	870.81195
466.17578	1764.3721
468.19113	11293.502
472.19656	4427.6743
484.17706	1182.5428
486.19556	28434.094
571.24304	4649.356
581.2464	11831.66
582.5246	3631.9841
599.26306	3382.5645
640.95844	1167.1729
643.01929	1110.7173
672.25647	3110.2065
686.2569	3246.6582
698.20313	4134.6079
716.21033	5663.4585
812.2735	3818.9749
824.44281	2564.5159
826.39313	20291.303
828.27209	9386.1377
830.25653	6276.2773
840.409	6557.5352
842.30786	3466.2969
END IONS
BEGIN IONS
PEPMASS=929.55334
CHARGE=1+
TITLE=Label: I13, Spot_Id: 23245, Peak_List_Id: 23851, MSMS Job_Run_Id: 10266, Comment:
70.043282	168.32498
86.078392	232.7282
112.06944	483.80359
120.06612	133.63103
129.10088	238.76382
158.07936	129.41914
175.10652	723.79498
185.09016	138.99182
228.12494	255.46017
233.14494	373.44904
255.13087	1388.8988
261.15097	921.6731
272.13974	554.83948
312.14059	3110.6521
329.18195	757.24957
332.16675	2587.5483
375.16074	441.06653
389.16858	484.98877
425.19662	906.83588
431.18954	465.06143
442.21875	612.28748
457.216	480.50357
482.19617	2218.1956
487.23007	471.53665
488.21176	1733.9849
493.0275	463.76224
499.21899	1341.9126
573.26794	872.43292
581.24481	1018.0101
598.26996	894.82983
642.24615	487.30481
652.26215	519.22949
658.28394	506.54944
669.29388	1012.5162
712.26019	626.91858
755.32166	819.47278
757.1698	602.71625
773.24707	928.28583
775.20624	747.52911
782.32379	707.82306
786.18616	750.42499
800.32745	735.25946
834.86572	683.67487
850.38477	613.09991
864.44025	3595.0347
866.31696	1590.5776
868.302	1096.3696
869.31488	1206.3523
870.27008	1109.0748
885.41034	1451.1046
887.37384	1724.8132
888.31628	1124.3386
890.26465	1435.1193
894.36035	1108.8199
900.37793	1384.6377
END IONS
BEGIN IONS
PEPMASS=940.46655
CHARGE=1+
TITLE=Label: I13, Spot_Id: 23245, Peak_List_Id: 23855, MSMS Job_Run_Id: 10266, Comment:
112.0617	333.16183
157.08684	127.93439
159.07988	397.57669
175.10567	641.28271
217.13918	110.26772
255.19353	265.20435
272.19333	214.84769
283.11389	275.27808
311.09549	288.87085
312.22238	549.76227
329.24207	282.35352
348.29697	223.21452
356.15533	2709.8845
373.17194	808.42358
427.16919	1021.8666
442.27115	214.80156
444.20728	570.53613
482.40308	374.16348
497.15814	1074.8016
499.35947	299.82791
500.24103	203.79608
504.36511	232.81306
568.16223	728.29761
581.37299	487.60318
598.36017	280.89999
612.1947	260.38556
614.20953	190.60217
630.23444	841.85895
674.35901	521.95074
755.26904	415.76004
793.27161	398.98456
798.32971	469.60245
808.17761	555.44775
823.32953	382.02963
843.55005	378.7641
845.64648	655.35468
855.28357	493.27109
857.22113	427.974
859.27716	423.51031
877.28748	1014.1193
879.22906	924.19122
880.23505	893.4458
895.35144	813.57782
896.33112	1658.259
898.27698	887.97461
905.36011	750.00171
909.28528	673.22583
913.24487	956.16083
915.28821	1805.1218
920.32788	1125.4197
END IONS
BEGIN IONS
PEPMASS=945.54919
CHARGE=1+
TITLE=Label: I13, Spot_Id: 23245, Peak_List_Id: 23847, MSMS Job_Run_Id: 10266, Comment:
70.03952	376.93149
86.067802	504.47931
112.05511	1501.1196
120.05259	816.77917
129.09079	606.46979
175.09277	1388.8141
185.09512	391.2619
230.11626	356.11902
233.13457	1376.0764
244.10056	1118.4795
255.11423	4695.6958
261.13443	2016.9812
272.14374	1767.9636
312.12637	10359.627
329.1514	3475.0056
330.13641	1703.5472
348.14468	4933.1909
357.15884	1255.6681
391.14127	1239.6094
425.18225	4023.1804
429.19171	1048.9219
442.19897	2047.4275
464.18051	1466.7789
476.20044	1631.8036
482.18329	6306.2236
499.20517	4042.9819
504.18689	6003.4263
581.22607	2054.6323
589.2627	2324.8137
598.25488	4217.5063
617.21875	1238.1388
619.31299	2153.1821
643.23444	1231.4164
668.2395	2306.5129
685.25763	3399.5383
732.26794	1276.387
789.26105	984.37933
791.2146	994.14307
798.35712	1340.4606
803.31689	992.18256
814.37402	1086.8297
819.16107	2192.2151
822.37256	1172.9305
854.34192	1320.8069
882.24725	2250.5415
887.33252	1842.2998
897.38892	1693.9426
899.37183	1659.0333
900.32355	1603.0824
901.42792	1952.5605
902.31561	3908.4514
903.3476	5161.4692
905.258	2582.5098
910.42834	2398.3113
915.43127	5294.8726
END IONS
BEGIN IONS
PEPMASS=1172.6692
CHARGE=1+
TITLE=Label: I13, Spot_Id: 23245, Peak_List_Id: 23858, MSMS Job_Run_Id: 10266, Comment:
175.10971	183.98061
312.15369	178.71638
391.16904	260.10547
499.22824	211.94725
504.20859	163.22047
547.26666	199.58321
561.16272	107.05624
573.27966	155.11223
575.23273	408.10303
598.2749	314.32132
669.31213	171.86063
694.37842	135.18788
703.42957	122.35197
731.2995	315.07928
743.35333	116.77124
746.28741	108.15112
782.34882	220.14166
815.24878	271.04895
825.39508	284.56555
842.26239	177.29849
931.29297	133.93712
997.38824	227.11566
1001.4442	275.30579
1019.2709	247.33768
1020.3378	232.65269
1045.4324	334.66043
1048.3859	161.48366
1057.583	2773.5415
1059.4556	356.68704
1111.4171	1068.2612
1116.3048	496.89023
1119.2064	616.48877
1127.5466	366.19629
1130.4551	456.53604
1132.355	618.84479
1134.4161	381.59052
1143.3777	411.20837
1145.3932	768.01172
1148.7092	686.28809
1152.3409	899.08264
END IONS
BEGIN IONS
PEPMASS=1188.6694
CHARGE=1+
TITLE=Label: I13, Spot_Id: 23245, Peak_List_Id: 23854, MSMS Job_Run_Id: 10266, Comment:
70.02729	129.74564
112.04796	237.17464
175.10925	584.39813
244.10846	233.17215
255.12646	242.78476
256.18661	143.25365
272.15878	280.931
312.13275	447.03275
329.17621	247.58722
357.14807	234.90866
363.1662	114.1105
373.1861	152.226
384.27594	233.74994
391.14935	583.90967
401.23813	125.30569
414.22061	106.6842
442.20389	162.9158
499.24045	326.28064
504.19193	383.22015
529.13159	207.96997
538.19971	180.02838
557.27167	262.84604
562.28308	181.32817
577.27563	184.16536
591.2453	268.39813
598.28625	442.76489
642.33911	212.25319
648.25714	195.5369
685.27142	384.48419
690.3075	313.93515
696.34027	308.4809
741.31012	212.66747
746.35632	358.76147
747.30817	277.86792
760.3728	199.74329
763.43396	197.69373
776.29022	301.28711
798.3299	594.08612
823.22528	151.44908
865.38373	175.70227
900.46759	548.19464
905.21191	311.89313
974.4635	1197.2179
1014.2977	460.35626
1018.3661	496.4173
1038.373	460.33347
1041.3657	423.46689
1044.3535	474.57709
1058.568	1304.8582
1059.5299	585.04553
1060.4824	2397.3809
1064.2786	1071.7413
1073.553	5120.0889
1075.4517	1884.79
1125.467	972.6825
1127.4197	3842.5825
1130.4053	967.19879
1144.479	1368.2285
1148.2646	2298.1641
1153.4534	1156.4102
1158.5283	1083.5514
END IONS
BEGIN IONS
PEPMASS=1228.5676
CHARGE=1+
TITLE=Label: I13, Spot_Id: 23245, Peak_List_Id: 23857, MSMS Job_Run_Id: 10266, Comment:
112.06635	180.69365
129.09752	104.88142
175.09364	636.81067
232.11436	222.82494
303.13931	960.08698
312.18912	147.53052
401.19769	214.96663
402.1727	138.15724
418.1188	104.18286
425.26328	199.74724
441.21234	136.83318
455.19885	128.74908
458.20493	3311.1069
474.20267	152.4433
496.24152	267.91385
498.16312	293.12833
515.20081	510.69443
577.34277	301.33206
597.21783	170.63452
609.32263	245.98206
614.22272	146.96855
621.20563	145.25174
652.14807	187.74792
653.21942	587.9104
670.22308	652.97845
692.18591	192.10764
713.29102	154.60968
737.2113	159.1131
749.39301	210.64784
757.23364	162.82555
763.20795	125.42471
765.23468	520.3584
798.22046	265.29987
805.2995	117.55424
825.34344	190.03429
864.25049	418.48267
865.28491	230.87224
866.36273	387.41592
914.30713	314.28229
979.50757	211.00914
994.29907	221.31033
998.33533	1612.6448
1000.2967	291.93076
1031.3427	279.07263
1032.4474	266.0014
1055.5143	239.13168
1114.277	784.22675
1163.4945	1020.3326
1165.4642	670.27258
1166.4465	816.56781
1167.4423	1781.5297
1170.3822	670.32867
1171.3046	1566.6061
1184.437	919.92303
1185.4894	5956.2729
1188.3716	1648.4252
1197.5302	800.32227
END IONS
BEGIN IONS
PEPMASS=1598.7889
CHARGE=1+
TITLE=Label: I13, Spot_Id: 23245, Peak_List_Id: 23849, MSMS Job_Run_Id: 10266, Comment:
112.05861	123.65276
175.12541	106.01823
284.12363	124.59534
373.12656	120.27238
413.28436	134.9062
512.20343	479.51859
513.21796	169.30229
526.21191	111.02039
529.21594	246.30383
530.24701	224.56978
602.20154	110.95509
627.20392	154.95258
644.26416	107.63298
653.38574	123.49216
658.31976	1000.8778
715.34918	126.0397
758.31232	118.39906
796.38361	240.32982
797.3573	314.86868
814.44305	690.79639
846.32843	486.06848
883.42188	160.38367
913.33929	451.88675
941.38116	1867.7166
957.45264	331.08917
958.52844	343.7092
973.39471	361.87442
974.41418	10790.462
1039.506	256.47021
1040.35	412.7356
1050.3856	263.10834
1058.4065	1454.1814
1066.3822	529.89618
1067.3328	630.69757
1072.3979	804.49994
1169.4578	329.30759
1170.4337	556.89771
1173.325	414.64392
1184.6108	1392.9326
1186.4634	40322.152
1192.5264	407.89474
1196.5229	315.96356
1199.6278	569.14783
1283.5302	655.98541
1284.4818	999.21149
1301.4376	517.85803
1426.5278	789.72913
1445.5023	1000.3676
1447.4673	853.84583
1452.6708	965.30353
1453.6366	618.13129
1454.5813	375.74924
1455.4481	702.59912
1470.6951	6870.2427
1472.5546	4354.5122
1532.5625	1327.8232
1535.6448	1118.4985
1539.5408	1350.8003
1541.522	1195.4835
1557.5789	1023.8712
1558.5375	1445.6284
1572.8859	1264.082
1574.5171	973.39453
1578.6997	1913.4656
END IONS
BEGIN IONS
PEPMASS=1701.7772
CHARGE=1+
TITLE=Label: I13, Spot_Id: 23245, Peak_List_Id: 23856, MSMS Job_Run_Id: 10266, Comment:
175.08035	205.1786
431.20331	106.05863
458.22549	1059.9503
670.29755	389.71875
672.25586	103.34129
704.29572	276.09344
758.53455	122.07918
799.41235	106.08939
876.85675	116.55617
921.31104	203.45563
927.3642	227.24767
998.34991	2791.2375
1001.3702	193.35442
1006.4172	134.3712
1008.4397	177.299
1015.4299	190.00229
1032.3887	1344.0764
1113.3783	3028.0125
1115.3699	316.15027
1146.4489	593.49457
1177.5964	491.59781
1211.3456	639.80151
1226.4885	553.35883
1227.4236	463.38498
1228.4453	478.70566
1243.5286	766.69556
1244.4592	19481.736
1248.3818	331.30533
1261.825	250.47008
1290.4653	460.40198
1442.5879	392.2081
1470.5778	1507.6469
1527.6766	744.53864
1545.6998	3469.95
1546.5908	7426.752
1550.5006	884.66699
1637.6843	784.28345
1639.7062	851.36609
1641.6117	3250.9043
1645.4503	1160.3373
1647.6151	1117.5725
1659.738	2427.3484
1661.635	3339.5925
1664.4709	1169.1317
1668.692	1839.8644
1671.6279	459.89893
1673.655	536.16882
1674.4988	975.28973
1676.274	382.72849
1677.5271	234.14937
1680.6233	1905.9622
END IONS
BEGIN IONS
PEPMASS=1882.9612
CHARGE=1+
TITLE=Label: I13, Spot_Id: 23245, Peak_List_Id: 23852, MSMS Job_Run_Id: 10266, Comment:
70.039268	100.16634
112.07151	334.17432
129.10608	107.42789
158.12595	115.52182
175.10951	1709.7936
213.2197	189.73848
283.15414	292.79214
288.20428	222.23615
316.18555	187.20653
328.20456	153.87851
352.16537	317.2323
359.26843	276.68503
370.22241	290.62067
411.27878	231.58768
416.29584	572.71741
429.24155	464.35504
455.26187	189.63756
477.25854	104.4082
490.28891	112.15166
538.19415	162.27754
546.30334	131.58574
548.32355	257.53241
563.34631	399.62164
565.41394	106.71946
576.35181	136.983
598.31274	625.63947
610.3811	180.565
669.34845	155.44066
709.4292	100.25455
710.41028	8314.7754
720.35608	128.9232
733.47693	174.67018
745.39404	559.04761
808.37738	436.422
825.43427	851.34955
827.44641	128.46809
858.38672	264.37253
864.41022	180.15205
892.35754	130.526
897.24774	122.12777
938.49463	302.29279
939.36249	103.16042
940.50323	226.64386
981.56537	104.14339
995.41803	191.24474
1007.4713	138.27142
1025.4556	560.80695
1045.6667	215.18494
1135.5687	191.74835
1150.0142	486.57367
1153.4929	439.36411
1155.6947	280.75977
1163.491	202.45525
1174.3339	187.414
1188.3932	156.34869
1206.49	207.18391
1210.5538	396.94226
1218.6443	179.13686
1256.0863	178.29219
1266.6871	250.26898
1269.7561	198.52512
1272.5195	456.28043
1290.6251	720.81061
1292.515	328.92157
1307.6038	2689.4114
1310.4557	323.54819
1343.7593	213.5
1368.0035	147.11107
1413.4841	306.28149
1454.6614	2041.4756
1511.7197	423.72174
1512.606	353.30161
1514.723	259.66913
1531.9736	464.62091
1538.7595	604.37622
1555.7599	15455.699
1558.6416	2297.1799
1572.5078	235.62982
1625.7349	208.66615
1653.8435	652.58667
1654.6863	346.11053
1670.8354	996.31073
1765.6998	910.47827
1820.7859	809.33032
1823.6714	825.81714
1826.7031	1097.9583
1830.7419	956.95679
1832.8715	1073.2153
1839.0912	1845.8723
1839.8921	1493.995
1853.9344	1221.8367
1859.2515	1126.0293
1860.7788	362.22986
END IONS
BEGIN IONS
PEPMASS=1913.8616
CHARGE=1+
TITLE=Label: I13, Spot_Id: 23245, Peak_List_Id: 23859, MSMS Job_Run_Id: 10266, Comment:
175.12584	225.12944
613.3056	192.68456
700.36212	102.39099
759.54309	476.4588
799.37115	573.20398
800.42932	228.57494
927.39313	247.01064
942.35431	100.0012
944.66907	102.57777
971.4129	160.31648
984.41644	397.34933
986.47589	239.37115
991.18146	101.02762
991.94159	104.66672
1012.3292	109.14605
1070.5355	169.06924
1071.455	390.63504
1116.3829	164.04417
1121.4929	157.84467
1158.4441	461.21429
1165.573	164.01472
1177.7335	155.88423
1211.547	146.45419
1215.4667	888.86914
1216.4865	240.83289
1252.6095	169.05717
1282.4069	181.70773
1290.5474	147.50562
1302.4432	156.10873
1347.569	425.48444
1348.6937	319.44513
1359.4884	224.35033
1378.5405	849.25934
1382.3629	238.66711
1449.5724	241.21121
1450.5448	346.44769
1454.8412	128.8326
1461.5804	309.77625
1534.5862	309.1937
1535.6753	264.66425
1537.6525	188.72101
1538.4573	209.28152
1542.7698	120.98589
1555.7356	352.41077
1610.7777	132.45665
1634.7253	144.4738
1700.718	499.84943
1760.3522	336.66452
1765.6954	397.71011
1787.8403	348.66653
1793.6798	624.07068
1824.1027	344.5184
1846.5894	460.18735
1852.7509	1233.0919
1854.7169	378.11212
1855.7395	2259.8811
1858.703	560.30591
1860.6241	562.54883
1864.928	709.07153
1867.5825	568.49506
1870.3328	531.75372
1873.7932	720.30927
1881.4775	882.58575
1882.7897	1229.1028
1884.6522	523.67755
1885.8032	699.81097
1890.6105	618.05664
1893.7336	356.54956
END IONS
BEGIN IONS
PEPMASS=2075.1436
CHARGE=1+
TITLE=Label: I13, Spot_Id: 23245, Peak_List_Id: 23848, MSMS Job_Run_Id: 10266, Comment:
60.792053	100.97601
70.048134	177.75941
86.066795	246.48575
112.07177	389.28299
129.09315	111.87084
169.12172	212.29237
175.09985	2132.4329
183.14999	147.57323
197.11147	415.26706
211.1207	387.8537
271.18094	164.12654
282.20227	110.57648
288.20715	382.18954
310.21747	1050.6084
381.27563	343.67902
409.29962	1312.4683
480.3909	233.89778
481.36157	770.53546
498.36371	1621.1294
508.38608	371.94052
530.36456	107.81836
552.33826	317.89365
569.40094	911.46143
584.35376	116.39419
634.3266	114.8312
716.21899	128.58589
718.4198	118.78194
727.27258	177.52365
728.01892	114.22749
732.47449	883.75037
752.48706	235.0394
787.04974	102.1272
796.42413	165.61714
800.44873	227.60832
845.51636	1332.675
862.43384	146.55429
895.42523	315.92078
902.65088	144.93642
918.50208	223.10727
935.53333	150.06781
946.50098	630.25616
1006.3538	193.51485
1014.5161	157.03479
1033.5505	1133.9032
1035.7085	254.54269
1041.5807	399.79083
1107.6392	119.32425
1129.5322	303.71597
1136.6639	219.07155
1162.6038	222.99231
1164.0229	132.72629
1178.3951	190.30296
1180.6063	13347.006
1190.6196	307.91003
1215.4187	230.53323
1278.5599	941.11169
1279.5474	249.52849
1295.6179	2331.5706
1304.6101	452.68207
1391.5529	329.61581
1392.6641	1152.7899
1394.6289	393.01221
1405.5889	347.24356
1408.6514	274.56577
1410.6521	604.90723
1447.7732	531.43353
1465.5576	253.64847
1466.6549	1563.2877
1546.5031	138.88509
1567.6838	1003.3615
1570.6228	229.77029
1578.6649	224.14619
1666.705	621.42438
1668.6775	295.17264
1674.1064	266.46051
1765.9095	323.87506
1767.6694	432.78052
1999.6631	941.86737
2015.6699	2946.8018
2018.6663	1196.4969
2022.7751	2011.8945
2031.3945	1649.1533
2032.0491	3911.0552
2034.8262	1044.2712
2037.6234	2240.6252
2040.7314	1105.3352
2045.6104	1283.2104
2048.8088	1030.3035
END IONS
BEGIN IONS
PEPMASS=2483.3279
CHARGE=1+
TITLE=Label: I13, Spot_Id: 23245, Peak_List_Id: 23850, MSMS Job_Run_Id: 10266, Comment:
112.07069	189.03304
201.08502	180.58177
288.1593	186.49731
329.21191	156.91988
383.19504	217.7108
401.24252	443.37509
486.39639	214.93405
570.37701	188.66162
598.33698	183.75632
714.3714	160.71118
729.45947	215.98131
731.60974	149.85014
757.48816	1636.4752
901.46832	173.50235
912.58624	165.79103
913.44635	149.78757
939.49115	152.0466
955.57361	395.22415
958.84753	333.26999
971.67773	175.96004
983.53894	1744.8749
1000.5946	1135.3402
1002.591	177.27802
1055.4928	293.06003
1069.509	206.13713
1097.5707	901.78485
1098.6064	1063.0187
1129.6481	327.55862
1156.6793	797.30597
1167.7689	172.93434
1184.5565	276.40643
1195.6415	166.31583
1241.6853	486.64853
1244.5541	238.40273
1259.5887	189.14122
1299.7614	222.68143
1326.6375	555.78619
1329.8379	278.98611
1354.7123	362.35989
1372.8989	181.37164
1413.8353	232.08929
1441.5829	279.37527
1459.8568	264.22195
1484.7111	724.19775
1487.9276	265.25552
1495.552	263.04355
1500.7988	324.28259
1512.7186	292.75833
1531.743	205.98061
1555.714	407.5195
1583.8027	314.25381
1633.4188	159.67552
1656.7166	258.63574
1668.8123	878.0611
1697.8926	561.50836
1713.8459	1738.056
1714.8662	1442.5973
1728.0715	839.49323
1740.8478	569.66193
1745.9338	637.72894
1782.8726	594.88879
1793.8973	481.49457
1807.2578	482.38885
1811.8906	25993.615
1863.9059	846.84674
1866.9895	265.57294
1883.0303	752.06116
1884.8754	421.57501
1896.8993	277.76031
1951.868	471.22916
1961.3564	372.31012
1964.6066	300.11853
1969.9427	548.90503
1971.1184	516.29364
2009.9781	416.07684
2083.1765	1316.9921
2085.0161	1216.4175
2088.6287	295.64297
2091.2554	226.99217
2110.1169	287.36789
2112.0044	179.59541
2207.8091	232.50386
2224.9939	439.53625
2239.1753	1302.0604
2245.4695	168.07564
2252.0093	218.77223
2266.4294	815.86304
2267.3079	1180.4536
2283.2537	701.19171
2311.1401	716.16095
2356.3481	15166.697
2357.2405	6895.3687
2424.947	824.28192
2428.0667	1321.7494
2429.8928	789.75562
2435.2722	1207.062
2455.334	1223.3206
2460.7832	329.77277
2461.6211	177.00885
2463.2971	195.67546
END IONS
