# Supplementary material for: Comparative proteomic analysis of a membrane-enriched fraction from flag leaves reveals responses to chemical hybridization agent SQ-1 in wheat
Source: Front Plant Sci. 2015 Aug 26;6:669. doi: 10.3389/fpls.2015.00669 (PMC4549638; doi:10.3389/fpls.2015.00669)
Supplement: Supplementary file 9 [file Data_Sheet_1.ZIP › Supplementary MS_MS data/spot 113.txt]

COM=Project: wsp, Spot Set: wsp\wsp01, Label: I15, Spot Id: 23247, Peak List Id: 22558, MS Job Run Id: 10265
823.44995	86678.5
841.48914	9133.8984
842.51929	269878.63
847.45496	70244.289
856.53162	51527.246
868.53033	17874.74
870.54694	175074
918.49536	41019.824
940.47864	26168.227
958.57605	10282.712
988.58331	37613.07
1021.5341	9530.5459
1023.5208	15696.983
1037.4941	37226.344
1038.507	13318.059
1045.5712	25059.744
1046.5822	14154.871
1053.4836	117051.97
1069.5228	17922.668
1117.576	57519.25
1133.5679	58842.348
1161.5984	7386.3774
1218.5945	22640.617
1228.6099	7854.9648
1240.5925	6795.2417
1244.621	4785.2544
1249.6315	3885.0186
1250.6063	5577.0444
1260.6508	8820.0684
1277.6508	4746.0542
1321.6808	3691.938
1326.6515	8122.7031
1377.7051	3437.4036
1419.7363	4074.1672
1423.6948	2817.1658
1438.7019	3457.7686
1451.6914	3527.9651
1453.7576	6504.7407
1465.7606	7781.7002
1486.7855	5367.8213
1508.7957	5120.6318
1516.7262	2880.894
1582.7797	11611.652
1596.8102	3227.4121
1637.8188	6087.4917
1638.8102	3543.4746
1649.9669	2322.02
1663.9838	4480.2261
1673.8552	3824.2844
1685.96	4357.8296
1695.8435	3409.1001
1712.776	7108.502
1714.7822	2416.426
1728.7646	4880.418
1794.8234	5865.5649
1814.8381	5472.2856
1841.8508	4995.373
1842.8521	4683.1138
1858.8517	70743.344
1859.8422	133582.3
1863.8486	3733.843
1882.984	34021.648
1885.9058	7787.4355
1886.8698	10101.547
1904.9867	3633.644
1974.9243	4865.0278
2028.9714	4485.7842
2075.1726	24095.852
2088.0776	3002.3525
2089.114	62433.441
2111.1033	4146.7383
2115.1204	2839.1067
2117.1355	5817.0264
2205.166	3151.876
2208.1523	3340.5583
2211.1287	18962.5
2225.1443	15914.885
2230.2019	5219.0684
2233.1152	8258.3643
2237.1431	3353.0286
2239.157	2785.3337
2247.1306	3324.4146
2249.1206	2865.3787
2273.1292	3375.1685
2453.2649	2635.2939
3008.4617	2621.9226
BEGIN IONS
PEPMASS=823.44995
CHARGE=1+
TITLE=Label: I15, Spot_Id: 23247, Peak_List_Id: 23879, MSMS Job_Run_Id: 10266, Comment:
60.024982	180.51711
70.030334	247.26895
112.05935	517.10315
157.08034	319.30475
175.08977	1438.7985
219.13905	185.81165
225.14847	189.89342
239.1694	196.44902
243.12459	240.325
254.16252	230.48212
255.14146	733.82727
272.13626	533.13654
338.1236	676.98901
371.17319	628.4657
399.1611	4359.3726
407.13583	863.69836
417.16711	1287.4205
425.13928	5886.9185
440.17413	536.48334
441.18985	602.1521
454.18973	528.11945
458.21954	473.39856
486.16742	2576.4768
504.16922	1748.285
554.13568	3270.0151
604.20081	909.03674
621.19836	4006.1604
623.18048	2060.4329
636.18555	1054.5504
637.18085	1148.5852
649.19214	12339.174
650.17676	4341.9883
651.27063	3932.3123
666.23914	4377.9141
667.20441	190597.16
762.30408	4397.4805
763.27924	27328.797
764.25647	14368.408
766.05951	14943.298
781.30133	138518.45
788.32288	6454.5767
789.29468	11473.723
790.28339	5305.4541
793.3338	10358.553
END IONS
BEGIN IONS
PEPMASS=847.45496
CHARGE=1+
TITLE=Label: I15, Spot_Id: 23247, Peak_List_Id: 23880, MSMS Job_Run_Id: 10266, Comment:
86.073792	2223.8274
101.04864	1553.1267
112.06956	1701.3754
129.08975	877.46509
158.07787	967.15833
173.12141	853.93994
175.10492	6333.9507
201.10704	3515.4099
232.04736	795.17651
242.13179	1906.1312
255.10521	905.54089
272.12451	1271.7903
313.14151	1466.0253
314.17554	4774.8408
318.07904	5785.209
331.19772	1964.8704
335.1004	2328.0891
343.08102	1441.3827
389.10226	6861.124
406.12302	3810.9646
442.1889	5496.4834
454.18417	1137.4296
485.23074	1270.0248
499.11646	2597.7275
513.20905	4540.3188
517.1239	6092.0122
534.14703	3551.9773
542.24146	1388.4816
544.19043	1133.3969
559.22778	1095.4556
613.16278	2958.1438
630.18854	4577.7275
647.2179	4061.8345
691.21997	2654.5928
693.19598	9333.0205
756.31842	11907.531
801.27875	3144.8408
803.31848	2920.7107
804.30774	4426.2983
805.26788	4598
806.24481	3681.8206
807.22821	7242
817.33362	6309.4033
823.27991	4171.623
END IONS
BEGIN IONS
PEPMASS=856.53162
CHARGE=1+
TITLE=Label: I15, Spot_Id: 23247, Peak_List_Id: 23884, MSMS Job_Run_Id: 10266, Comment:
86.076088	2439.2517
112.06696	1332.7545
129.08925	765.15753
157.09959	504.68832
158.08313	328.29007
175.11317	2340.8154
183.07478	276.01846
185.10503	1527.3881
212.10637	292.27582
254.1373	456.89844
255.12357	6928.8896
268.14255	899.86255
272.14505	8185.0386
286.14554	5199.1831
341.16278	1253.6388
357.19678	1648.5861
359.18491	1185.9893
367.18027	1590.2961
368.1781	2228.7058
385.18964	7884.4639
452.18442	1126.6241
454.19226	17699.512
470.17941	930.78174
472.19559	21048.76
531.20416	1811.9124
542.16504	1106.0984
557.25653	1307.4205
567.24463	4970.918
569.30939	1259.373
571.25	3194.2026
585.24121	2060.2249
629.20953	930.67188
654.263	1347.5538
743.32251	2459.73
756.46381	2353.5173
794.25916	2831.3135
811.37384	3574.4182
812.39813	14597.283
814.28882	7404.9365
816.2309	3278.9553
823.30109	4505.7559
826.39508	6437.9429
828.2962	2981.8037
831.16309	2964.981
END IONS
BEGIN IONS
PEPMASS=870.54694
CHARGE=1+
TITLE=Label: I15, Spot_Id: 23247, Peak_List_Id: 23876, MSMS Job_Run_Id: 10266, Comment:
70.036392	668.90918
100.0842	45694.805
112.05768	3718.8015
129.08455	1917.7865
157.0865	755.43298
175.09787	3954.8677
185.07187	1049.9453
199.11763	3446.2825
230.10889	839.08838
254.12732	999.12042
255.10973	17616.885
272.13342	25953.199
298.1203	1834.9424
300.14337	11022.97
368.16165	4820.8027
371.18896	2073.5635
381.17294	2514.9973
385.18646	9615.123
399.18842	20558.648
424.14044	3801.4609
454.19238	1397.3684
458.20352	1573.1617
466.17877	4212.9365
468.18698	29059.232
472.19553	12052.303
484.19775	4146.353
486.1937	72312.617
539.13318	5509.4077
571.23724	11357.854
581.24286	29146.777
582.5412	9796.8389
599.25482	7827.1602
652.19666	6468.2451
672.26001	7280.4277
713.23297	4565.8486
743.30804	4882.4624
753.2887	5196.1733
812.31415	6410.4185
824.43677	5197.6567
826.40198	47438.922
828.29565	16538.59
840.40704	13974.712
842.31683	5558.0659
843.24475	4970.9019
END IONS
BEGIN IONS
PEPMASS=918.49536
CHARGE=1+
TITLE=Label: I15, Spot_Id: 23247, Peak_List_Id: 23885, MSMS Job_Run_Id: 10266, Comment:
72.058868	460.38138
86.071846	305.25491
112.06381	594.60577
129.08719	250.76921
157.07671	282.01678
158.07187	349.3638
173.11897	363.06476
175.10004	4604.8237
201.10442	1260.7871
215.14011	300.55313
232.13669	232.93423
271.15128	1104.6051
288.17276	1283.0785
300.16547	628.88055
330.09137	613.31525
332.0827	794.13641
345.18942	576.19208
372.17572	892.72113
389.20206	9379.248
415.17352	670.91547
431.12167	731.83167
459.21515	978.88147
487.18015	1193.1689
504.19485	14172.699
516.20038	744.99011
530.15814	1591.322
531.24634	1031.6886
584.17389	1190.0596
602.16919	2810.5056
607.37805	814.97858
613.18707	1103.252
619.18646	2559.1282
631.17706	2392.5164
688.17572	873.81891
701.23279	1392.3079
718.2431	1306.4518
777.33221	1547.5918
792.23096	913.97736
832.22888	980.42932
847.33704	929.98926
850.39093	869.39423
854.34821	3445.5525
856.29651	1744.4701
859.28357	1016.1163
873.40381	1729.0874
874.35626	6006.8164
876.30353	2745.4351
877.23083	1885.0881
880.31262	1644.5365
881.32806	1516.3085
885.34473	1412.043
888.41254	2054.2957
889.29706	2745.469
892.24512	2281.0667
896.40851	1395.3693
END IONS
BEGIN IONS
PEPMASS=988.58331
CHARGE=1+
TITLE=Label: I15, Spot_Id: 23247, Peak_List_Id: 23886, MSMS Job_Run_Id: 10266, Comment:
112.06008	566.85284
126.02647	136.97841
129.08281	230.8116
136.05534	156.47559
158.07089	275.30054
175.09842	1310.942
215.0999	145.75067
229.07693	154.13673
232.12814	461.93799
245.16306	226.00989
254.10947	1754.5625
343.13998	829.77063
345.20938	749.64722
372.13425	288.39594
389.1524	319.01266
392.13007	642.97076
416.19028	465.3689
417.13956	1613.033
425.14316	622.15015
442.19086	1329.5045
448.26215	259.96048
459.23035	1749.9127
486.11557	453.94553
524.19019	871.67969
531.13678	1276.3501
556.19275	1463.6914
573.19818	908.57446
574.2356	454.43457
600.11859	848.86066
618.17303	447.04407
628.16589	936.89862
636.20746	554.81439
645.15045	2886.9414
713.20782	1097.9199
736.20367	1309.2585
741.19	1012.3613
752.18109	595.02979
758.16895	1603.5138
759.20807	810.97131
814.23126	864.33905
815.23267	598.8371
832.25232	1187.5031
842.32568	5308.9336
857.32684	684.90961
860.34869	7905.0527
864.2738	1657.8315
923.41895	1006.8664
927.26166	4710.7529
930.27545	2422.4324
944.42377	2240.0225
945.33282	1278.2047
946.27734	1344.9004
947.25751	1160.343
948.24292	1249.1235
962.24274	1153.922
END IONS
BEGIN IONS
PEPMASS=1037.4941
CHARGE=1+
TITLE=Label: I15, Spot_Id: 23247, Peak_List_Id: 23887, MSMS Job_Run_Id: 10266, Comment:
70.04261	150.98129
86.074806	148.77571
101.0608	160.5878
112.06748	560.58563
129.09509	153.2197
158.08269	154.13757
174.0439	210.67712
175.10542	1559.635
229.08122	355.88181
232.13922	339.10791
255.1322	140.84396
274.14554	187.90082
288.19525	279.06766
302.10269	1335.9241
328.18057	316.31287
345.21448	557.7287
374.19827	357.59943
392.12744	480.9415
406.13544	305.27768
425.21271	277.89346
442.21918	822.93976
459.22476	2133.2012
465.11194	922.41833
520.18671	392.53372
528.22375	342.92621
537.22089	529.39209
539.18115	484.06598
556.21173	1159.1656
573.22626	755.66437
579.12634	906.83282
636.29211	436.86237
648.16925	812.2843
649.19861	351.5191
676.19232	540.91949
693.1568	1718.8105
702.18982	643.23035
719.21313	800.11182
720.24561	687.04626
736.25476	1008.4749
806.23505	1160.9048
807.24945	510.54337
835.24176	672.26636
842.3233	513.1134
852.34827	533.69983
880.46594	1808.3473
904.27881	1614.7815
972.42926	1242.2463
975.30652	1386.4669
980.30005	1197.0428
989.35858	1491.5363
993.41052	1302.1609
994.40887	1498.2938
995.3515	1217.2675
996.33209	1212.4844
1008.3107	1720.0063
END IONS
BEGIN IONS
PEPMASS=1053.4836
CHARGE=1+
TITLE=Label: I15, Spot_Id: 23247, Peak_List_Id: 23878, MSMS Job_Run_Id: 10266, Comment:
86.079124	163.50775
100.07046	133.68103
112.0678	375.65164
113.07023	181.60912
129.09734	596.36908
157.09073	219.3562
158.0854	196.72417
175.10884	2721.6318
207.07312	170.82108
232.13406	429.41846
255.11121	473.96289
272.15085	332.55829
318.10663	546.46625
345.21521	1483.9434
372.19806	293.64658
399.21976	318.81784
417.17343	289.84573
427.28442	345.42673
442.21481	1103.2572
443.22806	315.92026
455.26495	637.37585
459.24402	5419.3149
481.12222	617.77557
521.15875	505.99472
556.23492	2289.3049
557.25513	679.2312
573.2489	732.84479
574.24713	976.49951
595.17023	660.64069
628.23291	864.84576
645.16827	887.28961
649.34271	810.57355
650.31195	896.75732
709.15363	3897.675
719.23126	1359.5342
720.23822	1484.7181
736.26312	2262.7397
758.28699	1731.6555
760.29541	1195.5294
822.24512	5926.917
841.27209	943.32544
842.3988	1464.3269
847.28876	1719.4558
855.44745	1004.7169
897.29236	3897.5847
904.33545	18448.967
908.21448	11707.605
919.32422	4174.27
921.26801	4511.7554
932.35449	9986.6611
962.36145	48337.949
988.47717	3749.4575
989.40613	799850.38
991.30255	212108.72
1009.436	3724.9724
END IONS
BEGIN IONS
PEPMASS=1117.576
CHARGE=1+
TITLE=Label: I15, Spot_Id: 23247, Peak_List_Id: 23883, MSMS Job_Run_Id: 10266, Comment:
86.074188	369.08804
101.05141	149.56865
112.06989	617.93677
129.08438	199.78104
158.08209	163.01955
175.10797	3541.27
185.13225	156.70509
201.07036	518.53284
243.1356	168.87704
245.11739	192.40855
257.12003	636.53101
271.15479	746.32813
288.19073	603.80469
317.1127	397.84375
330.11481	3910.6074
342.20828	858.94379
359.22363	795.93518
369.19363	296.72241
372.19781	424.25818
388.1358	673.26556
415.18839	557.52942
443.18018	2969.9084
470.2341	585.48132
487.26227	779.23438
501.22891	814.76611
510.20889	772.92169
527.23071	1422.8777
544.27087	1556.9266
574.17657	742.69232
630.21533	425.55966
631.20074	821.12836
648.22705	992.79602
658.25342	1086.3959
675.25781	1452.626
715.23828	596.1333
717.21289	722.14014
733.23077	581.07587
746.22546	803.25385
759.23193	1706.8053
763.2699	770.66986
786.4209	615.53802
788.32092	5477.3232
790.32452	671.14301
830.27228	2478.4541
917.37238	6328.1968
946.29712	899.12421
988.27893	1078.7506
992.35486	1368.0404
1002.4084	1068.0387
1035.3296	833.33459
1051.5649	1051.531
1052.4143	2798.7759
1054.3909	1660.2449
1055.3903	2674.6428
1057.3184	1291.7758
1069.4238	1660.1973
1074.3834	1632.8451
1076.4333	1110.8964
1079.3302	793.67426
1081.4736	891.78693
1083.3654	1053.4908
1088.514	1101.3793
1090.3501	1138.5612
1091.2662	838.97278
1093.3295	786.00873
1096.3579	1246.8125
END IONS
BEGIN IONS
PEPMASS=1133.5679
CHARGE=1+
TITLE=Label: I15, Spot_Id: 23247, Peak_List_Id: 23882, MSMS Job_Run_Id: 10266, Comment:
175.09799	868.03607
272.2113	107.66785
288.17511	159.51535
330.16727	161.85275
443.15033	121.03027
487.31387	135.53224
517.20715	212.10977
527.19635	193.00549
528.26581	143.68716
529.21307	192.02005
544.24353	289.31497
570.24432	554.07294
585.2724	338.02325
599.24591	250.26488
600.26636	144.06419
627.25372	199.16873
697.30426	252.70882
714.49774	513.15979
740.31909	399.72464
750.49469	240.27924
760.25928	269.47565
782.297	209.67274
787.30682	252.34433
804.32367	729.08807
805.30194	270.87476
846.1842	393.53793
847.23499	328.29541
933.37787	1049.2725
983.36951	680.05292
985.41547	609.73853
986.3465	1166.5872
988.30939	579.75262
1008.3064	696.67645
1011.4046	726.48755
1013.3669	2592.592
1015.2805	848.10199
1042.4456	5823.4917
1052.4449	929.13159
1068.5398	4276.1011
1069.4709	132416.44
1071.3701	33848.078
1075.3563	793.99542
1090.3074	812.47766
1091.4142	1642.9937
1093.3344	929.20734
1094.2766	455.19855
1097.4098	773.64063
1102.0958	569.0318
1109.5438	1361.4933
END IONS
BEGIN IONS
PEPMASS=1218.5945
CHARGE=1+
TITLE=Label: I15, Spot_Id: 23247, Peak_List_Id: 23890, MSMS Job_Run_Id: 10266, Comment:
129.1132	113.72311
175.11603	195.82178
262.17346	170.05803
386.19666	159.3027
455.20377	114.01743
473.20895	947.00653
483.19467	189.06464
512.22839	143.83502
530.22003	3760.3584
533.22205	145.38492
569.18207	164.97455
578.2663	192.49507
587.34485	206.66428
596.27209	150.78806
627.19598	179.46205
658.2627	1335.0604
689.2085	221.98798
697.20831	164.39651
698.25397	160.32806
715.26007	1647.1344
717.28748	296.34576
746.25604	455.38409
747.3114	162.71655
755.22406	339.96552
758.34344	191.87357
772.27905	4024.0479
812.26105	248.46158
939.40497	303.24548
941.31995	529.56714
942.35004	142.70587
958.33667	5264.75
962.36859	420.34341
968.33618	195.47932
971.52155	249.79071
995.43219	225.97752
1035.3571	166.97935
1054.4453	183.12784
1056.4426	473.13528
1072.4016	566.87689
1092.3737	643.19385
1094.3336	621.94037
1105.463	908.21637
1106.3573	1362.7021
1155.4526	1674.9823
1157.3877	870.14276
1160.4487	903.22375
1172.6132	534.00806
1175.4539	828.7016
1194.3441	710.33777
END IONS
BEGIN IONS
PEPMASS=1859.8422
CHARGE=1+
TITLE=Label: I15, Spot_Id: 23247, Peak_List_Id: 23877, MSMS Job_Run_Id: 10266, Comment:
70.046143	443.83368
72.067451	426.32291
112.07258	4477.5029
129.09851	1823.2712
158.08185	814.99854
175.11104	7553.8247
186.08905	463.17758
215.10953	606.31415
232.14357	63795.203
244.09445	1185.6401
256.1492	446.06125
301.17374	5723.0098
312.15073	954.67017
315.16769	1484.3877
329.1752	5104.5947
330.16232	2411.7954
343.16174	1659.1669
347.18509	13991.685
417.23322	1110.6954
418.22189	4108.5317
430.17175	942.64514
457.21338	2546.2268
524.25391	1588.2444
529.23584	909.33655
559.27106	662.23364
564.25098	1913.9692
576.29694	866.15063
577.25464	1848.885
580.27991	1596.9033
581.2821	4817.9751
587.24011	1034.1296
595.2818	882.34418
604.27295	4771.1426
676.28296	866.91199
679.35046	3418.1794
680.33826	10880.8
706.28528	890.53473
709.28583	1447.8851
724.28558	932.93713
734.35236	851.69757
751.3335	1472.444
808.35913	1359.7106
809.36523	3348.0022
838.31525	1739.9514
866.35999	1573.0128
879.39288	4414.3643
880.40778	8178.5933
976.41241	3568.7927
977.41785	5611.3779
993.42401	30955.652
994.42535	65435.891
1016.4039	1402.8746
1033.3683	1476.6074
1034.3718	1769.9653
1051.3911	5700.3008
1076.536	1314.558
1091.4312	3372.6997
1092.4185	2556.9004
1108.4462	2208.7302
1109.4297	5657.1494
1145.4213	1155.4122
1162.4398	961.58575
1163.4185	2130.45
1180.4397	5041.2646
1255.5049	2583.1536
1256.4944	3410.1926
1262.5002	502.5787
1263.4497	747.82739
1266.4817	852.34399
1279.5313	1744.1831
1402.5725	4410.2993
1403.5596	9145.3271
1413.5702	650.28632
1442.5593	514.68451
1483.6241	757.75171
1485.5562	538.90094
1499.6685	2638.02
1500.6177	3317.2244
1501.5609	4083.7539
1516.7845	703.92102
1517.6655	3784.9961
1519.5139	2066.3757
1528.5712	591.37347
1616.7657	2844.853
1672.7898	2566.6104
1673.7965	2841.5149
1726.8308	2459.7791
1744.0098	10374.949
1744.8588	54846.551
1746.724	25940.512
1748.6	7709.9761
1798.9631	2516.0334
1799.7615	6108.1646
1816.7859	5346.2856
1819.6228	3444.8943
END IONS
BEGIN IONS
PEPMASS=1882.984
CHARGE=1+
TITLE=Label: I15, Spot_Id: 23247, Peak_List_Id: 23888, MSMS Job_Run_Id: 10266, Comment:
60.027462	126.27291
86.074501	101.40432
112.07339	417.19788
120.07111	137.09633
129.09853	172.88312
175.11458	1741.8748
232.15511	3068.9006
283.17792	177.06204
301.19363	282.25403
329.2121	185.64799
330.19165	203.49765
347.21323	696.06042
359.25848	236.66975
370.19702	281.88843
401.23135	182.76233
411.22455	179.6028
416.28644	377.96793
429.26074	361.26703
463.28958	149.31154
465.29489	242.38062
483.30234	334.59836
548.2998	184.54782
558.35773	258.69888
563.35364	322.36395
564.36737	160.36542
576.25836	171.49217
598.28754	699.18988
612.29437	145.94035
630.3761	275.57217
675.35138	120.65361
679.45392	134.76877
680.46466	365.80701
703.3103	141.49657
710.40576	6366.2041
729.42346	135.89455
745.33344	273.16541
791.35577	161.37274
808.38641	534.87079
821.36664	164.30281
825.3847	700.61475
879.4223	242.29636
908.53198	241.49562
938.51697	520.31799
993.43188	1672.2684
994.48181	1278.0259
996.60907	283.58667
1015.4736	365.58554
1016.447	277.31604
1021.5521	629.48889
1022.5475	773.1673
1025.5076	665.3045
1077.3894	388.28784
1079.4612	138.82646
1090.5585	203.01683
1136.486	251.26517
1153.5883	349.20657
1175.5487	145.97185
1192.446	223.86192
1210.5063	268.97784
1236.4866	153.10863
1254.6326	229.82936
1256.4896	320.86026
1261.8094	119.88075
1266.4816	176.11053
1290.5728	1245.0979
1307.6029	1916.9449
1402.5542	339.89755
1403.4915	265.16293
1454.637	1353.1101
1456.6635	294.82068
1501.448	348.491
1552.7405	775.19122
1554.6545	1129.9673
1555.7496	11098.052
1558.6635	690.3584
1561.7867	397.75311
1610.6313	373.62054
1650.7877	1367.7351
1651.6646	1189.8308
1653.6343	428.37839
1654.7045	302.62521
1725.7572	1698.0216
1727.632	2367.562
1743.7332	2573.6753
1744.6708	3216.0586
1745.6229	1530.6063
1771.6591	1687.1764
1823.6467	2319.1655
1839.9313	1620.812
1841.7446	2608.2566
1858.6658	1853.2496
1859.6074	1885.6378
1861.5618	848.25696
END IONS
BEGIN IONS
PEPMASS=2075.1726
CHARGE=1+
TITLE=Label: I15, Spot_Id: 23247, Peak_List_Id: 23889, MSMS Job_Run_Id: 10266, Comment:
112.0707	142.37364
129.11455	100.4794
175.10561	862.396
197.12376	192.71819
232.16389	118.95986
288.17792	115.83076
310.23206	445.89432
409.32587	319.28296
480.41995	117.2832
481.33502	135.70311
498.35684	586.7829
508.36142	146.37656
569.44287	155.27296
570.36365	131.56947
688.31476	117.18299
710.6261	108.31824
732.4856	163.23647
799.763	124.36277
808.45734	168.47357
845.5304	482.78345
895.51068	189.48137
943.41852	109.56339
946.53198	214.16006
1033.5518	283.31238
1034.5331	112.17149
1154.0975	236.96829
1163.6173	125.03893
1180.6154	4311.7749
1260.5864	153.74022
1277.738	332.27829
1278.6746	338.5426
1281.7006	197.89935
1295.6488	825.50269
1297.5527	208.16391
1325.5623	104.1215
1392.6659	545.47021
1409.6991	115.68146
1411.6169	186.40013
1466.7087	482.02463
1567.7109	347.38019
1743.693	364.33151
1745.0101	129.71657
1745.6964	152.58852
1748.0505	161.38942
1861.0693	1824.031
2021.8938	692.86554
2023.9661	896.1012
2024.6995	592.04602
2031.2163	910.46631
2033.8865	750.29626
2035.7656	906.26935
2042.8069	588.25031
2045.002	645.81964
2049.7139	1003.8692
2054.8413	563.9873
END IONS
BEGIN IONS
PEPMASS=2089.114
CHARGE=1+
TITLE=Label: I15, Spot_Id: 23247, Peak_List_Id: 23881, MSMS Job_Run_Id: 10266, Comment:
86.083565	490.22821
112.07464	969.19482
129.10612	335.81125
175.11327	2000.3502
183.13651	195.76523
227.11107	279.93381
229.13167	240.18356
232.1609	228.12491
240.19481	330.18625
258.0968	235.48715
262.13525	340.14139
268.17593	417.54797
339.28183	414.29749
342.22327	784.73157
367.28473	731.27197
390.23727	261.8851
409.25192	811.45679
413.31354	278.3143
439.32733	532.70453
441.32343	277.00946
456.31955	315.37936
496.35086	859.36487
498.36945	402.22641
504.2688	682.88336
522.33472	1341.6342
567.36121	548.9165
595.34027	613.4978
615.39343	411.29977
617.35382	832.13708
619.37909	1431.969
624.40637	398.16739
636.37659	831.36688
680.55237	450.17349
708.48224	757.40533
710.22479	299.13556
728.36188	289.26157
745.43079	244.28381
764.35022	325.23605
799.43555	3572.0972
807.47327	311.54138
816.55737	227.63983
833.4715	192.31563
850.45837	202.09235
928.38324	321.46985
936.50238	242.01982
937.53717	233.18456
975.43768	227.87747
983.51318	533.23267
990.51672	497.40179
1008.4625	1245.7137
1025.489	4641.1865
1063.5076	382.20773
1098.5948	300.26361
1118.5081	336.23001
1121.7295	189.61646
1132.7506	311.47433
1135.4954	478.51987
1136.5472	411.75555
1153.5483	8075.0835
1157.6825	201.78802
1196.656	197.2417
1264.4565	304.86246
1282.5764	1010.3622
1284.4111	359.98874
1307.6604	196.79861
1370.834	295.76199
1381.6049	1500.9119
1391.5637	239.71013
1413.6707	236.03157
1504.8612	302.77032
1534.6499	218.13565
1573.932	211.7652
1591.7379	3417.8975
1609.646	410.67932
1613.809	523.08795
1631.7638	618.35461
1647.7832	212.90822
1648.8419	2181.7041
1650.7472	1020.239
1729.8444	839.24127
1747.8679	1632.7119
1749.7375	986.61139
1844.9242	538.55835
1847.8234	267.02551
1849.5162	335.70395
1861.0574	21531.979
1862.9325	14386.835
1865.7675	1040.7084
1940.8743	1308.4863
1959.0996	1139.1926
1960.8689	1729.5712
1978.7711	987.77856
2025.9915	1233.1144
2048.719	1236.9999
2052.8262	1057.4684
2056.0242	1219.0311
2060.9539	898.54517
2063.8674	258.80569
2064.7659	464.24854
2067.252	1073.9346
END IONS
