# Supplementary material for: Comparative proteomic analysis of a membrane-enriched fraction from flag leaves reveals responses to chemical hybridization agent SQ-1 in wheat
Source: Front Plant Sci. 2015 Aug 26;6:669. doi: 10.3389/fpls.2015.00669 (PMC4549638; doi:10.3389/fpls.2015.00669)
Supplement: Supplementary file 9 [file Data_Sheet_1.ZIP › Supplementary MS_MS data/spot 114.txt]

COM=Project: wsp, Spot Set: wsp\wsp01, Label: I16, Spot Id: 23248, Peak List Id: 22559, MS Job Run Id: 10265
821.37207	43807.219
830.39246	91618.297
837.36658	60634.355
842.52319	223587.39
856.53503	52618.797
868.53369	15764.253
870.55023	167697.05
956.54633	300128.41
982.55713	11802.028
995.61041	33858.043
999.60809	133357.64
1021.5839	6589.4243
1045.5739	20125.52
1053.4998	8162.6636
1072.6096	9751.6104
1102.6487	100363.08
1124.6302	5341.1489
1139.65	6205.2427
1174.6592	25544.119
1191.6349	5777.626
1192.6707	78349.711
1195.667	3260.5713
1214.6527	4575.1797
1218.6831	6755.8013
1219.6748	15434.53
1220.7531	57330.199
1237.6298	85124.648
1259.6122	7482.7178
1296.7222	17432.387
1299.5559	5015.8711
1313.7	4408.0059
1318.7028	5640.8911
1324.7502	4415.144
1420.709	5251.5195
1433.7388	6339.021
1447.8291	5410.2046
1449.8119	7129.625
1450.7467	141514.86
1451.7375	157874
1455.756	5843.6167
1472.7269	7631.3213
1473.7123	7417.3242
1477.7557	8999.4941
1479.7639	8192.8936
1603.8339	54094.402
1625.8081	5762.4517
1629.8479	5725.8589
1657.7896	53844.434
1684.7996	107418.62
1706.7833	7315.5342
1710.8831	13097.749
1712.837	16334.702
1773.849	8669.1094
1780.0497	31168.67
1794.8168	8139.5654
1821.9213	6608.2588
1838.0575	35298.598
1858.8776	4176.2754
1859.8594	4983.6909
1882.9844	3835.6062
1901.9579	4182.5693
1916.9786	5047.1792
1918.002	56930.715
1939.9788	4673.0166
1944.0111	4058.3003
1946.0181	3331.074
2028.9739	20976.275
2044.0596	2672.7034
2046.0983	19038.953
2075.1709	4025.1917
2089.1165	3410.9802
2167.1309	6665.0117
2185.0808	13292.911
2199.0688	7555.937
2207.1174	3507.5623
2208.1111	2954.7239
2210.1206	3465.0908
2211.1292	12419.575
2225.146	8930.0684
2226.103	24219.213
2233.1189	8970.0059
2239.1321	3037.5698
2247.1736	8617.7637
2251.1289	3049.0649
2268.1821	6339.7725
BEGIN IONS
PEPMASS=830.39246
CHARGE=1+
TITLE=Label: I16, Spot_Id: 23248, Peak_List_Id: 23897, MSMS Job_Run_Id: 10266, Comment:
112.06465	2102.6235
120.05928	1135.6102
129.09186	624.96808
136.0544	989.37592
158.06799	799.94244
172.05008	2271.4197
175.10149	7974.6089
223.08813	523.56085
235.07613	676.07635
245.09502	3950.9597
251.07182	928.35303
262.12036	2451.0903
319.09818	6745.71
361.09576	1566.4045
371.08255	1172.6832
378.1044	755.03326
380.1463	1376.8667
388.09863	9415.8154
406.10019	10655.508
408.12088	8751.8213
425.1387	3384.7761
437.1134	811.89178
495.12457	6059.4067
512.1441	4182.8013
523.13263	2338.0442
541.13977	3072.7585
551.12128	3564.1741
552.12073	2278.0251
569.12817	2228.2913
581.22314	2565.5466
642.16681	5549.0444
656.15533	2349.584
659.18597	8944.9941
731.37036	3442.2446
756.21735	7922.5195
771.18396	4570.6152
773.34564	9442.7305
786.25555	3175.8733
788.27795	4398.9722
790.20648	2983.2559
795.24829	4683.5273
796.22748	2261.0408
800.27271	8457.1143
802.16376	2669.8936
END IONS
BEGIN IONS
PEPMASS=837.36658
CHARGE=1+
TITLE=Label: I16, Spot_Id: 23248, Peak_List_Id: 23900, MSMS Job_Run_Id: 10266, Comment:
72.06562	272.39624
86.066383	175.39648
112.04913	285.80029
128.05965	183.10042
129.10205	185.49208
157.08603	161.2254
175.09857	1579.6173
230.08099	186.23984
246.10828	412.5199
254.21008	156.07816
255.18285	1443.6047
272.2298	1148.7521
353.31192	358.67081
368.34293	337.40793
403.13861	355.461
406.05252	531.91675
415.15213	596.80383
432.14496	1441.5493
436.38754	371.05569
440.36523	506.54398
454.33734	677.11389
458.40182	732.685
472.40533	431.73004
479.11584	152.37437
482.40622	147.63365
496.14426	302.052
544.1001	249.60197
553.45221	619.90002
561.17499	2214.6401
564.09827	360.43915
571.30219	1996.741
577.14722	469.50375
592.09723	981.35986
745.24524	1211.5859
746.21826	35754.148
771.37494	2325.9265
772.29688	1001.3684
773.24762	193508.09
777.20026	3059.0686
795.2334	1157.9004
796.1936	1027.4418
798.3053	4455.9224
806.25879	1087.3159
812.30621	1103.7487
END IONS
BEGIN IONS
PEPMASS=856.53503
CHARGE=1+
TITLE=Label: I16, Spot_Id: 23248, Peak_List_Id: 23905, MSMS Job_Run_Id: 10266, Comment:
86.072197	401.26654
112.05635	243.47554
129.09967	166.3481
157.09085	100.01617
175.10306	431.06406
185.10442	249.33092
242.10898	109.87024
255.12166	1419.1245
268.13489	204.7531
272.14505	1469.5197
286.1485	881.56714
339.18109	191.36026
357.2059	309.68066
367.17337	272.65338
368.17557	687.875
368.55823	198.68604
385.20114	1497.7947
447.20126	237.23293
454.19049	4200.5659
472.19534	4054.5659
495.11172	120.94782
539.20276	160.08392
557.25897	382.3562
567.25586	629.98096
569.84882	259.69504
571.24384	681.14581
585.229	245.58461
627.10626	311.12164
654.21423	377.77264
659.20111	155.15424
703.06628	1551.3468
773.28729	663.7915
789.38556	918.13593
793.27655	908.10596
795.14563	3810.312
812.42419	3210.8896
814.26178	1920.9631
818.25781	641.18121
826.43719	1498.4617
829.18433	814.67041
831.14355	669.92596
END IONS
BEGIN IONS
PEPMASS=870.55023
CHARGE=1+
TITLE=Label: I16, Spot_Id: 23248, Peak_List_Id: 23892, MSMS Job_Run_Id: 10266, Comment:
70.037407	844.47723
100.08398	48632.574
112.05836	3973.1667
129.08249	1843.8146
157.07745	834.79883
175.09236	4072.9436
185.0742	1035.8639
199.1198	3617.4185
230.11977	1087.1605
254.12465	981.07581
255.10867	16719.646
272.13373	26687.75
300.14655	10416.354
355.17569	1291.9329
368.16055	5997.7612
371.19635	2414.8889
373.28842	1423.709
381.18671	2353.3457
382.56561	1400.1279
385.18231	9456.6455
397.17294	1248.6096
399.19205	18546.572
466.18289	3538.6052
468.19193	30327.748
472.19907	12285.082
484.18408	4773.4434
486.19589	70528.484
571.23993	12681.454
581.24292	30083.484
582.53308	9291.8398
584.41302	2141.2666
599.26074	8232.668
654.24512	1984.7512
672.25433	7912.9502
736.23016	15470.783
753.31366	5478.3613
778.24677	11343.147
805.30542	54784.156
807.19476	13349.354
812.30627	7339.6475
826.4082	50262.043
828.30536	15729.017
840.42053	14989.952
842.33124	5923.9121
END IONS
BEGIN IONS
PEPMASS=956.54633
CHARGE=1+
TITLE=Label: I16, Spot_Id: 23248, Peak_List_Id: 23891, MSMS Job_Run_Id: 10266, Comment:
72.051582	2757.3042
86.069984	3257.1768
112.05985	7688.6777
120.05486	11308.493
129.08687	2819.3765
157.08307	2052.1411
158.06596	4927.4121
171.0912	2725.208
175.09564	49158.402
219.08908	2124.3252
228.11014	5828.7744
267.12265	10957.419
295.11111	41242.348
305.12662	42625.391
318.14041	9044.1963
322.14871	14198.956
366.13318	114188.13
375.14987	10743.936
418.17908	15052.818
423.13895	14273.397
435.19617	8217.0977
437.18643	11968.12
465.17142	12578.199
475.18527	38328.496
488.20596	13581.134
492.20599	28794.283
522.17773	37391.094
536.19635	18114.508
574.22498	34194.734
591.2478	24856.361
607.25061	24373.563
635.2467	13315.685
645.24774	19767.85
662.27008	26759.316
672.26331	3565.9929
683.22937	2924.7
743.28937	2236.6484
764.29291	2074.7578
767.32941	1913.3601
782.26099	1990.4496
792.33002	5712.728
807.36743	1944.3881
809.34863	16310.832
819.34198	2548.47
865.37799	10590.715
891.35736	2936.3298
893.29364	2804.5908
895.23157	2200.6125
897.28217	2610.8552
911.39819	2975.8042
912.40588	8368.9043
914.36761	10910.738
916.27161	8343.5889
921.44104	10912.409
923.29968	6005.1099
END IONS
BEGIN IONS
PEPMASS=999.60809
CHARGE=1+
TITLE=Label: I16, Spot_Id: 23248, Peak_List_Id: 23894, MSMS Job_Run_Id: 10266, Comment:
70.042137	615.53223
86.075043	737.1568
112.06363	2039.0343
129.0955	635.46069
175.10133	1523.4834
183.1301	906.60333
185.09903	625.64966
211.12921	3720.5342
230.13911	653.00153
235.08777	1367.156
255.1288	8643.6426
272.1532	9873.5557
282.17096	3448.8411
310.18759	5829.9741
330.16144	2119.5557
348.15634	4878.1147
354.19016	2748.3796
371.20804	2904.8779
381.20084	1553.1315
391.19409	1064.0594
419.18335	9343.3809
445.17941	1042.6471
473.20892	1487.6436
487.22571	2035.4835
516.20844	8558.1191
544.25372	1846.9672
564.26654	5276.5083
581.28357	16825.854
601.2738	2282.782
603.33167	1663.307
629.26324	10804.653
635.28705	1471.0382
652.30975	5508.5713
662.27295	1011.589
700.3205	2201.5818
702.32794	994.89563
710.29919	1221.4542
726.27289	1202.4691
728.30579	4369.8286
753.20587	987.64581
765.36658	3807.8835
843.30768	1031.0535
848.36322	785.06531
852.40863	2157.7998
908.4259	2287.8254
937.284	1150.5876
940.28009	1118.2662
941.28229	1075.4121
951.61481	1402.7067
954.35919	1940.0684
955.42126	1379.2231
956.44818	5705.9453
959.30042	1300.481
969.54358	3730.6047
970.43909	4052.3462
END IONS
BEGIN IONS
PEPMASS=1102.6487
CHARGE=1+
TITLE=Label: I16, Spot_Id: 23248, Peak_List_Id: 23896, MSMS Job_Run_Id: 10266, Comment:
70.043976	253.91951
112.06863	567.20337
129.08116	225.24411
157.09824	426.44839
158.09869	107.56992
175.11969	409.62457
209.09193	127.49523
237.12531	472.39703
245.13626	141.79306
254.14066	345.32623
256.15216	230.48788
272.18442	161.08649
316.14636	195.8654
348.17148	616.01685
387.18512	956.43066
401.19577	534.48102
427.22919	301.03235
429.30853	217.26088
444.23795	308.12753
447.21817	1550.3766
455.19748	301.33203
456.22296	201.41359
472.23016	934.17938
498.23828	839.81915
500.29913	823.85516
526.22571	1200.2705
543.22998	1031.8766
560.27618	1111.8849
611.28735	2643.6426
628.31384	1116.385
631.30969	1130.7777
639.28766	1458.3127
656.30487	978.65179
702.29749	1041.0715
710.33069	3151.8516
712.35345	1039.2494
727.35114	1629.3889
738.31409	1482.6593
755.35193	1361.106
795.3183	787.96509
812.40973	851.21423
841.40039	622.79602
849.36963	850.93414
852.37329	780.69977
911.39478	1381.8555
928.44897	1984.9453
946.4472	4528.3813
956.43909	6414.1597
957.42657	7047.2778
965.80969	3387.5447
973.48004	2878.8157
974.46338	74357.633
977.35553	2309.1091
1039.4431	1691.8378
1043.4897	3759.2292
1060.4949	1681.5764
1061.4321	1150.4092
1062.3719	552.76093
1063.29	1063.0981
1067.5448	3480.9863
1070.3928	1202.7725
1072.5836	3729.6853
1074.3668	968.78027
1076.3865	892.10205
1077.238	687.85162
1078.4244	799.35638
END IONS
BEGIN IONS
PEPMASS=1192.6707
CHARGE=1+
TITLE=Label: I16, Spot_Id: 23248, Peak_List_Id: 23899, MSMS Job_Run_Id: 10266, Comment:
84.055466	517.06232
86.073273	756.89465
112.06023	549.5575
129.08423	2236.1106
158.07883	132.59306
175.10287	3674.7622
213.0984	128.50203
215.12231	315.41904
242.16443	1111.5441
243.12863	1614.2639
258.1525	144.61327
276.1362	274.25433
287.11249	304.27048
304.15039	750.51569
356.20584	471.44373
371.23312	197.45447
406.13901	194.82178
417.20877	1028.0941
421.15848	250.59464
422.14975	184.88983
423.2009	237.24754
427.14343	247.98079
484.2178	338.91605
506.27994	260.76059
534.22668	622.95789
563.25403	255.83395
580.24658	6276.2227
585.28229	465.95203
587.42535	291.24396
595.24591	1276.4215
612.23352	432.21075
613.2757	6454.5649
647.29956	507.82309
691.29388	535.08319
709.25861	2026.0122
748.33405	740.9574
758.33167	772.70477
776.30066	4003.1306
779.42804	573.12134
801.28058	506.72998
819.31744	565.87531
820.29657	1805.8163
837.3302	2044.198
845.35516	449.26779
861.4126	620.96533
889.39264	802.34955
933.38409	1024.9283
950.38104	1912.9099
952.34991	423.73886
1018.5833	499.59174
1019.4142	626.85065
1022.3143	614.35278
1035.46	845.61816
1037.3845	668.18823
1040.319	1389.6749
1063.55	5597.0269
1065.4559	1791.1298
1081.3534	1112.0215
1129.4092	825.11243
1132.311	1035.5695
1135.3518	1472.5165
1149.5427	707.9328
1150.4525	1843.9525
1152.3928	1136.1847
1154.3334	841.19397
1157.6027	1205.3091
END IONS
BEGIN IONS
PEPMASS=1220.7531
CHARGE=1+
TITLE=Label: I16, Spot_Id: 23248, Peak_List_Id: 23901, MSMS Job_Run_Id: 10266, Comment:
110.05833	131.11813
129.07597	143.89977
175.11388	490.81781
213.14613	117.95093
244.09949	101.33135
338.22684	224.50851
400.24304	268.61386
437.1929	194.18259
440.17636	171.61301
457.2695	374.61456
552.30145	350.61624
553.27728	180.18797
556.13818	160.23912
570.30341	440.34573
580.22266	265.94247
608.27399	369.99417
623.28583	270.93634
625.4231	263.89468
633.25098	229.5421
639.26654	238.35704
651.30505	630.85071
665.28119	502.20526
690.28186	674.60651
707.36017	934.74121
736.41431	301.28748
738.25793	219.47107
764.32965	565.19757
777.33771	261.85934
783.23224	286.76294
784.24768	331.62534
794.35443	723.41321
801.26379	919.73401
879.36877	354.16656
895.41461	454.69159
918.29871	326.77094
919.32831	628.31598
949.51221	561.96436
951.41461	388.79025
960.42554	1227.7451
977.4624	2471.1328
979.35321	617.04596
991.4704	398.28717
994.49677	315.30249
1063.4611	1078.7977
1065.3469	1046.5907
1091.5737	1023.4246
1092.562	9682.8008
1159.3684	856.11798
1176.6932	1623.5103
1177.5651	4082.0742
1180.4063	668.86932
1190.6152	744.64063
1192.4838	1489.5599
1196.2778	681.41455
END IONS
BEGIN IONS
PEPMASS=1237.6298
CHARGE=1+
TITLE=Label: I16, Spot_Id: 23248, Peak_List_Id: 23898, MSMS Job_Run_Id: 10266, Comment:
70.070251	127.82642
112.04713	252.10957
129.09271	130.25201
159.07597	147.58542
175.09232	1047.714
187.09927	195.34358
230.11301	116.34585
255.13438	160.71027
262.103	101.84163
321.20364	173.99687
338.13626	338.82739
344.10992	226.95288
370.17847	127.73318
400.12488	224.69141
420.26129	131.60298
423.13547	140.7276
437.21805	3705.9976
447.19739	145.13846
458.19458	690.10468
475.22656	931.70209
476.22116	389.06735
535.19116	907.15692
552.2204	1466.5382
556.17114	624.67554
573.18701	2227.8423
591.27112	268.33572
598.20898	654.3244
642.20105	305.21698
647.27972	429.67212
658.24524	421.31
665.27216	15392.282
686.25299	1002.7104
703.27533	3982.1038
729.33417	874.74457
762.26654	913.22375
763.24683	4930.3354
780.27411	12226.881
783.26477	1616.5233
784.25122	1136.6444
801.25214	31781.123
806.26245	1941.8331
894.3324	2064.1458
897.34088	1483.2368
900.32947	1586.5294
918.37378	3497.4165
919.32397	5400.8936
936.36255	44956.391
1016.3847	1342.2744
1034.3912	3215.4929
1035.3625	2242.6516
1037.3032	1035.0593
1051.4264	2210.4531
1063.402	11045.685
1081.4214	86672.883
1084.3043	5427.1201
1177.5118	20179.857
1180.2197	6535.1738
1181.1145	6433.5898
1195.5439	52687.086
1197.3922	20145.947
1202.5757	10086.245
1203.5096	4741.7007
1205.4091	6254.855
END IONS
BEGIN IONS
PEPMASS=1451.7375
CHARGE=1+
TITLE=Label: I16, Spot_Id: 23248, Peak_List_Id: 23893, MSMS Job_Run_Id: 10266, Comment:
86.070457	686.47736
112.0631	6459.8335
129.09093	2874.0837
158.07541	875.87445
175.10161	16717.471
213.15576	518.36383
216.08119	1685.4756
227.15172	801.46161
228.11742	702.53589
229.11597	708.26349
245.11002	1008.8278
262.14276	4786.7139
285.14322	1458.6516
287.0907	1398.4336
332.14783	1952.9762
342.18158	1380.1993
349.17386	4865.9082
398.21133	2065.8633
399.18625	2066.2063
400.17657	1778.3455
440.19708	1283.0869
455.23648	1036.8644
479.20447	2967.6672
484.15973	3206.6624
485.16968	4178.9272
496.22433	30242.064
501.17105	3635.7959
502.16095	4641.2183
587.23755	6802.1919
597.22046	7015.231
614.23572	12245.388
615.22638	12518.331
625.23883	11123.803
682.2832	4536.437
683.28223	3304.3909
700.30048	5863.9258
710.29022	6251.4897
724.29144	12547.129
727.28436	5199.1411
728.28577	7407.1548
809.33112	3152.2644
827.33575	3537.1633
828.43488	14870.338
837.35077	17112.723
888.32111	1100.3679
933.38428	1306.7097
938.36584	2733.6807
941.47052	3083.5688
949.46472	1083.4673
950.42017	21278.203
956.37817	3187.3848
960.3996	2957.8428
1030.4071	2201.8936
1046.4739	1137.3256
1047.4482	19003.475
1064.4652	11495.798
1103.472	5342.0742
1121.4885	383842.53
1190.521	27220.24
1201.5562	4566.7056
1218.542	27070.348
1219.5106	8804.417
1235.6743	4134.9409
1236.551	110963.77
1238.4489	28045.016
1240.3167	4177.2441
1364.6417	4866.4478
1406.6725	3337.915
1407.6942	9272.1348
1409.5469	6940.2236
1412.4338	3788.9177
1415.6104	3431.0483
1416.6672	2939.8518
1420.9017	7377.1138
1421.7245	12190.992
1422.6104	16146.045
1424.4528	5083.9561
END IONS
BEGIN IONS
PEPMASS=1603.8339
CHARGE=1+
TITLE=Label: I16, Spot_Id: 23248, Peak_List_Id: 23903, MSMS Job_Run_Id: 10266, Comment:
86.074356	204.74098
112.06139	172.49005
129.08537	214.1017
175.10284	840.03491
242.18825	189.75529
302.11652	376.24487
304.20401	184.80513
330.13492	119.34383
357.19409	114.5817
391.19434	425.75272
415.20117	350.87079
486.22742	125.97515
496.37683	101.44873
504.26123	4101.5068
514.29474	164.23894
544.19495	192.53506
557.2572	142.40361
595.28528	123.63621
602.23291	454.22382
613.23511	455.28387
619.27527	957.44183
631.26233	506.85107
727.38568	102.90134
730.31433	421.52634
747.3468	421.2088
843.36823	420.48767
860.38428	446.1593
861.49017	165.4106
953.27557	118.2616
957.38776	113.90086
973.46796	559.04242
974.47589	252.88745
983.3866	174.84979
991.30316	113.71255
1043.4279	444.95224
1060.4801	3154.1182
1086.4225	158.78021
1086.8412	182.84117
1100.4277	1786.1106
1108.4318	209.87178
1121.4996	573.29272
1187.6814	170.89981
1189.5411	457.73108
1190.5031	150.9201
1213.5922	354.00888
1216.4249	272.98318
1302.6451	2140.4915
1304.5448	612.29095
1430.5876	406.84866
1431.7665	261.0322
1444.6512	244.87935
1447.6156	409.63977
1450.3854	380.25403
1488.793	8885.8711
1490.6393	4643.7119
1538.6733	554.89069
1542.735	511.35855
1544.5311	601.92615
1562.7025	581.90466
1565.6078	691.01801
1569.6652	614.78546
1574.7584	904.41821
1577.5646	442.27731
1579.3663	1064.4669
END IONS
BEGIN IONS
PEPMASS=1657.7896
CHARGE=1+
TITLE=Label: I16, Spot_Id: 23248, Peak_List_Id: 23904, MSMS Job_Run_Id: 10266, Comment:
70.040985	102.41709
112.06435	410.16815
129.08372	160.09637
158.06386	118.37439
175.10251	1265.2889
227.07507	142.73682
251.07823	138.83238
322.14374	102.79275
328.15277	194.59721
338.1846	418.78156
350.18243	189.29985
359.13666	122.08788
421.21109	211.5222
422.24689	166.26157
425.17929	117.37115
433.17331	181.77109
439.21902	816.50024
451.19122	403.5798
472.25235	190.55302
496.31561	206.19089
504.22989	464.58417
522.25433	314.4726
617.31659	170.30957
621.33569	370.41187
623.29858	179.48915
630.23322	317.4971
635.31506	294.69315
647.29095	273.866
648.25739	1464.9591
665.28571	28529.826
668.4035	302.74255
670.28845	148.31996
675.11823	126.92365
691.29132	126.08308
745.24445	262.6691
747.26837	150.50166
762.27661	295.29041
763.27716	709.21301
780.28284	1393.4766
783.47357	139.0988
878.36072	236.05882
904.50391	218.86127
909.28003	454.5365
910.33704	146.45889
988.31036	229.13408
1006.3358	925.56836
1015.461	209.18356
1023.3259	572.20984
1047.5994	150.66737
1048.4778	134.26984
1119.3665	311.63947
1121.4894	800.66986
1136.4121	555.81873
1170.6248	183.23796
1190.4636	207.53647
1197.2861	171.33206
1207.4443	1249.8788
1257.5063	126.34908
1273.7574	253.88062
1284.5795	202.49023
1308.5115	358.97891
1309.515	227.63628
1314.5151	191.33151
1407.6183	442.82382
1454.5619	189.58073
1518.5416	1007.9834
1536.5724	2199.3672
1593.5454	765.36188
1599.504	1103.5688
1613.8395	1894.4551
1614.6866	2296.5391
1616.5496	1476.2501
1620.5133	712.74109
1623.6747	975.44122
1629.5956	1561.507
1632.4871	876.90143
END IONS
BEGIN IONS
PEPMASS=1684.7996
CHARGE=1+
TITLE=Label: I16, Spot_Id: 23248, Peak_List_Id: 23895, MSMS Job_Run_Id: 10266, Comment:
70.041428	283.33926
86.077118	166.02635
112.06778	1087.399
129.09186	663.09967
158.07315	259.23596
175.10854	6056.0728
185.088	162.20619
227.09023	418.45599
244.08582	362.49319
251.10014	835.26489
254.12155	204.33987
321.16	611.28021
338.19629	1551.5387
350.17035	871.01978
355.16464	1873.7053
359.14352	653.96521
400.23026	465.49591
428.2067	335.25549
431.23438	369.48242
433.22955	1115.7529
449.20651	1142.3837
451.22064	1487.6508
466.23941	5363.541
470.20999	612.01477
504.23123	2845.3708
518.25916	706.39032
522.25269	2203.6958
595.25269	653.55981
635.31134	987.48596
648.32074	718.29926
650.30408	898.61591
657.2818	873.89117
658.27759	1315.885
665.30994	6832.8828
674.29016	566.89166
675.28271	7202.3291
677.66626	478.88385
692.30859	141669.81
696.43463	544.42487
713.24316	686.76105
773.37408	742.98199
789.30304	2007.8114
790.30493	3293.0413
807.29938	8220.3613
876.27454	592.57281
878.34381	961.85809
936.32861	3310.1738
946.3656	420.29648
974.39459	433.18195
993.40967	552.30371
998.38934	586.73676
1015.4426	885.71222
1016.3509	777.88428
1033.3302	4008.1572
1050.3711	2351.1865
1121.5016	826.44293
1146.467	1030.1295
1163.4175	2605.7473
1165.4044	357.17331
1173.4319	386.25208
1200.5667	300.55252
1202.4158	427.41962
1211.6718	819.97491
1219.424	696.51276
1234.4819	4764.187
1236.4524	650.41449
1302.5503	171.69983
1304.4026	302.1976
1319.4854	300.29355
1326.5662	319.48221
1327.7025	473.56226
1334.5714	266.56506
1335.5632	1664.0342
1337.5446	329.66388
1342.4153	189.76877
1434.6166	1083.4473
1436.5077	341.00571
1596.6869	1246.348
1623.7428	1197.8795
1625.6006	14143.237
1640.911	3404.3625
1641.741	4051.3547
1642.6322	8749.1309
1646.5345	2733.2844
1654.787	1791.9137
1655.6644	3900.5308
1657.601	2088.668
1658.5406	2229.0452
1661.6593	1023.8404
1662.3707	467.88193
1664.6276	365.31934
END IONS
BEGIN IONS
PEPMASS=1918.002
CHARGE=1+
TITLE=Label: I16, Spot_Id: 23248, Peak_List_Id: 23902, MSMS Job_Run_Id: 10266, Comment:
175.11545	473.67599
295.1485	131.2981
312.19379	137.84515
366.13919	126.03844
383.2254	309.41199
387.15387	113.07256
541.27728	205.0289
571.34363	169.07243
671.30688	161.82048
684.36865	117.493
688.3479	298.69565
690.52344	114.34097
692.38574	148.9005
743.73596	104.05419
759.38818	4139.6421
857.33881	420.72989
874.38068	628.2901
930.34583	125.37074
971.39697	688.67419
988.42139	300.16193
1070.4248	105.59411
1087.5051	279.84656
1165.7546	130.11407
1190.6608	188.86078
1205.5583	599.6156
1217.5809	157.46335
1234.5845	416.92117
1303.598	262.63437
1330.4897	265.23697
1340.6906	144.66228
1347.6044	5623.752
1350.5846	420.23807
1373.6677	138.98654
1426.6259	163.19885
1445.5967	540.30621
1462.5887	182.2193
1533.7052	470.25821
1534.6461	161.38206
1646.6946	206.30765
1733.7572	285.56537
1746.8038	251.72089
1752.6876	239.8036
1762.9204	542.46497
1777.531	267.95483
1804.9668	381.99139
1811.9482	253.45323
1840.8384	424.73511
1845.6746	436.89813
1856.8101	293.677
1859.4451	284.05081
1861.5625	365.57178
1870.3699	303.03772
1872.926	365.23639
1874.0358	1028.3016
1875.9376	928.03156
1878.097	543.57813
1879.6083	385.77472
1888.8314	623.39032
1892.605	280.18665
1894.2906	260.05045
1897.8799	399.99576
END IONS
