# Supplementary material for: Comparative proteomic analysis of a membrane-enriched fraction from flag leaves reveals responses to chemical hybridization agent SQ-1 in wheat
Source: Front Plant Sci. 2015 Aug 26;6:669. doi: 10.3389/fpls.2015.00669 (PMC4549638; doi:10.3389/fpls.2015.00669)
Supplement: Supplementary file 9 [file Data_Sheet_1.ZIP › Supplementary MS_MS data/spot 115.txt]

COM=Project: wsp, Spot Set: wsp\wsp01, Label: I18, Spot Id: 23250, Peak List Id: 22561, MS Job Run Id: 10265
816.46857	17262.252
836.4433	7225.2095
841.49213	8817.7627
842.526	249986.11
856.53937	61375.41
864.50385	15732.716
868.53735	22033.701
870.55396	172400.66
874.42773	9672.375
892.51074	9107.0205
945.52386	9330.2021
1008.491	22666.219
1045.5875	26896.873
1080.6637	14199.696
1081.6947	960478
1100.519	15683.371
1103.6675	52553.629
1107.7036	39793.953
1117.547	22400.352
1125.6563	10010.534
1139.649	10215.178
1197.7513	13402.979
1225.6487	6637.3779
1277.665	7399.1069
1290.8672	3945.8823
1328.6912	14137.476
1356.75	9076.0166
1372.7288	6416.7842
1377.7375	9043.2627
1380.7502	5076.8223
1394.7245	8333.9561
1402.7367	4129.2813
1410.7195	8142.4536
1450.7511	4798.269
1451.738	4560.4556
1463.7466	68815.734
1475.7787	5283.9424
1485.733	57093.148
1489.754	4193.4927
1497.7815	5182.6416
1501.7145	6849.6655
1507.7209	10248.214
1653.8839	27454.543
1675.8705	38284.156
1689.8499	5082.9287
1697.8521	5049.4048
1725.8973	13402.037
1774.8348	9059.4785
1776.8209	78916.094
1791.8333	5965.7358
1792.8214	12826.535
1793.8453	113206.03
1798.8601	5319.375
1836.9873	21551.209
1852.9718	12351.659
1853.9698	15844.091
1854.993	780583.63
1860.9851	17468.285
1866.9901	13213.487
1876.9669	52140.523
1880.9893	18863.547
1883.0021	139565.13
1898.9496	17680.393
1904.9762	12906.758
2011.0322	3247.135
2026.0383	3979.4773
2050.0918	4812.1528
2064.1572	5851.2612
2107.0354	4656.1333
2113.123	4094.9109
2130.0508	6972.7109
2199.1758	4296.4819
2201.2073	4165.0981
2211.1418	10602.736
2225.1597	10447.15
2233.1223	11278.062
2237.1506	2980.2446
2239.1738	3993.9482
2247.1399	8964.1367
2251.1531	3175.4473
2253.1836	3147.2141
2255.1558	3297.3308
2275.1555	3913.428
2460.2283	3881.9055
2739.4778	3823.1123
2761.4653	3169.6416
2786.5486	5357.4497
2808.4988	10730.473
BEGIN IONS
PEPMASS=816.46857
CHARGE=1+
TITLE=Label: I18, Spot_Id: 23250, Peak_List_Id: 23935, MSMS Job_Run_Id: 10266, Comment:
112.07605	101.47614
175.08728	119.34624
269.10349	233.14589
275.11066	197.36766
368.13693	232.01894
385.16821	272.56775
386.15384	163.30084
395.15073	227.70114
404.13342	320.38919
413.16513	230.95854
432.14011	189.17355
439.14047	190.44678
456.22256	216.16873
477.25775	331.08588
503.15985	354.49353
523.16278	331.061
525.13959	557.91467
542.19397	734.15411
569.1272	313.98624
584.16132	344.77316
596.1651	344.20624
613.22424	292.16516
642.17981	376.86554
643.26788	368.06882
660.19775	793.97339
686.32178	1094.8805
687.22162	1728.2557
688.23346	11699.924
755.3114	997.27045
763.25342	891.55603
773.24701	1489.7783
774.24609	1202.6075
788.28912	1098.4167
793.46344	847.37512
794.25385	772.02368
END IONS
BEGIN IONS
PEPMASS=856.53937
CHARGE=1+
TITLE=Label: I18, Spot_Id: 23250, Peak_List_Id: 23928, MSMS Job_Run_Id: 10266, Comment:
86.075111	1960.4136
100.08137	323.28516
112.06885	1289.9587
129.09938	723.3623
157.09492	411.08807
175.09824	1270.4635
185.10626	1290.0463
201.09818	284.31253
230.11841	269.56567
254.12016	598.39453
255.11641	6810.4429
272.14059	7636.1992
286.14142	5738.7773
341.14517	959.7558
357.19662	1749.1332
359.14801	1089.85
367.18533	1184.0917
368.17227	2136.9026
368.5665	999.78857
385.19199	7980.3823
444.20999	1121.1431
454.19073	18543.723
472.19669	22076.041
539.24268	738.86395
557.25153	1347.0701
567.24792	4972.5825
571.25159	2837.8679
585.25421	2001.6313
628.27344	1216.4403
632.20508	698.29456
650.02942	1047.1284
653.24292	746.27551
655.26434	693.56348
672.27521	2285.5044
744.24341	2057.6836
787.20605	1998.7777
793.26343	6328.3032
796.31757	1981.0337
811.3667	2099.6602
812.40802	15441.538
814.29059	5593.8081
823.41675	2530.0779
826.42059	4453.0283
836.50427	3885.7463
END IONS
BEGIN IONS
PEPMASS=870.55396
CHARGE=1+
TITLE=Label: I18, Spot_Id: 23250, Peak_List_Id: 23923, MSMS Job_Run_Id: 10266, Comment:
70.038521	514.78522
100.08392	36147.328
112.05741	3200.0127
129.0831	1559.694
157.07913	719.97974
175.08855	2596.8828
185.06932	810.97137
199.11694	2522.9463
230.12422	775.48083
254.12891	674.17303
255.106	13905.359
272.13278	20040.553
298.11636	1337.6663
300.14304	8896.4268
368.16888	4724.7256
371.21011	1696.1389
373.29166	1376.074
381.1763	1772.1818
382.58368	1155.631
385.18887	8086.2158
399.18622	14934.603
458.19281	1266.364
466.17514	3316.1692
468.18741	22340.129
472.19153	8024.709
484.19177	2982.0254
486.19531	56641.148
557.25604	1395.6068
571.24518	9879.9766
581.24786	22593.607
582.52637	6733.0747
599.2533	7362.3975
654.25659	1984.2897
672.26648	5426.9121
743.32129	3829.1155
753.28577	3956.646
809.26917	2644.6602
811.24304	2679.812
812.32153	3142.4983
825.396	4326.0659
826.40723	36885.418
828.30487	12392.297
840.41559	13852.938
842.34869	5766.4375
END IONS
BEGIN IONS
PEPMASS=1008.491
CHARGE=1+
TITLE=Label: I18, Spot_Id: 23250, Peak_List_Id: 23932, MSMS Job_Run_Id: 10266, Comment:
112.0656	118.88499
175.09776	286.69727
254.07457	123.12352
256.17618	100.77527
270.15594	177.10262
271.17258	156.19623
332.133	175.71788
353.13522	121.59778
384.08121	113.68933
392.10144	130.30603
423.17023	141.50652
424.12604	120.08276
454.1188	173.0043
471.17819	543.85486
481.26898	287.31464
488.20941	1013.5405
489.21063	385.67004
493.10114	246.20161
497.229	247.1812
599.18652	231.27129
600.21344	584.74744
617.22711	6288.4043
641.13745	297.44974
649.18634	324.37314
660.17133	398.50443
677.15704	2130.3613
715.21051	685.40784
732.24036	1809.0992
763.1795	341.21692
779.21558	445.94958
807.30066	393.80984
821.20306	321.34103
844.26251	440.88837
850.20959	536.15497
854.25494	534.82263
878.32416	792.69751
879.27338	806.62006
880.27441	8759.332
949.28796	767.7052
964.33655	1234.9685
967.27295	719.00922
970.32013	940.44745
974.34839	625.14948
977.53766	701.17175
978.37201	794.54022
980.3175	577.95703
END IONS
BEGIN IONS
PEPMASS=1081.6947
CHARGE=1+
TITLE=Label: I18, Spot_Id: 23250, Peak_List_Id: 23921, MSMS Job_Run_Id: 10266, Comment:
72.053604	8921.1885
112.0622	11483.839
129.08618	4887.9956
175.09633	147792.11
183.12059	6495.3105
185.07059	6696.2334
199.12802	5973.0962
200.12039	5625.8823
211.11562	21370.082
228.11491	124638.62
256.10172	7945.437
270.15436	12812.508
271.15012	30061.439
288.17853	20658.859
298.14651	23462.266
324.1969	11777.733
327.17041	195235.63
369.16989	25247.832
398.20062	45491.516
411.21204	13493.084
426.21707	89115.961
456.25348	18921.68
468.20596	20575.783
481.24417	282158.22
485.20496	41905.98
497.23657	63822.941
498.26697	163451.22
567.26361	28798.77
568.26007	99141.969
584.24475	44736.336
585.27478	78824.836
639.2796	20071.098
656.2959	68370.625
663.27588	11335.605
666.27789	4594.0195
681.28314	16117.922
695.28894	7308.0156
738.33789	11089.922
755.35077	49664.645
765.34357	7354.5283
794.35529	16094.161
808.36426	4361.0083
837.39435	5692.3623
854.41162	52003.992
864.40588	6695.895
982.50714	16351.61
984.39587	4571.0957
992.48767	5271.3804
1033.5574	7043.604
1035.5629	5453.9434
1037.5658	29178.523
1039.5121	22095.879
1046.515	7210.5586
1051.603	192833.17
1053.4469	54756.215
1060.3923	3571.74
END IONS
BEGIN IONS
PEPMASS=1107.7036
CHARGE=1+
TITLE=Label: I18, Spot_Id: 23250, Peak_List_Id: 23929, MSMS Job_Run_Id: 10266, Comment:
86.071518	101.11613
112.0677	222.66559
129.08432	103.17193
157.07706	104.96325
175.10268	2660.6941
183.12978	176.16249
211.13266	199.34064
226.14705	243.70541
254.13255	1585.7622
256.14789	265.97766
258.14545	149.01515
271.15878	214.56651
288.19507	219.30208
298.17081	412.27341
351.20319	285.97571
353.19403	2313.9185
355.22003	305.86563
369.17758	266.1929
411.21194	343.15457
452.24249	2024.9905
454.25662	388.38895
455.32333	408.79562
481.27451	3431.0359
498.29977	2195.2083
521.23022	422.85516
523.27075	1756.1277
568.28363	1643.8179
585.29755	1293.0416
592.25507	687.52582
608.2738	350.74698
610.28998	811.79645
639.36505	477.10568
656.30249	1018.5562
672.31549	282.32828
738.34692	612.65527
755.34631	642.60834
779.31158	382.75174
819.43713	511.83548
820.33209	468.59793
834.6131	416.74939
835.41504	747.59113
841.37372	1360.1956
843.1554	283.67532
854.41187	1208.4287
901.76782	808.0144
902.65131	734.07855
947.78912	6853.0791
948.66376	9722.6182
950.52289	1061.1224
951.38538	915.14911
982.48529	1907.9779
1044.9384	7638.4111
1046.6211	1446.7352
1047.475	1666.8507
1048.3557	1788.4683
1062.5713	788.92548
1065.4886	988.37946
1066.3643	1747.485
1068.3411	927.57874
1073.5107	1026.1049
1075.1971	1064.4694
1076.6174	1244.6035
1077.569	2483.1543
1079.4746	1542.5851
1080.3596	1086.8123
1081.517	14103.545
END IONS
BEGIN IONS
PEPMASS=1117.547
CHARGE=1+
TITLE=Label: I18, Spot_Id: 23250, Peak_List_Id: 23933, MSMS Job_Run_Id: 10266, Comment:
175.11455	141.69493
272.12711	118.13899
361.09851	238.60568
375.20615	239.2103
383.20999	350.02982
458.15225	192.67786
474.25742	524.17334
475.25229	178.98967
512.18463	631.98682
547.15222	154.24748
611.31415	170.58795
612.29529	149.6004
615.25543	128.94765
618.16376	285.59415
641.362	166.09642
644.19482	833.87915
648.27277	163.06348
715.22009	579.17548
739.29224	193.83066
743.21899	1702.9878
744.22363	437.09955
757.32147	6330.3438
764.29578	495.38751
779.37158	844.13611
841.51416	284.03958
843.3111	277.15353
847.1767	253.22137
850.31891	290.09512
872.24719	2395.2126
886.32825	845.66425
945.37958	425.75842
963.34692	6490.2813
971.32513	1162.1335
992.20435	822.87756
994.20117	2671.9937
1029.3583	435.24301
1046.295	446.46442
1057.3341	2245.2595
1059.3754	1772.7317
1062.1715	632.44543
1074.3873	976.46106
1075.4545	623.17297
1077.3667	632.94012
1078.3387	502.30917
1080.5334	722.3382
1081.5459	7308.1831
1088.3699	708.78546
1089.4244	2852.6313
1093.4406	1289.0863
1095.4664	1864.6674
END IONS
BEGIN IONS
PEPMASS=1463.7466
CHARGE=1+
TITLE=Label: I18, Spot_Id: 23250, Peak_List_Id: 23927, MSMS Job_Run_Id: 10266, Comment:
175.11148	260.55014
226.15799	230.1619
228.17282	139.75775
244.1606	435.86877
285.1525	735.87518
299.16422	193.19821
304.20892	158.34831
310.17752	133.38905
354.20273	336.05908
355.18289	512.95331
370.2319	561.38953
372.21991	863.41479
398.23358	1365.9093
412.25162	308.57959
439.28497	219.04602
482.35129	201.9688
483.29135	291.03241
511.3194	1007.9107
516.27295	292.8858
532.24475	4444.6611
534.26147	285.11633
535.28772	290.06412
598.34167	389.13174
599.22742	690.92242
619.22028	298.42352
655.35883	387.5679
695.27222	5555.8296
697.31329	586.46814
710.19806	807.54303
712.2287	532.15088
752.29187	542.07727
769.35583	1365.1602
792.27533	870.23608
809.28998	3342.7036
823.28992	988.50598
849.28058	747.20636
850.32648	731.45959
866.30695	8059.9668
915.33374	787.99963
932.38593	3839.5867
933.38342	1148.4779
936.33075	2030.6759
953.32617	15377.853
955.32092	1890.649
987.23663	627.73706
994.34698	587.70935
1001.3947	901.16925
1049.3807	1366.1523
1066.3986	9652.0732
1075.4159	1427.9905
1076.3989	779.49084
1092.4127	2315.4841
1108.396	628.2312
1109.4047	1177.8472
1179.5028	3032.3792
1181.4186	595.06836
1203.4766	1394.587
1205.4067	810.78699
1220.4683	2002.0468
1293.5966	4382.2246
1295.4709	1914.9857
1336.4805	739.15192
1364.6294	1872.1589
1373.588	1010.2749
1402.4686	1288.4806
1404.4459	739.67627
1405.3827	1369.9061
1421.5149	1656.1909
1428.6102	1578.8278
1430.4807	1432.91
END IONS
BEGIN IONS
PEPMASS=1653.8839
CHARGE=1+
TITLE=Label: I18, Spot_Id: 23250, Peak_List_Id: 23931, MSMS Job_Run_Id: 10266, Comment:
70.046982	167.4261
175.10162	126.92844
266.15335	139.24986
374.23242	137.45245
537.31201	108.65765
640.50635	128.44025
665.43536	743.80713
691.36285	242.8967
810.32361	108.2999
813.42035	395.2124
838.40875	218.51147
841.42596	2536.5359
889.30872	119.67849
901.23547	170.14639
928.49304	716.10986
937.43182	782.59827
950.58197	176.47772
967.44098	194.0634
969.6687	166.57741
1001.504	220.92265
1015.4421	122.50651
1084.4924	495.62857
1097.3207	127.93231
1112.4972	6541.98
1115.4917	398.07855
1126.931	196.07645
1183.5443	277.91516
1213.558	1348.8805
1217.4869	412.89905
1231.5446	293.20761
1232.528	179.42545
1249.46	409.38919
1280.5691	2239.4277
1287.3508	256.52969
1299.652	252.61685
1332.4408	229.59923
1358.6331	242.18317
1359.6169	980.17371
1360.6758	416.82144
1377.6973	36904.992
1380.5817	3795.9285
1388.3384	235.97821
1425.5138	229.12387
1490.8129	934.13141
1492.7043	677.4635
1507.859	500.36301
1528.5085	584.74286
1530.4686	729.85901
1595.4958	558.26569
1597.6206	756.71362
1614.4642	841.26074
1622.7446	760.89606
1627.4265	642.9845
1630.6331	712.04803
END IONS
BEGIN IONS
PEPMASS=1675.8705
CHARGE=1+
TITLE=Label: I18, Spot_Id: 23250, Peak_List_Id: 23930, MSMS Job_Run_Id: 10266, Comment:
175.10948	225.39912
304.18903	113.20232
692.60492	463.78406
720.37164	697.08722
777.38867	222.46196
784.46594	310.41415
791.33588	276.54202
807.36938	2764.9631
809.49677	870.66876
822.31604	207.41632
835.33966	476.88318
841.51495	258.39935
853.35901	260.96564
863.39777	1480.5264
865.41748	228.39632
947.4455	346.72635
950.41351	1471.5914
953.54443	211.5231
961.41492	569.96411
989.46783	477.07535
1006.3932	293.65741
1007.4232	391.22656
1018.3591	247.12703
1053.426	208.11458
1108.4274	1476.5232
1132.4496	548.13379
1134.4686	2754.8401
1136.4813	561.36536
1150.4614	414.38745
1195.6222	452.18683
1205.5062	339.67377
1207.489	2252.8066
1209.4722	375.0249
1211.637	445.69669
1234.4772	354.22794
1302.5306	1141.0184
1326.645	426.01721
1354.6449	911.2475
1355.53	1799.3892
1377.5952	1028.1837
1382.5042	529.5163
1399.6493	3303.4656
1401.577	1029.3231
1402.5062	405.11719
1410.4907	1908.8811
1423.7826	589.50696
1501.7679	3372.5308
1503.5796	2143.7412
1546.8728	2310.9456
1547.7793	34180.734
1549.6539	15000.135
1551.5538	2038.026
1611.8519	2941.5298
1613.7288	2175.9014
1645.9552	3931.5806
1646.8114	2507.8071
1647.7115	3619.7278
END IONS
BEGIN IONS
PEPMASS=1776.8209
CHARGE=1+
TITLE=Label: I18, Spot_Id: 23250, Peak_List_Id: 23926, MSMS Job_Run_Id: 10266, Comment:
70.044067	911.64093
84.061737	154.11766
112.06838	600.59302
129.08939	1265.4089
175.11282	2177.7046
227.09692	144.08246
228.1783	331.67938
229.11537	251.42775
256.14447	1055.8521
284.14844	929.99994
286.15018	230.9306
304.16675	10506.181
314.1608	212.10887
344.10812	328.38367
355.22296	408.53809
383.25009	634.89264
402.18921	411.93634
405.28027	183.65659
419.21707	2107.4836
441.1813	1569.7783
484.25717	350.60074
512.24994	2480.9053
520.2467	253.85237
548.23108	711.46167
581.21674	447.34445
599.23022	1679.9298
601.39917	803.15082
603.38293	370.88922
609.29578	317.83798
611.35315	564.45416
627.20905	2274.8511
695.27698	1760.2584
698.35046	329.70746
700.47229	331.91064
726.27496	1807.3182
740.25409	199.14252
766.47864	185.89934
781.39648	402.94003
806.32971	1699.6748
823.36688	2834.0105
855.32385	384.61627
856.34406	215.35614
905.36786	832.27606
906.40344	224.28387
909.30005	218.42453
912.38123	196.16626
922.41425	6614.4619
1009.4323	202.85173
1015.58	252.14992
1033.4641	444.30441
1034.426	607.51062
1035.3816	266.91284
1051.4407	2400.5278
1133.4873	327.61588
1134.3809	347.84515
1148.3583	311.49625
1150.4673	1954.2739
1161.4027	282.57422
1204.3451	298.96411
1211.5742	441.15933
1229.5679	607.35095
1230.4705	994.198
1238.5233	288.23297
1239.7787	341.66721
1321.6077	572.72534
1336.5352	592.55566
1358.5902	455.66269
1359.4153	634.9325
1378.4924	334.92612
1395.5419	425.28149
1416.6508	1415.219
1431.6606	949.66937
1433.636	22148.594
1436.557	1070.6055
1451.6757	434.28659
1473.5814	2085.3237
1544.6829	798.60699
1547.5946	656.87939
1562.7905	1518.7489
1564.6298	823.27228
1621.6171	881.65161
1627.6327	875.15649
1633.7028	1254.5184
1635.6205	908.39783
1636.5724	670.98267
1650.6224	1079.0195
1666.5754	843.42004
1684.7246	1077.99
1716.6044	1544.9663
1721.5503	810.2016
1731.7565	1171.8304
1732.8564	895.64478
1734.652	2554.8494
1738.5065	2261.1074
1742.5951	1904.9946
1746.5773	1534.238
1756.7216	827.9621
END IONS
BEGIN IONS
PEPMASS=1793.8453
CHARGE=1+
TITLE=Label: I18, Spot_Id: 23250, Peak_List_Id: 23925, MSMS Job_Run_Id: 10266, Comment:
70.044868	509.72336
84.06356	298.10971
112.07161	833.90936
129.09087	1333.3737
133.02565	251.49945
159.07552	243.91141
175.1115	2908.314
204.08463	308.49246
228.1747	393.18771
232.07936	852.36469
256.1405	1138.7379
284.15259	1479.5735
286.17282	521.50433
304.17667	16556.113
355.22955	747.0495
361.13263	2121.2722
383.21683	1895.2506
402.17502	551.04382
415.21213	481.44437
419.20383	3122.0256
441.14996	377.24261
458.18701	1018.3481
460.30258	1334.1013
484.29022	447.97296
512.25366	4443.6611
548.25116	1755.0736
611.28876	920.70917
614.23987	551.64709
616.211	906.90033
618.42297	498.97363
643.24597	493.47629
644.25684	1954.9332
649.28149	481.29816
690.39001	665.9751
695.27185	3857.397
739.46686	499.73831
740.34973	601.763
743.284	2631.4456
777.3891	1147.6116
781.39392	489.15829
806.35303	2734.0647
823.35583	5041.4009
845.3269	803.53094
854.25873	583.22308
871.37756	431.94238
872.32495	2785.2241
905.39526	1798.8181
922.41406	11505.503
971.32239	554.6297
972.4715	508.7413
1015.4636	689.12421
1017.5513	443.77274
1033.5061	593.87823
1034.4231	1053.9969
1051.4652	4019.6052
1061.4666	693.61737
1131.4138	868.32385
1134.609	659.08209
1150.5055	4280.7998
1166.4698	4095.4407
1200.4453	505.55725
1225.5006	839.49823
1234.5356	518.21741
1245.5496	507.27609
1246.5209	1609.3342
1248.4806	819.53741
1321.5353	4015.9993
1336.5564	1628.066
1375.5479	1519.8315
1397.517	1787.9795
1416.6299	3006.448
1432.5627	1926.5895
1433.6442	43092.043
1436.5374	8095.7656
1449.6982	820.37402
1450.5878	1061.5476
1454.4751	998.89807
1490.655	3519.4446
1492.5605	2687.8472
1495.4352	2991.709
1523.7151	1317.8239
1562.7373	3094.2778
1564.6239	1097.9927
1620.7024	2213.6729
1624.4886	3510.0894
1633.7614	2365.8877
1635.6644	1655.1294
1642.4778	7787.7515
1667.6528	5583.3823
1679.6749	2842.6606
1702.8889	7628.4883
1704.7281	3000.6304
1706.6001	1286.7954
1738.528	2623.0049
1751.6678	3421.3296
1754.5602	2908.749
1758.7157	2553.6204
1768.5199	2090.7576
1770.6333	2732.2385
END IONS
BEGIN IONS
PEPMASS=1836.9873
CHARGE=1+
TITLE=Label: I18, Spot_Id: 23250, Peak_List_Id: 23934, MSMS Job_Run_Id: 10266, Comment:
175.11803	125.64738
304.1702	273.74429
373.25793	114.9798
599.28534	103.36976
696.29218	129.38458
697.35529	133.04361
739.46906	102.31393
740.27893	138.61508
741.38239	136.27777
745.3407	122.48795
751.43066	130.61797
757.13647	119.17159
795.45398	116.3194
810.50067	111.97611
882.37079	100.57558
979.58795	103.69955
1066.5873	250.74059
1110.4611	361.93591
1112.5833	303.41504
1181.5232	326.37573
1185.5616	246.55766
1203.5378	397.19632
1205.5007	574.93744
1207.5101	648.19916
1208.5156	628.7124
1210.5465	389.68423
1225.5204	759.85046
1367.5658	587.36096
1368.5499	280.72787
1371.5638	452.72986
1393.5807	286.26599
1434.5966	278.63358
1435.6847	392.14386
1437.5171	458.62607
1439.359	275.40045
1441.4697	294.93643
1449.4703	523.08606
1458.4484	193.09708
1462.6603	516.78326
1467.4971	550.67725
1478.4635	306.81686
1508.5098	317.92932
1531.84	331.32471
1539.525	240.07556
1543.4025	380.5148
1587.6534	330.68857
1603.6436	336.38431
1622.5121	326.98627
1648.5923	571.49683
1666.8759	730.35254
1683.4084	688.24884
1686.5144	726.10742
1709.7097	1199.9742
1711.6361	1270.9811
1727.4395	759.9278
1777.6396	1667.885
1793.6899	4903.2056
1809.4623	1052.3461
1811.4866	1138.0812
1815.6042	1148.1552
END IONS
BEGIN IONS
PEPMASS=1854.993
CHARGE=1+
TITLE=Label: I18, Spot_Id: 23250, Peak_List_Id: 23922, MSMS Job_Run_Id: 10266, Comment:
70.046707	2113.9705
86.079231	2072.2666
87.03685	610.72687
112.07433	2427.9312
157.09473	764.59662
187.1378	848.34259
212.10149	1834.027
215.13318	2343.4163
227.10616	1380.9546
229.12639	2739.9153
254.12669	4542.3203
271.16409	1248.4232
283.15036	4290.4478
355.1933	6507.7534
366.18713	3890.804
373.2179	10254.407
384.20056	6436.1768
436.22229	1089.512
451.272	1275.3162
457.31589	5135.4106
459.24356	1946.0454
459.4924	1579.1659
460.25739	4903.5591
468.27905	8403.0166
479.27725	2500.4519
485.29752	43697.434
503.31628	3824.2971
517.27722	8279.2676
599.36841	26807.637
626.35107	3901.4456
628.53369	31255.154
630.34705	13292.406
637.31683	3882.5359
696.36725	17490.473
697.37195	26392.531
739.41132	9447.0537
741.43756	24224.184
745.35632	10878.824
750.3797	8856.6973
767.40625	5810.8516
785.40045	7662.7666
833.39075	5870.6201
840.453	5716.0781
851.40698	10086.68
868.43665	6806.8892
874.38965	15663.325
880.38672	5058.9854
946.45422	3087.158
953.51569	11764.766
955.59546	3647.6499
964.44891	3958.5627
980.5069	3031.4041
981.51074	4929.624
987.46277	11772.917
1007.5697	4033.1113
1082.5421	18539.971
1110.5406	63123.098
1127.553	43863.863
1128.5509	34453.086
1153.5702	25659.594
1158.807	20832.717
1181.536	16503.4
1208.559	13920.058
1224.6385	12674.852
1225.5577	620102.81
1233.6193	16024.182
1310.6412	5392.104
1338.6132	11171.376
1352.5974	4956.7842
1370.6241	39136.027
1390.6621	9110.0625
1395.6621	18916.98
1413.6587	18276.941
1453.7528	5200.2622
1454.7026	28698.182
1456.6285	16363.119
1457.5996	5440.3735
1464.7029	7444.5137
1482.7117	32840.355
1500.73	9841.875
1509.7682	13538.592
1511.6346	5733.9131
1526.7347	30457.133
1579.7782	5202.9702
1606.6263	8904.2275
1623.7965	24397.271
1640.8192	17786.066
1642.7194	8869.5313
1682.7637	25444.242
1708.9105	64139.891
1710.7734	38343.836
1725.9235	84210.852
1726.875	347014.34
1728.767	233695.27
1730.6493	63500.168
1811.0415	97643.273
1811.9248	90972.414
1813.7655	54733.586
1825.8545	23984.793
END IONS
BEGIN IONS
PEPMASS=1883.0021
CHARGE=1+
TITLE=Label: I18, Spot_Id: 23250, Peak_List_Id: 23924, MSMS Job_Run_Id: 10266, Comment:
70.045181	261.69324
86.080925	295.09354
112.07813	354.6716
175.10857	211.47998
187.13109	194.06035
212.10208	337.7905
215.14711	292.48944
229.12759	455.44397
254.11652	426.91345
255.10817	270.45435
283.14285	585.11755
304.16519	470.63361
355.1954	665.06128
366.1889	710.50299
373.22717	887.19733
383.20853	245.78511
384.21671	897.14636
401.25626	1000.7697
425.23642	249.93185
457.32657	477.80438
459.43692	364.65491
468.28445	1126.2456
485.30307	4551.7969
511.31607	595.19171
517.27808	656.82599
545.32043	650.97766
599.38025	3033.1445
626.38947	577.21411
628.48114	6676.8848
630.35138	1434.3726
650.46808	831.57513
658.37305	833.06641
660.62854	1294.9891
696.36707	2117.4915
697.39667	3289.8335
739.43719	1329.0807
741.38873	1526.5989
750.37866	994.10443
763.4646	1399.9969
769.34369	1165.8997
785.42108	1081.8458
851.38776	1647.9843
854.4574	1400.7312
876.46631	1019.6977
882.38763	1085.4521
895.41876	677.86377
902.41431	2690.9412
946.47864	919.55511
953.51917	1095.5999
981.50677	679.57721
1001.4769	1496.012
1015.4719	1625.5632
1023.5059	7368.3301
1033.4963	963.50391
1110.5546	6110.9502
1114.4371	2619.804
1127.5397	3257.4229
1128.5399	3065.2668
1155.5574	2927.6584
1181.5696	2735.3467
1225.545	42876.699
1227.5378	5175.0059
1251.5945	5079.3711
1252.592	3150.1987
1253.5667	46641.199
1261.666	1937.5919
1284.5555	2117.3877
1390.6949	2278.7253
1395.7032	2133.147
1398.6318	5070.3462
1411.6766	1957.498
1412.6423	27167.795
1423.6813	1742.9589
1441.7325	2116.801
1454.7214	2247.4514
1456.5647	2604.9255
1482.708	5980.3013
1506.712	2228.9241
1510.691	2039.3885
1521.6626	2156.4299
1522.6327	2913.5054
1537.7156	2934.3545
1554.7106	5793.4453
1568.7332	3713.4646
1640.8318	1721.5206
1651.8553	2026.7253
1652.7358	3087.9487
1708.8418	8587.4707
1737.8341	9127.4727
1751.9281	5226.7051
1753.9852	6129.5278
1754.9152	93469.344
1756.7562	45909.715
1758.6364	10089.524
1839.0073	23152.393
1840.833	17725.201
1842.7106	7881.9761
1854.7861	34442.496
1861.783	1743.8495
1862.7958	1141.0015
END IONS
