# Supplementary material for: Comparative proteomic analysis of a membrane-enriched fraction from flag leaves reveals responses to chemical hybridization agent SQ-1 in wheat
Source: Front Plant Sci. 2015 Aug 26;6:669. doi: 10.3389/fpls.2015.00669 (PMC4549638; doi:10.3389/fpls.2015.00669)
Supplement: Supplementary file 9 [file Data_Sheet_1.ZIP › Supplementary MS_MS data/spot 116.txt]

COM=Project: wsp, Spot Set: wsp\wsp01, Label: I19, Spot Id: 23251, Peak List Id: 22562, MS Job Run Id: 10265
811.47748	6868.8926
825.47827	6208.8721
836.44263	6648.3071
841.49902	9291.251
842.52954	265884.28
856.54279	69629.82
864.50287	10738.542
868.53949	21656.848
870.55823	212788.75
892.5304	7439.6006
958.58649	8028.7949
1017.5531	8475.8848
1045.5841	24920.277
1120.6193	7348.5718
1144.5487	5329.3921
1147.5753	67603.703
1163.5714	7401.9346
1175.6116	8328.9805
1179.5632	10131.036
1188.6726	6556.7993
1191.6556	5472.7378
1192.7004	86264.125
1214.6805	4848.8193
1219.5466	24536.861
1235.537	25738.613
1241.6819	9698.8135
1260.63	6435.8701
1263.6465	5846.0898
1278.6632	4718.0034
1288.6511	5002.4453
1305.6632	7096.5981
1349.694	12945.193
1397.7126	8933.4092
1413.705	26079.26
1429.7137	3798.8726
1430.7448	5749.7915
1432.7665	4788.937
1433.7777	5233.2285
1434.7686	5152.4536
1475.8004	7287.4697
1481.803	22988.619
1497.7943	26652.041
1513.8188	16597.947
1535.806	5822.1606
1674.812	1760.9926
1686.9237	2774.7747
1698.8746	2431.6418
1700.8846	21537.482
1714.8552	2384.2375
1716.8783	3594.0222
1717.8831	1301.6615
1732.8744	5727.9619
1794.8085	42154.801
1810.8096	4433.6758
1822.8983	2813.9509
1826.8024	5817.9087
1854.9967	4117.5615
1889.0029	2627.0583
1935.0791	3948.2095
1946.0422	56844.414
1957.0626	4129.0396
1968.0156	4058.5059
1972.033	4409.168
1974.062	2716.2534
2022.0055	4298.8071
2081.0632	50757.391
2095.0601	1517.3337
2097.0562	5774.4927
2099.053	3358.4949
2103.0488	2113.658
2109.0786	1449.5894
2113.0574	8656.6338
2131.1404	5255.8491
2153.1096	3508.6987
2211.1521	14981.861
2225.1694	13620.523
2233.1357	9786.4668
2237.1609	3624.2188
2247.156	4622.2871
2249.1477	4006.8762
2264.2236	22158.709
2331.2102	8687.6289
2345.2266	97175.016
2371.2366	4815.9727
2373.2463	3932.8965
2420.2383	10781.622
2436.2419	2516.1074
2452.2344	1745.5438
2461.2817	3005.6089
BEGIN IONS
PEPMASS=856.54279
CHARGE=1+
TITLE=Label: I19, Spot_Id: 23251, Peak_List_Id: 23939, MSMS Job_Run_Id: 10266, Comment:
86.075775	2629.8369
100.08476	347.2814
112.06575	1196.1458
129.08846	640.53278
157.1022	577.42004
175.10234	1517.8473
185.11095	1797.7872
201.09715	355.9418
230.12997	376.07327
254.14607	559.75616
255.12157	8641.4688
268.14975	1002.2585
272.14737	9886.124
286.14737	6968.999
341.17236	1217.7704
357.20273	1939.4884
359.16739	1507.9335
367.19519	2149.9851
368.18442	3122.8931
385.20074	9463.5479
444.21677	1233.2607
454.19485	23443.572
470.20529	985.7113
472.19583	24758.043
539.26642	1049.0131
557.25696	1460.3798
567.24799	5358.5649
569.36841	1268.4968
571.25171	2906.8313
585.24939	2010.5425
628.93781	859.98706
654.27521	944.75708
655.26233	1172.7428
672.26837	3049.9802
743.31909	2266.9573
797.19421	1817.78
810.4754	3751.5837
812.38293	18216.281
814.28625	6306.4214
822.28821	2074.4438
824.42743	1918.0834
826.41968	5543.7813
828.2724	2365.488
834.22382	1768.661
END IONS
BEGIN IONS
PEPMASS=870.55823
CHARGE=1+
TITLE=Label: I19, Spot_Id: 23251, Peak_List_Id: 23936, MSMS Job_Run_Id: 10266, Comment:
70.040115	875.39563
100.0843	62726.336
112.05875	5502.7798
129.08569	2663.384
157.08719	961.24396
175.09436	4175.8184
185.08537	1153.7441
199.11752	3840.9688
230.1218	1003.8955
254.1263	1075.3141
255.10971	22966.686
272.13474	34785.379
298.11877	1650.7483
300.14651	13999.943
368.16837	6692.9453
371.2074	2903.5757
381.17496	2614.593
382.57193	1778.8574
385.19122	11673.771
399.18912	26760.979
454.17154	1638.111
458.19659	2018.1978
466.17834	5283.6328
468.18976	39016.262
472.19376	14222.938
474.78952	2375.9536
484.18988	4182.7603
486.19708	96133.203
571.23737	16684.648
581.24438	39213.742
582.5354	12933.431
599.25061	11942.319
654.26239	2787.4226
672.26282	7638.8843
743.30341	7312.1372
753.2865	6928.6333
808.40833	3695.6487
812.32281	6195.7324
824.45624	8696.457
826.38892	71181.461
828.29974	5633.0024
829.29156	3681.5403
840.40399	18552.188
842.32074	5344.582
END IONS
BEGIN IONS
PEPMASS=1147.5753
CHARGE=1+
TITLE=Label: I19, Spot_Id: 23251, Peak_List_Id: 23940, MSMS Job_Run_Id: 10266, Comment:
112.0609	1008.3527
129.09564	499.27328
130.073	220.03181
157.08749	306.01526
158.07938	453.1904
159.06798	2851.5579
175.09946	6491.0967
229.10454	347.07266
230.11865	346.29663
246.13678	1197.5459
258.10312	2713.4287
316.11807	3232.5859
333.16711	1994.0105
372.14694	401.3092
399.13458	432.09125
428.11169	516.72638
429.19687	736.57343
441.16086	460.62225
444.15659	3181.1404
445.13654	5442.5298
446.21808	5919.0537
456.18634	405.24847
502.14377	770.23102
516.13727	1281.3326
530.20215	699.64459
532.33282	635.70923
545.21857	705.9696
547.27106	744.11377
558.20605	1275.2478
573.17157	6562.5991
575.23907	8086.981
629.19928	793.51056
631.1731	1375.6105
669.3609	714.88739
674.19806	1611.2415
676.25171	972.92297
687.21924	931.57831
702.18384	9634.1318
704.22351	2434.9587
716.2215	695.02155
787.25372	924.70959
792.25311	904.70813
815.26349	1879.8503
856.21967	903.96594
873.27234	1445.1489
876.27142	717.69305
884.23285	663.19739
890.31006	3954.7739
902.27582	939.85541
962.39453	1031.7362
982.37	2351.0483
1021.2836	596.67499
1035.3459	634.59595
1051.4105	660.8006
1059.3451	850.2276
1076.4204	2190.9988
1080.5319	8684.6025
1082.4753	2431.7117
1086.3738	1243.1283
1103.5061	2477.9531
1106.3619	1577.6674
1107.2517	2002.799
1113.3844	1809.7787
1117.4877	1625.2441
1118.3585	2481.7317
1125.4532	1306.0669
END IONS
BEGIN IONS
PEPMASS=1192.7004
CHARGE=1+
TITLE=Label: I19, Spot_Id: 23251, Peak_List_Id: 23938, MSMS Job_Run_Id: 10266, Comment:
70.043037	277.46991
86.075523	336.52393
112.05649	436.19397
113.07014	201.63515
166.03122	181.70354
175.11009	631.24451
202.10141	184.55505
207.10974	311.31741
227.09442	178.64622
235.10925	1281.545
246.17737	307.28769
262.13867	277.14871
300.14017	1931.2939
315.18387	360.13962
316.14371	253.03453
334.15701	288.07843
352.17593	271.84708
371.18613	630.83228
383.23331	602.39661
397.21185	316.38998
399.19543	1153.0524
446.27905	232.08322
462.25522	383.52417
470.20944	723.74573
480.25052	7414.8257
527.28027	718.34973
561.28021	358.46207
575.28259	494.32065
600.24744	606.73846
601.3114	578.52411
603.36548	390.48813
619.27588	2731.3689
636.3139	2275.2542
685.30609	2654.9465
687.39502	1343.4768
689.2301	813.40833
706.30621	2579.4546
712.34906	1036.8269
713.29431	21352.674
723.32245	2809.4578
731.30878	849.2829
777.31647	2306.1987
794.3645	2145.3958
810.33124	1064.114
878.40759	2132.1733
893.38879	2048.7634
919.39203	1852.3491
930.34485	2231.7439
947.40369	1936.6813
989.48071	2906.2798
1006.4971	72473.313
1018.4562	7187.5605
1020.3453	3688.4912
1037.2653	1671.1096
1046.4709	5967.9077
1060.3531	1840.9016
1063.4695	6221.4487
1064.4843	56635.07
1067.377	2964.5732
1104.5214	4445.6001
1149.5082	1759.4088
1150.5688	3104.2371
1152.4281	2453.1489
1162.6366	1697.3894
1163.4371	2529.6853
1171.2676	2249.1174
END IONS
BEGIN IONS
PEPMASS=1219.5466
CHARGE=1+
TITLE=Label: I19, Spot_Id: 23251, Peak_List_Id: 23947, MSMS Job_Run_Id: 10266, Comment:
112.06996	172.02908
175.09483	359.82587
232.04733	105.06352
247.12497	102.64617
262.13721	1410.3483
295.08939	256.27274
318.17987	109.54657
359.13388	112.27092
360.13565	158.45792
377.14648	218.46487
394.15347	472.99762
448.16748	186.69421
480.21332	101.13944
481.21326	184.97255
509.16791	117.14754
518.2207	154.77827
541.23303	107.50669
586.30463	149.04721
591.1308	421.22955
608.17041	158.50946
612.1795	233.396
620.45575	166.47211
637.15747	164.95627
662.21063	151.93199
679.22186	201.71797
695.26569	211.71513
713.31128	209.7142
721.38239	140.55699
739.25446	354.74878
777.29919	150.7254
795.37244	166.66107
809.1825	375.22449
811.21027	115.15702
826.21637	215.10199
913.24658	115.12199
925.3161	419.78598
930.50726	221.68356
935.41541	240.75018
951.29181	185.00642
988.26593	195.53264
1006.5203	1500.7017
1040.4823	113.4178
1051.3795	363.08176
1090.5505	840.12683
1128.5209	734.43988
1129.3982	855.74725
1160.3828	908.53656
1174.469	902.45148
1179.3738	731.79492
1181.3163	609.51379
1188.3993	530.78235
1191.4113	775.41284
1192.4314	647.65448
1194.4631	541.22534
END IONS
BEGIN IONS
PEPMASS=1235.537
CHARGE=1+
TITLE=Label: I19, Spot_Id: 23251, Peak_List_Id: 23946, MSMS Job_Run_Id: 10266, Comment:
60.968288	112.5442
175.09497	306.99063
262.13544	1172.8934
377.16211	112.71406
493.16882	104.49831
495.42715	164.47151
619.51398	379.34833
623.4848	1537.5078
662.19031	249.51447
679.23816	204.88498
729.53094	161.51315
747.50928	411.34885
760.31201	162.66779
793.34344	201.95302
809.20422	260.28534
810.25665	142.18152
827.43457	168.3102
835.50952	307.29736
858.44318	228.67029
875.50281	512.60236
880.32501	320.33023
951.28265	455.04874
965.25543	299.48053
981.37695	618.31049
994.38971	280.56772
1006.4896	382.29041
1012.5234	409.35504
1038.236	383.11627
1050.468	285.2536
1054.4652	589.93066
1095.3571	1380.9276
1128.3971	2306.2207
1144.4359	4282.54
1146.3264	1458.2734
1171.4648	71609.055
1173.3418	27648.807
1192.49	1409.4979
1194.3727	1646.0675
1197.4073	985.11456
1205.5314	1017.298
1206.4575	954.52789
END IONS
BEGIN IONS
PEPMASS=1413.705
CHARGE=1+
TITLE=Label: I19, Spot_Id: 23251, Peak_List_Id: 23945, MSMS Job_Run_Id: 10266, Comment:
175.09956	161.76724
586.24786	114.3644
739.41388	102.39484
786.26154	163.3951
787.43292	101.11398
813.27411	123.18562
898.28412	106.19837
957.30542	118.02025
959.30835	107.28448
960.60443	155.6759
1006.4488	163.97585
1046.4523	210.16927
1168.4004	174.33684
1210.512	377.77042
1217.3982	195.4325
1226.5168	318.92404
1244.549	599.14606
1259.5598	1352.7212
1279.5626	900.85577
1285.606	7961.355
1287.5586	963.67987
1289.7886	5585.9341
1348.915	1284.0425
1349.6653	37728
1351.5203	20488.373
1354.3945	2398.0491
1371.4373	935.84833
1373.2623	1225.7805
1375.4965	941.51703
END IONS
BEGIN IONS
PEPMASS=1481.803
CHARGE=1+
TITLE=Label: I19, Spot_Id: 23251, Peak_List_Id: 23948, MSMS Job_Run_Id: 10266, Comment:
70.039307	117.56841
112.05999	119.03371
175.10416	724.64447
268.15448	183.25562
282.17035	149.28238
339.20227	173.34181
410.25424	147.98602
413.14728	101.52105
474.27695	168.19186
545.28748	2095.4668
599.20343	191.43352
642.21643	144.1252
643.23193	107.37727
660.25446	229.19772
670.24347	188.33958
691.34668	177.97591
791.29407	104.99306
904.32666	272.92035
975.36011	121.71407
1008.4113	213.67339
1055.3892	309.0957
1071.3733	247.72511
1072.377	778.96295
1126.389	162.23535
1143.5044	359.93478
1253.6731	182.15404
1416.6171	617.03741
1419.5339	547.58557
1421.4836	436.08838
1423.4414	716.7547
1439.6871	533.07147
1441.408	578.57446
1451.7739	544.97687
1455.1727	528.90802
1457.3721	420.19284
1458.2493	692.323
1459.5216	496.17575
END IONS
BEGIN IONS
PEPMASS=1497.7943
CHARGE=1+
TITLE=Label: I19, Spot_Id: 23251, Peak_List_Id: 23944, MSMS Job_Run_Id: 10266, Comment:
175.11662	403.63364
262.12527	104.51527
474.25134	175.34294
529.30536	647.24127
545.28992	1884.1113
574.29297	144.83023
614.29926	208.75285
642.31287	135.52505
643.28656	220.28748
660.27734	146.54807
661.38055	187.81787
686.28998	158.67854
701.33032	268.83835
715.35065	143.93425
857.46039	108.82832
885.5069	146.69585
886.35382	133.0697
940.39386	128.5359
949.54846	148.56949
952.48627	204.65401
959.48846	402.38959
996.474	449.68176
1014.3811	159.87376
1024.4856	562.8703
1027.3907	227.04277
1054.3477	181.68584
1067.4812	245.67586
1069.5115	230.65099
1071.5067	372.95734
1086.5752	250.6237
1088.4677	255.19147
1102.7258	173.65321
1104.2903	324.746
1150.4042	190.80884
1206.4873	331.69714
1244.9617	276.60471
1248.4563	205.23279
1329.5763	1028.4321
1347.4987	1125.8447
1363.6824	1752.9938
1407.6403	1143.4153
1432.855	3508.2034
1433.7828	73909.547
1435.6338	29219.006
1437.5391	6110.2417
1441.4426	913.31531
1455.6089	1034.2653
1456.4974	1344.2384
1460.5958	621.20361
1461.5574	863.64716
1463.7794	715.61627
1467.7915	544.21252
1468.4882	582.30511
1469.653	807.19037
1470.3384	617.97113
1472.8733	600.93866
1474.704	880.04407
1476.5454	603.37048
1477.21	528.49841
END IONS
BEGIN IONS
PEPMASS=1700.8846
CHARGE=1+
TITLE=Label: I19, Spot_Id: 23251, Peak_List_Id: 23950, MSMS Job_Run_Id: 10266, Comment:
159.07234	181.72012
258.1131	118.73363
355.16614	179.36473
444.20807	149.07765
445.18066	239.84285
558.26227	115.54629
572.31622	730.26764
573.3302	546.64746
631.19684	149.46266
702.30109	371.42941
703.21606	147.41522
711.41058	340.69711
712.2923	154.86171
728.37097	273.5737
729.35614	105.18441
782.43964	219.48442
799.40234	329.27267
869.34442	373.09473
870.53735	155.14703
886.42047	374.28207
983.54901	212.61305
999.50708	1304.4395
1009.3655	141.0869
1096.4716	122.75854
1101.5344	370.01038
1103.4274	408.48154
1111.4502	214.18504
1125.4739	119.05699
1128.4948	1349.274
1129.4487	1438.0817
1132.3148	239.69527
1226.463	126.43865
1227.3436	133.94775
1257.5493	211.05627
1268.4227	188.96588
1269.4569	225.45793
1443.6058	631.30621
1453.6089	324.05472
1526.6787	473.03894
1571.8324	549.51947
1572.7522	6816.2759
1574.6025	3341.3086
1576.4752	638.92609
1630.6266	438.10693
1640.5984	655.54108
1642.494	734.4024
1643.655	712.75592
1647.6674	439.14926
1657.7034	667.02869
1660.5542	726.89044
1662.5317	498.62454
1664.5632	607.14478
1670.7668	985.95453
1673.4446	357.02957
1675.1185	177.82004
1675.9208	122.17788
1677.3367	175.48946
1679.9397	308.99295
1680.5275	578.35315
END IONS
BEGIN IONS
PEPMASS=1794.8085
CHARGE=1+
TITLE=Label: I19, Spot_Id: 23251, Peak_List_Id: 23943, MSMS Job_Run_Id: 10266, Comment:
110.04612	203.48398
175.11261	459.73999
257.11163	247.62428
274.18658	257.5632
286.16031	129.02446
298.1777	111.16538
443.2865	146.20708
447.27951	173.0983
458.27579	128.82935
460.27045	3757.075
462.43936	153.96101
543.15668	244.02954
557.29224	136.81778
558.23425	343.82217
575.27032	1225.4783
628.24744	108.14952
690.32568	337.30774
691.37195	166.20963
704.2984	453.08777
777.33557	390.73718
778.37952	210.67473
803.3736	311.17371
817.22333	191.41315
818.42255	311.1496
827.28009	323.07361
845.25427	1107.9167
854.42969	172.47632
877.35822	179.69492
890.43781	413.72043
912.43872	146.3119
950.40179	765.14288
964.33075	191.6274
965.3382	153.26147
975.78748	130.54347
992.32739	1018.1385
1000.3676	180.6111
1012.2217	141.75871
1053.6057	195.09912
1063.4562	168.61891
1069.506	206.34444
1070.4301	290.34546
1074.7047	152.58383
1087.4104	1277.4502
1091.3541	915.52496
1159.6998	189.22351
1220.3921	635.508
1234.5172	835.94946
1235.4939	382.68021
1241.6169	223.42468
1291.5284	233.43083
1320.5208	349.35767
1321.5532	10979.023
1335.4447	1700.3762
1337.3234	421.28317
1406.479	267.97675
1412.6344	398.94656
1419.569	855.80688
1427.1729	260.58826
1436.5967	6436.8955
1438.537	896.10809
1494.5392	441.64868
1535.5352	555.16052
1551.6971	855.19281
1552.627	415.48706
1582.3037	435.59439
1592.7185	417.62018
1605.8322	429.47226
1620.5443	535.27954
1621.7241	1001.3098
1637.6294	657.8891
1642.4232	723.8858
1661.6615	834.69159
1667.5714	841.75153
1677.9194	692.69324
1679.8271	4444.0864
1680.7036	6677.4404
1683.5837	1185.4967
1732.8962	813.26074
1735.5781	1105.9749
1752.7634	853.28442
1759.678	996.2207
1763.6547	821.70801
END IONS
BEGIN IONS
PEPMASS=1946.0422
CHARGE=1+
TITLE=Label: I19, Spot_Id: 23251, Peak_List_Id: 23941, MSMS Job_Run_Id: 10266, Comment:
70.046974	208.73715
72.057396	100.0974
112.06262	304.98346
129.10117	128.85051
175.1088	2372.3257
256.1915	116.00706
260.10699	911.23645
266.16776	210.19995
284.14407	413.0993
288.20963	517.57172
355.18427	413.30655
357.2695	185.94551
367.20413	338.68442
385.24194	641.46228
389.26181	478.72351
426.21469	331.49222
444.19864	236.87871
474.23651	315.16467
502.24213	286.67776
525.21454	248.43684
536.3111	548.34033
543.31281	253.50427
585.34015	330.89807
603.27509	293.68054
607.38135	2681.6697
626.31641	248.09425
640.38226	433.85468
644.33649	439.95621
698.44312	266.23575
715.38727	396.96152
736.43311	301.78918
739.4967	237.66048
767.43933	230.53365
797.42133	295.21994
802.31116	249.26068
814.39459	358.99292
846.41461	303.80161
847.52185	282.41751
856.51764	233.11739
872.47467	376.53186
873.42395	1868.2878
876.63568	220.87244
884.39587	155.69072
890.4502	12780.931
927.38184	214.4265
944.47424	174.73561
1002.5727	296.00256
1003.4512	291.48373
1019.4362	805.61359
1021.57	287.8465
1115.5409	127.98037
1132.5565	1063.8047
1171.6713	307.13498
1172.5754	374.01102
1189.5476	1593.0708
1191.5858	184.54439
1285.495	303.22659
1302.6282	1459.8516
1312.6744	150.38853
1342.5839	165.21362
1355.8252	198.98685
1403.6879	1429.3427
1442.7786	125.29616
1469.7753	178.00244
1502.7412	1347.8054
1504.66	206.40727
1604.6759	280.30444
1643.92	337.46988
1671.8185	526.63763
1679.5718	768.31757
1685.85	706.49506
1686.8774	2467.3645
1688.7681	1084.3207
1825.7365	635.9325
1828.7396	853.11597
1847.7559	547.35211
1855.2114	1678.8124
1856.0435	597.10107
1857.8882	739.32294
1884.9185	623.63989
1887.6309	1589.4636
1893.8904	1093.8064
1902.1119	3525.8557
1902.9763	3977.5269
1904.7924	3292.2891
1911.5687	653.96417
1913.8832	906.98462
1916.9691	632.56763
1918.6427	933.99878
1920.3743	578.47168
END IONS
BEGIN IONS
PEPMASS=2081.0632
CHARGE=1+
TITLE=Label: I19, Spot_Id: 23251, Peak_List_Id: 23942, MSMS Job_Run_Id: 10266, Comment:
110.05891	108.42588
175.12956	184.26685
198.14828	122.31966
314.18845	116.86739
423.2637	626.05023
440.298	1042.0789
448.27139	113.62305
500.23886	235.80214
554.35553	193.83459
558.21216	141.06534
586.37646	166.69005
603.34827	618.755
742.40765	223.1441
750.39917	561.30011
751.51617	221.41481
870.43793	279.74548
871.43811	227.50708
887.4765	1179.1157
1024.4989	1157.5122
1094.4501	244.50758
1111.5255	3334.78
1166.5592	225.30315
1176.4984	354.04904
1191.48	140.79517
1194.5675	433.65286
1204.4657	180.1888
1209.4966	254.69878
1240.5602	514.09985
1250.8413	111.79919
1303.5571	736.22473
1306.7208	379.20541
1307.9082	220.68475
1331.5565	752.41797
1333.682	521.41553
1334.8729	313.67206
1339.5988	3112.4717
1371.4557	236.0477
1450.7231	1297.6587
1453.6963	376.03229
1454.5787	427.69333
1468.7003	720.57697
1470.532	382.46133
1477.5697	387.09265
1478.7859	431.49289
1479.6311	674.97693
1489.9822	1032.7612
1581.7142	961.37537
1613.8367	469.96518
1614.6682	851.85254
1641.7563	2251.3762
1648.5101	311.03671
1664.5024	163.93401
1755.777	313.14429
1766.7841	219.81097
1767.8087	605.81274
1836.864	253.82704
1838.9703	2121.9661
1840.8115	1458.1506
1842.6995	349.48193
1923.7526	584.83759
2022.9099	1375.0627
2024.8464	785.50336
2025.8081	622.3396
2029.7108	716.15332
2037.0138	622.62415
2038.8854	572.64734
2042.6736	1117.0674
2049.7019	996.54608
2051.8567	569.80688
2057.6479	806.30322
END IONS
BEGIN IONS
PEPMASS=2264.2236
CHARGE=1+
TITLE=Label: I19, Spot_Id: 23251, Peak_List_Id: 23949, MSMS Job_Run_Id: 10266, Comment:
175.10539	229.34178
288.20419	1477.5083
387.31561	102.22128
502.3725	578.06512
505.73575	105.91698
741.3905	135.22552
863.44934	1050.4834
1125.5424	1367.0159
1241.535	149.87761
1410.6375	203.02794
1453.6506	130.26009
1454.8243	118.064
1455.6841	171.75069
1468.7466	207.01991
1482.8632	106.69632
1484.6119	108.17863
1491.7789	148.75818
1506.9286	155.60791
1523.7072	515.86346
1591.8484	203.22038
1602.6621	114.05277
1655.2931	179.57526
1683.9067	254.86679
1750.7107	169.69484
1828.9956	120.90357
1886.7374	209.18962
1949.8882	132.75392
1993.8774	159.90498
2020.9664	243.20734
2126.771	573.53021
2176.9526	362.6026
2180.3621	343.81134
2197.8506	375.61902
2205.863	484.63193
2209.7444	1004.6778
2214.1289	617.20337
2215.8354	536.06195
2225.7065	362.57263
2232.7068	937.43787
2241.5588	544.98059
END IONS
BEGIN IONS
PEPMASS=2345.2266
CHARGE=1+
TITLE=Label: I19, Spot_Id: 23251, Peak_List_Id: 23937, MSMS Job_Run_Id: 10266, Comment:
70.048149	360.19516
112.06898	2056.49
129.10168	703.16302
175.10806	3390.9211
228.13646	1155.7615
245.13574	639.10413
262.15512	6303.354
282.19467	680.59851
302.15082	547.75482
316.10898	458.64694
319.17209	532.52734
391.24826	1036.6857
410.28412	1034.038
430.24783	2409.9656
521.28857	693.53094
525.31445	1277.0989
526.33154	645.53546
529.30042	565.61646
538.29883	2034.6149
543.3255	2232.0935
546.36481	543.63611
629.3515	841.28705
637.36127	2617.4707
640.36328	853.47589
657.39478	3061.7637
683.38446	415.65149
711.40131	1266.2532
736.42828	5623.7788
742.46057	543.4455
770.44897	2863.7737
823.48499	594.10962
824.47717	461.26288
840.39948	2471.0088
847.47467	1057.3362
865.47443	5433.2705
938.52734	940.4364
939.51715	1499.877
953.42438	584.63483
994.46295	1043.5623
995.55304	662.51129
1007.598	462.12732
1009.5026	430.54767
1033.5314	1312.067
1038.5101	1269.2813
1051.5253	69788.883
1120.4957	392.56052
1121.6537	578.44843
1131.4642	597.44891
1148.5449	1718.8499
1149.5013	1673.4468
1166.5315	4537.7417
1277.5581	640.6521
1294.5922	2935.2834
1314.6659	463.96857
1316.7349	439.55945
1407.6537	3037.5996
1417.6267	464.69461
1471.661	650.70929
1478.6696	1441.907
1488.7067	440.66824
1533.6765	430.86798
1539.7269	423.89694
1541.8398	512.88824
1557.7887	1316.507
1558.7202	2138.7825
1573.7263	367.08081
1575.7152	15975.647
1688.8037	5274.4429
1699.7175	372.84476
1798.8289	1001.5534
1799.8021	397.41098
1816.907	1533.1974
1818.7582	1294.2007
1856.9517	606.64294
1873.9189	3811.6465
1876.7258	860.7757
2020.9927	777.51874
2032.1122	475.21558
2118.1509	3474.2747
2119.0452	4584.4697
2120.9441	2385.29
2193.8245	936.06622
2197.8501	730.3067
2202.9512	997.73004
2215.1428	5474.7739
2218.9358	729.29504
2219.8125	1257.0315
2232.2341	1352.2902
2234.9138	705.07428
2282.7637	749.71838
2286.9109	1535.735
2289.8184	1338.9376
2291.8882	912.22345
2296.1218	2439.5544
2299.9939	1062.7249
2303.1611	771.61536
2304.5808	1299.412
2307.8389	1616.4744
2310.9595	802.7514
2313.8909	1365.0668
END IONS
