# Supplementary material for: Comparative proteomic analysis of a membrane-enriched fraction from flag leaves reveals responses to chemical hybridization agent SQ-1 in wheat
Source: Front Plant Sci. 2015 Aug 26;6:669. doi: 10.3389/fpls.2015.00669 (PMC4549638; doi:10.3389/fpls.2015.00669)
Supplement: Supplementary file 9 [file Data_Sheet_1.ZIP › Supplementary MS_MS data/spot 117.txt]

COM=Project: wsp, Spot Set: wsp\wsp01, Label: I20, Spot Id: 23252, Peak List Id: 22563, MS Job Run Id: 10265
819.53937	18106.881
836.44806	31665.43
842.53137	237842.06
843.47559	232809.63
856.54401	49769.703
870.56012	158522.27
914.51007	17324.031
946.50659	26824.158
962.49512	29453.266
963.52374	70857.609
979.51886	91014.773
1003.4965	8563.457
1005.5234	4315.2949
1019.4942	12654.72
1035.4872	14117.133
1036.5542	25547.92
1045.5868	20612.264
1062.576	5053.7847
1095.5836	4248.0337
1120.6187	4130.1738
1219.5514	11650.953
1235.5396	9791.8867
1286.7388	4012.2625
1303.6349	9533.3955
1343.7401	5999.3115
1345.7408	30180.176
1356.7312	6233.9858
1361.73	6759.582
1364.7211	1867.8124
1378.7263	3366.054
1393.7424	74853.531
1409.7333	63704.484
1419.7611	3054.5081
1425.7333	4215.8906
1433.7605	3315.583
1435.7496	3485.999
1475.8052	39799.098
1481.8031	4652.7998
1497.7924	8363.9463
1509.8131	3760.969
1529.8716	3642.6565
1597.916	16491.682
1619.9044	5390.1768
1658.8169	15464.559
1667.8616	3763.4077
1674.8126	9988.8457
1677.8313	2049.5864
1684.8552	3233.1592
1794.8109	28040.082
1826.8018	3198.2905
1858.0387	3076.834
1875.9609	3924.0859
1913.0493	9020.0459
1940.9834	3933.7673
1946.0446	33701.07
1950.0502	1378.6406
1970.9811	2564.1235
1974.0623	2745.6726
1976.0472	1631.5145
1992.0343	4343.2617
2131.1492	3156.8264
2139.1094	11385.669
2155.0913	3019.4338
2207.1616	3333.9893
2211.1555	20097.504
2225.1719	16283.946
2230.2268	3111.303
2233.1411	7828.9385
2237.1641	2967.033
2247.1619	5702.8521
2250.1455	2870.5864
2323.2373	4907.7803
2337.262	3554.5388
2386.3176	8658.8242
2420.249	6637.6641
BEGIN IONS
PEPMASS=819.53937
CHARGE=1+
TITLE=Label: I20, Spot_Id: 23252, Peak_List_Id: 23964, MSMS Job_Run_Id: 10266, Comment:
110.05025	100.4357
175.10965	212.19218
251.13857	186.91757
326.13638	159.3844
343.1615	598.01886
364.18246	1334.0793
439.18524	233.86937
456.18344	500.8082
459.20966	112.4794
464.15988	136.0228
477.22308	754.72046
507.13672	197.4166
554.18701	143.41331
563.25208	153.64215
574.21063	145.37294
576.22363	236.73686
593.21594	227.43256
632.16748	217.35976
635.23663	141.87308
645.27655	249.38673
708.23212	682.40057
751.27972	396.04932
760.22198	410.13632
774.35126	448.82867
775.28906	485.58987
777.14838	522.51013
778.18243	548.43982
787.33459	584.9892
790.3443	549.78754
793.20532	526.9256
798.33765	385.32831
END IONS
BEGIN IONS
PEPMASS=836.44806
CHARGE=1+
TITLE=Label: I20, Spot_Id: 23252, Peak_List_Id: 23959, MSMS Job_Run_Id: 10266, Comment:
70.037903	146.81667
86.067612	149.06921
112.05527	447.56561
129.09061	202.43173
158.0563	133.27556
175.09727	994.75769
183.11189	116.93273
212.06874	452.36298
245.09462	130.46939
251.05391	258.31815
255.16243	655.37811
262.10962	785.6734
272.21881	443.46701
359.10275	871.72559
431.12897	610.41382
436.22928	375.70847
438.12109	431.92368
439.11206	894.13934
440.38654	527.37628
454.30148	416.79498
456.12601	9180.8936
458.16653	412.01776
473.14371	2208.5095
531.19452	286.13995
545.13544	498.66364
551.22577	834.08191
552.23956	309.04047
569.1756	1512.3726
571.31873	1048.2786
586.1662	817.03424
607.19659	324.49551
625.21088	288.86755
654.42212	492.21002
765.24292	804.59216
777.13666	827.22479
792.25146	1089.5804
793.22052	776.76581
794.23682	1129.1171
798.34741	2764.5161
800.409	1120.7877
803.25616	1136.8622
806.27362	2775.2913
810.09949	934.92035
812.30151	982.19537
END IONS
BEGIN IONS
PEPMASS=843.47559
CHARGE=1+
TITLE=Label: I20, Spot_Id: 23252, Peak_List_Id: 23951, MSMS Job_Run_Id: 10266, Comment:
112.06501	11651.165
129.09239	4432.1631
136.05804	11884.384
158.07176	4568.5874
171.08936	3040.4119
175.1006	52126.758
230.09555	11611.389
249.1371	21673.072
251.14549	4219.3711
254.11632	6136.3608
255.10658	44156.77
272.13004	48346.863
277.12518	49029.102
286.1178	40869.965
303.14114	16653.752
368.16776	12864.313
370.12289	12547.213
387.14108	71676.641
404.15689	22873.594
440.15659	60084.637
454.18887	16688.609
458.18411	25947.256
472.20203	17437.215
523.16119	13224.78
525.19513	9403.3916
532.1521	13562.383
533.14246	12098.542
541.16455	18912.305
550.15942	81823.914
553.24249	9567.6289
554.24396	5473.3047
567.17615	35753.863
571.26453	14708.921
663.22589	8625.501
672.31787	7841.2686
680.25397	14049.552
736.28296	11662.508
781.30646	8258.5459
785.2674	7058.4131
798.48413	37734.035
799.33392	112580.92
801.23804	24943.523
808.31104	16863.047
812.49774	14749.837
END IONS
BEGIN IONS
PEPMASS=856.54401
CHARGE=1+
TITLE=Label: I20, Spot_Id: 23252, Peak_List_Id: 23957, MSMS Job_Run_Id: 10266, Comment:
86.072067	1214.9957
112.06498	660.57971
129.08859	343.22208
157.09984	230.17699
175.10283	1230.5591
185.10336	870.13446
201.09853	249.47397
230.11803	236.91016
244.13368	150.79802
254.12381	173.57127
255.11983	4151.7451
272.14728	3911.3215
286.14716	3510.4644
357.19623	1012.5341
359.20618	669.9079
367.18063	1035.234
368.18256	1396.7212
385.18921	4639.9292
387.15842	550.13135
404.17441	1046.4187
444.20706	585.50378
454.19464	10745.512
472.19489	11380.23
486.21274	546.46741
539.22491	887.12311
554.22791	516.29889
557.26349	703.37189
567.25317	2825.655
571.25305	2023.145
581.24127	469.92719
585.25385	1202.9698
626.93042	565.05896
654.26624	877.99573
672.2962	1456.0721
702.14532	2339.4648
794.2959	1567.8889
797.25317	1787.1293
799.19373	1527.5254
812.39227	10345.75
814.28064	3613.5132
816.14716	2117.3879
826.42877	2867.8596
834.37036	1871.8303
836.22485	1716.1379
END IONS
BEGIN IONS
PEPMASS=870.56012
CHARGE=1+
TITLE=Label: I20, Spot_Id: 23252, Peak_List_Id: 23952, MSMS Job_Run_Id: 10266, Comment:
70.039978	843.5932
100.08437	69002.398
112.05907	6245.1162
129.08443	2920.386
157.08649	1230.8683
175.09514	5955.2563
185.07549	1203.6542
199.11711	4145.8149
230.11958	1315.8047
254.1273	1476.7531
255.11011	23991.113
272.13251	38118.789
300.14502	15244.476
368.16763	7386.9492
371.19257	2853.9202
373.26749	1712.3694
381.18494	3799.8008
382.5639	1962.3452
385.18848	12667.521
399.18686	29419.404
454.17761	1656.0162
458.20041	1808.9773
466.17245	5709.2749
468.18967	42846.016
472.19571	16083.648
484.1843	4677.3916
486.19547	99885.078
492.97433	1902.9835
553.24567	2098.1714
571.23773	15641.106
581.24445	41376.668
582.53455	12270.088
599.25604	10433.603
672.25647	8292.918
743.30414	6661.3989
753.30029	6109.7407
808.33142	4386.9536
812.31714	6840.145
825.36481	5301.3379
826.39868	64958.238
828.29901	18207.598
840.41791	18518.105
842.3465	8263.1289
843.29883	13852.374
END IONS
BEGIN IONS
PEPMASS=946.50659
CHARGE=1+
TITLE=Label: I20, Spot_Id: 23252, Peak_List_Id: 23962, MSMS Job_Run_Id: 10266, Comment:
70.035751	185.8826
72.052597	509.80316
86.070221	304.05679
112.06526	397.4585
158.08507	127.51862
175.10416	918.67743
215.06538	119.14489
255.08179	125.74403
287.13895	215.28406
312.13593	2940.9048
329.1611	1766.3229
376.15308	159.46893
387.16406	166.61115
388.14484	2686.0105
413.14209	144.27341
418.18353	174.81898
443.14078	1497.3304
456.20316	159.61476
459.21057	608.72961
460.15988	842.09943
461.21335	218.37346
485.24338	192.24646
486.18695	255.66891
487.17343	3496.2546
489.21207	326.48151
544.19305	277.70679
559.20953	757.6322
619.23315	283.62387
651.27124	248.96716
652.26532	221.23703
672.24347	350.2085
679.27075	319.57507
756.11206	269.90604
781.29095	560.51758
787.2887	283.78558
793.28882	355.89996
803.17316	305.16296
817.34625	347.8678
819.23352	272.05048
841.2157	340.04242
858.29022	284.42065
883.42535	546.6272
885.28839	569.10406
890.20941	511.61951
899.27014	632.31915
902.41022	887.61023
903.31134	1844.0426
905.21918	912.10126
907.31201	580.3606
908.16315	700.91187
922.29633	527.89758
925.33014	873.76886
END IONS
BEGIN IONS
PEPMASS=963.52374
CHARGE=1+
TITLE=Label: I20, Spot_Id: 23252, Peak_List_Id: 23955, MSMS Job_Run_Id: 10266, Comment:
70.040009	460.52979
72.055542	603.466
86.072266	988.27466
101.05061	291.32083
112.0608	2268.9788
129.09317	1137.8623
157.08867	521.32245
158.06964	568.99548
175.09926	4500.687
213.13249	475.92169
242.1095	384.86478
264.1156	1955.0886
292.10443	8306.7627
312.13657	14200.404
327.1391	1428.9579
329.15936	13423.861
376.17468	1509.2094
387.14255	1545.5277
388.13708	2669.3708
405.15961	18134.717
443.14233	7819.521
459.15845	1083.9886
460.1662	6972.7432
476.20422	1736.3811
486.18808	3785.6318
487.18146	4247.728
504.20056	21594.369
522.14532	1464.5363
542.1814	1183.7571
559.20807	6671.2065
609.23425	1209.7119
617.18158	1139.7009
635.21252	2341.8462
672.25366	3490.7764
718.2934	749.70544
771.28925	865.02142
789.21222	857.52783
809.20654	808.26752
812.28046	1204.7345
830.29736	868.88055
833.31897	859.91449
834.25757	1116.4127
835.29224	2980.6411
837.28363	827.7063
871.42499	2147.7949
872.3252	2427.8542
897.45648	3505.6187
898.43408	148661.95
900.31836	36016.23
906.25677	2482.9651
915.36218	3784.1152
919.35883	2519.2275
922.2572	2761.9651
928.34534	2905.3918
937.20813	2341.3901
END IONS
BEGIN IONS
PEPMASS=979.51886
CHARGE=1+
TITLE=Label: I20, Spot_Id: 23252, Peak_List_Id: 23953, MSMS Job_Run_Id: 10266, Comment:
70.028366	149.59099
86.063232	202.27287
100.06184	276.81314
112.06576	637.24078
129.08315	429.81073
175.10556	1478.4816
216.11069	444.11563
242.1017	150.66721
247.09117	224.10675
255.15787	152.14594
258.09174	238.99234
286.12906	1216.299
312.12793	2465.1282
327.14609	5363.0498
329.1713	3187.5203
356.13867	535.49585
370.15604	2326.1296
385.18576	806.88477
395.16147	670.00299
398.18539	1058.2859
405.16257	1250.2676
459.13245	2426.5244
469.22296	808.18787
475.09979	571.862
476.14383	979.88306
487.17511	1313.0602
490.24902	535.3725
504.19537	2346.7778
551.2536	545.60858
558.17139	763.79126
575.20557	1276.1881
633.20374	892.30426
651.1933	2905.3535
688.24573	1225.1095
807.18439	877.71881
822.25555	994.31268
825.19678	1494.1658
828.24359	1004.7556
829.28998	2592.5952
830.32306	4318.5063
834.22351	5288.064
844.33087	1890.0204
851.30054	2188.8174
858.36224	1833.4149
888.3526	12847.995
897.37415	7900.0791
898.37091	11986.922
901.44873	2979.9453
902.53912	4320.2041
907.47833	5941.0933
913.63043	2988.3455
914.43231	16843.998
915.39722	699048.13
917.29718	122524.66
937.31146	4053.5798
END IONS
BEGIN IONS
PEPMASS=1036.5542
CHARGE=1+
TITLE=Label: I20, Spot_Id: 23252, Peak_List_Id: 23963, MSMS Job_Run_Id: 10266, Comment:
332.2131	125.79893
339.29922	120.73145
422.16968	256.17325
487.2041	735.55859
546.25244	101.03435
550.20679	563.40204
551.21558	215.51518
576.13831	155.75328
615.21228	744.23712
616.22308	197.09804
641.2124	240.13695
646.2879	105.18936
664.24103	399.53793
665.26843	229.33049
761.24579	425.94614
762.21997	461.13483
763.20355	211.99092
771.30615	407.17258
779.2757	568.39606
834.31708	565.03259
836.26202	361.84418
837.2417	278.07034
847.38281	332.32413
879.388	879.9328
880.32617	12278.333
907.41119	1268.2753
971.46136	12883.442
973.33276	5986.397
975.32104	1189.156
977.28809	2966.3875
992.42902	3383.5371
993.37823	1304.1329
994.40967	6862.5947
996.30579	1779.8898
END IONS
BEGIN IONS
PEPMASS=1345.7408
CHARGE=1+
TITLE=Label: I20, Spot_Id: 23252, Peak_List_Id: 23960, MSMS Job_Run_Id: 10266, Comment:
72.072632	115.83708
86.074425	244.94119
112.063	302.23972
129.09142	160.24493
175.10338	832.90588
219.09438	113.03919
262.09973	116.38518
302.09219	763.43097
319.18427	241.25166
332.19345	143.23289
387.16422	377.83463
401.25571	195.30716
415.17477	1040.2689
417.31857	152.16817
431.18982	224.48338
432.23935	580.16943
447.23535	122.85307
498.23727	531.15765
515.26416	724.91803
520.20245	261.77567
555.24481	184.65596
562.20367	1416.1047
588.24878	220.44394
605.25647	267.38925
614.32318	543.19196
616.42267	210.89496
619.28265	186.5094
633.22528	3174.4011
668.40289	212.45085
696.27441	179.24066
711.34747	153.8027
713.36377	520.95941
732.26483	1108.2274
734.39545	204.04918
784.35962	316.78488
785.38843	133.56483
832.38672	117.62457
930.35956	104.27515
931.39264	674.17548
941.30487	266.97864
1030.3601	104.97921
1042.4353	526.16235
1043.4594	242.06229
1044.473	7140.0938
1047.5873	263.50583
1048.3097	172.34151
1054.4683	264.7579
1092.4573	720.2464
1142.4948	761.41022
1159.5052	569.71674
1160.3915	482.41174
1216.3301	474.40955
1228.5883	652.92798
1230.5741	3624.2139
1232.4753	1712.6361
1237.2793	265.76218
1238.5723	293.88159
1240.4431	378.48236
1281.467	842.99451
1283.4718	764.00726
1284.4927	2687.5237
1286.4012	1512.6642
1287.3718	1462.7931
1303.4761	969.91168
1305.3649	1160.0308
1308.4585	588.52368
1310.4921	626.84186
1316.8789	570.78497
1324.0425	1277.9524
END IONS
BEGIN IONS
PEPMASS=1393.7424
CHARGE=1+
TITLE=Label: I20, Spot_Id: 23252, Peak_List_Id: 23954, MSMS Job_Run_Id: 10266, Comment:
86.073586	825.40741
112.07018	1374.3154
129.09828	752.83917
157.08937	221.94154
158.08311	263.81915
175.10945	4558.9844
199.1227	276.7962
229.11333	231.12769
231.10951	343.98975
244.11209	190.069
245.13387	411.60324
262.14694	632.51691
302.11835	4224.3667
318.1853	716.82959
319.17026	1764.1064
387.19644	1130.3131
389.30399	679.97961
401.21307	1063.9038
415.18719	5985.2656
417.23682	643.66669
432.25012	2064.9094
447.22363	877.61224
486.22769	720.67786
520.1875	977.52374
546.23749	1583.8339
562.22357	6782.8813
563.26483	2936.793
605.25531	1317.6421
607.43591	738.15491
617.31891	604.10852
619.2688	1288.0299
633.24298	18273.555
645.29865	1219.8542
661.31836	602.81622
662.31879	3581.9187
704.31104	591.53143
706.39697	863.86029
714.30176	613.1925
732.29211	13141.883
739.12219	814.7912
739.36676	555.37762
761.35712	2521.2607
803.35962	501.37082
831.34949	9839.8818
863.31732	443.16855
864.35321	354.19128
871.37677	289.15884
891.37305	242.07999
938.47644	224.6283
962.37811	1111.1887
964.36139	252.89163
979.40875	4200.7021
989.49518	477.84576
996.20313	268.3801
1000.5862	266.03247
1074.5055	833.87488
1090.5862	556.078
1092.5139	47191.805
1097.4445	544.68811
1098.5745	459.06528
1102.4871	516.12689
1103.5051	468.06104
1190.5377	3204.7615
1192.4454	639.60162
1207.5673	3335.9688
1209.448	1783.6611
1278.6388	27377.379
1280.5052	9726.1045
1328.6304	3379.998
1330.5699	2813.6211
1331.5449	3660.7844
1332.5043	3714.0752
1333.4963	2442.5088
1334.4392	2289.6338
1345.5575	4948.5498
1350.51	2173.8718
1361.561	2098.3945
END IONS
BEGIN IONS
PEPMASS=1409.7333
CHARGE=1+
TITLE=Label: I20, Spot_Id: 23252, Peak_List_Id: 23956, MSMS Job_Run_Id: 10266, Comment:
86.062325	110.09879
100.06523	165.49619
112.06469	338.62222
129.09624	241.92102
175.11011	756.52997
233.18538	101.74608
245.13327	310.28488
246.15002	123.48208
302.11911	328.04156
303.1619	639.44305
304.16083	309.68134
318.1839	296.78854
319.17145	671.56213
415.21732	956.35468
416.2612	836.41467
417.2211	780.44012
432.23337	656.02844
433.3147	255.29095
458.22998	803.43097
473.24478	483.48074
487.25122	278.42673
488.27011	389.32773
515.25458	249.12453
544.26324	391.05991
562.23584	1129.736
564.29041	317.41641
571.3175	607.37823
572.34503	315.23914
586.35266	267.95782
633.26282	2559.4973
661.2594	763.84637
671.29169	392.84875
678.27063	366.60742
732.31818	2376.123
742.40796	361.46622
743.22845	327.86243
770.46277	411.99435
777.37054	437.59064
813.37695	339.4494
831.36371	2145.6199
848.37152	422.10229
889.40094	233.0616
914.35687	379.86838
925.38892	394.08444
931.45013	506.18893
973.44006	401.41336
978.37738	1217.717
995.45935	584.28394
1001.6315	424.65503
1044.5007	4642.1138
1048.9902	1037.4777
1054.4547	539.58734
1091.5112	693.99878
1108.5098	10357.072
1110.4807	1530.9188
1114.5797	807.90503
1159.5352	753.98602
1172.4133	522.20557
1230.5961	3383.5435
1234.7903	1325.5193
1238.2277	1716.1719
1259.3912	4375.7041
1289.5913	7970.9253
1291.4895	3643.2485
1294.6405	7218.1572
1303.5706	4025.0356
1328.7335	3297.6289
1330.5995	2470.2781
1345.6929	385236.69
1347.5494	142622.59
1350.4127	10219.829
1368.4191	2339.5894
1383.382	2152.8833
END IONS
BEGIN IONS
PEPMASS=1597.916
CHARGE=1+
TITLE=Label: I20, Spot_Id: 23252, Peak_List_Id: 23965, MSMS Job_Run_Id: 10266, Comment:
112.06304	115.02975
175.11487	103.93573
382.16577	152.2619
470.27551	131.43903
471.23184	103.10136
487.3255	183.48485
518.5509	103.1383
542.3681	194.93283
600.32166	273.60208
641.32654	412.86053
642.33752	114.4504
671.91864	102.56802
712.38995	103.68169
728.45081	1359.8257
754.36279	151.88753
755.39679	203.99786
756.40454	150.29967
843.46271	749.4826
870.3811	1354.5702
887.37775	359.75131
941.37671	250.52727
957.4696	1728.458
958.48755	477.71378
967.51801	291.67044
980.41827	224.94995
982.72937	369.80661
998.43243	2367.5701
1012.4622	224.35909
1056.5632	788.24323
1083.4839	939.90228
1092.5487	447.15271
1093.8359	476.5802
1096.6897	598.66425
1111.5085	5265.3481
1119.5476	552.91571
1120.3975	589.11932
1170.5754	807.2973
1171.5284	491.47858
1224.5756	4274.8779
1241.5823	1732.1296
1278.5508	427.65582
1279.6556	374.87393
1332.6102	358.62845
1337.6963	2696.1846
1339.5612	1010.2755
1356.6963	1017.0289
1358.5654	670.74457
1435.7906	514.87445
1451.8451	504.26959
1452.7158	1838.074
1456.4933	729.87329
1470.6885	1060.1871
1536.6799	1465.3555
1538.5757	2377
1540.6228	2279.5596
1553.6182	916.69257
1556.4967	1262.515
1564.5964	1042.1281
1566.7239	1188.5995
1569.6833	790.8457
1571.5316	804.57654
1573.3728	792.79865
END IONS
BEGIN IONS
PEPMASS=1794.8109
CHARGE=1+
TITLE=Label: I20, Spot_Id: 23252, Peak_List_Id: 23961, MSMS Job_Run_Id: 10266, Comment:
175.11064	115.1301
460.28244	1024.9695
575.26324	412.42413
680.6347	134.47574
690.35394	132.3369
777.34399	270.3436
817.31403	106.5218
845.30188	537.40021
890.47162	163.41653
950.41455	406.73856
992.24463	212.6774
994.39862	119.81631
999.18939	119.37792
1046.4565	104.72684
1070.4867	222.29082
1087.4247	376.75751
1089.9586	120.86655
1092.3431	158.39542
1221.4149	168.08694
1234.4364	370.73581
1236.2722	133.89838
1304.3063	128.87755
1320.4431	154.06099
1321.5286	3278.9861
1324.506	236.75392
1335.4385	559.89374
1336.423	153.22714
1436.5927	2324.4612
1454.5029	136.39839
1475.9323	300.72885
1495.3214	192.29878
1509.9139	257.77423
1521.5645	200.41364
1534.5789	269.60345
1550.4768	195.93515
1552.7172	245.08983
1609.6862	201.37854
1618.8009	214.23349
1621.5968	290.89178
1623.6121	403.30719
1662.6547	355.23727
1679.7678	2633.5366
1681.658	1297.7665
1685.8683	341.26239
1730.8347	360.18143
1733.845	464.94345
1735.6432	1181.754
1750.7518	353.93997
1751.6465	607.9093
1766.5481	542.4198
1770.6273	343.76227
END IONS
BEGIN IONS
PEPMASS=1946.0446
CHARGE=1+
TITLE=Label: I20, Spot_Id: 23252, Peak_List_Id: 23958, MSMS Job_Run_Id: 10266, Comment:
112.06254	135.03812
117.43797	133.11975
175.10179	1076.9728
256.15875	114.62139
260.10593	247.79251
284.16037	179.55202
288.2023	303.60803
355.16113	160.30444
367.22504	107.88359
385.20645	165.33289
389.27563	144.52699
444.17673	156.32945
474.21643	196.61046
514.27887	174.21899
519.28857	146.03955
525.21985	128.17328
536.32806	143.64621
543.25299	161.46959
555.33282	142.22856
585.24506	135.15511
607.37	903.65381
617.30725	154.84299
644.28705	222.87231
668.37238	163.80028
715.45142	135.03186
733.39453	106.98608
734.43311	137.92366
736.38013	185.81664
739.4071	127.61633
780.72113	111.91551
798.41943	103.24271
814.3703	214.18356
847.42218	183.03105
855.37689	213.3934
873.41028	798.2691
874.39594	208.83983
889.35645	258.07224
890.4494	5258.7183
893.52966	106.64978
912.31934	169.44815
927.46851	189.05997
957.45068	130.54155
1002.4409	129.19954
1019.4715	497.27603
1058.5796	120.93787
1132.5508	164.1049
1151.6194	103.29177
1156.6682	119.3479
1188.4646	132.40405
1189.5781	871.59906
1302.6603	735.98236
1303.559	452.21066
1394.3113	100.71619
1403.6633	680.87744
1405.5121	268.42477
1436.5791	137.65239
1451.687	130.89656
1497.1691	151.41632
1502.7512	450.07791
1504.743	147.59912
1547.4554	135.78845
1599.6349	189.95386
1686.9261	903.8833
1688.7833	426.84933
1787.6691	173.40921
1794.6128	178.40631
1812.2159	208.14815
1813.7808	451.41769
1826.8745	415.24475
1832.5674	367.39511
1855.2035	1029.3029
1855.9928	785.46051
1857.8958	438.53137
1883.0382	599.50378
1886.7061	713.48157
1890.6606	573.77814
1902.1678	1247.0758
1903.0179	1428.1511
1903.8668	2368.9514
1905.7511	678.90399
1907.6315	1298.9523
1911.7618	581.52026
1917.9189	568.54608
1925.7583	842.12634
END IONS
