# Supplementary material for: Comparative proteomic analysis of a membrane-enriched fraction from flag leaves reveals responses to chemical hybridization agent SQ-1 in wheat
Source: Front Plant Sci. 2015 Aug 26;6:669. doi: 10.3389/fpls.2015.00669 (PMC4549638; doi:10.3389/fpls.2015.00669)
Supplement: Supplementary file 9 [file Data_Sheet_1.ZIP › Supplementary MS_MS data/spot 118.txt]

COM=Project: wsp, Spot Set: wsp\wsp01, Label: I21, Spot Id: 23253, Peak List Id: 22564, MS Job Run Id: 10265
821.37427	55047.438
830.3941	75476.234
837.36914	55451.969
841.44275	11338.534
842.52429	185126.86
853.37061	11048.73
856.53796	37070.25
868.53589	18275.172
870.55145	121035.11
956.54901	186613.48
999.61035	41518.891
1045.5784	19266.818
1072.6116	7892.542
1102.6506	32211.078
1105.5543	11892.261
1107.5547	18876.66
1119.5594	9254.373
1121.5667	11578.824
1139.658	149255.84
1165.6747	13421.437
1174.6602	15703.77
1192.6721	47299.711
1219.6433	13833.079
1220.6945	22080.064
1231.6368	6528.0273
1237.6331	74639.094
1252.6858	5476.8018
1255.7184	6772.4609
1286.7367	13185.773
1296.723	10318.963
1305.6674	5639.0625
1324.6971	8174.1563
1340.6719	5153.0659
1433.7405	9304.3848
1450.7511	153165.58
1451.7423	193767.22
1463.7428	5319.6494
1472.7358	7012.6821
1476.7682	5039.8223
1477.7565	5546.0874
1479.7649	7703.9575
1497.7852	7128.9238
1553.8105	8329.1963
1566.8025	6778.0049
1601.8326	15643.419
1603.8422	24332.266
1625.871	38673.469
1642.8259	18690.381
1657.7997	74519.07
1673.8784	56463.699
1684.8088	169270.39
1689.8724	52703.148
1712.8401	26669.611
1780.056	19812.506
1794.8152	14543.239
1800.8995	4642.1763
1811.9513	30651.391
1827.9309	10979.507
1838.0638	13653.999
1859.9438	32645.941
1875.9436	23261.609
1879.9451	3751.9507
1882.9778	3899.605
1891.944	12392.631
1918.0098	20800.973
1946.0188	9314.6709
2028.98	30084.498
2044.9615	4850.2886
2046.0249	3836.825
2047.057	1817.7083
2075.178	4739.5742
2103.1565	6848.9624
2104.1379	21792.338
2121.1594	52527.695
2199.0796	7002.1182
2208.1521	5386.5015
2209.135	3550.9197
2211.1472	14830.833
2215.1506	5705.9331
2225.1624	16943.127
2226.1226	21686.871
2230.1702	5091.0376
2233.1384	10180.857
2237.1794	5677.2754
2247.1621	8473.6641
2250.1333	2543.0593
2809.4336	6522.5767
BEGIN IONS
PEPMASS=821.37427
CHARGE=1+
TITLE=Label: I21, Spot_Id: 23253, Peak_List_Id: 23976, MSMS Job_Run_Id: 10266, Comment:
112.06235	1192.9446
129.09004	393.22729
157.08098	403.82892
158.06505	560.5517
159.06752	1952.8987
175.09387	8489.6504
229.09709	2199.1382
233.07042	381.95886
246.13666	1560.7585
258.07928	905.36865
259.08206	484.36414
261.05518	2203.5359
288.10046	704.85681
316.08664	1117.5424
387.10834	728.5304
390.06635	17480.822
398.11838	1467.9644
415.12994	7708.9819
427.09952	1281.762
432.15417	11869.267
445.10327	952.27954
447.09433	824.30817
516.11133	1450.2583
530.11438	838.38434
543.19141	899.72479
544.13458	2374.9753
548.112	3375.4854
550.09857	800.44019
557.16907	859.52979
561.17133	15652.2
571.17523	849.11591
576.09033	4289.7329
647.13202	3463.7976
690.19617	2447.0142
746.17743	2825.8489
757.23499	2296.3711
758.21484	2355.7703
759.17084	7458.4897
776.27631	1748.0068
777.28387	2522.6772
779.21625	1895.0872
780.20239	2382.2253
786.31274	2087.9917
792.23981	1819.3159
END IONS
BEGIN IONS
PEPMASS=830.3941
CHARGE=1+
TITLE=Label: I21, Spot_Id: 23253, Peak_List_Id: 23971, MSMS Job_Run_Id: 10266, Comment:
112.06046	2151.2163
120.05577	1420.819
129.08817	717.94348
136.05705	1115.9674
157.08119	530.95129
158.06534	1031.9517
172.04593	2389.0425
175.09604	8784.5859
235.07558	655.56989
245.09102	4869.8066
251.07895	1309.3082
262.11823	2671.1548
319.09534	7359.3184
361.09277	2253.605
371.09238	1195.8475
380.14001	1581.9193
388.09271	10189.135
406.10132	10825.738
408.11646	10573.154
425.13623	3743.3176
437.11298	1008.6174
448.09006	911.39832
477.12753	1491.6001
495.12848	6741.5313
512.14862	4122.0425
523.125	2561.8765
541.12506	3097.6277
551.12787	4338.7349
569.1214	1949.317
581.20386	2003.2025
642.16748	4626.6221
656.15881	2140.8289
659.18329	9574.0518
731.35516	3061.6121
756.24109	8100.3003
769.125	5629.5244
770.1377	8355.4219
771.18445	3249.2346
773.37262	12440.167
786.2655	2369.9204
788.26196	5323.6196
795.26538	5200.2295
796.26953	3122.4597
800.29474	8941.3203
END IONS
BEGIN IONS
PEPMASS=837.36914
CHARGE=1+
TITLE=Label: I21, Spot_Id: 23253, Peak_List_Id: 23975, MSMS Job_Run_Id: 10266, Comment:
70.036919	215.4446
72.052979	237.61526
112.06516	567.17914
128.0621	246.22345
129.09138	416.85883
157.10614	421.90338
175.09828	2749.2864
226.14223	289.37839
246.11581	429.52872
254.19072	482.1355
255.17917	2361.209
272.22107	2571.2256
368.336	793.38989
385.34662	694.68134
390.07364	572.71558
401.1192	570.4613
406.06287	1021.8063
415.13171	950.08044
432.16455	2058.4585
440.36774	1056.4325
454.32645	1563.939
458.37076	1693.0238
472.40408	1203.7502
482.41763	414.34439
496.13794	407.90057
535.3501	1068.4705
544.17615	674.19653
553.38525	988.02661
561.18231	3109.0837
564.15918	748.78162
571.33057	2710.7065
577.13861	853.55981
592.08124	1628.4684
745.23956	2249.2473
746.22723	55221.266
770.21716	6897.6108
771.30286	3273.1067
773.25653	298679.16
776.14764	5574.3716
777.17578	4463.3408
798.29358	9396.0127
806.31982	2575.0203
807.3219	2922.7537
812.2818	3537.1538
END IONS
BEGIN IONS
PEPMASS=856.53796
CHARGE=1+
TITLE=Label: I21, Spot_Id: 23253, Peak_List_Id: 23980, MSMS Job_Run_Id: 10266, Comment:
86.07618	398.37579
112.06153	339.18887
129.09169	134.92203
157.08994	123.57011
175.09435	576.26862
185.08847	323.74368
254.09421	116.62746
255.11664	1540.7693
272.13867	1488.1221
286.13614	851.73926
341.16241	286.50458
357.19803	304.15494
367.20645	394.24664
368.18124	435.26587
385.19434	1715.6168
432.2634	558.14276
452.21655	285.73404
454.18207	3380.405
456.24982	246.12505
469.19507	216.95013
472.18771	3863.3535
553.23651	185.25392
554.21643	205.50854
557.30206	337.78769
567.23834	824.74591
569.54285	236.52966
571.21692	412.5596
572.26239	271.45349
585.2984	321.22211
654.29474	216.14319
766.25513	1658.1097
790.41077	974.20874
791.34485	1153.7301
793.26721	26725.156
795.17914	1904.8105
799.2865	795.38208
812.40973	2482.9063
814.2923	895.23175
815.24316	1049.8108
821.30896	788.45355
829.23096	817.9776
END IONS
BEGIN IONS
PEPMASS=870.55145
CHARGE=1+
TITLE=Label: I21, Spot_Id: 23253, Peak_List_Id: 23970, MSMS Job_Run_Id: 10266, Comment:
100.08373	25331.236
112.05765	2412.4749
129.08493	907.91193
157.08179	428.3317
175.08931	3406.2241
185.06682	617.25861
197.07594	406.44196
199.11742	1498.7264
230.11696	413.12894
254.1214	550.13727
255.10715	8506.8438
272.13043	14762.427
300.14297	6055.7217
312.09143	1474.3313
350.09866	1267.5046
368.16788	2902.4309
371.19797	1032.8409
381.17377	1797.6327
385.18176	5204.7993
397.17514	1026.6798
399.18646	10677.508
425.16147	2164.0913
466.17102	1865.0303
468.18948	15634.329
472.19284	6376.2734
486.19666	37882.898
522.18774	2665.511
557.29028	5984.437
571.2392	6522.9253
581.24353	15100.651
582.51453	4610.1558
599.2442	4720.4541
654.24084	1642.8937
672.26929	4978.0527
736.24152	4546.8608
753.29584	2815.7053
778.30231	6571.6924
805.33319	42263.219
807.21906	11182.117
811.24109	3216.4431
826.41187	26081.236
828.30463	10051.117
840.43286	6712.5669
842.33014	5006.3784
END IONS
BEGIN IONS
PEPMASS=956.54901
CHARGE=1+
TITLE=Label: I21, Spot_Id: 23253, Peak_List_Id: 23967, MSMS Job_Run_Id: 10266, Comment:
72.052422	1912.0867
86.066971	1918.944
112.06158	5324.8369
120.05495	6810.853
129.08595	2280.2793
157.08032	1619.6158
158.07042	3215.271
171.07985	2018.9857
175.09599	32139.65
219.08014	1281.8503
228.10939	3975.9993
267.12418	6903.7461
295.11057	28115.516
305.12442	28136.234
318.13834	5727.5581
322.13885	8923.8037
366.12906	77269.867
375.1492	7339.8335
418.17926	11238.134
423.13815	9523.0947
435.19543	6165.9819
437.18539	8359.9258
465.17303	9576.46
475.18457	22702.428
488.20343	8443.5576
492.20535	18437.197
522.17609	23012.217
536.19116	11407.391
574.2287	23527.539
591.24573	16535.57
607.24377	16420.578
635.24005	9551.5596
645.2547	11297.826
662.26721	16210.353
669.25488	3045.0535
672.25171	2088.7261
683.25116	1946.02
743.28143	3107.5598
782.29956	1988.9641
784.37073	2871.5435
792.30585	4741.2393
809.3631	8835.5166
819.32739	1582.3258
831.18976	1654.4873
865.37665	4941.8066
893.27228	3245.0488
896.2146	2878.9346
910.42303	3731.321
912.43848	6013.6548
913.34094	5536.728
914.35797	7049.5864
916.27216	3391.5371
921.41797	9752.4453
928.24921	3582.2986
936.51587	3702.6399
END IONS
BEGIN IONS
PEPMASS=999.61035
CHARGE=1+
TITLE=Label: I21, Spot_Id: 23253, Peak_List_Id: 23979, MSMS Job_Run_Id: 10266, Comment:
70.040634	138.27094
112.0647	458.41434
120.05792	138.00574
129.09569	279.17917
158.06598	116.55325
175.11029	614.66486
183.13492	154.55899
185.0764	169.44133
211.12099	814.94647
228.1584	185.76703
255.12076	1728.2112
272.15057	2071.1267
282.16953	763.70422
310.19205	1069.4312
330.15753	507.43399
348.17087	790.94232
354.16617	443.72604
371.19608	523.49438
381.20743	428.15546
419.181	1596.7706
445.18256	318.43716
457.19635	235.33124
494.24319	382.68777
516.21851	1401.0466
544.22583	630.31885
564.2774	1171.4694
581.28302	2721.1877
589.35089	396.09061
601.27789	401.6601
613.27539	552.79382
629.27655	1942.2043
631.26135	668.36725
652.31952	1220.0226
700.27496	606.82336
716.27521	372.79092
726.26563	482.02054
727.38354	365.83136
728.32257	844.35114
765.37781	583.35834
812.20227	381.15244
841.2724	344.715
842.39484	616.8197
847.40424	637.1153
852.45837	550.09082
935.33032	852.13916
937.25824	865.24487
938.23627	1277.4137
940.2403	912.49133
952.41724	782.3158
954.33026	1112.7544
956.45886	1495.1598
958.33447	1166.1971
969.51379	2343.4644
971.26074	1321.8992
972.41687	680.70813
END IONS
BEGIN IONS
PEPMASS=1139.658
CHARGE=1+
TITLE=Label: I21, Spot_Id: 23253, Peak_List_Id: 23969, MSMS Job_Run_Id: 10266, Comment:
70.038795	1042.0505
72.054352	502.68262
112.06446	1229.6366
129.08565	698.73981
157.08755	431.11133
158.07018	714.3645
169.11435	535.49133
171.08963	422.56955
175.09338	11786.206
197.10738	611.79108
229.09264	379.74902
272.10742	1518.9269
288.17627	1711.4794
312.12546	4079.2139
328.16269	2650.4827
345.18521	4030.5381
369.14377	3760.8945
385.17844	1274.5973
425.18607	3927.3137
427.18912	4112.6191
440.1795	1360.9493
444.23846	4796.2554
468.18112	2867.1123
484.1488	2028.0127
524.24506	2819.0654
537.20154	1971.0986
540.2243	3081.7876
557.29535	81390.969
565.17743	2276.1677
581.242	1246.8967
583.18463	16277.281
597.20294	6156.4863
655.26959	5792.5908
668.24878	4693.2603
672.29321	8044.8501
682.27185	1891.9219
696.24677	25323.922
753.25238	3182.5198
784.37048	1915.4698
795.30652	6002.6929
826.36951	1812.6178
850.40265	3206.4111
851.35864	4795.9136
852.32513	4628.3872
866.38611	1942.2009
868.40161	563925.19
876.08398	1794.2574
880.36023	1371.9637
881.38257	2406.1265
965.409	3852.3413
966.41266	6712.1357
983.45593	7467.4438
985.31226	3464.7893
1023.4644	1335.1561
1040.4576	2291.6963
1077.298	1937.9264
1079.2762	2920.1904
1080.2705	4099.9556
1095.483	2399.0444
1097.4979	2024.1981
1098.3984	3976.0913
1100.3499	1751.4973
1105.4656	1598.9208
1107.4229	1632.0259
1110.4229	2112.9353
1112.3103	1748.0385
END IONS
BEGIN IONS
PEPMASS=1192.6721
CHARGE=1+
TITLE=Label: I21, Spot_Id: 23253, Peak_List_Id: 23978, MSMS Job_Run_Id: 10266, Comment:
84.059593	505.72391
86.073761	585.67078
112.05965	778.87488
129.08281	1905.1749
157.08965	117.58912
158.08047	119.15688
175.10342	4373.6387
213.14479	228.57883
215.11554	364.19516
242.15559	939.33337
243.12009	1533.4253
287.09149	617.25134
293.0979	292.93524
304.14627	863.18396
356.20227	471.38608
399.15356	302.30182
400.18384	399.04449
417.21558	822.7934
421.15195	261.46786
427.16962	554.42035
437.34833	294.62845
444.17276	511.94727
484.24948	336.7037
534.23651	395.30518
557.33032	594.4231
580.23767	5096.9551
585.26447	518.55304
590.19214	668.58252
595.27667	1579.3333
612.27899	391.14963
613.27979	5094.5913
619.30139	361.44971
647.28589	369.99124
665.35596	475.83572
709.25708	1756.7217
748.30737	1323.2408
758.32074	566.82867
775.24323	533.33264
776.29498	3663.8054
779.32074	880.38867
793.26831	496.76614
801.25208	858.01758
820.2951	1666.9564
837.32294	1696.6615
868.39185	2804.0581
889.34027	742.94531
894.33344	738.20306
906.32288	1357.1329
907.34534	690.23828
933.39197	929.87891
939.45844	715.62921
950.40277	1426.8263
1018.4105	843.23773
1037.3594	741.87238
1040.3209	1195.1497
1063.5474	5238.5107
1081.3226	1481.5201
1127.4899	1642.9258
1133.3308	1235.8309
1134.3512	1774.1656
1139.5714	1518.538
1147.5444	1441.6055
1149.507	2236.8435
1152.3748	1550.2673
1157.6173	1531.5811
1166.4167	1447.3933
END IONS
BEGIN IONS
PEPMASS=1237.6331
CHARGE=1+
TITLE=Label: I21, Spot_Id: 23253, Peak_List_Id: 23972, MSMS Job_Run_Id: 10266, Comment:
112.05437	297.40237
113.07552	117.67139
115.06492	126.19003
129.07797	203.60161
158.08273	169.24904
159.08073	150.71669
175.09563	1330.426
187.08946	154.41815
230.11954	113.66508
246.11819	110.64716
254.12286	137.71201
288.16205	146.87782
321.16422	311.4494
338.16962	367.58682
370.12796	220.66808
400.14673	233.27348
416.17566	180.75249
437.19504	3755.7998
439.30588	215.49728
447.19156	299.34537
457.21448	260.13672
458.2702	1425.7113
475.20764	940.77753
513.16412	414.81525
535.18921	894.98126
552.20313	1464.8879
553.21716	440.6922
556.16791	625.81079
557.31787	563.21271
573.19958	2570.5039
625.25598	416.81897
647.2561	400.06406
658.23956	598.23065
665.26801	15260.651
686.25519	1433.549
703.27258	4338.3169
729.28662	931.93848
762.25122	956.75562
763.25598	5218.248
780.27271	12162.414
783.27283	1755.9259
784.2489	1351.0208
801.25427	30153.23
806.22791	2166.1628
868.51215	1649.5986
894.33105	2409.2422
900.32263	1957.379
918.3667	3339.6272
919.34509	4844.2412
920.42334	1812.802
936.36462	45953.117
1034.3401	2918.4685
1037.3234	1199.7418
1045.4452	1192.5164
1051.4102	1822.1381
1063.4081	10308.624
1081.4203	72794.07
1083.326	17791.049
1172.4753	4838.1924
1177.5067	21545.607
1180.2816	9528.3193
1195.5601	50952.387
1197.3843	16092.791
1202.5419	7242.5605
1204.4409	5470.8657
1207.3097	5176.0342
END IONS
BEGIN IONS
PEPMASS=1451.7423
CHARGE=1+
TITLE=Label: I21, Spot_Id: 23253, Peak_List_Id: 23966, MSMS Job_Run_Id: 10266, Comment:
70.040794	859.25793
112.06361	9908.0908
129.09259	3698.2039
158.07396	1343.3624
175.09938	26119.574
213.14302	892.77979
216.08389	2806.5781
227.14447	1322.8038
228.1221	925.56018
229.10468	1462.3281
245.11415	2206.9829
262.13785	7278.248
285.13913	2648.3157
287.09247	2018.5796
331.14655	1904.7794
332.14102	3027.05
342.19885	2070.4451
349.16333	8346.251
372.16849	2036.2377
398.20456	3120.0229
399.19	2282.9448
400.17514	4627.9204
484.14752	5601.5361
496.21906	48262.027
501.16776	5431.3442
502.168	8293.1309
586.24268	6276.541
587.2373	12350.665
597.21545	11961.077
598.21259	5277.1118
614.23199	15907.308
615.22931	20688.238
625.23773	17902.041
683.27698	4903.168
684.38196	5962.3076
700.30811	9926.9082
710.28156	8208.9023
711.27618	4580.7974
724.2915	18473.492
727.30719	6855.9282
728.29193	10775.54
809.34045	4411.7188
827.35461	5301.7861
837.35046	24923.77
891.32892	1622.1477
933.42242	2358.6912
938.38214	2737.7708
939.36322	1285.9061
950.42554	31557.543
955.3783	1451.3073
956.383	4602.4897
960.41962	2660.7231
1030.4375	3611.74
1046.5114	1357.696
1047.4541	28017.623
1064.4781	15821.851
1103.4797	10134.858
1121.5017	533922.94
1126.2399	6059.4819
1147.4805	7397.562
1190.5332	37102.652
1192.4431	5381.2832
1218.5508	35296.824
1219.5065	12236.232
1236.5598	155241.48
1238.449	43696.043
1363.71	4085.3582
1365.547	5776.8989
1391.5348	4673.96
1407.6709	10622.309
1409.5338	9663.5957
1412.3965	5015.1719
1416.6251	7385.103
1420.7756	11571.933
1421.7288	12914.562
1422.6104	25303.045
1424.4606	8151.4673
END IONS
BEGIN IONS
PEPMASS=1657.7997
CHARGE=1+
TITLE=Label: I21, Spot_Id: 23253, Peak_List_Id: 23973, MSMS Job_Run_Id: 10266, Comment:
70.045547	205.37454
72.055809	180.6962
112.06563	1194.3088
129.08966	495.10135
158.06024	244.53067
175.10391	5293.6196
201.11049	174.10538
227.0849	408.63245
228.13116	249.63943
244.07816	206.28372
251.09999	762.11664
321.13013	333.80524
328.15546	452.77216
338.16187	1565.8157
342.16812	349.3815
350.17758	698.51733
422.21542	736.29822
429.31427	351.98593
433.21082	647.06769
439.21939	3661.9465
443.22601	366.80234
451.21304	1438.9071
504.24469	2102.3416
505.67267	599.20544
522.22888	1705.3668
621.28827	1385.8118
623.29181	620.31317
630.2821	667.63239
635.30835	1154.6807
637.37219	596.9679
647.28552	1161.2719
648.26221	4508.7471
649.62787	1140.304
665.29529	108703.01
686.245	470.82336
692.31531	704.33716
743.32758	512.10223
745.29993	460.20386
750.45197	713.00848
762.26678	1644.6665
763.29138	1811.6978
765.40961	435.17419
780.30048	4303.5581
784.45978	1413.1949
863.49548	495.39981
870.35913	560.27948
909.31702	1807.6777
989.38678	475.61118
993.45782	553.54419
1006.3408	2777.7827
1008.3807	543.11981
1023.358	1603.5929
1027.448	488.31647
1033.3135	625.26581
1047.5641	2859.1909
1103.4248	489.64566
1119.4626	738.41986
1121.4899	2515.3384
1134.5315	2206.4644
1136.4375	1508.2046
1137.3715	645.34961
1207.4795	2994.4138
1211.5935	1784.6431
1217.4247	507.89905
1233.5797	1011.9809
1236.5365	457.01587
1266.3552	466.1832
1308.5845	1419.4363
1309.5338	548.74445
1326.5745	1444.1597
1364.5286	1455.444
1407.5614	858.69354
1418.6444	682.93951
1443.6038	777.77887
1445.6503	1185.9247
1459.6536	1104.6215
1518.5543	2571.4966
1536.5306	3431.2424
1595.6726	2139.7634
1596.6125	2356.873
1613.851	5536.5234
1614.682	8508.0703
1616.5492	7133.4673
1625.6173	3705.384
1627.725	2728.1726
1630.5812	5931.4082
1632.5319	2766.8726
END IONS
BEGIN IONS
PEPMASS=1673.8784
CHARGE=1+
TITLE=Label: I21, Spot_Id: 23253, Peak_List_Id: 23974, MSMS Job_Run_Id: 10266, Comment:
86.076492	251.48605
112.07104	648.71069
129.09637	368.53244
157.09804	100.85208
175.1122	4159.9053
227.19472	139.75784
231.06929	103.65444
245.09914	122.25626
253.15422	145.7583
271.17764	358.17197
288.19852	534.58246
348.14352	188.6218
358.17798	223.61105
384.25226	435.06528
385.25653	265.05011
401.30542	471.43936
429.23642	260.64395
443.21915	240.88541
457.21844	371.39737
458.23279	183.87703
463.13354	409.6767
466.45251	344.32465
497.32651	525.30994
504.29446	398.57623
514.32855	583.61108
516.20544	655.21954
524.35602	355.13907
534.1944	1737.0641
571.39911	1048.6454
619.27087	385.05759
647.26349	564.62476
665.29486	1147.7057
665.60968	377.60797
666.33313	302.86713
670.44739	1537.8514
675.31433	388.16162
681.31116	395.59607
692.65216	10504.206
740.44208	384.5441
767.45953	981.71729
784.47626	16064.967
807.73926	298.25775
881.48718	879.82227
882.46704	817.5329
890.26056	583.87531
899.44989	1064.976
917.42731	357.91223
939.47125	398.60648
956.47864	1319.9231
1011.4973	514.07025
1015.5002	3649.9902
1027.5114	2011.9119
1058.423	362.29913
1085.4894	533.83154
1103.363	798.34851
1121.5542	697.15997
1139.4983	290.96817
1140.5961	1637.9722
1194.6243	286.0856
1210.5298	545.08008
1211.6233	26877.24
1234.8335	602.97418
1241.5166	374.43015
1248.5664	411.04004
1280.6112	600.94592
1308.604	945.42578
1309.5881	1102.8817
1325.6132	392.02078
1326.6666	17816.27
1423.6284	299.19983
1424.668	878.21899
1426.557	345.06503
1441.7083	2542.4216
1451.6355	546.14551
1523.4436	4429.3105
1611.7283	4126.2583
1614.6084	2379.1392
1619.5066	3960.7744
1625.7704	4941.2012
1626.5587	3365.9067
1629.9508	4862.6348
1630.7874	7393.5342
1632.6409	3490.9917
1639.6656	3138.0005
1652.4741	2436.1455
END IONS
BEGIN IONS
PEPMASS=1684.8088
CHARGE=1+
TITLE=Label: I21, Spot_Id: 23253, Peak_List_Id: 23968, MSMS Job_Run_Id: 10266, Comment:
70.042702	849.58301
112.07014	2572.2446
129.09546	1109.5609
158.08051	908.53699
173.09111	467.92953
175.10881	14780.233
185.10602	410.60516
227.09798	1164.2017
244.11745	760.64807
251.10017	2203.4192
254.14767	418.5968
321.15347	1298.2964
338.18686	4182.166
350.16626	2170.4426
355.17242	4045.9226
359.13342	1338.22
400.24118	879.65027
431.1857	973.87695
433.21463	2072.4724
449.2229	2185.1929
451.22058	3146.3303
454.18738	739.51129
466.23944	11800.394
504.24582	5794.7412
518.22351	1656.8693
522.24396	4137.5283
543.24335	1575.1046
595.25861	1485.7389
635.29565	2367.3696
644.27069	1964.3596
650.2948	2060.0432
657.26196	1529.5549
658.28088	2826.4189
665.30969	11122.548
670.58862	1265.3129
675.28473	19056.98
692.31085	336526.66
713.2525	1191.2284
743.28235	1743.7358
767.52765	1276.3876
784.6214	19978.305
789.29272	3451.7581
790.29767	7522.3213
807.31683	18242.979
876.27148	1236.2524
878.38977	2449.0066
919.32446	1145.6899
936.35132	7195.8359
956.58771	2281.4863
1011.6388	1172.9286
1016.3348	1464.8197
1027.6079	1280.0736
1033.3473	8741.4453
1050.3746	5379.2778
1051.374	1644.4888
1060.3654	1320.6125
1119.455	1522.1068
1139.6295	1232.3026
1140.6797	1190.8558
1147.4412	1105.6425
1163.4419	5033.127
1166.5525	1462.0337
1201.4633	1333.4236
1211.6548	31269.689
1217.4099	1386.3986
1234.472	10779.656
1308.5723	1514.7494
1309.6074	835.42291
1310.6128	711.95648
1318.4641	1112.5847
1326.6182	21194.979
1335.5295	3981.1929
1337.4493	565.35071
1395.5559	1460.6899
1434.6719	2632.8923
1441.6021	5160.9736
1498.5811	15073.098
1580.6068	10927.628
1581.6143	18466.287
1623.7556	7882.3335
1625.6047	699681.75
1640.8553	8568.7881
1641.7137	17223.918
1643.6104	15216.078
1655.8237	9221.5576
1657.5779	13581.47
1659.5411	28710.064
1663.442	4022.1545
END IONS
BEGIN IONS
PEPMASS=2121.1594
CHARGE=1+
TITLE=Label: I21, Spot_Id: 23253, Peak_List_Id: 23977, MSMS Job_Run_Id: 10266, Comment:
70.044907	199.73595
86.082031	156.21417
112.07343	493.67288
129.10481	315.14807
175.11667	1223.3646
217.13597	182.56026
232.14122	601.5462
245.13699	448.70486
330.22766	200.088
333.21347	581.53052
334.2038	163.15158
345.16599	485.62888
358.22821	794.95062
416.23145	156.20587
440.32153	191.45293
441.27377	327.70908
443.30667	245.03268
446.31631	448.64514
458.26669	500.0163
471.29102	381.21448
515.33527	277.03946
528.31506	269.95456
533.33899	530.33929
542.35681	265.55042
543.36249	148.11
555.25726	217.32115
560.24829	148.64893
586.32611	152.98141
627.39215	283.23822
641.4071	597.15399
680.3891	752.77631
685.35217	371.59433
692.33069	228.13074
702.4057	503.34244
770.50024	393.01584
779.46069	9333.123
787.44971	224.38968
789.49463	220.35815
800.49707	173.33719
815.43567	612.92383
816.50781	190.36674
876.42596	499.78391
877.44788	480.25293
878.51709	301.44754
885.50244	367.59839
886.48944	233.19687
894.46411	2728.0564
928.48083	492.43198
998.61047	171.485
999.54895	495.70755
1000.5331	249.47864
1023.4587	413.47556
1098.7179	197.89864
1121.5526	168.75906
1122.5769	869.58624
1132.6293	208.54276
1193.6047	1059.9296
1195.6556	171.18158
1227.6414	184.16141
1306.6365	1463.4462
1309.6774	158.54521
1342.5952	236.65988
1344.5994	173.97
1347.6436	222.91998
1349.941	244.43019
1419.7448	1169.0925
1566.9277	266.99554
1567.7336	395.569
1662.8112	524.64276
1663.8674	4834.3574
1666.7805	574.57471
1690.54	171.17842
1734.7935	657.53876
1775.1191	698.59192
1777.0134	26523.645
1779.9019	4545.7656
1781.7466	482.38101
1795.6511	298.99182
1875.0913	1161.4847
1892.0298	1340.0428
1969.8362	1637.8922
2008.9896	510.99167
2014.929	897.45288
2022.0549	554.54883
2035.8077	644.14246
2047.6179	886.07166
2049.0244	430.12729
2055.0486	440.13492
2057.1692	924.80139
2062.7888	1344.4634
2063.7183	2396.459
2064.8767	938.61511
2067.855	1364.782
2073.0657	1352.8896
2077.3379	3279.4343
2079.0757	2702.9607
2080.8706	826.49585
2082.783	780.68286
2086.9392	1361.1818
2087.7654	810.71228
END IONS
