# Supplementary material for: Comparative proteomic analysis of a membrane-enriched fraction from flag leaves reveals responses to chemical hybridization agent SQ-1 in wheat
Source: Front Plant Sci. 2015 Aug 26;6:669. doi: 10.3389/fpls.2015.00669 (PMC4549638; doi:10.3389/fpls.2015.00669)
Supplement: Supplementary file 9 [file Data_Sheet_1.ZIP › Supplementary MS_MS data/spot 119.txt]

COM=Project: wsp, Spot Set: wsp\wsp01, Label: I22, Spot Id: 23254, Peak List Id: 22565, MS Job Run Id: 10265
830.40161	15111.925
834.45984	25110.723
842.52661	196325.31
856.53943	42267.547
858.45959	40537.875
859.44507	50721.129
870.55371	134489.83
929.57251	214331.77
945.56555	63388.176
956.55017	24937.045
999.61066	25415.574
1023.5301	6003.9058
1045.5863	25853.268
1055.5494	9977.3379
1102.6509	19809.104
1139.6584	21755.941
1165.5483	7121.2349
1172.6951	83057.203
1186.6038	7906.5967
1188.6885	25496.111
1192.6364	17192.686
1198.7006	7920.8384
1209.6405	17898.537
1224.5341	25094.578
1228.5306	14538.864
1237.6407	10266.698
1242.5435	42459.355
1252.5709	8846.6982
1261.6261	19701.146
1270.5754	15685.126
1276.6077	7696.7598
1283.6141	8244.7383
1328.6924	6888.1509
1446.729	6572.7725
1450.7504	16609.404
1451.7405	23068.064
1467.771	9140.2949
1479.7842	4587.1812
1489.7628	4624.9951
1497.7512	4382.4082
1507.7999	8994.6445
1539.7822	3866.4688
1596.8113	5268.0923
1598.8243	124900.91
1614.8168	12681.209
1630.8126	10466.974
1657.8042	11352.028
1684.8158	21046.869
1698.8599	9279.791
1701.8108	29924.359
1709.8346	8652.6758
1715.8264	56713.762
1774.9351	9302.7432
1780.0522	11309.814
1794.8209	8424.1885
1811.9066	4771.5879
1838.059	6991.6367
1859.9363	2546.1689
1880.9625	3088.4832
1882.9955	14106.354
1900.0248	3375.8499
1913.9034	5668.0889
1918.0127	10368.071
1922.0227	2970.9453
1935.8926	4054.5933
1946.043	3996.9099
2009.0057	4565.853
2025.9917	3728.9983
2028.9866	15196.229
2032.9939	2706.8218
2041.9908	6547.9497
2047.9989	4308.7349
2063.9727	5820.8242
2075.1843	16320.733
2104.0957	4112.2495
2113.125	3425.4421
2121.1553	5621.8613
2211.1487	12869.452
2225.1604	15198.775
2230.2073	3904.4299
2233.1326	8756.0332
2237.1555	4484.5439
2246.2056	3121.9373
2247.1582	3306.3997
2249.1355	3629.7375
2251.1506	2057.1853
2264.1401	1795.2545
2298.1992	2773.9297
2421.283	3789.7854
2482.3674	2833.3196
2483.3831	52760.711
2505.3879	2704.115
2509.3813	2376.4441
2512.4028	977.38904
2611.4771	2516.9312
2941.5544	1907.3331
BEGIN IONS
PEPMASS=834.45984
CHARGE=1+
TITLE=Label: I22, Spot_Id: 23254, Peak_List_Id: 23993, MSMS Job_Run_Id: 10266, Comment:
175.09608	344.54898
246.1342	122.3499
406.10699	130.60683
429.1795	167.76521
432.21588	190.07019
443.15073	186.27786
446.18628	164.93716
448.13388	101.86158
456.14929	120.48283
462.17239	472.18381
475.15976	136.45145
516.20618	151.24767
530.22559	163.2984
561.18695	232.91963
573.18408	392.42776
591.2041	696.10181
632.21429	402.29044
641.1095	145.60805
642.14362	242.31557
646.17542	322.13412
660.1958	1153.9553
678.21008	11718.867
746.12549	1987.6306
770.22119	1495.7307
773.13599	15432.334
775.24609	2100.2842
777.07916	1074.6296
790.30945	2973.5815
792.3114	5892.9619
794.18524	1571.7898
805.23773	1224.1221
END IONS
BEGIN IONS
PEPMASS=859.44507
CHARGE=1+
TITLE=Label: I22, Spot_Id: 23254, Peak_List_Id: 23988, MSMS Job_Run_Id: 10266, Comment:
70.037437	443.83777
86.064369	367.81769
112.05894	456.58621
129.08388	312.17065
175.08997	3891.4272
185.07205	215.98004
212.05104	147.8949
216.07973	190.48906
230.09499	163.42917
255.0892	550.25903
256.10233	219.29349
272.11749	607.78143
286.12473	524.97998
288.16122	742.32153
357.17905	491.84921
375.18192	710.84906
414.12924	624.9776
415.14136	519.48309
428.10681	733.49915
432.17007	29849.521
454.17694	1416.8995
458.18698	768.95575
472.22009	1628.4241
501.16565	3568.2471
529.16217	4722.7183
530.14771	2240.0344
547.16925	2947.512
554.11487	1525.7336
572.11255	1445.0082
626.22809	1929.9694
627.18152	4409.7788
643.23914	1101.001
644.19537	1676.9015
684.2005	3821.2761
708.30261	2805.6599
741.24426	2198.2505
799.20685	2163.4788
804.26404	2898.2356
814.39288	9553.7588
815.30823	13318.69
816.24493	3591.9458
817.25507	3960.7656
820.25305	3962.4507
829.28351	3336.4644
END IONS
BEGIN IONS
PEPMASS=870.55371
CHARGE=1+
TITLE=Label: I22, Spot_Id: 23254, Peak_List_Id: 23982, MSMS Job_Run_Id: 10266, Comment:
86.070717	685.12189
100.08401	44711.25
112.05818	4183.3662
129.0876	1768.0406
175.10129	7157.0444
185.08685	1021.8167
199.1183	2679.668
201.09489	841.87872
230.11812	809.33264
254.13683	765.56842
255.10635	16609.809
272.13254	24130.139
300.14255	10573.226
350.08932	2170.3813
368.16373	4936.625
371.20255	2132.9661
373.26422	1566.322
381.17624	2439.8738
385.18347	9014.8379
399.18588	20000.84
432.18246	4471.2212
458.19937	2543.2107
466.1792	3041.9265
468.19006	27580.508
472.19119	10701.644
484.18863	4119.5889
486.1947	65879.781
522.19507	5111.147
571.24091	11596.923
581.25159	25513.193
582.52448	9519.0625
599.25006	7296.0347
654.24854	1885.45
672.26025	6929.5615
686.26056	9104.667
698.21124	14600.95
716.20471	16414.582
805.30035	10264.334
812.28381	8153.7607
826.39368	50621.379
828.27948	12876.396
830.24481	13345.977
840.41803	13908.719
842.3111	8168.311
END IONS
BEGIN IONS
PEPMASS=929.57251
CHARGE=1+
TITLE=Label: I22, Spot_Id: 23254, Peak_List_Id: 23981, MSMS Job_Run_Id: 10266, Comment:
70.044426	2033.2332
86.075607	2757.9946
112.06664	8976.0625
120.06791	2367.5652
129.09744	4052.1455
157.09198	1725.9229
175.10583	8191.0156
185.09641	2118.4727
228.11716	6070.4907
233.15092	10552.78
255.12517	32593.088
261.14447	23207.607
272.1524	13055.371
312.13776	74538.18
329.16351	17473.641
332.16516	64406.539
341.18408	7370.4932
375.15994	7814.8828
389.17792	11694.614
425.19666	26031.184
431.21002	9698.0127
442.21805	13474.551
460.23074	7854.8262
462.3266	5400.1392
464.20078	7917.3672
482.19852	45318.719
488.21674	42698.172
499.22311	28164.902
502.23541	8576.6387
573.28088	12523.398
581.24512	20752.611
598.26367	17971.045
652.26892	12244.931
669.29169	17944.008
679.27759	2570.2742
754.34729	2092.3137
765.33331	2237.9575
782.37585	8514.1123
786.19781	1756.5901
809.34662	2453.5127
832.39453	2267.377
838.40735	7401.9902
840.3053	1824.5581
850.41644	1757.7524
867.37744	4527.6875
883.51355	3251.439
884.39221	5064.7085
885.42395	5150.4141
886.35193	4796.4336
887.43549	17452.158
889.32611	3063.9297
894.46875	12641.492
895.40558	5370.5664
900.38672	3385.8643
904.3194	3042.4631
END IONS
BEGIN IONS
PEPMASS=945.56555
CHARGE=1+
TITLE=Label: I22, Spot_Id: 23254, Peak_List_Id: 23985, MSMS Job_Run_Id: 10266, Comment:
70.041534	289.39996
86.069389	424.94119
112.06081	1242.9607
120.05463	760.96606
129.08461	683.46918
157.07614	304.65656
175.09886	1445.436
185.08765	343.02667
233.13562	1113.3088
244.09967	753.79376
255.11343	4005.1897
261.12531	1602.1802
272.14224	1812.3286
312.12076	9967.8242
329.15457	2705.1055
330.15424	1439.1511
331.27829	1609.8894
348.14282	4215.0635
357.16592	1312.7778
402.35275	1542.5535
425.1839	3205.6096
442.21085	2012.2938
473.36807	1826.3998
482.17914	5633.957
499.20871	3262.2261
504.18011	4603.7495
548.30518	1760.0623
581.21631	1612.7617
588.36151	1708.1376
589.24792	1859.9934
591.28394	1237.8158
598.24493	2852.1565
619.28595	7225.2466
668.22937	2170.0176
685.26984	2673.1016
701.34772	1868.2233
731.20978	1196.2061
732.29742	2622.0303
773.17456	1322.8998
795.41522	3061.4705
798.34454	1245.5187
803.28412	1108.5059
819.16217	3923.1921
854.36182	1460.9523
891.3429	1496.0663
902.31366	3672.8071
903.36005	1723.5638
904.29761	3309.3594
907.29126	1758.9124
910.44525	2708.1926
915.44977	3632.7363
916.36908	2389.584
917.2912	1641.1045
921.28143	1522.7444
924.3736	2170.4893
END IONS
BEGIN IONS
PEPMASS=956.55017
CHARGE=1+
TITLE=Label: I22, Spot_Id: 23254, Peak_List_Id: 23995, MSMS Job_Run_Id: 10266, Comment:
112.05223	123.31203
175.08342	429.89771
255.16481	111.38967
295.09088	158.6317
305.13287	122.30385
360.17496	133.39465
366.13281	449.17029
444.2117	138.47011
475.19257	121.78119
487.29102	126.40826
488.18158	150.03769
492.18506	135.64622
516.21826	170.18903
522.18713	120.01579
556.21405	142.56364
574.24237	372.92374
591.2511	200.32239
607.25513	199.26819
645.37097	208.6882
729.30164	105.43781
743.2677	122.39748
784.26801	180.70432
796.60553	104.44401
797.50458	116.71075
808.3183	189.47011
823.20117	144.55521
825.362	103.33137
829.14453	269.52789
830.19702	197.28619
858.28925	109.86194
893.34894	305.46021
894.21362	247.24927
903.19012	256.24423
912.27087	736.80457
914.31995	345.55719
915.29089	296.68329
917.24377	262.11481
926.32092	291.15234
928.35449	299.06567
929.38397	868.79468
931.19476	371.91888
END IONS
BEGIN IONS
PEPMASS=999.61066
CHARGE=1+
TITLE=Label: I22, Spot_Id: 23254, Peak_List_Id: 23992, MSMS Job_Run_Id: 10266, Comment:
112.07939	112.8847
129.08467	103.25036
175.10437	259.32333
185.08028	131.73557
211.13036	268.87186
228.13695	172.2142
255.12244	582.18372
272.15671	569.21936
282.17731	125.74323
300.08319	133.20808
310.18558	313.6893
348.15448	323.05621
354.17554	147.08347
371.20581	218.04993
385.20807	152.23705
419.18469	279.94138
431.23264	138.90517
458.19043	580.56555
473.17706	134.12758
487.23746	174.718
516.18402	476.38962
564.26263	282.55914
581.29187	749.92236
615.20544	168.39615
629.24542	600.74744
634.24725	197.1963
635.25842	190.64676
652.29041	454.33426
653.26367	301.65915
671.20227	149.47153
727.31329	186.42212
728.35492	439.05969
765.37518	265.60165
780.23462	146.98318
825.40259	149.81482
830.20514	145.28711
843.39545	322.82629
845.27191	180.98235
849.39655	144.38878
852.32996	266.92017
929.51715	432.58066
934.37579	408.29922
939.38623	442.64981
953.58295	488.91556
955.57788	424.70889
956.35492	682.30377
957.34753	450.25864
959.27863	434.83945
961.03516	302.41681
970.46344	422.01495
972.19391	364.51135
END IONS
BEGIN IONS
PEPMASS=1172.6951
CHARGE=1+
TITLE=Label: I22, Spot_Id: 23254, Peak_List_Id: 23984, MSMS Job_Run_Id: 10266, Comment:
70.039505	318.02902
84.058617	523.30579
86.073029	269.89755
112.06356	1285.5719
129.08536	843.02026
158.06506	316.54739
175.10762	1978.2778
227.09734	209.7068
228.13608	225.91119
244.12088	1434.7699
255.1291	1956.8099
272.14844	1931.2512
312.15088	3336.7354
329.17352	2238.9595
332.18658	719.26288
341.21161	542.29584
373.16504	975.49841
391.16895	4585.9932
417.22256	839.93744
425.22772	1049.2937
442.22684	2022.454
457.24298	908.12372
462.20343	1665.4697
499.2395	3814.2751
504.23553	3712.4934
547.24634	2474.8162
561.23022	3333.4619
573.30505	2040.6193
575.2536	5644.5259
581.25934	1790.8743
598.29083	3062.6604
646.28851	2389.5559
652.29663	1637.6824
669.30511	3905.3508
674.28448	3512.9741
703.30872	759.9071
731.29388	4326.5625
743.29016	799.64935
745.34198	1128.9711
782.35986	2790.6833
785.30212	624.5202
816.33344	1995.9272
843.41821	921.44891
844.36438	1727.8383
901.4115	2070.9766
929.39978	3275.9658
939.41699	578.34998
1014.3687	585.58276
1015.4111	958.66339
1040.5552	598.91638
1041.4397	1767.3164
1045.3894	1094.708
1048.2512	641.23749
1057.5613	46053.754
1059.4591	9221.6836
1061.2776	2270.7537
1106.5281	1523.1571
1109.3884	3533.8718
1111.4412	9730.1387
1113.3723	3087.4241
1115.4045	2033.1263
1128.5464	3972.9011
1130.5249	3228.8398
1131.4368	1406.4425
1132.3562	2148.2048
1138.4733	1515.338
END IONS
BEGIN IONS
PEPMASS=1188.6885
CHARGE=1+
TITLE=Label: I22, Spot_Id: 23254, Peak_List_Id: 23991, MSMS Job_Run_Id: 10266, Comment:
112.0543	209.5112
129.07408	161.83002
175.10957	167.634
244.12042	126.89586
272.14389	209.30946
312.14471	226.29007
313.1665	113.11835
329.1488	170.75764
391.15393	348.44897
417.31641	185.03392
504.20255	236.59085
512.16211	211.13937
529.1239	416.26242
577.30487	243.82661
580.48975	179.96974
591.26276	194.81241
597.23315	170.09755
613.3053	240.31104
631.3504	220.31227
648.29669	173.30026
658.25397	200.75916
685.28973	169.21687
687.27588	213.50082
709.31134	125.35346
747.28162	322.64682
767.27277	115.02454
776.30292	390.68344
798.33008	260.62848
814.40118	160.70837
829.30865	240.66005
832.3194	140.86867
860.36829	315.12708
888.44781	276.22842
974.4599	2290.4087
976.32922	818.18201
988.27673	327.06604
1031.4409	304.20044
1034.3242	387.58423
1038.363	939.67657
1046.1631	297.15921
1058.5959	1050.6222
1059.3907	1029.1418
1064.292	2281.4944
1073.5602	3195.9319
1075.4221	657.01898
1125.3828	678.54199
1127.4564	728.98541
1129.3707	755.9516
1134.453	916.76166
1145.481	1076.9545
1147.3381	685.07874
1149.3429	571.54926
1150.3707	993.06451
END IONS
BEGIN IONS
PEPMASS=1224.5341
CHARGE=1+
TITLE=Label: I22, Spot_Id: 23254, Peak_List_Id: 23994, MSMS Job_Run_Id: 10266, Comment:
112.05865	231.83644
129.10085	143.95714
157.10596	114.3057
175.11429	649.83685
227.07397	210.15672
232.1349	897.26801
315.08963	135.58926
414.33084	143.53223
416.22092	111.92634
425.11902	108.10171
426.12347	278.43344
439.13443	159.34065
440.17453	242.71951
441.18109	986.57959
442.26288	323.19656
444.51358	137.30273
458.21793	14977.286
470.25928	140.44635
538.19415	210.26237
554.22491	174.27696
555.15472	530.12579
559.28333	149.55257
573.22205	122.14144
601.20056	404.65161
613.42725	174.36972
624.14801	124.57832
652.38458	224.87361
653.23596	2232.5017
670.26764	3130.217
782.33057	331.41501
799.28473	541.02209
813.31128	140.38588
821.21368	165.72227
824.30096	109.01215
864.37982	258.74817
884.3269	155.18117
910.35651	170.18001
927.28247	420.93625
945.27112	415.63519
980.3606	411.56436
982.30182	219.40115
997.32477	762.66089
998.31519	7165.2432
1052.4082	198.58104
1096.3489	729.87244
1113.2433	1960.4965
1161.441	922.59534
1164.3236	1938.2224
1166.3898	1843.6642
1181.4542	758.59827
1183.353	935.84772
1184.2966	1296.7079
1186.3761	944.41296
1187.3978	1274.1477
1201.2026	1022.3794
END IONS
BEGIN IONS
PEPMASS=1242.5435
CHARGE=1+
TITLE=Label: I22, Spot_Id: 23254, Peak_List_Id: 23989, MSMS Job_Run_Id: 10266, Comment:
70.039185	213.49013
112.0589	385.47275
113.05703	106.31843
129.08455	233.10243
157.08577	125.45144
158.08473	138.6283
175.09521	964.47327
232.12555	1237.9899
245.05107	103.97887
258.10779	132.54555
315.12048	158.28532
316.10739	148.68527
361.14246	179.79404
398.24225	216.37633
423.17776	160.09578
439.12109	302.2767
440.18073	249.93193
441.16953	1438.4059
444.14484	488.92899
457.17709	157.54909
458.19864	23083.063
496.15472	312.35999
513.19476	233.08983
555.22174	394.06567
556.16956	447.19678
573.15021	790.8371
577.28607	222.38716
583.22272	244.45262
628.20129	262.6283
636.23871	280.91837
652.23895	247.85667
653.20905	2916.6348
670.22766	4959.5698
685.2428	282.22412
704.26605	245.99484
739.39532	214.40776
781.22662	207.63846
782.21179	383.50156
783.31531	184.0854
785.20789	175.18649
789.2348	452.39645
799.24078	749.72784
801.30768	244.45917
868.39697	328.60773
927.26111	597.32739
936.38562	278.08569
950.41516	333.69171
980.4823	613.75531
998.33252	16804.006
1012.1284	299.90979
1020.3441	265.01956
1032.3286	377.65823
1041.3171	376.89304
1057.3945	392.17706
1083.4675	1093.0477
1090.1923	1663.365
1113.3961	1731.8774
1178.5154	1399.0038
1181.425	6427.3384
1183.4033	2681.186
1198.5126	1189.047
1200.3712	1577.8499
1204.3138	975.88501
1210.3906	1014.367
1221.5677	1446.8362
END IONS
BEGIN IONS
PEPMASS=1598.8243
CHARGE=1+
TITLE=Label: I22, Spot_Id: 23254, Peak_List_Id: 23983, MSMS Job_Run_Id: 10266, Comment:
70.051254	288.88846
86.070274	189.16
112.07178	378.66132
129.09213	182.10968
147.10039	119.99787
175.11417	500.88351
199.1673	288.22263
213.09013	229.01546
227.16785	343.73285
230.08292	111.98132
256.14014	247.78009
284.14294	964.45856
300.1134	400.59558
317.16	297.47614
373.09351	221.22997
375.22543	538.37836
383.20511	512.14252
397.20157	321.38962
413.26404	530.87073
415.2052	335.87048
421.17633	229.49167
458.31683	236.35397
484.17694	416.17767
487.19659	900.53601
501.26556	393.03156
504.41214	1071.9624
512.1922	2821.4526
514.24829	390.02881
529.23083	1919.7191
561.31042	437.68744
625.27771	495.1716
627.19135	1002.1844
658.32733	6546.1577
698.24255	432.06091
767.30365	648.4184
769.39709	451.95709
795.31952	1104.7438
797.36761	2720.5083
799.39142	634.99445
811.24127	701.78998
814.40906	4373.3174
828.39001	399.15958
843.42163	492.40015
846.34442	3561.5842
913.39282	2350.5579
915.45398	1583.9543
924.34045	1522.4426
941.38818	13743.866
957.35803	2032.1443
958.48016	1959.8929
972.38422	2191.0017
974.41394	84951.391
985.56915	1428.8649
1040.4003	1656.2174
1058.3862	11206.771
1067.3522	3518.9814
1072.401	3523.4626
1089.4052	2557.7813
1095.4701	1408.3541
1168.5549	2024.4795
1169.4458	9517.7861
1184.5435	3829.1411
1186.4811	316114.09
1190.4481	5460.2114
1196.4993	1346.3367
1206.0182	1907.9282
1266.4785	971.35492
1283.5424	2482.282
1284.481	3943.0083
1295.5117	1359.8027
1301.4542	2353.2429
1372.4698	1962.9509
1424.6764	2481.5923
1426.5354	1818.7419
1450.6289	1121.4276
1452.6644	7220.4922
1455.4893	1455.6718
1468.5935	1633.6025
1469.8517	3373.3108
1470.6953	43100.086
1472.572	25429.184
1475.4689	2057.1819
1488.5449	3252.4165
1507.8589	3203.2061
1508.7378	3446.6699
1537.6235	1688.1869
1555.6647	1583.2635
1559.5375	2280.5122
END IONS
BEGIN IONS
PEPMASS=1701.8108
CHARGE=1+
TITLE=Label: I22, Spot_Id: 23254, Peak_List_Id: 23990, MSMS Job_Run_Id: 10266, Comment:
175.10095	494.56921
232.13666	220.99866
389.31598	112.30901
441.31912	141.91522
458.22556	2368.6238
589.28839	185.12003
652.25977	197.3046
660.5274	108.40318
670.2868	753.74365
692.55817	104.06083
704.27045	477.36905
718.37268	166.09758
760.67444	393.11111
794.46136	214.07922
799.27216	174.45297
893.56067	324.84756
900.38843	172.9176
975.47235	180.92488
981.47479	196.77588
998.37445	4539.043
1005.4841	478.4054
1006.4331	288.10632
1015.4656	574.2403
1032.3903	2288.0085
1040.468	166.86105
1046.4192	227.77612
1096.3774	593.08765
1113.3873	4109.0742
1146.4868	1060.3685
1211.5078	610.64868
1212.3823	791.54736
1226.4353	1002.2193
1228.4321	1167.3151
1243.5397	970.71368
1244.4575	27200.869
1254.4967	699.10077
1258.5117	1330.1604
1260.2407	270.1868
1261.4545	168.81551
1265.6383	259.78424
1286.5095	409.82861
1288.4354	265.95975
1290.5416	574.59094
1292.3944	752.04193
1382.4117	267.59216
1442.5441	814.93561
1470.5854	1421.5349
1545.6471	10073.837
1547.5198	5489.2866
1559.8391	1016.5698
1638.7683	1289.8069
1641.5999	12953.703
1644.4965	3448.5549
1646.4622	958.92371
1649.6436	910.11157
1656.8032	1630.9615
1659.7966	4592.3662
1661.6606	1657.6812
1662.5297	2692.9119
1665.6853	544.76404
1667.6064	1451.8645
1668.5791	759.23364
1670.1667	488.97327
1671.4397	473.1109
1672.8574	721.21033
1673.6074	731.64722
1676.4987	2085.6692
1680.5035	836.36542
END IONS
BEGIN IONS
PEPMASS=1715.8264
CHARGE=1+
TITLE=Label: I22, Spot_Id: 23254, Peak_List_Id: 23986, MSMS Job_Run_Id: 10266, Comment:
175.09181	244.73456
232.13539	170.12477
441.21603	118.95654
458.23636	2970.2209
556.23688	122.28731
621.30353	139.80974
653.34198	191.83263
659.2439	147.27528
670.30566	709.01819
690.3476	118.77032
718.30255	879.24365
720.35767	157.87624
721.3349	133.72069
782.41534	167.11687
799.31226	299.95013
917.29907	242.62357
927.35394	516.62451
974.4129	374.04105
976.38776	236.48505
997.30042	387.4852
998.362	7135.1958
1018.4167	772.90839
1020.4914	443.77313
1033.1812	320.6091
1046.3936	4133.5229
1051.4485	237.33492
1096.3733	929.55273
1113.363	2710.208
1160.4916	2154.3386
1186.476	2667.1287
1191.5676	1282.9344
1240.437	1020.4391
1241.4805	975.44501
1242.3904	962.55731
1256.6014	552.35602
1257.4595	1295.4415
1258.4625	56181.066
1262.3342	1552.4247
1277.4486	162.83899
1278.9254	184.43521
1280.0872	111.12617
1302.5732	1132.4811
1303.532	628.96399
1306.5222	250.32568
1398.4901	595.00372
1455.5516	1008.1219
1457.5399	322.94278
1484.6234	2823.4224
1486.4561	1056.5942
1541.7148	2172.1248
1543.5051	1276.0045
1559.6901	23521.738
1561.5549	10111.079
1567.5673	1351.6855
1652.7048	1392.7585
1654.6818	1690.8387
1655.6626	2955.6868
1657.6434	3067.1111
1660.4141	2221.8855
1662.1782	712.46552
1672.9008	1720.5699
1673.8468	5961.7461
1675.6746	1951.6479
1676.569	3701.99
1681.7687	2126.0703
1683.5691	1694.6805
1685.5992	885.42688
1690.8943	907.34674
1692.3867	1528.3854
END IONS
BEGIN IONS
PEPMASS=2483.3831
CHARGE=1+
TITLE=Label: I22, Spot_Id: 23254, Peak_List_Id: 23987, MSMS Job_Run_Id: 10266, Comment:
288.15613	178.30489
340.22177	176.81204
341.18716	200.32916
383.18497	201.16339
401.23056	630.82489
486.33392	182.38075
552.41687	176.98886
571.31409	257.88745
598.42969	251.07158
672.4574	297.73029
685.35797	178.76912
729.46344	287.29749
740.43097	239.37277
757.46075	1435.0089
775.49933	194.00995
785.44739	243.27554
787.6463	240.08835
827.52808	180.84091
900.69391	237.55385
955.60883	664.44891
957.74335	177.43349
971.58026	319.15613
982.61359	301.53101
983.55396	1541.0447
985.64014	175.57817
1000.5413	1197.6553
1055.5457	287.2486
1056.5587	210.82581
1069.7279	332.83997
1097.5592	957.79163
1098.5707	974.51752
1115.5826	293.00433
1129.6595	224.84525
1140.6548	205.98122
1156.6183	416.89001
1183.6229	281.49442
1184.6268	286.9704
1185.7451	363.1608
1241.6289	619.98651
1264.7634	224.27589
1326.6553	543.52039
1328.8938	482.75089
1354.7791	356.76123
1368.7777	205.71049
1372.7827	377.40204
1413.7162	260.92599
1414.8624	375.63989
1425.7086	210.66446
1441.6605	370.35327
1442.812	289.73846
1484.714	451.33575
1485.8181	542.00214
1514.8153	261.51434
1555.825	350.51837
1557.7722	371.23398
1601.7158	192.16389
1652.8413	297.17526
1668.8936	1243.9777
1696.8394	794.64075
1713.8573	2324.5056
1714.8802	1056.4324
1726.9215	719.21606
1739.9153	865.89148
1745.0012	681.42792
1747.1172	657.67889
1793.9851	1312.7124
1810.97	916.73315
1811.8914	28037.926
1865.9246	973.13715
1867.9915	286.15012
1881.0271	258.69894
1882.9949	1129.6901
1898.0885	476.20453
1904.3629	359.20435
1924.0442	379.98892
1953.1495	196.22406
1970.0553	1112.7076
2010.063	359.36691
2038.1876	365.51434
2083.2671	1020.3984
2084.1563	1540.8043
2086.0474	607.94495
2147.7795	464.07224
2212.0208	211.97697
2238.634	177.51468
2241.2063	573.33618
2241.9739	357.7374
2245.1733	371.44305
2266.2234	2093.9995
2269.1287	990.6131
2288.9282	689.13214
2337.2666	1344.5387
2355.522	7411.6816
2356.3469	7756.8086
2358.1965	4171.8628
2359.0771	1629.6027
2371.2185	904.85248
2443.9023	913.86078
2454.2104	1622.0074
2460.9167	425.84238
END IONS
