# Supplementary material for: Comparative proteomic analysis of a membrane-enriched fraction from flag leaves reveals responses to chemical hybridization agent SQ-1 in wheat
Source: Front Plant Sci. 2015 Aug 26;6:669. doi: 10.3389/fpls.2015.00669 (PMC4549638; doi:10.3389/fpls.2015.00669)
Supplement: Supplementary file 9 [file Data_Sheet_1.ZIP › Supplementary MS_MS data/spot 12.txt]

COM=Project: wsp, Spot Set: wsp\SQL2013-1-15, Label: A13, Spot Id: 21068, Peak List Id: 18751, MS Job Run Id: 10233
811.42841	170427.75
823.44757	114970.66
827.41797	61379.496
842.52386	58662.887
860.49457	116509.59
870.55383	28437.854
871.50647	57229.047
887.48584	35489.496
892.4823	24917.914
918.49536	73407.195
945.51581	34743.656
1023.5249	11888.23
1080.5359	12919.987
1162.5853	134869.56
1166.5712	43728.949
1178.5707	23735.586
1179.5768	10060.827
1180.587	1045144
1184.5938	18694.455
1192.5828	15886.695
1194.5743	17035.623
1196.574	41841.051
1206.5981	167405.19
1212.5714	59347.574
1222.6375	32054.953
1228.6157	398631.78
1240.6129	16584.16
1256.6445	16611.99
1270.6847	23351.07
1281.593	52953.301
1307.676	39513.617
1363.6022	38694.422
1379.593	16348.304
1421.7323	5538.7861
1446.8107	5779.4136
1458.7566	4681.7295
1463.8059	124239.09
1486.7518	4679.3271
1491.7648	6556.8257
1535.8114	10143.727
1543.7809	6089.27
1553.7676	5404.667
1566.864	5390.0244
1599.8383	19127.207
1614.7848	35412.129
1636.7916	7207.1704
1640.8182	4070.4536
1667.8276	10316.904
1683.8223	12706.428
1689.7806	4193.2813
1712.7811	7764.3096
1721.8405	4274.0288
1723.8259	4410.4517
1794.853	6527.6099
1806.0178	72214.258
1811.8877	6410.7676
1816.9384	4065.6675
1882.9868	9346.502
1911.1577	17224.576
1959.0592	79205.594
1975.035	19643.625
2001.0563	3298.5193
2047.0374	4328.353
2048.0559	6530.6553
2065.0303	17956.727
2066.0256	24244.42
2072.082	4732.7349
2075.1621	6134.4224
2092.0398	3252.6699
2211.0947	5854.6045
2225.1196	4900.9219
2518.2529	10800.693
2617.355	7302.2393
2630.1638	6822.4849
2635.2866	8338.9941
2662.2839	3473.1196
2665.2979	23746.473
2680.2546	37927.688
2696.2551	6369.7573
2702.2346	4249.9243
BEGIN IONS
PEPMASS=811.42841
CHARGE=1+
TITLE=Label: A13, Spot_Id: 21068, Peak_List_Id: 19024, MSMS Job_Run_Id: 10234, Comment:
86.078041	236.23988
175.10403	1686.1727
242.13045	373.28906
259.12369	489.29526
267.09686	452.46249
276.14517	559.91241
295.08145	1627.0273
343.16071	262.21118
369.13501	630.96021
370.13748	443.12885
371.47949	306.24911
387.15332	2397.4138
404.17456	620.75708
408.14276	1043.5118
425.16492	446.12094
482.20459	276.20044
483.17316	229.96124
500.21133	1225.3162
517.23901	505.24512
536.20001	497.35349
637.2226	267.74405
748.28778	538.77972
767.38843	1007.4474
768.28857	857.27014
770.20496	1042.996
772.10089	492.92926
END IONS
BEGIN IONS
PEPMASS=823.44757
CHARGE=1+
TITLE=Label: A13, Spot_Id: 21068, Peak_List_Id: 19029, MSMS Job_Run_Id: 10234, Comment:
175.10104	1233.2125
245.1003	359.43076
262.12643	394.69626
350.09207	206.27347
358.17139	817.13702
375.18677	211.67732
378.1207	957.94037
429.18323	359.91931
446.21274	382.3681
449.14105	3819.3071
463.16116	280.04449
534.21033	278.26059
562.19128	502.66721
592.21985	219.93436
609.25525	17171.068
736.31287	2087.6523
742.06287	814.06653
763.30402	13696.882
766.56097	852.88123
767.48145	5661.2573
END IONS
BEGIN IONS
PEPMASS=860.49457
CHARGE=1+
TITLE=Label: A13, Spot_Id: 21068, Peak_List_Id: 19028, MSMS Job_Run_Id: 10234, Comment:
175.11166	791.7746
219.11102	210.71832
284.11957	261.98315
290.14191	1451.8052
344.15891	249.38724
375.20706	266.02637
387.16254	278.65021
403.21045	394.78497
416.19907	214.56172
441.18262	8716.6963
458.20755	1997.6334
500.23608	357.69165
554.25568	648.71136
571.27582	643.33173
642.32251	383.61832
811.51941	316.20383
812.41302	226.5704
818.34698	356.29752
821.14209	279.3783
822.17322	203.71312
823.41034	468.3736
826.52563	369.96567
827.47144	532.95007
829.37524	297.40964
838.33112	352.89774
840.4704	212.54532
END IONS
BEGIN IONS
PEPMASS=871.50647
CHARGE=1+
TITLE=Label: A13, Spot_Id: 21068, Peak_List_Id: 19033, MSMS Job_Run_Id: 10234, Comment:
100.08942	293.44058
175.11113	508.90491
242.14127	333.14285
255.11899	201.21114
272.12686	329.12457
399.23352	249.39577
403.13495	358.01401
452.25153	204.84698
455.16531	214.07625
468.2327	223.73027
571.2962	304.69489
581.33008	451.67267
613.23871	2615.7722
630.26917	1124.598
645.20807	202.31667
773.23059	357.12903
811.53534	370.2464
812.45941	337.92151
823.47577	338.81049
827.43927	471.60666
829.30023	1198.9224
832.16998	484.47672
838.42273	654.84296
842.38647	446.10193
844.35266	503.22958
845.26007	540.25812
END IONS
BEGIN IONS
PEPMASS=918.49536
CHARGE=1+
TITLE=Label: A13, Spot_Id: 21068, Peak_List_Id: 19031, MSMS Job_Run_Id: 10234, Comment:
175.11526	427.63611
322.17874	578.18109
419.16757	272.80963
436.19867	2924.0796
534.18188	292.13312
631.20947	977.95093
648.2652	804.13641
702.26141	515.7124
719.28949	394.87729
762.32001	358.27985
792.29486	203.02939
860.49268	248.21902
874.45544	211.49667
887.4101	453.77179
892.3952	379.88321
END IONS
BEGIN IONS
PEPMASS=1162.5853
CHARGE=1+
TITLE=Label: A13, Spot_Id: 21068, Peak_List_Id: 19026, MSMS Job_Run_Id: 10234, Comment:
159.0847	535.88281
175.11807	1554.9037
302.13876	220.95872
321.14771	457.97119
338.22995	4606.9214
397.16263	724.34833
450.18637	315.32974
454.23273	211.02437
467.19672	510.75626
555.22919	1126.3396
557.36176	519.36505
563.24652	567.65265
580.27881	491.94815
583.22064	2520.011
668.37524	206.11754
696.29358	971.29156
714.37518	218.82756
748.2323	263.95389
750.36157	210.14409
752.38995	2965.387
761.46918	715.09662
766.34003	14442.086
825.30627	353.73981
864.40363	477.20029
881.35114	370.54358
1037.3416	680.84583
1103.4849	313.36575
1119.4857	315.00983
1120.6447	412.53235
1121.5083	235.8792
1122.3892	554.93097
1123.3202	266.89767
1136.4066	259.96265
END IONS
BEGIN IONS
PEPMASS=1180.587
CHARGE=1+
TITLE=Label: A13, Spot_Id: 21068, Peak_List_Id: 19022, MSMS Job_Run_Id: 10234, Comment:
86.077293	569.74164
112.06867	989.2887
129.1002	768.98407
130.07141	212.24802
157.09987	279.62585
158.07994	686.03375
159.08054	1497.855
175.11151	10553.024
187.07138	356.86624
243.12758	436.7467
272.16928	565.65479
274.11826	625.03986
300.15887	984.4696
302.10754	1605.9685
321.14453	2103.4221
338.17441	22591.557
397.16113	1681.0897
415.17123	8737.625
429.1908	1446.9567
432.17053	800.81311
450.18341	2141.3713
467.20615	5070.8428
544.21033	2143.3711
555.23395	2124.5317
557.27454	1934.5132
563.24847	3209.0647
573.23248	10652.878
575.34363	2257.4968
580.2785	5367.5425
583.21417	3739.0403
585.25574	1848.646
601.22607	16717.652
686.30994	3954.9199
688.35529	1199.8994
696.29742	1917.54
706.30109	1892.166
714.29535	7090.9619
730.25958	1449.5853
749.31482	3092.8042
764.37958	1243.8998
766.34509	166806.47
825.36566	1139.4106
843.34869	5841.4663
863.38043	1411.1301
864.34723	3837.0581
866.29816	812.13037
869.30664	569.43365
881.38745	5158.9478
891.38269	994.0282
893.31903	637.63385
994.54578	1771.3805
1051.6022	15860.527
1052.4941	14075.569
1054.3837	1244.5129
1060.0082	12458.896
1061.8859	2463.0049
1137.5909	1491.0272
1138.6189	1580.2264
1141.2847	1645.1309
END IONS
BEGIN IONS
PEPMASS=1196.574
CHARGE=1+
TITLE=Label: A13, Spot_Id: 21068, Peak_List_Id: 19035, MSMS Job_Run_Id: 10234, Comment:
175.1171	421.54288
338.18683	916.52368
580.27216	561.31805
599.24414	322.89185
606.26208	271.55621
617.23029	332.82986
764.37622	230.55545
766.43195	370.06976
780.40759	365.64282
782.34277	3296.7971
798.43005	292.62091
859.26404	209.52649
1046.4219	271.95215
1052.4619	233.31714
1067.6084	274.79034
1068.4941	361.16135
1075.9861	274.04214
1162.4866	1086.5342
1164.5076	213.97562
1166.4879	439.61853
END IONS
BEGIN IONS
PEPMASS=1206.5981
CHARGE=1+
TITLE=Label: A13, Spot_Id: 21068, Peak_List_Id: 19025, MSMS Job_Run_Id: 10234, Comment:
112.07444	209.37645
159.09129	326.66995
175.1187	1997.2583
302.11353	221.80606
321.16641	393.80634
326.18323	238.04561
338.18671	3930.2754
415.20258	448.54968
423.20728	214.97826
429.19498	280.07153
441.19705	4225.8945
450.19345	359.01361
467.21423	834.02319
498.20959	218.48779
563.26276	525.28052
573.27325	290.16562
580.28387	1058.2089
599.25452	1420.4828
601.34869	681.23633
609.2489	251.524
625.27991	413.30692
627.24921	3159.4507
712.35272	211.37016
740.32269	1122.0803
749.31445	382.82416
750.31464	263.7197
766.34772	24702.113
781.5025	447.27808
782.40314	371.65027
794.36609	1758.6078
798.55688	792.26227
799.71576	259.85684
864.3576	867.48724
868.37793	349.32861
869.36438	579.45184
870.33746	501.98291
881.3692	1022.9964
1051.5743	3853.7373
1052.4701	3700.6191
1061.6907	2045.4762
1062.5848	955.45996
1077.5634	597.80554
1079.4565	1411.7323
1162.6609	2126.8975
1165.4987	417.9097
1166.4465	925.08984
1168.303	695.89886
1178.4462	526.7052
1180.4866	16325.175
1184.5297	659.07501
END IONS
BEGIN IONS
PEPMASS=1228.6157
CHARGE=1+
TITLE=Label: A13, Spot_Id: 21068, Peak_List_Id: 19023, MSMS Job_Run_Id: 10234, Comment:
70.045448	309.21716
112.0764	416.73126
129.10524	235.78267
175.11545	366.01703
265.13623	203.57942
272.18008	749.05884
296.16446	283.33261
329.20059	1295.7335
341.15387	942.45282
353.18747	356.27844
430.25256	251.29631
438.19803	336.13531
468.24954	690.55133
510.26425	710.42676
527.29248	555.26251
564.30261	631.3219
567.58026	599.88477
582.30945	812.90936
589.30255	614.31769
605.24353	1164.5236
606.29169	443.37491
607.29956	20550.527
624.3241	17582.684
676.29657	260.2973
684.27222	255.77985
693.29694	353.67688
702.27368	997.2038
704.29254	335.48459
721.33679	4410.0903
738.35339	13726.439
765.29437	663.97638
774.38409	270.48523
799.33844	375.02353
814.33673	623.38733
864.33514	560.65356
867.26703	490.28317
868.38507	383.09335
877.3656	428.88885
900.36432	451.48929
922.44989	548.38635
929.42566	377.94424
930.39398	314.42706
947.45111	4298.896
957.4361	812.15027
964.474	4393.6279
1072.4805	605.25037
1170.5649	841.39362
1180.5623	7495.0273
1184.7335	11430.701
1185.5917	10328.806
1187.4357	11144.423
1189.3055	3571.3694
1194.5807	828.37061
1204.4989	624.47894
1206.5021	2464.7649
1208.6132	849.32642
END IONS
BEGIN IONS
PEPMASS=1281.593
CHARGE=1+
TITLE=Label: A13, Spot_Id: 21068, Peak_List_Id: 19034, MSMS Job_Run_Id: 10234, Comment:
473.24033	832.82208
499.5213	1561.2776
515.56287	213.26587
529.25989	282.55701
612.61285	314.43051
628.30859	334.77454
631.31836	387.86453
641.31091	244.35378
657.30817	491.04535
659.30042	3701.2009
744.29462	424.98856
756.3233	774.23895
757.39874	412.72797
759.5368	731.06073
773.33282	2989.7039
788.49603	573.22772
809.34033	416.27542
844.40765	1262.9838
846.40002	397.62634
855.39606	851.40009
856.62323	350.35788
872.40942	12286.747
885.508	348.40643
984.49445	907.38208
998.49396	238.28429
1001.4848	10495.963
1008.2247	889.13214
1016.8391	761.9538
1072.6083	871.08411
1074.4492	496.52417
1083.7367	1157.5801
1100.6316	8267.4863
1101.519	8786.624
1112.426	4481.981
1113.2615	1902.5004
1114.1277	879.03015
1222.5647	6236.1133
1226.817	2219.3513
1228.6733	2180.0439
END IONS
BEGIN IONS
PEPMASS=1307.676
CHARGE=1+
TITLE=Label: A13, Spot_Id: 21068, Peak_List_Id: 19036, MSMS Job_Run_Id: 10234, Comment:
474.30991	457.30777
531.31873	1747.1277
602.35461	2389.1465
687.31335	282.48679
699.35028	227.89435
706.32538	412.90878
714.30743	216.24394
717.36292	1384.4746
751.30695	429.77133
777.37854	515.92798
831.40936	1492.6549
850.33344	288.41568
898.44733	279.61578
904.62866	275.46649
932.44012	1582.5287
963.45123	1875.2394
970.33179	399.01163
1027.4932	332.04156
1029.4227	217.41412
1062.6085	895.60962
1064.3702	479.73764
1077.7058	487.76016
1095.578	1862.3734
1109.1896	466.93863
1128.4952	453.0419
1132.4674	486.82492
1228.7356	785.72937
1244.7343	1164.4144
1246.5377	564.00665
1248.7012	693.1803
1267.517	297.08951
END IONS
BEGIN IONS
PEPMASS=1463.8059
CHARGE=1+
TITLE=Label: A13, Spot_Id: 21068, Peak_List_Id: 19027, MSMS Job_Run_Id: 10234, Comment:
369.28503	220.80829
531.30865	229.61688
532.33679	242.87346
602.38861	268.65451
633.38	235.12218
650.40295	645.94733
747.38855	754.76233
748.40796	1414.0125
758.44867	1478.3044
764.42181	570.01434
765.41699	767.79346
790.45776	248.62589
795.72992	230.35287
845.41077	605.85205
862.4292	12642.567
873.45337	362.08298
932.46552	242.78262
933.46924	363.20401
990.49219	439.39453
1075.4326	270.7067
1102.5026	637.27228
1119.5515	1670.3342
1318.7151	905.23022
1335.8573	4741.7041
1336.7191	5937.9209
1343.053	1003.2771
1344.1509	4159.6714
1404.5822	866.35547
1420.0798	1174.3359
1420.8699	1470.7919
1422.675	1778.7406
1424.5405	1106.8979
1431.7778	950.29724
END IONS
BEGIN IONS
PEPMASS=1806.0178
CHARGE=1+
TITLE=Label: A13, Spot_Id: 21068, Peak_List_Id: 19032, MSMS Job_Run_Id: 10234, Comment:
175.13152	346.75787
438.34439	243.08162
651.40558	333.48608
814.48267	775.49146
878.55695	232.60213
911.49756	349.9682
928.51898	460.21213
930.69421	215.19266
1027.5833	372.75137
1155.6217	1405.3802
1252.6472	224.50809
1270.6238	460.97736
1311.7125	297.64996
1439.7732	281.97684
1720.8018	669.86938
1746.7511	813.40552
1747.8221	4999.1401
1752.0118	2339.8027
END IONS
BEGIN IONS
PEPMASS=1959.0592
CHARGE=1+
TITLE=Label: A13, Spot_Id: 21068, Peak_List_Id: 19030, MSMS Job_Run_Id: 10234, Comment:
175.12718	314.14929
402.27045	468.90985
419.30743	580.8476
473.32703	245.68547
490.33527	471.19254
499.28766	559.15845
594.35986	450.96744
603.44897	221.77759
612.37396	455.31
660.45508	443.45743
725.43732	926.31287
743.45135	268.02554
761.48328	320.37842
818.51666	753.04126
856.48016	841.42529
902.56067	206.8372
919.55524	325.76419
969.56116	497.40817
990.60687	452.74136
1040.5774	398.4606
1103.6887	377.4718
1234.7225	387.431
1347.7777	308.89258
1460.8868	472.38159
1461.8521	233.67841
1561.9451	357.37546
1633.105	447.05609
1633.9512	678.70349
1747.2494	586.07855
1749.0156	757.35944
1844.4667	11082.727
1845.2338	7022.8555
1846.105	8442.8311
1847.0046	6600.3252
1848.8815	823.7558
1851.6591	13688.983
1853.5378	8796.8428
1901.0366	969.64612
1903.946	566.62848
1911.161	1463.533
1911.9801	2108.6035
1915.6318	1567.1047
1916.4048	560.88849
1918.0411	1751.6007
1919.8536	1456.3192
END IONS
