# Supplementary material for: Comparative proteomic analysis of a membrane-enriched fraction from flag leaves reveals responses to chemical hybridization agent SQ-1 in wheat
Source: Front Plant Sci. 2015 Aug 26;6:669. doi: 10.3389/fpls.2015.00669 (PMC4549638; doi:10.3389/fpls.2015.00669)
Supplement: Supplementary file 9 [file Data_Sheet_1.ZIP › Supplementary MS_MS data/spot 120.txt]

COM=Project: wsp, Spot Set: wsp\wsp01, Label: I23, Spot Id: 23255, Peak List Id: 22566, MS Job Run Id: 10265
814.44873	5825.2832
816.46527	13042.804
842.52142	141356.91
854.52356	5200.2446
856.53473	29307.592
868.53455	10733.449
870.55066	85450.43
875.39954	5674.0513
892.42621	10137.471
945.52161	6709.2612
997.54156	9164.666
1008.4904	8956.3281
1045.5764	15116.549
1080.6573	8404.0117
1081.6891	642989.19
1100.5164	13611.496
1103.6624	12468.5
1107.6986	23603.125
1117.5424	21893.658
1139.5331	8720.9531
1159.5896	13070.411
1197.7487	10100.102
1218.6141	5975.7612
1243.6738	7291.4429
1308.6565	9539.4912
1309.6492	9345.1787
1325.6801	62787.707
1326.6724	62413.316
1338.6708	5266.2319
1341.6718	5233.376
1356.7366	4987.4106
1357.6987	5179.832
1380.7469	16451.588
1402.7336	5365.8315
1411.6582	4258.9346
1453.7563	9172.7715
1463.7446	44676.512
1475.7758	4389.5835
1476.7798	7445.4844
1485.73	16252.964
1501.7167	4189.5244
1551.7604	7363.0854
1567.7543	11138.602
1589.8103	6394.0273
1637.8862	13746.309
1653.8806	10484.485
1659.8645	9781.3057
1675.8595	7491.2041
1725.8868	3407.4246
1726.8905	3396.5479
1734.7952	3998.5718
1741.8976	4669.1406
1776.8181	48996.723
1792.8169	10143.876
1793.8411	70860.719
1836.9901	16975.299
1838.001	11046.959
1852.9677	9061.4707
1853.9609	11082.394
1854.9884	536909.19
1860.9863	16567.906
1866.9829	13918.585
1876.9636	17647.297
1880.9874	12206.268
1883.0001	86179.898
1971.0435	9465.8154
2064.1633	3842.6189
2130.0557	2481.0464
2211.1392	7788.2026
2225.1599	8146.978
2230.2358	3565.282
2233.1565	3425.1475
2237.1582	3298.9163
2239.1794	2503.3125
2247.1528	3162.2271
2254.179	8796.4219
2276.1509	2909.3086
2353.2866	3713.6182
2382.2314	3462.3638
2404.2195	2117.8401
2739.5066	19369.145
2756.5439	8116.4771
2761.4722	10252.259
2766.4993	1326.7363
2777.447	3363.407
2778.4834	10345.181
2786.5623	6997.4331
2795.4626	857.02509
2806.5195	2511.5273
2808.4971	6413.9189
2824.4666	2187.6121
3568.8521	3616.8625
BEGIN IONS
PEPMASS=856.53473
CHARGE=1+
TITLE=Label: I23, Spot_Id: 23255, Peak_List_Id: 24004, MSMS Job_Run_Id: 10266, Comment:
86.075539	1031.5322
100.09298	129.30208
112.068	722.7583
129.0869	210.79758
157.09029	145.12344
175.09976	484.40808
185.10657	508.14374
212.13008	201.39499
230.12434	164.86958
254.15094	256.47644
255.11972	2893.0759
268.14182	412.6925
270.15155	330.08493
272.14297	3508.4182
286.14316	2430.9707
341.18094	341.79318
357.20023	755.99835
367.18146	823.84369
368.18085	988.54065
385.19476	3368.147
444.20059	454.29489
454.19348	7897.4219
471.28671	438.81525
472.19473	8456.6494
481.24261	443.73886
539.28925	492.35153
558.35742	570.89404
567.24976	1452.4742
571.24133	1092.9197
585.2561	788.61096
587.23364	437.99899
601.22571	457.59418
628.25513	1149.5054
672.28607	1282.5374
744.20325	1406.3226
787.19373	886.59149
797.30707	1018.5062
810.48511	953.58826
812.42548	6791.0796
814.29901	2742.7454
826.41895	2352.6267
828.23663	2378.1208
831.15094	1291.4227
836.34015	1270.524
END IONS
BEGIN IONS
PEPMASS=870.55066
CHARGE=1+
TITLE=Label: I23, Spot_Id: 23255, Peak_List_Id: 23999, MSMS Job_Run_Id: 10266, Comment:
70.034744	419.03281
100.08424	27610.459
112.05732	2615.5603
129.08492	1117.5953
157.07825	444.17358
175.0938	2161.3633
185.08437	690.30469
199.11835	1655.2894
230.1226	742.83459
254.11615	652.21454
255.10742	9240.9658
272.13208	14966.013
288.11218	819.60992
300.14709	6093.0566
368.15973	2827.0942
371.19821	1195.5315
373.28415	901.19104
381.17352	1455.8002
382.56342	967.97064
385.18857	5086.2012
399.18509	11746.802
458.19604	993.45496
466.18234	2235.3591
468.18976	17040.58
472.19415	6864.5845
484.16934	2092.4773
486.19562	41972.98
493.1748	972.84137
571.24585	7600.6299
578.28027	1048.905
581.24634	16671.063
582.52545	5245.5264
599.24884	4363.0718
672.26996	3481.8909
742.31183	1862.5457
743.2793	3295.2429
753.29236	2760.0461
812.31171	2866.4844
824.37091	2361.1135
826.4101	26363.174
828.30756	8921.7236
840.45258	8104.1689
841.36615	2882.5825
842.34967	5872.7578
END IONS
BEGIN IONS
PEPMASS=1081.6891
CHARGE=1+
TITLE=Label: I23, Spot_Id: 23255, Peak_List_Id: 23996, MSMS Job_Run_Id: 10266, Comment:
72.054207	6272.5508
86.070053	3788.5591
112.06133	8410.5586
175.09654	104629.13
183.12579	4374.7505
185.06926	4283.9082
199.13113	4042.8733
200.12376	4166.6064
211.11513	14767.372
228.11409	88430.719
256.10403	5159.3594
270.14954	8949.2617
271.1514	20035.826
288.17532	14153.884
298.1485	15631.706
327.17062	134518.64
357.17441	8140.7402
369.1712	17337.809
398.19952	29985.846
411.21298	9502.4102
426.21716	62095.305
456.25311	12053.583
468.20804	13337.26
481.24405	194914.47
485.20587	28174.35
497.2359	45920.996
498.26733	109252.9
566.24335	14142.184
567.26459	19604.986
568.25903	67998.07
584.25061	29819.244
585.27808	58289.609
656.29877	46631.805
663.28394	7746.6279
666.28973	2938.1165
681.28308	10929.91
695.30304	5249.1528
738.33337	9210.458
755.3587	34277.469
765.3429	4358.5054
776.35803	2616.2661
794.36377	9681.7432
837.41699	2991.3491
854.41333	38511.18
864.40375	4807.1118
982.50525	13269.758
992.49292	4113.2427
1035.556	4363.3208
1037.5929	19353.793
1039.5219	7694.5024
1040.4907	6651.3833
1046.6093	5937.0078
1050.484	4111.7271
1051.6019	129556.3
1053.4496	30871.629
END IONS
BEGIN IONS
PEPMASS=1107.6986
CHARGE=1+
TITLE=Label: I23, Spot_Id: 23255, Peak_List_Id: 24005, MSMS Job_Run_Id: 10266, Comment:
86.070557	138.31305
112.06647	232.60979
175.10315	2647.7507
183.13857	195.89696
211.13144	394.51373
226.145	316.26077
228.09804	135.45361
252.09657	196.44849
254.12627	1715.5782
256.14319	373.88632
258.16046	140.2206
271.14874	400.39035
288.23242	292.83966
298.13953	460.44385
351.14642	288.63779
353.19305	2857.4932
355.2146	692.60236
356.23169	349.81201
450.18018	298.68481
452.23044	2075.8428
455.39932	327.07053
457.12717	372.54785
481.26535	4465.0039
498.27243	2670.2473
523.2511	2025.4961
525.29779	453.85226
567.28033	451.36871
568.28833	1598.52
585.29559	1399.0433
592.25323	686.30621
593.36737	829.12708
610.24219	686.53882
656.28284	1182.4099
755.33984	881.97168
757.69147	431.87601
779.29803	435.59155
789.32898	417.95901
804.30359	355.47864
819.31311	392.34244
841.349	1235.4071
843.20038	921.23956
854.39264	798.85071
855.28851	516.63849
859.36456	456.526
906.40283	2044.3258
920.43414	4976.1338
934.47034	1920.0629
936.41815	4991.3677
937.37189	2104.7649
947.83002	5614.3848
948.64496	5119.5796
949.56995	1887.5421
982.43689	2289.4702
1044.6975	1752.9728
1045.6272	3039.8735
1063.5552	990.40662
1065.3917	1263.899
1066.3595	1299.9014
1068.373	1039.7633
1073.826	1044.7172
1077.6377	2070.5208
1078.5266	2627.7659
1079.4635	1266.8282
1080.3904	1575.6099
1081.4822	14077.939
1083.3875	1436.3212
END IONS
BEGIN IONS
PEPMASS=1117.5424
CHARGE=1+
TITLE=Label: I23, Spot_Id: 23255, Peak_List_Id: 24006, MSMS Job_Run_Id: 10266, Comment:
70.039978	133.38664
175.13528	195.09245
255.11813	120.32962
272.15787	163.87067
284.13516	124.58871
361.11624	445.34903
375.22589	625.72815
376.21436	163.60126
383.20996	490.76801
458.1304	324.84494
474.25818	1320.0443
512.21912	1441.4375
611.24579	852.68817
615.20032	257.22714
616.16138	373.29761
617.25104	225.90544
619.31097	359.44672
641.21582	257.10318
643.2085	285.73291
644.16748	1735.6057
646.22394	306.07364
660.28925	397.76099
712.25055	281.51859
715.19714	933.32104
717.24756	363.94705
743.23224	4610.9258
757.32117	12941.264
761.34363	478.78699
764.26367	759.43231
777.30707	282.39163
779.34485	790.48383
842.29822	388.36612
872.25299	4141.8364
874.22321	553.1272
886.36414	2348.7974
943.36053	622.2002
963.33386	6609.1206
971.30573	1501.0933
973.30353	520.32013
994.19507	2101.5649
1045.4547	602.86047
1058.3894	813.43652
1059.3822	1826.5991
1062.1501	874.93604
1075.387	1552.9426
1077.4435	1312.4235
1081.5455	5674.4409
1088.3578	507.04999
1089.4142	1890.5693
1091.3429	587.31451
1092.3123	608.43585
1093.3939	1539.8137
1094.4677	778.90857
1096.3577	606.80206
END IONS
BEGIN IONS
PEPMASS=1325.6801
CHARGE=1+
TITLE=Label: I23, Spot_Id: 23255, Peak_List_Id: 24001, MSMS Job_Run_Id: 10266, Comment:
86.071793	593.35297
112.0628	2787.8953
129.08803	1141.4069
136.04773	359.12598
158.06886	732.1557
159.07216	659.30389
175.10451	5753.9219
215.10948	757.89844
232.13364	37099.82
235.10892	534.62042
243.09749	394.41092
272.16412	2360.0708
300.15988	5205.7954
301.16721	3534.5613
329.15067	4750.4937
330.13815	1799.2002
346.16583	1352.4489
347.16739	9659.9355
350.138	1819.2057
371.19458	5206.5566
421.16489	3461.4001
459.1644	840.45007
463.18979	1118.2733
476.19388	1409.5919
477.1998	3169.7817
493.22061	2696.3242
494.22372	3047.1145
506.23376	1157.4583
534.22089	4582.313
589.25134	1124.0358
606.27386	7057.6152
607.27277	6084.9722
647.27454	1197.3326
692.26971	2525.0701
694.35657	1604.3854
720.2561	7771.6035
735.27283	1101.2317
736.26593	1765.8651
775.26306	1189.2826
776.26599	1359.3528
792.28857	4000.4326
793.28821	2687.5371
805.33484	1648.7532
833.30231	3014.5608
938.30554	1530.3156
939.30768	1685.1915
955.3324	3516.7993
956.30695	3258.6357
980.39691	794.94849
1009.3516	1029.7094
1010.3261	1036.1488
1026.3934	3814.7258
1027.3315	4176.335
1036.3854	776.07202
1037.3115	847.16882
1078.4476	906.62262
1095.4149	869.25879
1139.4818	2913.0432
1140.4293	2100.095
1141.3837	1157.2032
1152.3804	1379.2531
1155.3638	1004.4995
1156.2983	1091.4475
1174.2825	1337.6141
1195.4882	892.21088
1196.4094	1590.2844
1263.511	1653.3268
1266.3894	1985.5123
1270.3416	1410.5134
1281.6251	1647.1112
1282.5293	3809.9827
1283.4655	1278.5649
1285.3472	2180.3857
1290.5148	1576.2657
1291.5066	3289.5127
1298.3499	1249.9742
1305.4275	1862.6185
END IONS
BEGIN IONS
PEPMASS=1380.7469
CHARGE=1+
TITLE=Label: I23, Spot_Id: 23255, Peak_List_Id: 24009, MSMS Job_Run_Id: 10266, Comment:
232.13124	138.00746
345.1503	128.8952
441.27255	166.29175
444.21689	644.05341
507.2168	522.74274
529.27094	154.1819
537.25262	150.18285
557.27271	474.46506
558.28552	188.8289
578.24243	1115.3164
591.18781	116.25703
677.25208	1129.8431
686.29523	194.18036
687.36688	202.47067
704.33881	1003.6946
705.34387	294.1358
775.35834	320.06903
776.33612	195.18993
786.72559	176.42749
803.37549	890.17517
824.3205	1781.1788
841.39026	627.20264
862.48132	137.88269
874.40295	455.09399
916.36194	263.11978
921.36005	220.27728
928.33209	200.75679
937.41321	2105.3828
961.50958	387.52463
975.38007	171.36411
1014.5029	194.72116
1036.4531	1124.9697
1039.4684	215.99307
1112.5112	704.47632
1135.5376	226.62541
1163.374	188.99652
1207.3239	207.56546
1212.3086	198.10884
1223.4563	424.52124
1225.3896	282.7149
1250.6132	458.75125
1252.3505	373.25754
1255.4851	189.14247
1256.3334	277.67377
1320.4824	371.28497
1323.5111	411.4693
1326.6935	394.90073
1336.4689	382.19479
1337.5443	611.15326
1339.4458	780.22375
1344.4034	637.59106
1351.4109	480.41403
1355.4746	1123.1595
1356.4406	390.24475
1360.2039	473.21896
END IONS
BEGIN IONS
PEPMASS=1463.7446
CHARGE=1+
TITLE=Label: I23, Spot_Id: 23255, Peak_List_Id: 24003, MSMS Job_Run_Id: 10266, Comment:
175.12283	268.74008
244.17766	178.15814
285.16443	244.53654
354.16855	229.35738
355.2027	142.3363
372.19312	455.76379
398.23657	731.66473
422.16681	184.26132
483.30423	210.7814
485.33075	164.54721
511.30786	467.5397
512.29633	153.17249
532.23419	2289.0137
534.26923	384.87653
598.3219	409.69556
599.27795	330.19049
601.25983	141.21817
655.3241	244.84088
656.31378	198.98349
678.23804	329.57483
695.25732	2485.3027
696.27527	729.76611
705.27014	244.13895
710.17993	440.83636
769.35767	663.69202
770.34546	253.48238
792.27881	319.47449
809.29596	2134.0701
823.2627	490.00034
849.27655	410.55103
866.28296	5137.5049
868.31726	472.99936
932.39667	2418.7654
934.39203	328.6868
936.29846	970.54779
953.30432	7775.1611
979.45032	332.51901
1001.3836	398.2692
1002.4369	272.84909
1049.3647	300.37277
1050.4006	281.74939
1066.3972	4863.5049
1076.6006	415.95718
1092.4044	1299.4501
1094.3711	470.98593
1107.45	369.08044
1109.4385	503.6362
1129.4889	415.87741
1179.4966	1497.0155
1204.4763	381.43036
1220.5286	996.41632
1221.4305	791.85413
1293.609	1391.8026
1294.5081	1863.0372
1339.3495	856.40198
1365.522	839.68134
1399.5232	824.48016
1401.4645	1864.6078
1405.4028	793.15424
1421.4813	784.32959
1432.4034	789.4801
1435.5006	770.68616
1442.5905	825.77588
END IONS
BEGIN IONS
PEPMASS=1637.8862
CHARGE=1+
TITLE=Label: I23, Spot_Id: 23255, Peak_List_Id: 24010, MSMS Job_Run_Id: 10266, Comment:
69.583221	108.39265
266.13831	218.76305
304.21689	124.69942
521.29095	399.30521
685.56305	130.60693
797.33942	216.45401
798.3374	185.76508
823.38611	215.03171
841.40796	2913.3682
844.42987	225.77509
850.45508	162.37018
894.41998	210.27071
921.41943	608.28436
922.38782	195.12816
928.41589	1355.26
982.57324	137.80043
999.55573	121.17863
1001.358	163.25868
1011.3473	353.14758
1068.4709	464.74408
1096.4906	4372.7388
1099.464	351.93173
1113.0676	131.93375
1113.561	120.84177
1147.8392	212.27615
1159.5441	341.90808
1167.5229	422.1424
1182.6134	105.05576
1197.5387	736.09552
1199.429	284.4483
1264.5742	1717.5189
1343.6041	230.87886
1344.058	144.74727
1344.6045	280.6293
1347.6814	487.33716
1361.6521	25073.76
1364.5406	2653.0703
1367.413	142.15396
1373.7809	165.27339
1378.2231	280.64807
1445.7152	212.47707
1474.7686	622.45599
1491.6317	664.11664
1512.5006	1176.222
1577.6322	620.23407
1593.8126	505.88354
1596.6084	739.14618
1598.5359	716.83722
1603.745	830.30408
1607.6515	699.48145
1614.592	914.00519
1617.5543	514.58295
END IONS
BEGIN IONS
PEPMASS=1776.8181
CHARGE=1+
TITLE=Label: I23, Spot_Id: 23255, Peak_List_Id: 24002, MSMS Job_Run_Id: 10266, Comment:
70.044922	900.63226
84.059761	210.44446
112.06504	711.02777
129.08578	761.86469
158.07219	131.70892
175.10646	1737.7355
227.10913	163.23584
228.15642	349.01337
229.12703	226.61731
254.13573	112.62212
256.13904	1074.1061
284.15344	543.20276
286.13254	139.078
304.17133	8207.1699
344.11072	324.74695
355.21722	360.21777
383.19342	673.51392
401.20877	223.60796
402.20148	393.35648
415.24451	148.10242
419.20633	1463.9436
441.14026	1232.5261
484.26157	238.75146
504.32562	219.27052
512.2702	1868.6085
520.29541	239.26784
548.24133	855.59607
581.25854	268.93802
599.21033	1381.5316
601.44775	617.94269
611.30554	357.34097
619.33234	224.2433
627.20258	2139.9954
695.28595	1637.2035
726.28979	1800.7747
732.36719	184.48622
739.39685	175.69928
748.39276	255.87666
806.31824	1221.3959
823.35016	1734.1982
825.51379	195.86018
833.40417	166.48117
855.28711	393.19199
856.40283	284.01926
895.38501	217.93227
905.3739	820.94348
922.4057	5091.9272
991.49194	152.83594
1010.5949	171.5925
1034.4374	604.88226
1051.4318	1414.4224
1130.5193	261.48093
1131.4697	387.0195
1133.4229	303.12683
1150.4839	1674.9027
1152.7372	153.7659
1153.4629	149.75826
1159.5623	824.76453
1187.6171	303.5365
1199.533	319.6167
1229.4729	1236.973
1234.5881	432.99869
1336.598	448.10471
1337.448	376.25565
1358.545	540.06122
1415.5929	366.71793
1416.5839	1081.178
1433.6428	17389.143
1437.5253	891.43799
1448.5621	233.29083
1450.6392	646.51184
1451.527	340.63855
1454.5109	267.23196
1472.5647	458.22742
1473.5979	1778.1542
1488.5271	440.12018
1533.7047	447.36896
1562.7606	1310.5841
1564.6631	1057.641
1633.6625	471.92419
1636.5333	475.10312
1647.944	445.92746
1649.5898	696.37085
1653.4536	395.58194
1713.8096	723.70837
1716.6222	976.08429
1720.5524	725.08136
1724.6996	1602.4626
1726.6139	787.52802
1733.7207	1043.0452
1737.601	1539.8975
1739.5918	966.27081
1741.6595	1664.1757
1751.8059	974.91583
1753.7302	1456.3156
END IONS
BEGIN IONS
PEPMASS=1793.8411
CHARGE=1+
TITLE=Label: I23, Spot_Id: 23255, Peak_List_Id: 24000, MSMS Job_Run_Id: 10266, Comment:
70.049004	365.88226
84.056793	291.73495
112.06998	823.72864
129.08482	1118.603
133.03172	219.05641
175.11234	2626.6509
204.07436	241.59633
228.1691	407.32529
229.10631	214.30978
232.07907	523.14612
256.13629	750.59369
284.13971	1630.3041
286.16068	434.95837
304.1676	15309.599
355.21124	654.9032
361.12863	2188.0867
373.26239	397.39746
383.22845	1500.8165
402.20087	605.50183
419.19333	2960.0952
426.28201	367.14484
458.19028	1010.2166
460.29953	1556.0306
484.28326	529.54456
512.25403	4075.0667
548.23358	1348.9683
599.34082	488.06451
611.33185	1020.5894
614.25665	484.33698
616.25665	677.02167
641.36115	511.6037
643.31628	540.65839
644.23199	1597.2107
695.27789	3101.7727
697.39966	899.42596
712.28271	543.91516
715.29413	697.13763
739.39813	496.12314
743.28412	2166.6965
744.31842	625.07629
782.35156	464.46255
806.35193	2599.7813
823.35773	4848.5742
845.32941	437.46075
872.32642	2790.8396
886.48523	639.67432
905.38684	1913.4802
922.41315	11439.944
932.46088	527.89105
950.43646	417.37418
992.37476	672.19879
1015.4578	849.00433
1033.451	487.79565
1034.4734	2080.5996
1051.4324	4092.3909
1094.5618	609.37872
1130.3821	659.73279
1132.5681	764.24414
1133.5159	787.71368
1139.3975	644.15686
1150.5034	4018.0955
1159.5571	832.41803
1166.4429	3550.55
1221.5052	615.14954
1245.4282	938.52716
1246.5189	1924.6975
1321.5247	4146.7417
1336.5365	1608.734
1375.5424	2151.6145
1393.4817	1215.2671
1397.5128	875.30865
1416.5873	1911.2119
1418.5643	1100.3911
1431.679	1248.9626
1433.6299	45823.945
1437.5515	1678.6265
1449.6614	1147.3234
1490.6064	3685.1523
1492.5062	3119.375
1495.5023	2053.0239
1562.7675	1503.9845
1563.6617	1519.5507
1617.6967	936.13092
1624.4589	1628.3126
1633.7791	1609.0927
1635.6454	1020.3846
1639.6268	981.51917
1642.4663	3677.188
1667.6924	3690.9495
1679.6799	3357.6338
1682.538	1898.4537
1702.9221	3662.4353
1703.7968	2285.623
1704.6737	4661.9287
1734.6876	1429.7739
1748.8206	2647.7261
1752.6721	4209.6353
1756.6411	1460.6071
1762.5728	1979.9166
END IONS
BEGIN IONS
PEPMASS=1836.9901
CHARGE=1+
TITLE=Label: I23, Spot_Id: 23255, Peak_List_Id: 24008, MSMS Job_Run_Id: 10266, Comment:
175.09589	202.57755
272.15637	157.11819
288.25137	123.52078
304.16653	445.25751
357.20926	109.90336
384.24246	101.67217
439.26349	121.12045
451.30081	157.50241
460.2865	139.57074
468.26688	144.23285
469.29187	162.24953
485.34763	207.76486
486.37048	106.23358
517.30347	158.93715
588.3573	134.96455
600.3877	137.26422
611.4624	171.97049
630.39178	133.71326
695.25732	118.18252
696.38861	240.03319
697.39563	204.94034
741.27441	112.24268
746.28986	101.0243
749.276	322.28589
788.33069	145.09918
868.49323	106.57594
874.45331	211.76883
922.44482	139.55299
922.83234	157.04915
967.40833	213.00017
979.46539	175.94402
982.4317	146.68085
987.53217	300.72568
1095.4739	284.16534
1103.5243	292.91299
1107.4758	311.42905
1110.5406	517.21198
1150.532	520.02551
1159.5938	286.94308
1205.4508	297.89392
1207.499	885.19952
1208.4952	1266.3999
1210.526	705.29718
1225.4988	1368.7701
1334.6038	315.19299
1352.6132	355.5571
1354.7471	542.80048
1368.5278	979.64294
1370.6112	210.49594
1371.6079	161.87396
1379.6691	258.35501
1396.6255	267.97119
1436.5405	521.60645
1449.5497	248.86931
1464.5818	381.30865
1465.6573	260.46869
1466.5516	363.27713
1472.7773	215.82675
1481.4462	313.66318
1495.6283	421.47473
1509.6313	228.98068
1515.2994	176.26855
1562.6693	194.14899
1607.5095	386.16159
1624.6008	459.13495
1708.7516	2400.1804
1710.6973	1314.1904
1777.7217	1409.2942
1791.0349	1330.7572
1792.7241	1552.3102
1793.7386	1942.1527
1797.745	1223.5599
1803.688	1287.8529
1810.7152	2293.8589
1813.5204	1830.1207
1815.6295	1244.4158
END IONS
BEGIN IONS
PEPMASS=1854.9884
CHARGE=1+
TITLE=Label: I23, Spot_Id: 23255, Peak_List_Id: 23997, MSMS Job_Run_Id: 10266, Comment:
70.047989	2238.5154
86.078033	1950.834
112.07114	2843.7444
115.07678	753.53778
157.09526	989.18805
187.12927	859.13586
212.09529	2127.2163
215.1324	1843.2205
227.10432	1091.349
229.13156	2762.0212
254.12726	3928.2439
283.14822	4082.3423
311.18994	1219.8175
330.19403	1303.4417
355.20288	5780.5391
366.17917	3389.2695
373.21622	11545.763
384.20755	5563.8784
436.23236	1052.3175
443.26016	1149.7402
457.3028	5028.0791
459.49274	1677.4095
460.24426	4756.0576
468.2627	8450.4258
485.29535	44031.324
497.28638	2638.5315
503.2981	3934.0225
517.26691	9171.248
582.34283	2841.1675
599.36475	25145.375
626.33557	3405.5444
628.53888	29885.943
630.34424	14286.368
696.36584	16869.219
697.36664	30023.25
739.40948	11098.966
741.33051	15648.225
741.64673	7775.1943
745.35028	9978.6357
750.36682	9634.5508
767.39124	7350.8486
785.39551	6889.4692
833.39313	7384.2813
851.41724	10787.048
868.44238	7314.6099
874.38507	18798.305
880.3855	4627.062
936.56305	4114.9448
947.46515	3231.7754
953.51007	11191.807
964.47345	4568.4224
981.51764	5708.978
987.45276	12128.173
999.51752	2915.6772
1007.5844	4325.8066
1082.5355	17449.189
1110.5394	62785.031
1127.5574	40347.391
1128.5452	39126.328
1153.5815	26285.463
1158.7998	20536.619
1181.5414	15415.728
1208.5608	14392.415
1224.6132	18665.602
1225.5609	638188.06
1233.6224	16330.52
1338.6394	10843.467
1368.6626	6902.6997
1370.6277	34785.516
1372.5702	5729.1895
1390.6896	6694.5977
1395.6661	19172.777
1413.6821	21491.281
1437.7371	5454.3247
1454.705	32489.285
1456.6357	8297.9727
1457.5924	12587.269
1482.7244	28471.934
1484.6282	12796.049
1500.7345	8935.0039
1509.7119	16504.93
1526.7373	31232.793
1529.6136	6471.8853
1606.559	7000.9795
1623.7957	18351.068
1625.6959	12505.931
1640.811	22243.461
1642.7296	5972.5327
1680.8893	21680.178
1682.7595	25412.227
1708.8813	89228.164
1711.7283	22529.098
1726.8843	521262.66
1728.7762	241538.92
1730.64	49655.938
1810.9576	116479.2
1812.8528	76358.359
1814.7212	26516.621
1824.8368	36989.109
END IONS
BEGIN IONS
PEPMASS=1883.0001
CHARGE=1+
TITLE=Label: I23, Spot_Id: 23255, Peak_List_Id: 23998, MSMS Job_Run_Id: 10266, Comment:
70.045441	522.37811
86.075813	267.40106
112.06664	590.01727
129.07883	191.69452
175.11493	262.37173
187.13049	163.67523
212.0999	309.04779
215.14244	257.58267
229.11842	363.3862
254.13689	738.59381
255.12335	255.43245
283.13519	825.84613
304.21008	428.58185
311.1665	275.95749
355.18646	837.87329
366.18832	700.93451
373.23279	1004.9797
383.20853	258.29855
384.20917	946.54022
401.24899	1039.073
457.32675	431.83273
458.30704	321.84085
468.27954	881.07343
485.3027	5285.9619
497.31589	828.53192
545.29919	630.1618
599.3783	3368.8496
626.38086	831.85284
628.48132	8102.561
630.43024	953.5368
642.39038	655.75708
650.40759	821.56592
658.41467	920.50256
660.61932	1966.4108
696.37646	2034.3613
697.38428	3716.613
739.43127	1296.8401
741.48071	2480.1428
750.38013	1162.2037
763.46747	1152.4302
773.3728	1148.8948
785.43536	1251.6135
851.4339	1624.6859
854.43549	992.66589
868.42505	779.05322
882.315	741.87158
886.47815	814.75793
902.43042	1691.8622
953.49304	1378.5492
964.53357	810.35272
981.49347	805.73389
999.56122	878.80878
1001.5505	993.57898
1015.4344	1463.782
1023.4967	5717.8584
1110.528	5354.2197
1116.5042	2488.9438
1127.5654	3114.4482
1128.5341	2358.1223
1155.5658	3555.4153
1158.6968	2465.8469
1181.5819	3018.5437
1187.6615	3022.312
1225.5477	46064.094
1251.5779	7340.9336
1253.5713	51316.43
1261.6687	1367.1338
1284.542	2001.936
1338.6144	1608.4531
1366.6079	1705.072
1370.6631	1471.0708
1390.698	1960.3636
1395.6646	3331.1267
1398.6348	6423.2607
1412.6324	21648.201
1454.7239	1885.2616
1455.6268	1315.6532
1482.6865	5748.5161
1510.6974	3096.1658
1522.7101	1985.3108
1524.5908	1650.1216
1528.6592	1690.8722
1537.6699	3339.5645
1554.7531	4419.248
1568.7642	2134.7751
1625.8048	1847.0343
1640.813	1812.7617
1651.7738	4879.8389
1709.7726	7778.2471
1737.8125	9607.1338
1753.926	6086.5229
1754.894	85652.578
1756.7594	52763.781
1837.8646	5111.9023
1839.0382	14547.126
1839.9357	7714.1411
1840.823	19217.611
1848.7168	4543.0928
1854.7854	48825.199
1861.5475	2104.311
END IONS
BEGIN IONS
PEPMASS=2739.5066
CHARGE=1+
TITLE=Label: I23, Spot_Id: 23255, Peak_List_Id: 24007, MSMS Job_Run_Id: 10266, Comment:
582.38672	379.3916
669.36102	256.07965
726.47369	206.77736
827.54388	687.61945
828.58435	193.5332
891.5672	117.57116
940.57532	568.81201
993.66699	117.62713
1011.6335	890.45587
1076.5021	284.24362
1159.8983	337.26663
1203.7373	232.32068
1204.705	251.66539
1206.0229	139.64523
1221.7343	3530.9563
1224.8862	405.97116
1244.172	828.15674
1245.4202	335.3688
1305.7664	243.40405
1322.7717	1570.8513
1325.743	140.67622
1374.4597	181.63109
1433.8917	175.23532
1435.7831	229.71701
1451.8259	954.64679
1483.6034	112.11251
1516.7897	131.09099
1547.9701	119.09536
1564.8298	1301.6003
1566.9305	297.30661
1584.6477	115.26365
1588.6012	162.47958
1606.3888	142.36139
1630.8944	180.47379
1646.9408	123.28369
1663.8937	932.51959
1684.8938	123.95235
1705.7006	118.55332
1739.9149	208.15749
1742.0206	184.5636
1743.1128	219.94441
1757.7333	217.248
1758.5706	200.25989
1827.0223	857.9693
1850.2659	186.02745
1859.6443	326.11276
1897.1641	147.78638
1913.974	769.96436
2077.0818	580.85864
2078.1597	233.11075
2082.7993	126.53936
2104.1204	151.33774
2238.4585	178.82924
2243.0935	166.55086
2259.5942	546.12067
2295.2129	206.29329
2308.1716	285.97525
2341.3875	572.57385
2373.3328	198.26123
2379.8914	354.3399
2382.363	239.26143
2389.8975	268.63062
2416.8787	176.75903
2440.7937	276.11713
2454.4182	466.86084
2455.2813	947.82764
2504.5137	479.61237
2509.1121	412.01349
2564.4639	475.6778
2569.3372	335.39468
2575.9082	324.74728
2577.6133	248.75381
2593.7678	455.16702
2595.4089	367.67929
2596.5415	600.04608
2615.3354	637.54163
2618.0706	481.84042
2662.6904	255.41879
2672.165	263.1434
2679.5356	498.63367
2681.957	335.70181
2686.2734	473.60638
2691.0789	458.70587
2696.5359	321.85019
2700.1379	524.64935
2701.8308	347.95853
2709.313	370.00906
2712.188	336.37747
END IONS
