# Supplementary material for: Comparative proteomic analysis of a membrane-enriched fraction from flag leaves reveals responses to chemical hybridization agent SQ-1 in wheat
Source: Front Plant Sci. 2015 Aug 26;6:669. doi: 10.3389/fpls.2015.00669 (PMC4549638; doi:10.3389/fpls.2015.00669)
Supplement: Supplementary file 9 [file Data_Sheet_1.ZIP › Supplementary MS_MS data/spot 121.txt]

COM=Project: wsp, Spot Set: wsp\wsp01, Label: I24, Spot Id: 23256, Peak List Id: 22567, MS Job Run Id: 10265
804.28973	6683.5386
832.32391	13898.547
842.52063	81416.875
856.53296	17183.277
862.4566	5950.6221
868.53101	7570.2852
870.54968	49791.125
879.47589	10496.06
945.52417	4271.9639
980.5174	5033.582
997.53961	10436.75
1017.5471	3544.3142
1019.535	4337.9839
1026.5963	3634.9438
1045.5758	8116.0171
1081.6825	46312.41
1117.5596	2702.3037
1139.5819	2808.5745
1159.5873	7921.3574
1171.5864	3651.1133
1194.6055	2738.7527
1195.5948	2465.9331
1243.678	5027.1455
1308.6553	13981.207
1309.6505	5413.27
1325.6801	94852.719
1326.6749	51019.113
1335.6566	3292.8586
1337.6731	7017.6973
1338.6725	4548.9575
1341.6681	7712.7007
1351.692	3189.6355
1357.6666	3512.1467
1411.6348	2633.8623
1441.7394	3438.9885
1463.7444	4899.9292
1475.7869	4609.8018
1476.7848	6868.6831
1485.7294	2253.9517
1503.7657	5208.2979
1506.7676	2246.0364
1534.8113	2040.7549
1551.7548	8480.6494
1567.7465	14744.492
1637.8795	3789.0984
1653.8724	2987.5481
1659.8549	2678.4351
1675.8464	2852.4521
1691.8553	1953.3665
1707.8486	1986.8082
1741.8931	2982.9565
1747.9413	2818.7371
1776.8202	2717.9163
1793.8323	2810.7598
1794.8241	3437.2869
1854.9739	22809.021
1882.9935	5027.668
1933.0638	2141.1265
2134.1711	4027.9741
2211.1328	3656.1658
2225.1499	3314.4814
2382.2168	4922.8765
2404.1973	4230.9346
2420.1809	2030.6727
2663.345	2758.5122
2677.3118	2516.3071
2691.3303	8589.3506
2720.3276	2486.3489
2739.4731	2869.5249
2748.345	6463.4194
2807.3535	8357.375
3323.8147	3122.1853
3337.8191	5683.8916
BEGIN IONS
PEPMASS=832.32391
CHARGE=1+
TITLE=Label: I24, Spot_Id: 23256, Peak_List_Id: 24018, MSMS Job_Run_Id: 10266, Comment:
88.890488	107.40778
175.12178	167.47415
358.1535	126.45976
386.20551	121.17419
446.18506	185.71733
456.2117	193.55992
509.17352	388.591
552.22827	275.59619
567.29419	423.08844
578.18011	309.84897
632.1189	2441.7913
634.14136	696.53839
641.93549	342.67294
642.99426	614.35406
645.14374	1014.1995
646.12878	8116.5366
648.11987	488.66678
660.14465	1394.0902
661.16626	1671.9229
662.1582	6042.2168
786.36249	779.14227
788.32556	810.53961
789.2218	1052.1184
790.16687	1054.4473
801.27454	890.1842
802.29468	1370.9956
804.11548	1739.5616
811.35333	875.76508
END IONS
BEGIN IONS
PEPMASS=856.53296
CHARGE=1+
TITLE=Label: I24, Spot_Id: 23256, Peak_List_Id: 24015, MSMS Job_Run_Id: 10266, Comment:
86.074036	550.06323
112.0629	286.70483
129.09756	234.38655
158.07362	118.71966
172.04349	130.95454
175.09698	433.10059
183.09299	136.76968
185.09464	403.82681
230.1393	110.3081
235.13763	115.22321
255.12634	1969.2588
268.14539	405.24356
272.14838	2240.863
286.1438	1389.7953
288.16269	371.76929
341.16901	402.03348
357.21317	488.76434
359.15247	509.66931
367.18243	612.3042
368.18805	771.51196
385.19913	2502.8872
454.1915	4941.7554
472.19754	5449.7939
557.26086	759.13428
566.30768	487.60825
567.25732	1433.7867
571.23242	1193.9532
585.23663	635.60577
617.14343	527.27051
628.27893	501.68457
646.27588	503.14206
654.24292	1276.351
656.14655	828.9505
668.1803	1862.9717
683.22491	1753.1494
684.2558	2704.6765
812.37146	3781.6079
814.24597	3583.5386
816.19806	1244.8569
822.24902	1162.9036
826.4035	2028.6057
828.26257	1702.8274
833.33929	1831.3561
836.39429	1311.3989
END IONS
BEGIN IONS
PEPMASS=870.54968
CHARGE=1+
TITLE=Label: I24, Spot_Id: 23256, Peak_List_Id: 24012, MSMS Job_Run_Id: 10266, Comment:
70.040749	235.82043
100.08361	15333.078
112.05938	1372.5748
129.08786	644.01105
175.09787	1049.146
185.0844	413.7319
199.11743	974.87604
201.09492	270.15939
230.11166	310.99472
254.11369	285.75809
255.10638	5797.6094
272.13126	8075.5464
298.12268	647.79388
300.14337	3402.5215
368.17429	1615.1354
371.20233	767.79199
381.17371	878.19623
385.19415	2781.5632
397.18054	647.92377
399.19473	6044.0068
454.18042	644.36713
458.2132	602.29517
466.17719	1851.1232
468.18881	9933.7422
472.19394	3244.5261
484.17242	1692.7069
486.19397	21617.807
571.23682	4137.7686
581.23944	10578.5
582.53198	2859.4587
592.17041	1307.9287
599.24298	2953.0652
654.24908	917.90558
672.25165	2934.0608
743.31091	2127.9185
824.5235	3025.2615
825.37073	2123.385
826.38385	14913.452
828.28339	4938.0029
830.18677	1720.3235
840.41138	4675.8369
842.30005	3200.1936
845.18304	2160.9231
848.27338	2474.1987
END IONS
BEGIN IONS
PEPMASS=879.47589
CHARGE=1+
TITLE=Label: I24, Spot_Id: 23256, Peak_List_Id: 24019, MSMS Job_Run_Id: 10266, Comment:
102.08532	145.17587
159.07399	105.64692
175.10982	101.40683
184.17398	326.15366
216.15128	345.71942
234.11137	124.93934
242.13463	217.3755
298.24759	274.93286
305.14423	339.08881
306.17154	114.56052
334.15924	148.78313
385.31329	706.58386
400.15503	144.03702
405.15359	181.66519
411.14224	236.99454
427.16034	229.18277
428.17139	988.79016
452.17719	2468.7917
499.31616	743.98206
547.24091	418.07672
557.26575	389.35361
575.18903	1343.7795
581.38452	576.46149
583.18347	347.25516
585.32153	385.46619
620.21912	445.14844
638.20898	3768.0774
646.22559	1312.4362
647.17804	360.91711
668.33655	958.58142
724.20886	1194.7728
820.24286	1299.9894
834.38983	880.09924
835.26959	1867.3538
836.26184	1270.6732
837.2251	1147.2815
842.36316	1099.4226
844.24121	1136.9913
854.24316	1393.8615
859.07428	1019.421
END IONS
BEGIN IONS
PEPMASS=997.53961
CHARGE=1+
TITLE=Label: I24, Spot_Id: 23256, Peak_List_Id: 24020, MSMS Job_Run_Id: 10266, Comment:
86.103058	107.45098
157.12372	107.86879
175.11081	117.77689
276.16345	175.63995
389.21375	317.49362
412.15576	117.5956
422.12894	128.47195
428.16611	137.61018
439.14841	495.03671
446.20456	1822.3656
529.2829	130.31924
536.18384	184.43849
552.18188	306.04761
559.25287	1487.7255
575.21399	198.88435
581.2851	398.11093
592.18292	490.32065
594.2298	181.98566
609.19543	863.20697
612.35687	169.02104
694.25287	865.15002
706.28943	2706.4333
708.28943	322.44699
722.2829	466.32645
723.27917	354.76028
811.18518	325.13104
815.33795	337.41406
822.33197	314.80942
828.27625	557.70007
833.32849	490.24649
851.31543	973.96252
869.35455	832.85657
937.23102	740.65704
950.32343	500.48935
953.33545	744.39429
954.3833	560.20313
955.26471	626.36041
957.24921	964.44739
963.34833	585.83173
964.25562	806.2948
969.25549	584.88062
972.26978	693.79163
END IONS
BEGIN IONS
PEPMASS=1081.6825
CHARGE=1+
TITLE=Label: I24, Spot_Id: 23256, Peak_List_Id: 24013, MSMS Job_Run_Id: 10266, Comment:
72.052307	276.96677
86.070152	219.18849
112.05627	412.81537
157.08331	302.36621
175.0972	4427.1694
185.06868	233.17969
211.1129	753.0188
228.11522	3511.084
232.1219	630.68134
256.10263	258.65958
258.1217	235.79652
270.1546	503.93555
271.16006	561.14502
288.16714	431.73483
298.16776	581.71375
327.17169	5095.6104
369.18704	493.73087
384.2381	412.80481
398.20212	1130.8212
411.22137	457.93411
426.2229	2286.1177
456.26822	556.84027
481.25473	7328.8115
485.21082	976.43237
497.24683	2156.7727
498.27283	3879.3091
566.22919	756.02289
567.24506	956.97864
568.25482	2453.429
584.22803	1218.7347
585.28583	2091.105
639.29724	862.49829
656.28546	2211.512
663.27606	496.9444
675.25104	380.04086
681.30554	650.86914
738.34753	334.8598
755.3313	1550.9086
782.19788	149.05344
854.40015	1854.5277
892.245	926.65247
982.52673	1073.847
1019.4221	1451.5176
1023.2543	1608.6713
1037.4631	1970.5471
1039.4103	1066.6068
1041.2422	2731.2813
1043.3121	1009.9937
1051.574	5639.3672
1053.3849	1940.3843
1057.1815	1312.691
1060.8862	324.61755
1061.4781	443.50156
END IONS
BEGIN IONS
PEPMASS=1159.5873
CHARGE=1+
TITLE=Label: I24, Spot_Id: 23256, Peak_List_Id: 24024, MSMS Job_Run_Id: 10266, Comment:
112.05968	276.28308
175.11171	220.18741
232.1239	223.08603
255.13148	291.38968
256.1084	103.38507
262.12106	107.99763
272.14963	1781.8896
284.09167	114.97792
383.15125	142.01563
384.13068	139.43155
401.14496	165.34863
402.25211	101.9035
442.22922	200.32982
496.15802	118.88632
499.13202	167.2749
515.20703	105.78797
558.16888	114.03377
607.21381	130.17732
618.20245	630.83154
619.18854	198.36566
620.31226	226.54384
634.14453	122.93845
646.18158	574.29224
652.37097	151.43771
661.25714	211.92233
681.33667	111.03721
718.22498	247.43124
731.27209	358.25653
758.21466	106.59932
759.19421	377.98798
773.32367	149.66298
775.27655	492.02737
796.24463	130.94496
800.26703	221.92393
858.28296	211.56776
888.31042	460.1301
889.28387	243.2056
932.28229	404.20859
933.32672	2341.4368
975.37085	364.05609
989.36438	265.98206
992.24731	265.19406
1005.2599	276.50204
1031.3866	244.21544
1033.302	296.69348
1044.382	303.10706
1090.8842	520.86493
1096.4205	663.63397
1101.3596	814.64001
1114.5	1625.9645
1115.4359	798.8504
1117.423	696.5885
1119.2842	772.90283
1123.3872	603.21033
1125.5378	501.44046
1126.3264	510.02957
1133.2339	912.34314
END IONS
BEGIN IONS
PEPMASS=1308.6553
CHARGE=1+
TITLE=Label: I24, Spot_Id: 23256, Peak_List_Id: 24017, MSMS Job_Run_Id: 10266, Comment:
112.05688	447.37256
129.0938	105.15721
157.11523	101.13197
170.04285	1468.9968
175.10117	1051.9137
214.03851	141.08012
232.13458	2728.4836
256.12378	105.82681
283.14194	824.74225
288.16748	320.24106
300.17325	246.30191
301.16574	414.94183
329.12173	549.98865
347.16626	457.25101
350.1123	212.05623
354.18906	150.20372
371.21753	267.37808
421.13501	496.66211
459.17239	289.08875
476.17468	308.55502
477.1955	357.38916
493.23624	388.75232
494.21646	204.39142
534.20398	527.93207
574.2677	217.99406
589.25342	330.31866
592.29034	205.16556
606.27423	769.67511
607.30518	482.38379
647.30286	244.95602
678.29071	234.6815
718.3371	191.27664
720.29559	306.32535
735.29419	197.17241
737.22552	188.96365
741.58618	208.13309
757.34155	269.36343
775.28101	434.29791
792.29932	512.78912
793.29816	322.06067
849.28229	282.38525
901.27087	212.69527
909.28461	266.32895
921.35925	275.20694
955.31201	416.97058
957.30536	231.28375
961.66431	218.56891
964.33966	437.84091
982.30402	257.83627
1009.3314	460.79874
1010.3113	228.79399
1026.3574	1342.3835
1077.4916	525.44171
1122.4299	1088.6174
1123.3792	546.58441
1136.5946	500.51675
1138.4974	634.41394
1139.4697	3068.7786
1140.4266	1606.5574
1141.3594	1122.3997
1221.229	604.47485
1248.4271	1304.2843
1250.4183	618.16565
1262.2565	419.31165
1262.9816	465.60492
1265.431	617.99396
1267.3274	1232.983
1270.5378	971.87982
1272.3927	619.07263
1276.4211	479.34808
1280.5179	604.5036
1281.3888	878.88196
1284.4457	541.58527
1288.6163	544.62653
END IONS
BEGIN IONS
PEPMASS=1325.6801
CHARGE=1+
TITLE=Label: I24, Spot_Id: 23256, Peak_List_Id: 24011, MSMS Job_Run_Id: 10266, Comment:
86.070015	791.97205
112.06084	4294.084
129.08954	1441.4246
130.06281	553.64398
136.04733	578.16754
158.07292	1198.0836
159.0685	1220.2804
175.10185	8357.1201
215.10721	1059.1144
232.13321	39137.344
235.10016	729.89417
272.1745	3246.7366
300.1636	7080.0068
301.16129	2660.1289
329.15359	6557.9727
330.14209	1703.5891
346.17358	2249.1379
347.17215	9102.7549
350.11478	2355.3586
371.19373	7346.8691
421.15274	4471.4771
459.17682	1286.1898
463.19409	1948.149
476.18945	2639.2153
477.20062	3418.9832
493.21609	4652.7021
494.22336	2722.9644
506.23355	2765.0974
534.22217	4948.1196
589.23621	1971.561
606.27979	12439.198
607.27014	6921.1382
647.26166	1520.113
681.26501	1610.6863
692.25934	3072.3938
694.34546	1621.9288
720.25171	11686.823
735.28204	2509.3259
758.28619	1419.6151
775.26538	2422.3013
792.28424	5613.3633
793.28381	3749.9294
805.31213	2032.7313
833.29028	4460.0762
867.271	967.23889
921.30994	850.74274
938.31268	2527.5393
939.30286	2135.3921
952.41229	869.34314
955.32349	6287.4595
956.31628	2219.8965
980.32715	1615.856
992.30591	1150.4753
1009.3478	1842.2311
1026.3672	9004.1475
1080.3477	933.50421
1139.495	6365.1035
1140.4408	2631.4143
1150.4755	931.57574
1152.4503	905.11542
1153.3774	1792.1985
1156.2352	1104.1167
1172.2151	1399.2012
1174.3191	2647.9023
1195.4556	2373.6418
1199.3519	1130.7874
1262.4851	1442.0785
1265.3624	1642.3315
1281.6266	1912.4264
1282.5182	5571.9644
1283.4414	1514.6246
1285.4427	2509.1702
1287.3348	2153.4946
1290.6018	2326.7483
1291.5248	3006.76
1292.4604	2309.0469
1293.4086	1451.5026
END IONS
BEGIN IONS
PEPMASS=1341.6681
CHARGE=1+
TITLE=Label: I24, Spot_Id: 23256, Peak_List_Id: 24025, MSMS Job_Run_Id: 10266, Comment:
112.069	151.73819
175.11482	198.39282
232.12703	683.80511
316.13809	101.36293
347.16687	104.90802
408.3096	103.47877
606.30615	147.06178
608.32922	163.79463
735.22626	175.33896
1139.6892	298.98743
1140.4543	382.15323
1141.3375	423.44302
1142.5562	275.08148
1165.5558	390.39963
1174.4294	187.54124
1178.8468	198.50064
1190.3054	284.5838
1191.3362	1634.8683
1200.3264	223.88203
1251.3982	244.5862
1281.3551	250.82768
1285.3129	315.0307
1288.3058	337.94803
1295.8508	239.28253
1302.4828	209.68492
1304.3628	548.65161
1308.495	333.43973
1309.6106	316.0506
1312.4656	385.86148
1314.2601	275.29709
1315.869	245.15996
END IONS
BEGIN IONS
PEPMASS=1551.7548
CHARGE=1+
TITLE=Label: I24, Spot_Id: 23256, Peak_List_Id: 24022, MSMS Job_Run_Id: 10266, Comment:
513.2699	734.59851
576.2439	238.1093
845.37878	119.91946
879.36798	276.93689
931.38788	106.95255
948.42615	228.70403
959.41534	117.18953
960.38165	133.65678
976.4054	148.92429
1040.4222	106.78818
1189.4263	106.2338
1229.3569	109.63597
1294.51	208.03627
1380.5459	204.11543
1399.4696	200.43578
1401.5322	248.07452
1406.4906	329.66315
1409.593	314.66498
1423.6412	2025.2109
1425.5092	1200.1672
1429.517	226.99483
1450.4768	197.4541
1458.7628	194.03424
1478.4148	361.97058
1486.5957	446.55908
1491.545	647.80725
1493.485	518.82794
1502.5197	406.14651
1508.8035	327.76233
1510.6378	325.68115
1512.4584	359.76443
1515.7101	359.38788
1518.5929	326.0173
1519.7598	478.60834
END IONS
BEGIN IONS
PEPMASS=1567.7465
CHARGE=1+
TITLE=Label: I24, Spot_Id: 23256, Peak_List_Id: 24016, MSMS Job_Run_Id: 10266, Comment:
175.14212	163.75191
415.26929	131.85611
513.28442	1469.8861
592.21625	109.29568
671.35999	275.19028
749.51752	130.30287
833.34924	148.83856
834.33368	338.16202
862.3996	206.81795
879.3703	188.82584
905.32562	152.52209
948.3634	647.9574
959.4046	385.44458
976.40973	443.61081
976.91272	119.70559
977.39917	162.33987
978.41327	184.40099
1045.4086	117.01208
1059.4001	164.84152
1061.5316	379.99838
1103.4508	174.42879
1139.499	132.88148
1147.5078	571.69202
1167.4121	159.15602
1173.5396	278.18961
1189.5105	986.74902
1190.426	301.50943
1220.3552	100.05508
1375.6265	636.18549
1379.7277	495.07199
1385.2239	431.01102
1411.4139	437.71106
1416.5826	703.62878
1423.4498	540.31873
1432.6379	443.362
1436.4357	417.80426
1437.5238	651.05853
1439.6462	1464.6173
1441.522	1275.1
1469.6095	953.32874
1486.7808	1723.7972
1489.5852	1045.7688
1490.5701	1124.8827
1503.77	22741.928
1504.6686	32983.773
1506.5444	10543.128
1522.5869	852.20044
1527.4269	918.20605
1529.5878	906.75745
1543.6548	1316.8326
END IONS
BEGIN IONS
PEPMASS=1854.9739
CHARGE=1+
TITLE=Label: I24, Spot_Id: 23256, Peak_List_Id: 24014, MSMS Job_Run_Id: 10266, Comment:
112.06097	154.25815
175.13715	103.16712
373.21674	195.65341
468.33804	141.65501
485.31641	447.56244
499.25009	124.78369
599.37024	320.58701
600.38477	168.40698
628.50519	807.70898
630.46307	212.8017
696.41815	384.89178
697.45996	178.20528
739.42291	198.13675
741.49652	473.57394
745.34906	377.06506
750.43817	150.01524
751.43713	123.86089
757.4248	152.55188
768.41559	143.83121
816.49658	170.42645
850.41492	123.60192
874.3371	188.80812
894.68518	107.40277
969.87469	111.38213
980.55859	237.12497
987.51172	136.15633
1008.5555	103.18021
1110.5663	985.32666
1127.5734	722.66174
1128.5734	582.78625
1153.5753	507.48004
1159.5797	311.65851
1207.4596	284.57773
1208.569	321.02213
1209.7771	390.06433
1225.5271	8696.8096
1231.7008	290.79449
1233.6578	321.49487
1370.5582	395.04214
1413.7505	367.67972
1453.5796	246.05626
1454.6157	645.75964
1482.6409	619.51025
1484.5128	353.17856
1500.6924	243.14932
1526.7378	399.50342
1623.8138	605.96643
1709.7402	1002.489
1725.934	703.89557
1726.9447	3113.501
1727.8125	4728.9043
1729.713	1962.307
1794.0072	559.48236
1795.7863	612.44672
1810.9977	1270.479
1811.8484	1462.6711
1826.8074	1209.6191
1831.4155	1031.0962
END IONS
BEGIN IONS
PEPMASS=2691.3303
CHARGE=1+
TITLE=Label: I24, Spot_Id: 23256, Peak_List_Id: 24021, MSMS Job_Run_Id: 10266, Comment:
1724.5995	104.62665
1834.9025	166.09851
1910.9915	122.82712
2008.6334	132.35481
2067.0244	126.7009
2113.1355	236.68326
2117.9001	122.72154
2125.3538	326.80786
2169.7703	130.85013
2214.73	120.34338
2241.7312	196.93297
2291.0142	137.66174
2320.9399	218.18471
2331.3557	310.18188
2346.9497	271.44867
2357.4299	196.32024
2380.8142	234.30727
2406.0464	292.49112
2430.3821	207.5273
2432.1396	307.5361
2450.2021	291.17154
2454.7852	328.66745
2477.3132	351.9487
2505.0845	369.80322
2587.9331	410.35089
2598.074	526.39496
2602.427	481.48737
2620.1243	489.60709
2624.8491	409.97797
2639.9829	620.96698
2648.7529	399.48895
2650.8474	886.83887
2658.9851	523.10931
2662.2007	1360.1145
2670.8145	132.7254
END IONS
BEGIN IONS
PEPMASS=2807.3535
CHARGE=1+
TITLE=Label: I24, Spot_Id: 23256, Peak_List_Id: 24023, MSMS Job_Run_Id: 10266, Comment:
960.78076	108.07381
1486.8917	116.26472
1647.6563	115.42402
1917.6202	154.2299
2137.3894	288.4787
2230.9309	254.51852
2438.167	181.9995
2556.0774	224.24103
2575.9839	189.45464
2588.0466	242.4203
2595.0842	279.24515
2630.6519	176.57632
2635.0586	576.85602
2639.6021	192.79535
2644.4036	129.64424
2646.3372	312.4393
2652.114	157.68556
2655.343	139.00604
2706.157	486.66635
2721.2917	377.51505
2743.1028	336.46356
2750.2866	306.26627
2753.9739	471.88495
2755.3569	451.53992
2761.377	319.60886
2766.2964	343.52225
2773.2837	334.93805
2778.5969	429.57474
2780.9651	778.28876
END IONS
