# Supplementary material for: Comparative proteomic analysis of a membrane-enriched fraction from flag leaves reveals responses to chemical hybridization agent SQ-1 in wheat
Source: Front Plant Sci. 2015 Aug 26;6:669. doi: 10.3389/fpls.2015.00669 (PMC4549638; doi:10.3389/fpls.2015.00669)
Supplement: Supplementary file 9 [file Data_Sheet_1.ZIP › Supplementary MS_MS data/spot 122.txt]

COM=Project: wsp, Spot Set: wsp\wsp01, Label: J1, Spot Id: 23257, Peak List Id: 22568, MS Job Run Id: 10265
825.43915	11708.259
841.45966	3164.8496
842.48859	90627.688
847.42523	2820.5928
856.50079	18866.355
868.49969	6723.4775
870.51599	55800.969
875.38843	3609.4233
945.4895	5029.2744
958.53876	3139.1609
988.46136	3880.8491
1004.4555	4139.8638
1017.5106	35455.988
1026.5658	22788.605
1040.5802	11363.643
1045.5377	13160.094
1081.6401	9121.791
1105.4285	6346.8652
1133.5546	2443.3184
1149.5957	45903.559
1178.5859	57926.012
1196.6073	13825.457
1208.6086	3316.0374
1218.5592	2802.759
1224.6329	4052.3606
1243.5862	6680.4209
1260.5704	20863.975
1286.6705	3381.8633
1288.5891	12984.996
1305.6093	21894.357
1326.6198	3734.5356
1374.5802	4837.645
1388.6598	4032.3208
1411.7142	2266.707
1420.6489	2167.8486
1430.7012	2342.3513
1576.7694	1705.1969
1670.795	1400.514
1718.8994	8224.4512
1721.9031	788.58405
1728.9181	5975.3872
1742.8765	1517.7845
1794.7524	2973.0154
1813.8243	2123.4558
1854.9108	5466.3926
1859.7831	2349.9136
1882.9229	1753.4641
1897.9546	3210.5315
1945.9409	1548.7581
1976.9928	4328.5674
1998.9713	1562.1871
2069.0352	1335.9215
2188.0549	3932.6399
2207.1174	4082.2246
2211.0632	6889.6362
2225.1191	21952.215
2230.1367	1267.1038
2233.0486	3042.2756
2237.0876	1120.4757
2247.0791	2637.6555
2251.0984	2748.0098
2549.3513	22428.26
BEGIN IONS
PEPMASS=825.43915
CHARGE=1+
TITLE=Label: J1, Spot_Id: 23257, Peak_List_Id: 24038, MSMS Job_Run_Id: 10266, Comment:
70.03643	120.65959
112.07122	159.15425
129.08235	132.05717
166.02803	128.02281
175.09512	1321.4243
192.06108	154.21075
209.07668	1224.5269
254.15457	126.55272
255.12444	495.82251
272.1394	285.25061
288.1608	574.24579
308.11871	1301.072
372.16452	396.42661
389.16003	1454.6138
425.19025	371.9787
436.12387	325.35422
437.12225	1211.0741
441.14764	334.50897
442.15891	351.7149
443.20258	369.99918
515.20624	446.45786
518.18207	640.91046
520.12683	674.3714
537.18134	399.26566
538.15314	1229.1123
601.15833	470.33191
614.19434	536.17297
617.22284	622.64191
633.1861	520.65558
651.18958	491.29739
654.16614	424.53247
737.29919	1015.7961
742.15491	851.06873
767.19037	698.08405
768.21521	758.86334
769.19647	1066.6804
781.32904	3639.8469
782.25922	1707.4941
783.25049	820.41095
790.29419	1043.6862
796.29797	730.45398
797.22418	920.25128
END IONS
BEGIN IONS
PEPMASS=856.50079
CHARGE=1+
TITLE=Label: J1, Spot_Id: 23257, Peak_List_Id: 24035, MSMS Job_Run_Id: 10266, Comment:
86.07132	264.22488
112.06284	130.81454
175.09554	257.64178
185.09773	153.96358
255.11664	956.73352
268.14395	219.41541
270.15381	203.74055
272.1474	1355.3021
286.14023	744.86987
357.19827	319.22568
367.16318	270.68555
368.18732	547.7229
383.17404	158.30479
385.19748	1116.8347
444.22919	291.11868
454.18536	2555.136
472.19199	3163.407
555.17621	236.00703
557.21686	220.9472
567.25018	594.51593
568.28998	356.52847
570.15881	309.71103
571.25183	560.31824
585.23737	356.75662
646.22675	212.44624
656.15131	231.47354
658.16669	246.03764
797.24768	398.05066
811.31927	443.39441
812.41718	2127.8662
814.26941	1214.642
820.29205	408.5434
823.24554	348.8056
824.32941	387.49802
826.45801	896.12048
828.20618	491.34821
832.22253	342.0899
835.2431	750.56116
END IONS
BEGIN IONS
PEPMASS=870.51599
CHARGE=1+
TITLE=Label: J1, Spot_Id: 23257, Peak_List_Id: 24027, MSMS Job_Run_Id: 10266, Comment:
70.037605	272.66422
100.0832	14954.113
112.05843	1214.8254
129.08183	625.96899
157.07295	313.80551
175.09261	1055.9808
185.063	302.98273
199.11249	1064.9976
230.1188	402.24042
254.13084	321.70496
255.10593	5862.6167
272.12985	8033.5352
288.11667	440.21484
298.12784	430.78992
300.14288	3515.6885
368.16318	1833.1488
371.19141	610.21185
373.27417	499.30234
381.17627	767.8692
382.57446	556.8399
385.17886	2821.3098
399.18048	6432.501
466.1702	1477.902
468.18231	9570.9883
472.19513	3978.7222
482.19092	558.20551
484.1713	965.79742
486.19214	22252.939
571.23688	3597.1667
581.24152	12499.726
582.52686	3148.9304
599.2561	2559.8394
654.27063	532.38593
672.25519	2199.3647
743.29272	1888.5911
753.3139	1267.4796
811.25696	1315.663
812.31274	1832.5435
824.42902	1184.8541
825.40857	1658.3896
826.3924	17505.928
829.26532	1278.9148
840.39996	4925.9517
842.33118	2278.6936
END IONS
BEGIN IONS
PEPMASS=1017.5106
CHARGE=1+
TITLE=Label: J1, Spot_Id: 23257, Peak_List_Id: 24029, MSMS Job_Run_Id: 10266, Comment:
70.043541	1935.4332
86.074287	227.80548
112.0668	1233.2401
129.10095	521.60754
157.10838	256.35104
158.06917	499.25775
169.08316	281.67953
171.09712	791.16455
175.10455	6294.3662
183.1313	875.79407
211.13184	1004.8422
268.15131	3312.2109
305.13092	1958.1047
316.08752	1255.4891
322.16409	8609.2227
369.18323	706.5993
381.20981	603.3443
397.16577	3637.7388
416.14606	645.40588
434.147	769.79382
438.23666	915.68976
451.17331	6204.1758
468.19742	1160.2086
498.17044	759.77661
526.17926	5657.6123
567.23175	2082.6157
580.18121	2219.396
597.2088	1827.3425
602.15967	1087.7034
620.16827	3460.2439
637.18457	5234.6709
645.20966	1509.6229
647.20007	790.51721
673.22546	1591.62
690.237	1381.0955
696.22412	1605.3303
733.24542	1891.064
750.2641	1904.1245
787.28717	1553.7729
805.29895	2196.7766
812.26593	2204.647
829.26904	1440.7102
830.28992	30911.832
847.32202	16069.532
876.3371	1395.2109
891.28381	1741.891
901.3454	7055.8838
918.39423	5104.5117
954.30267	1320.9135
955.289	1791.7878
971.66077	1856.1637
973.46021	2890.5811
975.40759	2879.9707
976.32379	1654.1899
995.43707	1357.3695
END IONS
BEGIN IONS
PEPMASS=1026.5658
CHARGE=1+
TITLE=Label: J1, Spot_Id: 23257, Peak_List_Id: 24030, MSMS Job_Run_Id: 10266, Comment:
70.041954	521.2179
86.070518	136.47859
112.0672	246.75609
129.08707	172.82051
158.06778	281.88248
175.10449	2072.8813
183.12259	209.74283
185.07957	128.60606
201.11963	154.51962
211.1283	266.96652
258.08673	152.80136
271.16132	272.09973
280.15927	416.22107
282.15677	654.15607
288.17245	1538.3456
298.16931	546.81464
329.1008	368.14575
369.18353	436.23407
382.23447	357.46683
410.18854	1006.2238
411.21219	445.52432
417.19937	510.01862
482.2193	1168.4725
497.21365	367.98111
510.18719	563.71075
528.2016	665.16827
539.18878	889.70599
545.23914	768.16748
599.21069	636.85474
610.26508	638.01978
616.22546	1187.3015
626.20959	841.39172
652.23016	593.13605
729.28137	458.62582
739.2583	970.23608
784.32709	407.47665
792.28363	401.23218
808.36499	329.34348
809.32404	3123.377
821.22473	343.35226
826.35437	2754.5242
852.32654	312.13193
853.17969	538.9422
856.25482	317.45825
913.42682	920.34363
956.28564	558.33301
965.32269	740.02307
966.25623	1255.974
971.31171	628.38007
982.43768	974.13153
985.32196	1332.4275
996.52606	1973.9786
997.41858	1863.9524
1001.2396	698.78882
1003.5485	586.7804
END IONS
BEGIN IONS
PEPMASS=1040.5802
CHARGE=1+
TITLE=Label: J1, Spot_Id: 23257, Peak_List_Id: 24039, MSMS Job_Run_Id: 10266, Comment:
129.07266	102.44228
175.10353	495.10019
288.17075	1270.5752
310.17218	134.44589
353.14966	126.77397
358.16333	104.96235
368.21957	133.4054
386.17496	163.59511
396.17661	105.477
403.18857	397.64722
497.30499	121.85127
554.21008	371.19946
595.24664	120.2845
628.20386	142.12782
638.24463	288.69144
639.28033	144.36392
645.23376	322.33981
741.43793	233.24684
753.27332	247.78145
762.35291	209.27647
823.33044	151.28142
824.3208	771.60925
830.27448	265.95154
836.29871	228.10742
841.3349	1076.7488
853.30115	159.15378
855.23718	151.96907
858.30408	403.12872
883.35999	1435.9905
885.26508	375.83304
980.3252	881.43811
986.27716	439.4285
997.50995	581.21405
999.31171	699.64929
1001.2255	527.83978
1004.2909	466.04553
1012.4102	483.34363
1015.25	824.29218
1017.287	897.5625
END IONS
BEGIN IONS
PEPMASS=1081.6401
CHARGE=1+
TITLE=Label: J1, Spot_Id: 23257, Peak_List_Id: 24040, MSMS Job_Run_Id: 10266, Comment:
175.08658	250.73651
228.10228	262.92307
327.17407	289.21057
398.21179	104.17756
426.20932	160.99692
481.24725	629.66876
497.28986	115.21704
498.2522	487.69998
523.19232	116.57579
568.29285	229.29968
585.25568	159.32182
656.26685	185.7036
664.271	188.63068
795.30682	128.70049
854.39221	113.63648
911.21576	382.57529
929.20837	361.69589
979.3017	296.86813
1020.2752	572.44995
1022.3124	307.75412
1024.2516	503.70566
1040.2915	658.35577
1048.2559	450.16388
1051.6527	380.63022
1055.483	354.28827
1058.3282	371.51306
END IONS
BEGIN IONS
PEPMASS=1149.5957
CHARGE=1+
TITLE=Label: J1, Spot_Id: 23257, Peak_List_Id: 24028, MSMS Job_Run_Id: 10266, Comment:
70.036888	453.2796
84.054283	505.16745
112.05912	1111.6433
129.07793	6475.0508
136.04897	524.89551
175.0993	10104.819
183.12819	422.18277
201.10063	385.03897
211.11678	486.15317
242.1627	2305.9253
247.09764	376.34628
265.09747	1342.1039
290.12979	910.22607
330.12845	878.34772
334.11203	5562.9131
347.13181	1767.5223
352.12296	4685.4863
383.16827	916.23871
400.18924	699.00824
419.19479	679.52667
437.20566	1760.7676
447.17398	1320.918
460.18082	866.50256
470.19568	634.19446
497.2215	874.14441
511.22501	752.6524
515.22272	1236.2986
522.18848	561.78021
539.21576	929.96191
540.20978	12362.369
557.22742	19228.504
593.25427	559.29608
643.27203	704.68506
667.28229	422.44388
668.27814	6340.9146
685.27911	6624.9019
690.2663	3140.2161
711.27759	380.79288
775.29968	967.52161
777.42633	435.93008
781.33838	522.22296
798.35645	4151.6812
803.35986	1460.0996
804.33105	420.18588
868.37762	1115.0104
885.37616	4937.5566
968.48315	790.38733
969.44336	1055.4277
975.41821	3291.2896
986.42114	2062.2769
992.50836	707.13538
993.41241	1600.1217
998.27399	761.15546
1020.4349	1470.7017
1042.4785	1730.9552
1070.4894	2061.4246
1087.4481	2505.7439
1091.301	1819.4697
1104.5168	1944.5905
1105.549	18802.25
1107.4164	8664.4258
1115.5452	1540.4004
1119.5157	4423.3354
1120.464	1552.9972
1121.3774	2005.748
1127.3411	1470.9132
END IONS
BEGIN IONS
PEPMASS=1178.5859
CHARGE=1+
TITLE=Label: J1, Spot_Id: 23257, Peak_List_Id: 24026, MSMS Job_Run_Id: 10266, Comment:
86.069992	501.69016
112.05991	1406.3011
129.08455	1066.1096
157.08615	294.89426
158.07379	440.52832
175.09752	12787.067
185.13234	260.7388
213.14192	432.23611
244.0659	390.70969
249.14209	255.64308
250.1066	286.20917
271.16177	1332.0156
278.08994	879.65118
288.18799	2504.4185
370.20148	1127.2562
376.19644	811.75201
379.13129	609.94104
384.11188	607.48798
387.23569	3356.1045
391.15585	1661.0541
402.13846	1295.9851
436.14554	1439.4333
481.11786	1567.5795
498.1413	2006.859
499.13309	1926.6394
500.30151	4764.4546
516.15692	3313.3572
551.14996	1810.5288
622.18628	1236.7273
634.16577	1996.2285
644.13171	1658.8445
646.27417	1332.8049
651.17224	6739.8096
661.15479	3794.0417
662.15314	5305.291
663.33777	15454.23
679.16327	18217.406
747.20782	2987.3796
760.31726	6414.8877
764.23517	3497.9226
774.22278	2078.0327
775.21173	2666.5952
777.35229	5537.2817
792.22528	7976.4097
873.31061	1223.4541
875.36444	1201.6846
878.39899	2436.3635
891.3363	3967.5566
917.36945	1473.551
935.40375	125831.17
937.88672	1099.0225
1032.4253	1634.6573
1033.4207	4793.1118
1050.4495	9091.0068
1052.3516	2262.5144
1115.3813	1725.0957
1116.4485	2826.8552
1121.436	1383.7014
1132.5388	1500.6429
1134.5381	15283.215
1136.4095	6016.5522
1138.2854	2674.6875
1142.562	1965.2026
1143.5338	2083.5977
1144.4619	1666.3733
1149.426	2506.4058
END IONS
BEGIN IONS
PEPMASS=1196.6073
CHARGE=1+
TITLE=Label: J1, Spot_Id: 23257, Peak_List_Id: 24036, MSMS Job_Run_Id: 10266, Comment:
112.06412	168.69008
129.10649	143.33049
175.10605	464.48993
283.12888	181.80896
288.19885	174.74049
329.18539	218.12073
346.15448	362.01575
355.17599	165.33023
441.20642	116.62002
445.21793	233.87535
469.17181	698.91321
470.19363	199.38988
499.23514	240.25452
516.2525	523.89374
527.19891	190.4182
554.22668	377.99066
582.2121	1040.9982
614.36847	174.4454
615.27576	460.31079
653.24744	178.30579
655.31415	191.04259
681.25482	675.80817
685.38843	237.21609
724.27277	236.62808
728.33185	1348.5757
730.3338	137.12981
752.2569	911.10968
782.41516	202.20657
785.3667	451.93906
823.39447	170.51491
840.2207	150.71785
857.33533	195.18959
914.37506	359.3436
957.36273	881.80737
970.48761	358.45273
971.41113	315.61951
983.3783	448.86658
988.16223	256.28735
1025.3175	295.57492
1026.322	352.35635
1027.3993	221.50514
1044.2946	2967.1177
1054.2994	307.36188
1099.5735	870.47076
1138.4075	755.08301
1140.3635	1252.1818
1153.4907	569.76318
1155.3816	989.02222
1156.3264	1343.6313
1158.3254	691.63611
1159.3485	659.49017
1166.4666	544.48853
1172.1263	545.7337
1175.5443	590.25354
END IONS
BEGIN IONS
PEPMASS=1260.5704
CHARGE=1+
TITLE=Label: J1, Spot_Id: 23257, Peak_List_Id: 24034, MSMS Job_Run_Id: 10266, Comment:
72.044426	110.98576
102.03458	104.16895
112.06345	275.01654
129.09087	216.34703
158.06348	126.26652
159.06857	104.2518
175.10243	1433.8113
224.13918	102.12426
296.1026	154.00984
307.07654	232.19531
321.13406	221.383
324.12958	1720.7538
338.15326	597.4325
342.18143	193.88286
358.17258	230.50804
396.1037	150.34885
434.22452	127.97209
451.22635	1628.8373
453.14331	1653.7196
487.15891	470.16324
495.18188	348.98505
551.41272	276.0162
554.12927	216.61003
563.23645	233.31689
580.24701	955.72925
582.17261	2218.6218
600.26569	204.82764
624.17175	648.08185
653.20673	369.47256
655.38647	264.52713
666.42505	473.83112
679.26453	3005.1687
681.22723	1466.4648
709.33179	488.05765
737.21094	496.08496
779.42859	396.32343
792.34949	459.96674
793.22815	452.00995
808.29816	4161.8237
810.22003	5342.3638
818.17511	869.39685
895.31653	1072.9531
923.28607	2191.9348
937.31244	1667.1614
947.49908	264.94565
986.40381	299.09955
1022.5057	335.34717
1039.3925	3259.4102
1041.6151	284.37439
1047.0505	259.06763
1057.3983	576.99725
1058.2822	872.79883
1074.4458	2367.1885
1102.4681	871.99512
1120.4015	759.08698
1198.379	1648.5304
1205.2781	861.54749
1216.5752	1568.6161
1218.4738	1080.22
1220.3074	1596.0509
1225.4799	1180.4637
1231.4044	1153.1042
1240.5117	1571.8679
END IONS
BEGIN IONS
PEPMASS=1288.5891
CHARGE=1+
TITLE=Label: J1, Spot_Id: 23257, Peak_List_Id: 24037, MSMS Job_Run_Id: 10266, Comment:
63.640198	136.1622
70.043625	129.5605
112.06432	312.30823
129.08524	155.3378
157.08835	109.59814
158.08075	112.80919
175.09991	1834.7709
233.10594	325.85062
240.06918	162.68301
261.1362	204.99863
288.19086	5420.2285
318.10242	216.54439
324.13721	274.12314
325.15286	229.28342
348.12915	375.65155
353.16153	998.25592
403.21133	2226.6987
424.18503	1131.0897
435.21616	202.27213
451.24622	391.72324
463.12445	519.67371
481.18103	265.23599
500.24258	300.56601
515.22174	259.51181
518.19482	503.74014
521.19519	224.61032
578.14636	1371.1379
580.23358	339.28918
582.18872	294.01312
605.21252	601.27209
649.16229	372.54648
663.2276	294.56488
679.30371	397.5137
681.20428	302.36093
738.24115	374.70642
759.29565	509.34326
776.28668	619.36316
808.33978	549.4715
830.29492	649.17535
836.34406	827.07166
838.28369	721.79169
848.26355	3119.4907
865.27374	2223.2852
918.41058	378.97098
919.2937	513.51849
935.46674	648.20734
936.30933	1636.6316
946.36768	381.96359
949.42297	228.27292
951.33826	255.27194
983.34644	339.64102
1032.3873	385.67874
1049.3732	1097.3854
1074.34	1111.9547
1121.385	1705.3419
1159.3309	1951.7048
1160.3972	3398.8562
1225.5428	1757.6632
1226.4946	1590.0375
1227.4486	1317.8633
1229.4249	1187.0415
1245.4739	979.75562
1250.4196	1533.1902
1259.3888	1305.0581
1261.5049	1491.9672
1263.2401	843.74677
1265.2948	829.63538
1265.9154	304.55096
1266.7583	643.03552
1267.2811	274.54175
1268.0554	490.43265
END IONS
BEGIN IONS
PEPMASS=1305.6093
CHARGE=1+
TITLE=Label: J1, Spot_Id: 23257, Peak_List_Id: 24033, MSMS Job_Run_Id: 10266, Comment:
70.041176	267.86496
86.077362	252.34338
101.04124	223.41541
112.06152	506.91238
129.08388	171.0634
175.09917	2950.7566
229.12352	157.84006
232.15712	281.58673
233.10722	447.21597
239.09274	254.24219
257.10788	963.4668
288.19351	11577.025
298.15036	341.06134
325.17538	246.90297
348.16605	273.77551
353.16824	920.67383
370.19812	1004.603
386.16901	399.16357
403.21149	5226.1377
423.2312	479.96393
424.1937	442.19427
441.21393	648.80225
463.16138	621.24677
500.19513	323.39334
501.21454	363.65671
518.2099	867.75641
560.19482	410.78799
578.14697	1792.7675
587.22998	404.6405
588.24213	326.13406
605.21436	1057.6024
607.30988	302.10172
649.17859	491.39801
663.2099	471.28979
691.22241	317.65756
751.2066	334.03415
768.23267	617.86664
805.26868	450.96759
810.41241	383.81036
823.2569	767.86658
830.26147	644.91528
831.2583	346.59216
847.37042	455.78796
848.24927	7988.7832
865.2818	6130.4937
894.3028	403.21057
908.41101	507.67496
919.28082	2227.8687
936.32092	3093.1812
946.30597	395.58472
1018.3678	713.44092
1023.2758	517.53857
1032.3893	855.33508
1049.3817	2632.7068
1059.4323	556.75977
1139.3667	809.77509
1148.4366	824.92078
1152.3749	1095.7162
1154.3164	964.0658
1159.4445	972.99353
1177.4476	1592.7074
1240.6187	1237.1897
1246.4301	781.91443
1248.4114	1252.1344
1249.3679	949.67578
1251.4297	1266.2898
1260.4386	1135.3882
1261.4958	1183.9744
1263.4225	1141.0758
1265.4232	1000.8594
1270.5176	1185.5939
1271.5276	927.7774
1272.3971	1264.6957
1274.5431	1486.9369
1275.455	1270.9564
1281.2258	1080.8009
1285.3899	925.27991
END IONS
BEGIN IONS
PEPMASS=2225.1191
CHARGE=1+
TITLE=Label: J1, Spot_Id: 23257, Peak_List_Id: 24032, MSMS Job_Run_Id: 10266, Comment:
129.09952	123.00291
175.10219	278.71677
254.18079	107.2803
360.25351	577.23071
362.28442	105.1703
438.26114	117.46457
489.32095	532.72864
527.33765	146.64232
528.36646	216.04645
551.35364	130.08112
599.28882	193.90065
618.36377	2689.0164
715.38593	131.22504
716.37006	321.19214
733.39569	454.82535
784.33136	197.86798
805.47412	205.64674
806.60071	244.3765
821.49097	162.88107
846.60193	222.54269
856.38483	168.65877
902.9364	128.53856
931.505	127.55856
934.54156	200.56375
935.65033	142.78555
970.48553	134.48697
982.52063	133.49788
991.51544	239.1514
1070.5073	353.98984
1087.4971	901.82642
1105.5951	476.99905
1113.8287	154.86565
1127.4487	318.23364
1128.5553	237.53926
1144.5753	946.44049
1178.7455	181.9774
1186.921	196.82573
1234.5842	722.07782
1243.616	271.41901
1261.481	158.68677
1297.6273	318.28638
1314.641	733.42395
1317.795	242.36208
1334.9211	142.67125
1347.7283	518.99329
1384.6064	103.13474
1413.7195	596.32153
1446.7485	532.99762
1448.8701	171.78563
1454.816	1373.2395
1512.7404	671.8924
1561.6797	648.83881
1572.2618	176.57736
1614.655	143.77643
1630.6445	198.97629
1653.8354	166.13589
1670.7949	939.55981
1671.8689	287.70361
1672.8501	310.79492
1675.0571	277.69815
1675.7452	329.54654
1698.8604	400.29626
1702.7595	306.00113
1783.8734	431.51608
1788.8351	416.68716
1793.7836	195.59473
1809.0908	516.29321
1900.8954	845.79755
1911.6908	294.75684
1927.8851	414.12543
1930.1915	302.39447
1932.7882	841.2113
1945.8258	542.23022
1968.2594	341.1777
1969.0764	317.01279
1969.9788	720.05035
2046.6851	507.87195
2058.6194	287.94238
2067.0376	890.28906
2096.3682	769.50085
2097.9912	706.32611
2104.7766	2572.2458
2154.1697	679.83783
2169.8237	985.25385
2179.335	764.88647
2184.1174	877.02277
2186.8977	1450.6072
2190.188	627.27124
2201.7131	686.27417
END IONS
BEGIN IONS
PEPMASS=2549.3513
CHARGE=1+
TITLE=Label: J1, Spot_Id: 23257, Peak_List_Id: 24031, MSMS Job_Run_Id: 10266, Comment:
86.070305	154.26778
112.06947	174.53192
129.09109	200.11063
228.14287	196.46788
329.19504	505.33685
341.24005	298.86517
346.22144	147.79877
414.30066	269.72714
424.24777	262.69897
442.31589	699.09302
469.20471	356.017
471.25079	334.07452
516.32294	300.44714
527.36047	359.33765
537.36975	271.84128
555.49255	282.60944
558.30426	224.91515
582.34961	145.78099
597.32135	152.70737
615.41113	606.67261
640.5332	198.31245
669.42584	146.5976
681.45111	245.82057
682.3974	178.37288
686.37091	1110.7229
697.43604	157.36505
711.45465	146.3653
728.47351	1409.2484
799.49615	335.41788
857.56757	413.25934
914.52362	545.45294
930.63458	153.60428
971.5506	941.7226
973.73315	240.73428
1162.5488	198.98965
1178.5763	216.82472
1179.7046	524.28723
1196.6637	4392.668
1267.6447	232.0314
1306.8943	213.00522
1307.6497	382.29962
1324.7241	1390.8337
1393.7223	378.70316
1411.7755	1300.137
1449.4644	233.0723
1467.4993	274.13342
1511.9385	184.17799
1522.7562	312.88293
1538.8839	198.24837
1539.7246	494.4534
1540.8506	574.04437
1548.8975	358.36612
1550.7568	215.08072
1577.7646	230.84564
1610.8711	989.36426
1611.8024	629.54315
1682.8774	239.42271
1697.8329	1560.7673
1707.7368	158.47006
1726.8254	177.05905
1784.8668	483.90997
1792.0516	166.93248
1804.1678	370.76422
1839.9872	236.27789
1864.9686	713.98492
1872.9712	232.21808
1881.9685	3011.4944
1884.9403	226.10883
1897.8546	207.76866
1979.7986	361.55637
1995.2018	311.42221
1996.0317	956.46057
2019.6854	208.31705
2106.2795	474.18887
2109.1345	254.07654
2188.9229	325.29178
2222.2703	197.74051
2226.1416	156.70755
2393.1289	510.70584
2396.3569	497.80203
2399.0767	434.49258
2417.1606	565.96332
2423.7234	457.03369
2429.6868	631.7572
2432.9104	421.37967
2447.3054	764.2804
2452.7434	490.12512
2454.0535	380.21942
2455.2471	781.95251
2483.7344	941.89484
2487.0522	1147.2183
2491.8198	852.3421
2496.946	685.71503
2506.5515	5828.959
2507.4341	3410.2029
2509.2737	919.05505
2513.249	736.16998
2514.9436	718.3996
2517.1882	3053.9219
2523.72	823.94312
END IONS
