# Supplementary material for: Comparative proteomic analysis of a membrane-enriched fraction from flag leaves reveals responses to chemical hybridization agent SQ-1 in wheat
Source: Front Plant Sci. 2015 Aug 26;6:669. doi: 10.3389/fpls.2015.00669 (PMC4549638; doi:10.3389/fpls.2015.00669)
Supplement: Supplementary file 9 [file Data_Sheet_1.ZIP › Supplementary MS_MS data/spot 123.txt]

COM=Project: wsp, Spot Set: wsp\wsp01, Label: J2, Spot Id: 23258, Peak List Id: 22569, MS Job Run Id: 10265
842.49585	202746.11
846.39026	23016.527
856.50635	46936.586
870.52277	125223.51
891.46954	17926.736
925.56415	24474.832
940.49225	60668.793
958.50269	164184.16
976.49359	46467.191
986.52649	16049.581
992.48596	79756.625
1001.499	16830.947
1017.5103	13463.136
1018.4765	57914.555
1019.489	534949.56
1033.5004	160009.34
1045.5322	28207.018
1059.5138	12263.887
1081.5074	59933.34
1090.5431	15927.236
1174.5725	14203.785
1179.5735	20988.693
1234.6322	4901.9741
1260.5812	7788.0552
1288.6093	4396.0811
1305.6208	8151.7539
1308.6316	6971.2217
1320.5873	4184.8481
1323.6309	5734.873
1325.6472	7163.5371
1326.6372	6273.0181
1365.6121	7245.4585
1392.7203	22702.566
1410.6799	4829.5562
1426.6404	5961.5488
1453.7032	6421.0654
1475.7236	7332.084
1486.7026	36175.613
1493.7084	9793.0947
1501.8053	14853.328
1541.7379	5738.9658
1552.8295	16424.529
1562.752	59825.258
1568.8228	17124.799
1614.7917	9933.3096
1677.7975	107079.52
1693.7396	10059.616
1707.7583	11467.729
1725.7502	189714.81
1737.7521	9436.0684
1741.7419	135657.48
1747.7823	9274.5244
1753.7681	27846.627
1757.738	25042.125
1769.7627	20767.445
1831.8885	13945.767
1847.8809	12300.55
1993.9491	5691.4106
2064.0393	9043.8643
2066.0637	100617.45
2080.0439	12263.944
2082.0574	95127.602
2098.0481	31653.266
2108.0347	366424.97
2109.5471	13809.189
2114.0479	23035.857
2130.0188	10553.341
2136.0491	22566.471
2162.1003	20855.684
2211.075	16010.85
2224.0837	9929.5732
2225.0918	12965.326
2230.145	4796.6162
2233.071	6860.4009
2237.0901	2739.4587
2247.0911	3553.9307
2251.0874	4397.2847
2253.0991	2553.6238
2317.1897	2945.4971
2383.0979	4222.2568
BEGIN IONS
PEPMASS=856.50635
CHARGE=1+
TITLE=Label: J2, Spot_Id: 23258, Peak_List_Id: 24055, MSMS Job_Run_Id: 10266, Comment:
86.071251	371.26752
112.0659	158.2052
175.1058	394.56543
185.11316	146.10141
246.2018	165.53363
255.11389	989.32404
268.16351	157.07269
270.15088	172.89108
272.14209	1113.116
286.13477	942.651
357.19211	361.091
367.19687	191.41689
368.1748	475.55954
383.14551	188.27481
385.1785	1077.4846
400.21179	171.88878
454.19235	2756.2292
470.20718	237.56921
472.19977	2825.8716
539.21179	228.97357
552.29443	162.0955
557.25775	203.90654
567.23157	852.09326
571.26282	407.01392
573.21075	164.37877
585.26355	305.71841
634.30743	161.58154
654.2348	206.63519
672.25873	456.65945
729.27777	638.60791
743.3479	433.23544
794.30334	599.80548
812.41376	3282.3894
816.19153	684.17413
818.30518	443.52957
826.46436	370.87888
827.35468	731.66968
829.34875	367.7326
836.41559	494.44565
END IONS
BEGIN IONS
PEPMASS=870.52277
CHARGE=1+
TITLE=Label: J2, Spot_Id: 23258, Peak_List_Id: 24047, MSMS Job_Run_Id: 10266, Comment:
70.032997	315.19415
100.08292	19747.654
112.05662	1588.0604
129.0826	812.48578
157.08167	318.48788
171.11716	286.28137
175.09506	1875.3513
199.1163	1436.0398
230.11496	437.92209
254.1277	549.23737
255.108	6437.8081
272.13068	10522.177
300.14334	4577.6406
368.16403	2006.7722
371.19955	1060.6927
381.18549	771.27667
382.57199	719.06293
385.18793	3883.0625
399.18555	8275.9199
454.18152	613.89215
455.14981	695.67126
458.19193	817.20166
466.17169	1495.2754
468.1875	12160.344
472.19626	5227.6826
484.24152	1990.71
486.19656	28924.738
553.23657	1197.9385
571.23914	4841.7676
581.24408	10771.119
582.53137	5599.9756
583.43463	2006.674
599.25049	2898.6416
672.26904	2661.8564
743.32898	2730.0833
753.32544	1996.9517
810.22516	1984.0255
812.32617	2149.3479
813.27063	2033.3475
825.42816	2483.2549
826.41443	19154.877
828.30908	4624.6245
840.44543	5115.397
842.34039	3109.4705
END IONS
BEGIN IONS
PEPMASS=940.49225
CHARGE=1+
TITLE=Label: J2, Spot_Id: 23258, Peak_List_Id: 24052, MSMS Job_Run_Id: 10266, Comment:
86.077118	1710.8569
102.02594	258.82678
112.06458	494.02747
129.07784	235.48093
157.10358	250.04431
175.10327	1571.7522
197.09888	195.45667
215.10867	1264.3492
225.12437	241.2513
232.11629	671.67474
243.10898	649.59497
328.17548	874.43561
345.1936	2337.4712
354.12546	1844.6832
372.12872	396.53152
421.21631	191.43013
432.17163	190.31865
439.19165	1413.9583
441.29007	872.52386
442.25754	225.49623
444.71094	182.07799
457.16702	629.61877
467.18436	3691.8247
474.19022	787.92639
475.20569	331.85666
486.20621	652.42169
509.24222	199.56683
512.15466	199.93065
540.29767	214.30309
569.23883	228.79088
587.25464	3711.554
596.20477	2025.4044
652.33606	263.52438
715.2561	335.92865
716.28149	557.05603
726.23535	299.17868
783.30389	348.80588
794.36865	266.98669
810.50635	733.56146
811.39771	1117.7013
814.23969	321.5083
816.31934	439.04626
828.39319	325.97504
842.43597	555.89838
881.21167	537.76099
882.29987	631.67761
894.57166	367.38354
896.44684	1190.3983
898.29779	1582.408
901.2594	386.81985
903.44006	537.35114
905.39673	319.81061
909.28278	346.37683
914.29767	411.29099
919.33582	410.73492
END IONS
BEGIN IONS
PEPMASS=958.50269
CHARGE=1+
TITLE=Label: J2, Spot_Id: 23258, Peak_List_Id: 24044, MSMS Job_Run_Id: 10266, Comment:
86.068977	2885.1016
102.02742	1294.4805
112.05839	4527.5908
129.08263	1548.522
157.078	1153.973
158.07088	1432.5188
175.09259	12608.733
215.09866	8241.918
225.09393	1403.3059
232.108	5495.3081
243.09995	10127.055
328.14841	5413.9292
345.1756	20565.984
354.11377	4386.2573
356.1618	1115.7684
372.12079	41492.188
432.17371	1182.6947
439.17349	2709.2756
441.26422	1475.1641
456.13669	1104.2118
457.16507	5577.3994
459.27914	1665.666
467.16675	3339.7207
474.18039	7420.2432
485.17328	16793.471
501.12796	4651.8984
513.16467	1984.8276
553.27008	2357.457
570.21356	3422.0999
586.21783	2904.2771
587.23932	40151.906
596.18127	3394.0625
614.18744	26050.344
698.26862	964.47449
699.22998	1526.3983
716.26563	8867.499
726.23834	1268.3376
727.25458	1243.2363
743.27081	1926.1426
788.20831	1202.2926
806.20398	3318.5273
829.3772	29671.832
842.3208	952.9104
845.25262	1078.424
895.35107	2115.1819
896.27063	1571.4945
898.24042	2646.3401
912.44275	2054.6111
913.3689	1579.7501
914.43616	4805.8037
916.32599	4201.8296
917.28461	1398.6188
918.26941	1416.1381
923.39569	3319.2581
933.31775	1412.4471
END IONS
BEGIN IONS
PEPMASS=992.48596
CHARGE=1+
TITLE=Label: J2, Spot_Id: 23258, Peak_List_Id: 24051, MSMS Job_Run_Id: 10266, Comment:
112.07107	101.01082
129.11699	127.24077
175.1053	740.13342
246.13943	126.52907
247.09996	110.35174
288.15329	192.79485
359.13458	100.62353
386.12048	120.71633
401.16971	175.14926
403.21078	239.83766
429.17267	209.29733
444.17212	169.91748
486.20328	675.28912
507.21713	160.63037
533.16327	242.25047
550.19897	1833.6544
552.22137	332.88828
553.23224	399.30072
574.17493	168.46208
590.24756	420.98132
618.14923	131.27585
648.15942	189.17754
648.52704	174.04439
666.32141	275.02527
689.23663	459.98236
690.30951	282.68411
778.28522	266.05353
828.2926	370.73737
836.2923	287.39276
840.2113	1497.301
842.45782	2061.895
845.28601	342.55368
846.29694	420.65942
858.29004	610.85474
884.40216	2308.8687
886.37341	1610.2891
901.40472	1527.0994
902.37744	853.6767
914.4353	986.14948
928.4422	124806.37
930.34027	21637.719
948.40021	1750.714
951.20715	1421.4939
959.33051	862.97339
972.36804	1207.1604
END IONS
BEGIN IONS
PEPMASS=1019.489
CHARGE=1+
TITLE=Label: J2, Spot_Id: 23258, Peak_List_Id: 24041, MSMS Job_Run_Id: 10266, Comment:
110.04713	14299.632
112.06293	6326.7983
120.05721	1833.2139
129.0881	2541.55
158.06909	1483.7773
175.09856	38054.035
205.07356	2199.6033
223.12863	2979.1707
225.08324	3172.9961
251.1208	5319.8052
253.06615	3245.0977
286.12204	4231.0786
303.142	30256.355
366.12823	4824.8311
379.15549	3361.3938
385.17538	1622.9584
397.16623	2097.8162
399.18365	4888.7417
400.11469	5610.2959
416.2038	29304.123
426.18161	3416.0166
432.1611	3270.7659
536.21002	43134.219
553.24475	675137.94
563.22339	5786.1353
576.16644	106889.91
578.23822	40576.113
587.19678	10591.636
604.15613	207613.13
611.42841	10619.75
634.19672	15368.905
650.23431	11310.363
651.21649	35440.605
668.24152	38317.641
689.23553	82170.469
691.22968	23781.807
717.22919	122262.6
725.70563	9000.1045
734.24799	12826.578
773.26599	25321.039
798.26575	10399.486
815.30109	21492.918
844.37067	11747.569
845.29016	60095.996
862.33942	67942.18
863.30322	21203.887
864.25403	12962.891
956.39594	48126.414
958.34692	11223.359
975.43927	12517.702
976.43134	32445.611
977.39246	17186.637
978.34064	13674.317
984.45227	28163.105
985.38397	22235.256
END IONS
BEGIN IONS
PEPMASS=1033.5004
CHARGE=1+
TITLE=Label: J2, Spot_Id: 23258, Peak_List_Id: 24045, MSMS Job_Run_Id: 10266, Comment:
110.04652	3247.0557
112.06223	1565.3503
129.08833	490.55942
158.07339	412.76205
175.09807	8250.4229
219.08876	647.62189
223.13289	703.41553
225.08287	506.65564
242.13487	468.07095
251.12056	980.83533
253.07051	772.3526
285.12927	349.65198
286.12479	964.76624
303.15067	6538.2725
366.13147	1401.9291
372.13199	420.99857
379.17099	694.23267
396.17056	336.23856
399.17667	869.33856
400.10605	1803.6689
416.20886	6979.9717
426.19409	550.25317
536.20605	10146.823
553.23163	190175.11
590.17499	21604.656
592.2406	8524.4385
616.15973	1773.2336
617.15637	1631.9039
618.15948	42717.387
624.00275	2177.5151
625.43207	2263.7588
650.21411	2386.5815
651.20825	9549.5215
668.22693	9241.0898
685.25311	1609.855
703.23676	13536.178
705.23907	3312.0818
731.23322	21977.529
739.66083	1619.9824
748.23431	2178.3237
798.27069	3250.0911
815.28253	7437.5815
831.31	2066.3611
859.28436	14020.434
877.29883	6750.6055
962.43835	4747.0405
968.4837	3355.2947
970.3689	5147.0151
974.30994	12971.448
988.41278	4331.5396
991.36414	7581.8091
992.32263	5011.8931
995.35199	3628.113
998.44281	4249.3594
1003.4406	3471.1389
END IONS
BEGIN IONS
PEPMASS=1081.5074
CHARGE=1+
TITLE=Label: J2, Spot_Id: 23258, Peak_List_Id: 24053, MSMS Job_Run_Id: 10266, Comment:
70.046837	274.08826
86.070122	210.14325
101.04527	1041.2031
112.06627	714.99225
129.0791	262.95935
136.05219	200.2086
175.09532	2906.0759
227.08118	421.96127
242.16866	185.45421
244.10371	168.54637
249.13419	616.86243
276.08801	469.09598
277.11649	644.10803
287.08722	415.60104
292.08929	548.46539
359.15918	273.84641
366.15079	315.62698
384.1387	7693.9106
387.14539	270.8598
401.16531	7515.6821
405.15915	4854.1016
439.14673	308.74347
478.14865	377.1481
513.16089	951.65698
518.19611	336.68915
524.19293	371.79135
530.17883	1115.0275
534.18542	381.05359
552.20496	1144.0635
553.26019	1373.1761
568.15826	671.34119
615.15027	1623.6971
617.15399	1027.7443
660.17755	736.07477
666.07477	536.15015
668.11353	292.7413
669.25098	289.64059
677.18542	1497.0208
678.21979	535.323
681.2218	828.12885
716.29852	296.8945
730.14172	509.84607
788.2038	598.0448
805.25092	1334.5804
927.20319	1280.9447
1017.4264	2516.178
1019.4086	3085.3374
1021.3088	2527.2146
1026.4235	1614.2549
1034.4189	1609.5819
1037.4429	1434.4733
1039.3822	2326.9795
1040.3098	1422.8636
1041.2644	1412.8469
1058.2731	1211.9563
1061.2991	449.24295
END IONS
BEGIN IONS
PEPMASS=1562.752
CHARGE=1+
TITLE=Label: J2, Spot_Id: 23258, Peak_List_Id: 24054, MSMS Job_Run_Id: 10266, Comment:
83.574821	104.54903
101.0506	128.16525
112.05752	469.85776
129.07994	317.25665
175.10048	1311.548
228.14073	300.77658
242.15109	125.72558
246.16652	177.64781
274.14642	262.48764
290.16702	171.73225
304.15805	314.95261
323.15097	245.56194
357.13974	324.18005
371.17624	265.85577
387.18484	410.9563
405.17862	1105.3712
432.20499	1455.525
456.28748	190.94916
459.21805	173.49734
490.24258	525.34082
504.24734	332.48404
512.39484	287.521
518.2254	548.34937
535.22552	312.20981
543.25269	250.70534
553.31378	279.38385
561.24939	1995.0771
598.34674	236.44695
646.29559	1034.359
650.3855	347.40082
662.24469	235.50536
666.53351	340.96204
690.24432	973.20441
727.44708	354.54993
743.36029	298.98853
745.32977	471.01321
776.41223	243.8752
784.34552	257.93805
785.22931	286.79858
801.29169	1897.9453
818.32886	1589.816
900.3656	710.73157
917.38141	1972.0992
925.43695	412.99976
955.48798	586.72833
971.49652	2621.3665
988.55133	1121.3793
1002.4388	1710.9448
1028.3905	779.43195
1043.6681	347.81808
1045.4446	1069.3363
1059.5161	344.48468
1131.4049	1097.2484
1136.4684	452.98495
1141.5167	901.56848
1147.4929	393.45468
1148.4828	501.78021
1157.5591	422.04016
1158.4966	21447.441
1163.3617	372.30698
1256.5381	1112.0461
1258.4083	550.46613
1259.5879	367.60303
1273.5386	1893.8689
1342.5425	1827.8501
1389.5663	661.74005
1393.4874	717.42963
1406.6597	680.03528
1409.5538	620.16449
1412.4595	476.74817
1420.6443	739.70459
1421.5315	543.90765
1435.5371	766.81848
1437.522	609.68805
1481.6339	3122.9211
1486.5619	1085.1138
1502.5536	2087.5557
1503.4667	6223.6899
1518.6826	860.99976
1521.4955	2137.2898
1524.5349	1641.3771
1526.5114	960.14258
1528.6354	1090.3544
1532.5087	1014.8082
1538.6464	855.56647
END IONS
BEGIN IONS
PEPMASS=1677.7975
CHARGE=1+
TITLE=Label: J2, Spot_Id: 23258, Peak_List_Id: 24048, MSMS Job_Run_Id: 10266, Comment:
112.06428	558.21906
129.09755	285.79938
158.07541	223.70074
175.10278	3318.0901
215.13268	117.96532
219.08691	174.02098
228.10516	123.37476
230.21823	384.48203
242.14676	119.1235
243.0995	254.72746
257.14304	365.15634
274.18723	15928.253
284.17358	319.97052
303.14331	282.49612
320.151	431.7952
328.08405	246.46729
330.14819	254.61072
372.19083	890.74658
389.24603	1536.655
401.21826	230.27733
431.22491	658.90887
458.20956	231.02562
475.17255	282.04526
500.23026	353.52219
501.26523	353.9588
518.24725	1031.0448
560.21991	992.50055
574.13898	272.44904
601.29016	1181.2931
611.21844	242.59906
628.29602	231.50061
631.20508	270.26801
645.33887	319.95749
671.27917	470.78708
689.24066	1112.2277
732.22333	510.95139
742.24719	757.21252
744.44635	546.83032
748.31189	1303.666
760.2619	1960.1139
802.33417	686.59076
815.29248	508.81888
819.34003	1959.0283
859.34656	969.95465
867.37329	384.15048
918.39508	1314.9486
920.40613	136.09221
930.36566	612.2428
947.36548	115.91568
971.48785	455.14761
987.38623	258.7189
989.42126	5055.2598
993.60919	206.61761
999.37524	131.94766
1077.4305	359.24863
1118.4325	3603.4121
1136.3402	226.78003
1145.656	154.7041
1156.5483	173.54831
1158.4929	712.4884
1247.5066	1462.4735
1249.4044	563.68536
1257.519	385.65857
1342.5876	188.50529
1375.5385	2090.6772
1383.512	275.93246
1472.5513	1748.3126
1489.5261	1845.0833
1568.5813	5015.0469
1576.5958	1764.0803
1616.5752	1787.2836
1618.6036	2173.1577
1631.3927	937.1261
1633.6733	8717.9131
1635.5688	6490.2129
1639.4235	1046.698
1649.5319	987.83417
END IONS
BEGIN IONS
PEPMASS=1725.7502
CHARGE=1+
TITLE=Label: J2, Spot_Id: 23258, Peak_List_Id: 24043, MSMS Job_Run_Id: 10266, Comment:
70.044632	431.9942
72.056419	567.11688
112.06432	2527.4097
129.09596	922.17517
158.07324	589.65729
175.10339	16702.875
219.09657	674.16541
242.14056	471.84708
243.12102	979.97906
257.15921	1408.7875
258.1463	844.96619
274.18484	81706.039
284.16602	1487.7828
320.15115	1246.2094
330.13193	801.32782
371.19617	1197.1543
372.18436	3461.4775
376.11365	1152.1694
389.21115	8912.5332
431.18793	2597.4617
443.24631	611.79144
459.19	764.27625
500.25555	1283.4838
501.21533	2027.3644
518.24402	3035.1846
523.1731	1155.892
543.21448	1052.9227
560.22723	3551.0513
572.20691	973.47272
594.21393	1520.417
632.25616	1386.3485
649.26904	4691.9941
659.25708	1737.1147
672.23474	1473.8586
689.23853	6263.8857
742.29626	2566.8645
743.24872	2730.9905
760.27417	9913.9492
779.29572	1484.8439
796.31299	5943.873
831.29755	1694.7434
843.45349	1755.4917
850.30975	2084.5579
859.30707	5842.2295
867.33917	8045.3457
877.31885	597.82123
912.34863	865.39783
914.46539	880.17188
930.3443	5358.791
933.45471	638.70691
966.39301	6472.231
976.41187	816.55731
995.43848	875.09601
1037.4268	30131.82
1059.469	833.94598
1077.3843	1500.2837
1078.4197	513.17841
1125.5355	502.54242
1148.5096	933.1955
1149.4674	473.88892
1150.3973	739.40393
1165.4053	423.84253
1166.4532	20930.049
1175.6415	192.77707
1176.5414	817.35663
1208.4565	868.68286
1277.5149	749.92963
1279.4329	455.80081
1295.5048	6476.2793
1298.4446	573.51703
1305.5565	647.49756
1306.4489	816.1153
1405.5402	1114.032
1423.5576	10856.808
1426.5076	1129.998
1433.6063	586.14722
1520.6559	5932.498
1522.5515	3621.7146
1537.6692	4983.0259
1539.5717	2126.8203
1573.5536	1689.4633
1591.5951	4890.2319
1624.7965	3071.2854
1625.6693	4143.4102
1627.5491	2027.9294
1658.7231	2979.2993
1659.8042	1705.0272
1661.6542	5822.0854
1663.6412	7352.9746
1665.598	3071.261
1669.5398	3805.7966
1677.6454	16704.148
1678.4158	17880.879
1681.843	19674.799
1682.7056	32308.115
1684.5663	16424.951
1686.4717	8683.4678
1698.4136	6474.6548
END IONS
BEGIN IONS
PEPMASS=1741.7419
CHARGE=1+
TITLE=Label: J2, Spot_Id: 23258, Peak_List_Id: 24046, MSMS Job_Run_Id: 10266, Comment:
87.054604	138.4026
100.0643	220.49014
112.0657	532.01758
129.09236	258.46338
130.09044	195.08087
159.08597	384.25809
175.10193	3605.3516
214.14409	159.3325
243.13289	252.10388
257.15115	258.82547
258.14902	808.81012
272.17047	260.06232
274.18573	22391.637
284.16565	345.60846
329.21866	354.69089
343.22897	279.58914
371.20303	435.7084
372.18826	915.83594
389.21967	2415.5352
415.20374	174.78874
431.19937	292.01959
443.2377	1288.8982
500.26926	1640.4741
502.24442	668.59552
515.245	608.22375
518.26428	1518.9862
544.2207	1758.9153
559.27734	880.51453
560.26331	1301.4019
573.2265	658.53876
574.29089	514.89642
575.2782	758.32642
603.23578	450.3956
689.22693	597.73114
705.32489	1024.1608
720.29449	1267.2732
748.28607	822.3476
760.29852	1955.3784
777.33844	511.08536
812.32416	966.20367
819.315	643.25073
831.30621	534.57568
842.41779	847.52802
859.34839	2027.7733
883.34296	1042.7532
914.54163	664.23706
930.3811	1857.1985
982.37085	959.81836
989.45123	2254.5029
1036.5018	856.02875
1037.4794	697.2843
1043.6099	985.36017
1044.7729	619.52478
1053.4402	4422.6729
1059.5243	1033.9037
1077.3768	497.56177
1078.3788	243.80908
1118.4559	1720.0444
1123.1207	516.21375
1159.5179	1964.3879
1166.5206	1167.6459
1182.4414	3807.448
1188.5521	393.19669
1193.4783	365.08469
1230.3907	321.34338
1234.5339	1202.1881
1280.556	727.55457
1311.5447	1476.6696
1335.5801	703.17731
1341.5682	738.78674
1359.4561	1780.6072
1369.5375	733.32202
1376.4744	2820.5923
1391.62	732.38751
1439.5648	2120.3901
1455.4462	677.11383
1458.5837	1073.2794
1474.4231	7331.2837
1573.4674	2481.9131
1591.6575	40263.195
1594.5521	9805.001
1619.8367	4265.959
1620.7262	6410.7881
1622.587	3412.7349
1633.764	8625.3223
1635.6597	7131.8979
1637.6042	5139.52
1659.8517	5422.4771
1676.7386	13572.222
1677.8513	286269.66
1678.7422	401739.75
1680.5992	166064.27
1683.4946	17275.447
1687.4752	6737.8369
1689.5869	6761.1973
1698.6891	6970.4312
1703.4954	8225.5068
1717.2488	5875.6489
1720.6554	33027.98
END IONS
BEGIN IONS
PEPMASS=2066.0637
CHARGE=1+
TITLE=Label: J2, Spot_Id: 23258, Peak_List_Id: 24049, MSMS Job_Run_Id: 10266, Comment:
70.046036	138.82677
101.03461	114.52906
159.0574	150.02185
167.10223	104.10455
175.11122	345.06824
227.09242	130.07225
246.14903	530.14441
284.11676	487.17941
292.14917	314.47342
295.15396	139.54474
323.15732	492.20392
342.16907	128.43892
359.18091	431.18594
369.24841	439.65967
397.16879	418.5155
399.2128	362.00894
405.22147	139.40105
418.23734	238.86975
462.26202	202.46825
496.27652	518.14752
510.28513	340.77478
512.27032	354.61572
514.28516	303.36591
553.33295	276.14243
581.35284	453.39664
614.31848	742.47418
632.38721	262.77283
633.33435	1332.2312
650.37616	2663.9668
666.51196	179.70097
684.35382	136.58618
727.39978	598.63623
755.41663	168.29514
760.32855	150.14735
770.37726	335.03229
797.34167	638.94788
798.40979	927.60254
816.42322	490.96768
817.47217	148.78554
858.47681	411.54449
875.47723	556.72681
910.4538	314.92737
912.49646	284.832
930.51544	808.03149
940.41394	221.92445
955.48584	7964.7612
971.44299	301.30783
972.50159	7304.2969
1026.548	676.20404
1027.4476	217.30702
1043.5071	2075.6873
1084.1819	167.17838
1095.4958	145.51398
1125.7094	213.17929
1155.5782	162.29967
1156.5778	1161.4471
1158.6255	437.84995
1168.7738	205.04715
1269.6838	1165.7402
1309.7196	300.7092
1326.6785	8879.1309
1330.7112	211.0132
1331.6357	275.9747
1397.7524	199.48174
1408.6862	309.108
1409.7227	505.82135
1445.5273	192.6071
1453.6378	799.60925
1456.7456	154.41808
1509.7766	741.12054
1534.7865	1846.411
1535.8226	1320.1895
1546.7965	491.58698
1551.9111	2257.8914
1552.7935	127391.22
1569.4271	3823.6035
1577.8068	503.0351
1649.7677	1197.7302
1650.816	1469.6641
1652.7146	540.04333
1667.8835	993.98853
1669.6831	537.40344
1683.5441	226.36137
1819.913	410.2186
1840.5953	372.46143
1854.0271	640.10297
1911.001	571.46539
1911.8276	689.93799
2001.793	840.43622
2002.8993	666.4317
2007.8027	786.08002
2008.651	1000.3077
2011.7406	695.74146
2012.6212	663.01935
2016.0392	638.40192
2033.7113	578.86719
2034.9178	728.6557
END IONS
BEGIN IONS
PEPMASS=2082.0574
CHARGE=1+
TITLE=Label: J2, Spot_Id: 23258, Peak_List_Id: 24050, MSMS Job_Run_Id: 10266, Comment:
70.04464	153.2287
110.05386	152.69727
112.06465	306.55511
175.10936	559.70465
246.14565	1050.7318
274.21982	316.49863
284.11139	619.70673
292.14114	322.4834
295.17688	320.78537
323.16	1039.3778
359.12589	584.02521
369.21411	525.84424
375.19687	391.79056
397.224	837.96698
399.17209	615.06018
405.20667	276.34317
462.30356	437.89804
477.24319	520.75995
510.29764	971.85242
512.31567	1293.1613
514.27246	363.88339
581.3222	746.28247
586.3327	366.27072
614.31738	1185.834
633.31848	427.4837
649.34656	2001.9235
650.39471	942.1261
666.38513	3583.8318
699.396	421.04166
727.38776	614.11426
732.57916	638.83746
755.30743	518.64935
794.49005	404.91434
797.33722	868.3432
798.38617	442.17099
814.40283	731.41687
816.52637	379.23846
832.4267	1047.7468
874.42096	593.56885
891.43134	1046.6315
910.37823	742.14911
946.47284	796.72693
955.47717	1739.3536
957.35962	596.91888
971.47101	13064.275
988.49896	12016.699
1016.6154	521.36292
1042.522	1160.1133
1059.5281	3925.092
1072.7855	386.10226
1073.7129	293.51486
1077.4403	260.85818
1154.4774	175.99951
1156.5563	651.21576
1172.6023	1888.6001
1174.7227	1024.413
1194.6144	374.71204
1212.6946	214.06195
1231.6222	214.32272
1269.6996	756.56592
1285.6312	1668.9331
1287.717	513.91174
1288.9149	762.45117
1326.7081	2438.9683
1342.698	15898.494
1346.5619	564.97736
1418.687	599.38025
1419.7932	442.39203
1434.918	526.8819
1453.7158	980.42383
1550.7239	2957.6233
1551.8363	8822.7588
1552.8031	29597.191
1554.7676	5253.2915
1557.7552	1591.4762
1567.7018	7535.2603
1568.7998	193297.48
1574.7458	5703.2622
1581.2583	2134.8127
1593.5048	1746.0244
1650.7798	1657.9316
1665.7988	1491.4364
1666.7864	2031.9146
1667.8005	1991.6144
1682.7972	600.7088
1683.9128	1203.0066
1684.707	1351.9988
1693.8507	812.53802
1928.8435	1207.6909
1931.7738	5623.2017
2023.8175	2077.8804
2025.6973	3077.7026
2027.7827	1243.0051
2031.8298	1460.7144
2035.8541	1739.2714
2040.066	1211.2549
2043.719	2434.1365
2045.7335	1740.4736
2049.813	1726.1564
2061.7087	1158.4351
END IONS
BEGIN IONS
PEPMASS=2108.0347
CHARGE=1+
TITLE=Label: J2, Spot_Id: 23258, Peak_List_Id: 24042, MSMS Job_Run_Id: 10266, Comment:
70.043999	5130.019
112.06738	13377.487
129.09451	5764.7476
175.10529	43562.359
185.14816	2988.7241
213.14761	4688.5859
227.10103	4944.4517
229.12065	5138.874
246.15524	252583.61
328.15488	6968.7954
343.1843	2888.4182
344.16699	8973.4307
361.19928	16388.41
376.19733	3735.0332
418.23947	3197.5593
424.20383	3355.7656
443.19769	14045.487
444.22388	5102.7495
445.22797	3474.4905
458.23846	2919.0381
462.25214	167759.88
514.23334	9777.2422
559.27179	4640.0244
560.24188	12296.825
571.24512	11829.474
577.27539	24333.377
588.27423	2895.4351
656.32672	13915.305
658.48444	4687.0059
666.42633	6094.501
684.32935	20521.006
690.34241	13927.551
726.37158	3153.8491
755.39014	3681.9258
765.36346	3124.9368
783.37482	25251.703
820.38049	3392.4885
837.39227	23089.354
894.39703	2882.9675
896.45441	13811.726
912.41156	15829.725
967.44543	4274.0947
971.53796	8198.5234
984.45306	90725.352
988.63025	7187.2847
995.49274	6118.9907
1031.4642	3328.1362
1041.4772	3324.6118
1059.5016	9263.7656
1095.4916	3462.9617
1113.4768	27216.184
1123.5037	4464.9385
1124.5146	3373.467
1206.5216	3257.6111
1212.5311	23125.018
1222.5326	3629.4604
1325.6139	18799.711
1342.8171	5859.2334
1364.6133	3999.2319
1379.624	5190.5474
1382.626	44380.121
1409.6418	6722.1787
1434.6566	5020.6465
1435.6647	4509.9331
1436.662	3313.1685
1450.8008	4127.9761
1453.6752	574679.81
1533.693	5045.2378
1550.6812	12642.2
1551.6636	18708.324
1552.6925	10038.688
1568.7637	110088.6
1571.644	9901.0898
1580.7498	7236.333
1592.7386	4125.5869
1596.767	31281.201
1651.6792	4597.1289
1653.6869	4299.8457
1669.7554	79418.188
1672.6638	15626.467
1683.7573	10137.08
1798.8051	4531.6187
1808.7714	4784.585
1879.8087	5265.0474
1881.6754	4993.3228
1884.7244	7534.542
1895.9149	34399.648
1897.8187	25981.221
1964.7762	3839.7019
1980.7904	18793.256
2010.8585	3725.4902
2046.9796	4089.7866
2048.8259	8397.6484
2051.7539	4608.6196
2064.0728	74441.359
2065.9141	58492.266
2068.7488	19627.156
2072.7126	4404.9321
2080.8379	5142.7612
2081.894	10724.119
END IONS
