# Supplementary material for: Comparative proteomic analysis of a membrane-enriched fraction from flag leaves reveals responses to chemical hybridization agent SQ-1 in wheat
Source: Front Plant Sci. 2015 Aug 26;6:669. doi: 10.3389/fpls.2015.00669 (PMC4549638; doi:10.3389/fpls.2015.00669)
Supplement: Supplementary file 9 [file Data_Sheet_1.ZIP › Supplementary MS_MS data/spot 124.txt]

COM=Project: wsp, Spot Set: wsp\wsp01, Label: J4, Spot Id: 23260, Peak List Id: 22571, MS Job Run Id: 10265
842.4989	285596.66
856.5108	63728.449
868.50854	17718.338
870.5257	184989.19
894.49878	24852.645
940.45538	15024.501
964.5022	21790.059
970.54926	15927.508
982.51331	36268.609
983.49274	24703.68
998.54773	15176.953
1011.6208	16221.938
1023.4945	7502.6187
1037.5038	57605.684
1045.5483	29272.555
1055.5134	136084.89
1062.6108	51466.109
1081.5222	8435.3057
1083.5356	7236.3779
1093.5437	20519.695
1117.5269	8195.4834
1192.5182	18522.891
1214.5653	9904.6729
1221.6335	8646.6807
1222.6155	4883.7236
1252.6537	14675.454
1325.653	33423.605
1338.7966	8559.4775
1351.6458	7948.9512
1361.6504	6921.8623
1379.6558	14923.682
1391.6249	15735.714
1392.6141	7729.8398
1407.6152	13768.411
1409.6758	156247.02
1452.7279	27433.678
1456.757	288231.31
1478.7334	11196.845
1482.7672	10827.341
1484.7795	11908.706
1500.7587	54911.43
1516.7511	44829.848
1584.8492	46791.367
1593.7424	68618.375
1601.7841	57770.07
1609.7432	8562.5166
1621.785	8157.3018
1622.7677	10239.625
1625.7448	8494.9063
1633.7781	8046.3965
1639.7804	75340.492
1643.7987	7894.0151
1651.7798	10392.178
1653.7915	22550.012
1655.7904	7125.6768
1882.9413	19481.346
1918.9342	5059.2603
1919.949	2187.427
1966.8882	9809.1533
1980.9043	5830.2295
2072.022	3675.5308
2075.1208	15564.126
2108.0256	2693.7729
2183.1304	2068.6333
2184.1641	69303.563
2210.1384	3875.7024
2211.0959	16242.025
2212.1184	5527.5132
2225.0938	16317.736
2230.1658	7307.9194
2233.0894	6805.5791
2238.0513	6218.6733
2242.0679	4000.9895
2247.0994	5840.293
2252.074	5535.9629
2253.0825	9370.0781
2663.3521	2116.5415
BEGIN IONS
PEPMASS=856.5108
CHARGE=1+
TITLE=Label: J4, Spot_Id: 23260, Peak_List_Id: 24078, MSMS Job_Run_Id: 10266, Comment:
86.076378	1610.6947
100.07854	205.38385
112.06352	1112.3862
129.0934	417.76779
157.09592	259.83401
158.09862	212.73863
175.09724	1303.8401
185.10114	1037.359
230.12782	215.51189
254.14803	479.29242
255.11418	5664.6621
272.14163	6602.9893
286.13831	4537.0151
341.19095	794.30444
357.19415	1232.4783
359.2074	854.88159
367.18228	1425.8889
368.17041	1909.4539
368.57166	770.30487
385.18649	7385.7163
444.20944	998.20026
454.19086	16328.236
470.19586	638.95032
471.24634	651.2973
472.19504	16587.389
486.23636	709.24738
557.23883	854.65594
567.24731	3469.0386
568.5351	929.68762
571.25177	2612.4263
582.33582	606.3172
585.2359	1130.5072
655.25623	632.78088
672.30536	2070.9822
743.35687	1617.1069
798.23657	1272.7122
810.45947	1950.168
812.42407	12555.727
814.30963	3752.0779
816.19299	2533.5908
826.42523	3627.0557
828.2674	2711.4236
832.25702	1295.4209
835.29993	1396.4928
END IONS
BEGIN IONS
PEPMASS=870.5257
CHARGE=1+
TITLE=Label: J4, Spot_Id: 23260, Peak_List_Id: 24072, MSMS Job_Run_Id: 10266, Comment:
70.037582	873.39032
100.0836	56171.004
112.0567	4964.2617
129.08542	2116.9277
157.07993	777.72772
175.0936	3774.3896
185.07576	1185.2692
199.11693	3565.3721
230.11461	910.6098
254.11803	1205.3271
255.10617	19658.598
272.12936	32462.07
300.14691	12572.627
368.16452	5732.2476
371.19751	2721.4209
381.17682	2755.7258
382.55615	1657.8193
385.18338	10716.423
397.14093	2314.9753
399.18329	23781.75
454.18011	1506.9974
458.20621	1863.3079
466.17148	3910.0918
468.18451	36817.324
472.18915	12813.499
484.19586	3720.3857
486.19516	88588.211
554.22424	1485.7775
571.24042	14855.466
581.24622	35899.32
582.52539	9687.2656
599.25763	9668.7139
654.2746	2041.4586
672.27393	8029.395
743.3136	5205.8809
753.28998	5684.8208
812.34143	4688.8398
824.52734	3568.885
825.42004	6133.6421
826.41528	51360.504
828.3114	15369.236
840.42432	16748.387
842.33502	5908.5186
850.38379	3148.9785
END IONS
BEGIN IONS
PEPMASS=982.51331
CHARGE=1+
TITLE=Label: J4, Spot_Id: 23260, Peak_List_Id: 24085, MSMS Job_Run_Id: 10266, Comment:
70.050049	173.61613
110.04201	611.49493
112.06159	205.83281
129.08997	187.95932
157.09946	130.83815
175.1031	1009.0582
225.09177	181.29652
243.08154	208.96494
244.10533	185.15788
251.13333	115.87268
258.08875	156.45712
262.12204	556.50452
294.17926	481.45914
334.13528	544.51086
354.14136	260.6676
357.1655	651.85724
372.13507	1773.5883
382.12909	2710.407
385.21573	279.89731
399.16278	1421.9745
405.13663	2030.8798
433.16046	315.57974
471.17755	1630.5839
476.21039	1714.9276
480.2038	11696.08
495.17612	910.88318
504.1756	5185.4951
512.18866	945.75159
579.23907	3402.3176
591.17578	949.90771
611.25128	4097.1807
650.24896	3013.178
651.25739	970.67389
662.20898	2876.8799
664.26727	855.39697
690.19751	6948.3813
779.26709	1419.2629
811.21216	1135.2783
824.36133	871.00494
826.297	1043.7388
829.26483	1623.5242
836.2782	1281.0305
837.25232	3363.6372
853.39648	2880.3406
910.23389	847.7829
918.37646	926.83929
920.27643	915.16821
922.32025	1323.0426
939.37146	1114.8206
940.33954	1155.5377
941.3089	818.97504
943.26898	1534.5938
948.34558	1340.2368
957.39551	900.62823
962.42676	905.58624
END IONS
BEGIN IONS
PEPMASS=1037.5038
CHARGE=1+
TITLE=Label: J4, Spot_Id: 23260, Peak_List_Id: 24080, MSMS Job_Run_Id: 10266, Comment:
72.061478	438.0752
86.07737	400.62738
110.05531	1455.5175
112.06511	445.48907
129.09431	117.43896
158.08687	207.97775
166.049	105.27081
175.10541	1938.2141
223.13103	164.77341
251.15408	179.80991
255.1597	120.72589
272.16089	312.90662
298.09851	392.51794
318.09216	370.49554
335.12848	1792.2544
354.1257	1034.8928
425.20068	690.95825
427.29871	716.89203
430.13666	473.06509
453.18591	2343.6682
455.13486	7260.4434
457.15826	408.83685
471.24762	266.79132
472.16263	2689.3633
512.27606	212.75775
525.15063	215.93285
543.20313	705.36694
566.27954	348.90894
568.17883	1447.3954
578.20935	283.9191
585.21582	1872.8887
625.23334	248.45882
646.23163	584.6701
667.26257	649.44244
677.25201	762.17676
684.26117	5011.7036
703.30188	1525.91
704.24426	547.21423
705.18433	601.10547
772.3114	530.97083
813.27759	849.77698
835.30347	1381.2952
837.22961	854.0625
852.3996	444.03018
863.32428	1331.8622
881.33038	2495.2432
883.32269	1434.6549
909.2829	2415.6943
946.42566	6868.498
974.39923	1728.1132
976.26581	1243.0028
992.50037	1486.6643
995.42188	2658.802
999.34137	1341.8887
1009.3714	1322.4642
END IONS
BEGIN IONS
PEPMASS=1055.5134
CHARGE=1+
TITLE=Label: J4, Spot_Id: 23260, Peak_List_Id: 24074, MSMS Job_Run_Id: 10266, Comment:
86.073837	522.17316
110.04951	4207.916
112.06651	1372.4226
129.0941	802.72968
166.04832	392.27292
175.10222	6757.335
215.14288	459.41339
223.13057	401.32242
229.09825	510.21228
243.11954	1417.9113
251.13245	1113.7328
298.07602	1402.7423
318.09387	1747.9182
335.12277	7754.5732
372.14313	12275.719
411.13358	1194.7407
412.14081	1387.4803
430.15552	2204.5051
443.21472	1470.959
445.33481	1080.5829
455.12872	34134.305
457.18033	1421.5413
471.19156	14926.88
472.16449	13295.247
482.17874	863.97949
543.2265	1110.0721
568.18097	8575.6211
570.24194	1187.0802
578.15851	738.68768
584.22565	2637.8093
585.20294	9934.082
592.26392	1176.5658
595.20776	1208.55
667.22632	3953.9902
684.25812	35409.852
693.2774	2927.1272
695.26056	1260.8423
703.24402	1285.3545
721.2713	7941.8838
738.31409	1531.0044
796.25037	2240.8066
813.28314	5080.2427
842.38074	1432.7874
853.32092	2567.4478
881.3042	5585.9243
899.32532	7381.4849
903.23877	3048.927
926.38928	26037.855
946.422	5966.7769
964.43475	26204.988
966.33136	4574.3882
1011.4789	4323.2471
1013.43	6321.7588
1015.3059	3525.2639
1020.4703	4626.436
END IONS
BEGIN IONS
PEPMASS=1062.6108
CHARGE=1+
TITLE=Label: J4, Spot_Id: 23260, Peak_List_Id: 24082, MSMS Job_Run_Id: 10266, Comment:
86.071312	381.43582
112.05425	436.46182
129.08812	135.81361
157.07126	136.7155
158.07466	182.60381
175.09747	3345.113
199.16565	317.87619
201.12831	179.98827
202.04901	335.69394
227.15453	736.95929
255.06929	324.32394
273.08499	697.05408
298.16595	474.15201
315.13223	496.71625
321.12662	941.0528
338.14139	917.80731
368.16766	700.67462
386.16107	1489.0493
412.20654	855.64777
434.17755	951.13678
451.21954	1180.0585
455.19785	477.7341
471.23929	631.51068
481.20544	1991.9905
482.21616	757.68817
499.21201	4494.248
564.25214	1241.0048
567.27832	858.78033
584.27069	1812.9498
594.27344	1264.2352
612.27289	1449.6208
613.28461	565.75922
651.26929	4807.7417
706.27228	364.28925
726.24445	364.2803
731.29742	402.37595
742.30109	398.02216
744.41052	338.92151
748.27454	1531.2766
750.27435	346.22043
765.26288	521.87982
766.26971	995.00378
819.30768	453.6785
836.34448	1122.7253
911.29608	1242.6715
949.43201	1073.4098
964.54803	1732.4209
1002.3016	1394.0608
1018.4169	2043.343
1021.3092	1495.6521
1023.2759	1118.8319
1028.4513	1324.7334
1032.5305	1733.0925
1037.2782	1297.6405
1042.4076	1846.6569
END IONS
BEGIN IONS
PEPMASS=1409.6758
CHARGE=1+
TITLE=Label: J4, Spot_Id: 23260, Peak_List_Id: 24073, MSMS Job_Run_Id: 10266, Comment:
101.04898	1614.6769
112.06644	2837.0171
129.0899	1423.8828
157.08189	588.74194
158.08084	592.8576
175.10455	18210.77
228.12404	1223.3457
242.13263	998.80389
255.12204	869.71802
256.12518	974.42896
257.16245	747.51544
273.11292	3533.6743
274.17151	2398.5273
285.14722	2318.3687
361.21173	2926.8152
371.18286	1993.1508
398.2272	1381.2776
418.18207	1322.1646
431.22101	1567.7174
436.15463	2323.6875
448.22919	16708.471
458.21078	1324.7789
475.17831	1255.3602
493.18958	5583.1777
527.21021	1982.1039
546.21478	1096.8787
559.20941	1426.9908
564.23566	4406.5117
566.36566	1285.2937
574.22382	2354.1943
577.23779	4012.8025
591.22522	1100.8184
592.22913	6975.9805
673.28979	2595.8071
690.30835	5605.9155
702.24878	1979.0699
720.26709	4341.1377
783.31494	1746.5671
784.30811	1471.9579
801.32166	3777.4229
816.46069	1277.1509
818.34937	5446.8115
833.31726	3552.9036
847.28497	2791.4229
863.30438	2195.8042
864.31146	1547.328
873.32788	1125.8307
906.36456	1041.2939
917.38708	3395.8933
957.39526	2173.4702
962.38574	1399.3048
974.42377	7436.0361
977.38867	1084.7207
984.36859	969.86005
1008.3168	1405.6588
1074.4933	1119.7628
1095.4001	1432.5916
1120.474	1536.4885
1125.3983	2016.6193
1137.4902	7673.5645
1140.3849	1028.8756
1147.4908	1026.4028
1182.4424	1251.5476
1241.4487	1049.6298
1248.5405	1180.0745
1256.4036	1572.1549
1344.6779	2821.3486
1351.5367	2704.188
1361.7102	3981.0129
1363.6252	2801.447
1366.5681	3875.1709
1369.4523	3515.4114
1376.4847	3825.3118
1379.7162	10456.177
1380.6072	7425.0908
1381.5006	5935.0254
1383.3232	3363.209
END IONS
BEGIN IONS
PEPMASS=1456.757
CHARGE=1+
TITLE=Label: J4, Spot_Id: 23260, Peak_List_Id: 24071, MSMS Job_Run_Id: 10266, Comment:
70.040367	2453.2632
112.06303	11006.743
129.09142	4473.541
175.10327	7561.3872
212.12013	2556.6584
214.11279	2273.4226
217.12434	2530.4451
230.13147	3424.8071
245.11473	3672.0461
254.14774	1927.1019
255.13393	36273.852
272.16196	19576.336
297.15317	6150.6743
315.16287	12612.387
343.18008	2543.0327
386.21582	4277.8623
396.20889	12773.289
401.19635	4038.6821
402.20236	6672.2827
414.22232	10934.04
415.19208	2817.9275
429.21161	2690.9954
472.23047	4443.4741
499.24075	27557.902
516.2652	61803.039
525.23755	6773.502
543.24329	29953.609
571.25946	3510.9426
584.27429	3172.5535
612.30017	4850.9795
624.29095	3351.0789
629.32269	11306.329
642.30096	12841.756
686.3382	98149.164
700.28735	2310.0303
729.29742	4344.606
757.2829	3517.4565
771.31287	7336.9053
798.34796	2615.9734
810.31268	4553.9282
811.65601	2406.1267
815.34937	15560.562
825.33905	3390.8955
828.3291	27803.236
897.49091	2273.0095
913.46259	3270.8059
914.41345	76899.32
923.41101	2031.4442
924.39142	2593.6301
940.45953	3494.7722
941.3941	3038.0933
1037.4419	1705.4897
1043.4437	12180.919
1053.418	3577.647
1054.4281	3365.3794
1124.499	581.92487
1142.5388	19629.828
1152.5513	2096.8464
1225.5432	2942.4849
1243.5988	7980.2319
1245.4999	2648.8372
1314.687	8840.7314
1385.7166	3657.1865
1387.5216	3250.0903
1397.4829	6496.0479
1409.6554	9424.9053
1412.7798	35798.238
1413.6666	46279.914
1415.5382	18790.674
1418.4758	3801.8369
1419.4373	3756.0061
1434.5364	3841.467
END IONS
BEGIN IONS
PEPMASS=1500.7587
CHARGE=1+
TITLE=Label: J4, Spot_Id: 23260, Peak_List_Id: 24081, MSMS Job_Run_Id: 10266, Comment:
72.051727	100.74004
112.05922	535.49579
129.08086	206.02632
130.09157	110.52324
171.09579	185.88435
175.10562	2471.7773
229.12694	134.15579
242.14705	148.03363
255.13774	140.74611
257.13538	271.71973
286.10574	336.63733
300.16272	248.49586
303.16238	492.42209
315.11597	275.75305
371.2218	312.92432
386.15829	331.49622
399.21713	547.20813
414.20096	403.12161
416.22699	372.95123
431.20648	204.39838
442.24075	225.66507
485.2211	620.36823
513.24164	438.4776
539.26935	488.41528
547.27081	1670.1254
556.23584	1500.839
567.2522	609.49884
584.25964	1578.7852
610.29755	289.68158
638.32367	551.14453
655.28717	1660.5919
657.39612	418.96152
676.30603	633.46613
685.25739	542.50531
726.34058	346.53281
737.31958	273.20514
747.2981	1369.3412
754.32709	698.45886
784.35095	218.31808
825.32538	693.57123
832.35297	474.50089
846.34436	811.24805
855.30005	352.91827
862.31134	174.88208
915.38495	317.50562
917.39465	1360.1423
934.32245	186.66139
937.35022	219.75061
948.61584	167.02673
954.39746	687.46442
986.32825	257.48672
988.40784	2139.5198
1038.3723	153.83818
1041.6481	209.83534
1068.3552	164.99387
1079.4659	182.29376
1085.4243	1492.1661
1090.3073	153.68773
1102.4391	3772.9321
1205.6003	162.37389
1231.4949	889.27362
1233.4384	201.90788
1241.5029	418.23438
1348.4075	755.47681
1366.5413	774.46027
1409.5833	1037.0848
1438.5906	1876.4934
1440.5394	865.9411
1442.4858	1163.1091
1446.5914	1062.0354
1452.5475	1081.0316
1453.442	1050.8531
1456.6729	4822.0225
1458.5585	2559.9043
1460.4741	1063.1025
1462.4088	1430.2019
1466.5233	991.20752
1467.402	597.39429
1469.3809	960.90485
1470.5569	497.61404
1474.4529	394.71152
1476.4226	637.28564
1477.5159	861.97302
1479.592	398.99866
1480.3804	527.26843
END IONS
BEGIN IONS
PEPMASS=1516.7511
CHARGE=1+
TITLE=Label: J4, Spot_Id: 23260, Peak_List_Id: 24084, MSMS Job_Run_Id: 10266, Comment:
112.071	131.98506
175.11333	439.81186
229.15926	118.17649
272.18683	161.17145
288.17892	118.24414
303.1796	150.88852
399.21689	100.94916
416.29324	124.9697
557.26538	203.46248
558.14331	106.45449
563.26147	163.82063
578.24078	138.82295
586.24469	111.50505
597.16895	113.34323
655.33289	369.0213
691.33307	138.0966
692.28894	107.22033
748.29633	233.59941
754.31909	115.72012
755.41254	109.2508
940.49371	261.60489
948.66516	171.1949
976.37531	168.119
1004.3839	316.07764
1010.8293	174.03212
1055.4652	219.31401
1072.9434	179.09721
1103.4294	138.41173
1118.4554	369.0087
1156.3706	187.77654
1168.4084	245.29694
1192.5513	140.87602
1202.4418	185.19403
1213.6272	133.27805
1219.3646	183.39171
1229.5068	254.5578
1243.7587	173.65381
1366.5513	4840.5767
1369.5841	962.21381
1396.688	1888.2813
1398.5787	1768.5818
1424.796	1119.6134
1426.6437	981.30853
1451.7472	1416.6263
1452.8367	42981.488
1453.7328	56742.355
1455.6094	14269.761
1459.4525	1060.4955
1462.5721	984.45697
1467.3514	903.4798
1473.6498	572.89825
1475.5217	1104.5851
1477.511	1146.7074
1478.4438	526.16266
1479.4619	581.64276
1481.734	615.36511
1491.5981	877.13477
1492.89	534.08752
1494.7574	1246.7039
END IONS
BEGIN IONS
PEPMASS=1584.8492
CHARGE=1+
TITLE=Label: J4, Spot_Id: 23260, Peak_List_Id: 24083, MSMS Job_Run_Id: 10266, Comment:
84.050964	205.59259
112.06231	409.28262
115.04054	115.68833
129.08984	180.23779
175.0992	661.88721
200.10114	144.88899
244.0961	101.58022
245.11641	130.19412
255.13573	541.73035
272.16791	496.67572
284.1767	160.07419
315.15955	112.16322
325.2308	129.89635
342.27423	144.34801
360.23276	137.08412
400.24475	107.51602
402.20425	190.62752
414.1734	114.32793
444.30185	152.57001
499.28989	380.81003
514.27631	245.17647
516.27759	1811.855
524.34924	146.85275
542.29163	221.90613
597.39557	215.23328
598.26526	147.01418
627.25275	194.84708
629.31042	400.64603
630.40387	179.45776
643.27979	178.38382
671.3363	646.28943
678.18829	213.38794
686.33185	2721.3999
700.32001	174.80296
714.5332	295.74326
735.21429	222.19911
739.36572	164.23065
742.2536	170.06044
770.38721	513.58923
815.37213	425.44217
837.39362	283.45901
863.33423	460.49997
880.68445	342.89252
899.39038	382.2829
904.40454	1062.5034
914.42365	2101.7703
955.57294	357.1351
956.42792	1694.8831
964.44342	440.80606
1024.6495	339.9711
1041.4878	472.29498
1043.4775	498.90775
1069.4702	1547.7859
1111.6663	410.01135
1131.4976	306.81363
1142.5095	847.86108
1145.62	286.92499
1166.4248	194.15192
1181.6289	264.48099
1198.5586	507.98236
1226.4838	193.23402
1243.5884	217.1696
1314.592	718.74274
1385.5305	907.58746
1392.693	374.93188
1394.6061	978.95551
1415.4375	425.25833
1416.3298	495.98132
1419.5085	1351.9945
1437.5614	563.8844
1452.6372	343.83258
1456.6827	809.5166
1458.4451	629.46741
1515.714	1054.0027
1525.4674	1418.969
1540.9554	1537.0841
1541.8153	943.14838
1543.4993	1081.8279
1547.4982	934.14258
1550.4474	886.61353
1555.4697	1560.2216
1559.4719	1718.9753
1562.4329	1199.7295
1563.4727	1695.8606
END IONS
BEGIN IONS
PEPMASS=1593.7424
CHARGE=1+
TITLE=Label: J4, Spot_Id: 23260, Peak_List_Id: 24077, MSMS Job_Run_Id: 10266, Comment:
70.039597	385.57925
84.053329	205.30931
112.06084	644.84192
129.08971	358.22699
169.10922	173.74275
175.10403	3531.6372
197.12007	244.9418
200.13632	245.08893
254.16376	315.52728
255.11923	253.88885
256.12567	224.04628
272.18115	287.06192
284.14575	740.99951
290.15802	422.44659
301.15753	282.59808
353.18555	368.1626
371.20084	309.70932
377.16193	340.11316
400.38577	1647.8234
416.22925	289.52475
434.1842	1072.2046
447.19162	294.26212
504.19919	412.21622
515.22955	490.12128
527.29956	370.23843
580.19501	873.24792
584.32562	357.04865
597.21362	1149.6777
598.31836	484.74103
627.34509	438.72256
643.38544	417.59079
652.33594	490.22311
652.59045	422.92374
669.62531	427.26917
679.39783	542.15692
686.40979	761.87677
706.20428	680.64954
714.33063	909.41278
723.24103	499.21753
770.29614	596.3465
783.27185	443.8172
798.27551	472.26688
815.341	359.68414
838.29193	685.30627
863.28632	3482.97
864.31464	922.26892
880.30469	7290.6719
904.50647	941.36487
949.34991	856.02698
967.30463	1940.2151
992.45062	597.02869
997.40192	1561.4541
1001.4297	866.06708
1005.4877	605.90033
1024.3311	3245.4092
1094.3674	406.96466
1111.3759	2744.1472
1121.4257	707.08472
1132.4218	722.67725
1159.4606	749.11255
1160.4296	936.28992
1174.447	395.18924
1180.431	689.58936
1198.3944	3182.332
1208.3574	444.47839
1220.4957	431.03653
1358.5692	1506.9711
1377.694	791.25989
1394.5818	4228.8589
1396.457	2820.238
1408.5909	712.25543
1410.4304	690.46124
1419.6334	2264.4924
1421.4746	1517.0032
1426.6504	1448.3679
1437.6121	1145.4786
1443.5264	739.59637
1473.5134	6992.2017
1533.48	1649.9115
1534.533	1785.7465
1551.5785	2341.6692
1557.5347	2529.3311
1558.5305	1704.3656
1561.6261	1652.4938
1563.8358	4558.79
1564.6549	7127.8516
1566.5255	4314.2524
1571.4783	2191.125
END IONS
BEGIN IONS
PEPMASS=1601.7841
CHARGE=1+
TITLE=Label: J4, Spot_Id: 23260, Peak_List_Id: 24079, MSMS Job_Run_Id: 10266, Comment:
70.045006	392.44412
112.06273	436.29486
129.08994	165.70758
157.06918	129.49553
159.06558	123.56779
175.11064	781.72583
198.09535	119.19656
226.12239	487.08112
244.17055	269.53378
255.13179	224.25998
256.1348	120.19863
272.1622	484.20767
295.12585	300.7699
313.15305	694.90515
352.14294	288.00452
383.25659	580.23987
400.26022	7319.6001
407.22998	204.4108
408.22247	292.82819
409.20285	460.80258
426.22836	486.18109
453.20456	369.58929
471.23828	617.52368
497.31424	301.30466
566.27087	731.67761
567.63605	307.67157
584.24548	826.74951
595.27008	1620.3019
597.38208	893.01123
612.31464	1527.9215
623.37909	307.04474
635.28241	382.39502
652.31366	4400.4531
669.31409	2218.8508
671.38525	280.28848
726.40839	309.33499
743.38934	227.9437
753.29633	388.29047
758.30475	378.45493
770.3324	344.87317
771.40344	438.56046
790.37445	422.01367
815.32843	3069.8477
832.34912	2080.4063
876.56067	396.2373
914.49194	319.21317
926.54498	639.12378
933.36517	547.73029
934.23029	413.72934
971.47327	307.09729
990.37891	383.48373
999.38184	302.26791
1001.3786	3443.9282
1003.3771	565.35272
1018.3992	2677.5881
1114.478	545.92017
1115.4204	257.90601
1123.4757	410.33353
1131.4468	1511.4994
1154.2748	246.28831
1183.4059	369.97992
1201.4626	1236.049
1211.5625	302.78186
1218.5663	906.97321
1219.4684	928.98804
1243.4152	241.80849
1330.5824	1724.1213
1332.4685	1341.5383
1358.6049	3273.2229
1362.3304	789.97992
1426.6465	1371.8159
1427.5858	831.39276
1434.6681	709.05664
1443.7032	1912.6125
1445.5818	1571.2188
1450.5134	2950.6526
1456.5747	807.56055
1473.688	16789.602
1475.547	9129.584
1540.6055	1637.8069
1544.5177	1835.0929
1546.5814	2236.8811
1558.72	1775.2776
1560.5887	2845.3721
1563.5043	3066.594
1571.7268	3328.2183
1573.6277	1747.1647
1576.4194	1805.8687
END IONS
BEGIN IONS
PEPMASS=1639.7804
CHARGE=1+
TITLE=Label: J4, Spot_Id: 23260, Peak_List_Id: 24075, MSMS Job_Run_Id: 10266, Comment:
112.06637	717.97107
129.09409	401.91272
130.06604	155.63725
158.07719	195.31789
159.08533	171.41794
170.04111	165.10849
175.10643	5154.4048
216.08948	242.45525
230.13419	138.95277
255.1282	223.01665
257.15494	244.18649
274.18689	1184.7357
317.13248	357.51877
322.13763	529.81256
350.15399	980.57111
358.21875	296.68991
375.22446	1023.4315
388.14786	606.2674
400.31012	480.48062
430.19794	326.78625
458.23904	370.08475
459.25937	506.52762
476.27802	1022.4998
487.2121	634.02673
499.2897	391.99658
501.22968	411.95352
572.26599	384.56216
587.32312	376.26025
600.27258	393.77448
604.33826	1140.9055
649.34143	498.09256
656.23468	384.33868
657.25427	495.54214
660.49438	1710.631
674.31885	694.85559
675.27271	585.54016
691.34711	1980.7673
737.34344	548.91107
758.44012	586.05316
779.28351	598.93445
790.40253	1540.8792
815.3869	629.63483
832.33069	748.09247
850.34216	1247.6996
861.40778	2711.7236
904.44324	1131.9962
918.45264	599.54541
930.43732	662.83191
948.42877	36179.477
958.41998	557.37799
959.39825	543.7276
989.47876	572.21356
1018.3544	794.13782
1045.4293	1777.5408
1046.4172	1537.6613
1063.4631	2064.9734
1079.5529	478.9881
1120.4288	1452.8389
1135.6459	413.34848
1142.4036	420.42438
1160.3904	678.25739
1174.5386	687.75635
1177.4954	2326.0378
1231.4839	1198.8068
1240.4169	900.01709
1247.4541	482.668
1260.5288	484.21573
1265.5508	699.00525
1273.6493	434.13562
1290.5465	2333.2932
1417.5229	471.41302
1419.4857	322.59851
1435.6663	632.11407
1452.6897	704.26489
1453.6893	2817.0535
1455.5933	1011.2092
1554.447	1837.5171
1577.6532	2305.6824
1580.5671	3475.8997
1591.6239	2748.1055
1595.8409	7163.5591
1596.7322	14492.508
1599.5374	5701.4819
1601.5845	3103.5315
1605.7153	1943.5236
1609.7637	2334.6614
1611.6494	3686.8831
END IONS
BEGIN IONS
PEPMASS=2184.1641
CHARGE=1+
TITLE=Label: J4, Spot_Id: 23260, Peak_List_Id: 24076, MSMS Job_Run_Id: 10266, Comment:
70.047974	718.30426
86.070808	329.13547
112.06649	1067.468
129.09839	398.45953
175.10568	5643.9858
185.09288	323.83676
219.08476	271.69852
252.13094	354.88632
270.14008	848.54846
284.14252	409.23508
288.2168	823.24951
316.16928	502.36819
355.20761	1228.731
372.19458	368.95114
381.17795	537.9101
384.22778	417.39139
387.22281	418.39728
399.20685	1648.3307
401.28751	729.78772
468.30496	861.47156
469.29337	496.10043
472.35657	1728.0468
512.30933	1305.9286
571.41748	1310.293
582.38141	521.4613
595.32764	1282.5515
599.28711	897.685
613.32684	832.65558
617.30054	1000.1864
658.44177	503.82883
682.34589	318.30417
698.46039	373.03
708.44946	680.73279
713.48492	492.57495
730.42139	1668.8575
738.45886	2222.9526
755.48492	8441.5166
813.41541	1162.915
831.40875	1645.3805
852.50293	3927.4861
855.43237	805.60876
869.50726	3017.5125
926.48315	955.3313
944.50378	764.49982
982.58478	7581.229
1001.8801	270.91763
1069.5767	475.52655
1073.5397	818.66492
1094.7352	514.67389
1097.5902	436.07922
1111.6116	7474.9683
1121.6056	249.67378
1174.3992	310.99353
1184.5867	584.14117
1202.5713	1641.8115
1211.5505	329.84195
1240.6261	2105.4243
1315.5615	328.13171
1316.6921	316.67734
1353.7219	3384.3347
1363.7452	361.1752
1364.5496	327.83917
1410.7047	385.19196
1436.6954	912.56128
1454.7451	3140.8069
1477.5913	309.7384
1511.8444	341.99039
1563.6587	297.32343
1567.8499	10729.38
1581.9374	380.54291
1595.5958	274.81625
1622.8719	522.74469
1696.8872	3072.8921
1700.7111	417.48145
1723.7633	438.97839
1798.0364	1391.0664
1799.8811	558.10675
1808.9473	396.88171
1868.8849	672.2876
1870.038	479.54535
1964.1487	356.35751
1966.1514	2616.4688
1968.0006	1736.8137
2016.6667	469.18213
2020.0286	512.5061
2046.1467	305.79498
2047.9381	935.70642
2054.9363	455.6824
2059.7729	1041.4983
2107.7612	922.57825
2123.0408	1912.9382
2126.7742	2597.4636
2132.9919	1093.0201
2140.2622	9897.4922
2142.1033	6975.6348
2142.9875	3670.4812
2146.8352	1807.3229
2155.979	1212.0918
2160.2102	1059.3988
2163.6414	1029.9155
END IONS
