# Supplementary material for: Comparative proteomic analysis of a membrane-enriched fraction from flag leaves reveals responses to chemical hybridization agent SQ-1 in wheat
Source: Front Plant Sci. 2015 Aug 26;6:669. doi: 10.3389/fpls.2015.00669 (PMC4549638; doi:10.3389/fpls.2015.00669)
Supplement: Supplementary file 9 [file Data_Sheet_1.ZIP › Supplementary MS_MS data/spot 125.txt]

COM=Project: wsp, Spot Set: wsp\wsp01, Label: J5, Spot Id: 23261, Peak List Id: 22572, MS Job Run Id: 10265
811.44366	8789.9727
820.38062	53029.641
842.49872	249069.3
846.39783	8932.1787
856.50958	57856.273
864.47064	9168.1201
868.50861	18400.465
870.52527	173352.78
895.40002	26971.436
940.4516	94665.977
972.43781	15963.107
1023.4904	57476.484
1045.543	22263.299
1047.5452	3028.3777
1049.5054	8115.5815
1056.5137	2715.8491
1076.582	5606.1509
1100.5509	5895.2314
1117.5292	19180.922
1139.5267	7288.1836
1185.6335	2994.7649
1223.6064	10299.084
1259.6575	3487.8203
1277.677	20222.857
1304.66	3875.2598
1308.634	3820.6946
1309.6292	5618.4761
1326.6045	29285.027
1342.6046	2655.9917
1352.6284	3062.3418
1358.5952	2915.1455
1368.6064	2909.9309
1432.7485	2833.8425
1454.7189	2657.4026
1460.7565	3996.7605
1465.7089	2197.0593
1474.7659	4255.1104
1476.7637	1729.3268
1486.7795	2174.2346
1521.7296	5340.8105
1573.7323	11295.758
1601.764	1593.5957
1637.7711	11233.524
1659.7509	4686.1079
1675.731	1776.9578
1794.8062	1389.4238
1864.9315	7304.2031
1880.9292	2659.7371
1881.9116	3218.0979
1882.939	155250.34
1899.9016	6744.4282
1904.9186	5597.7808
1908.9441	3919.2654
1921.881	3704.9802
1931.9148	2496.2109
1937.8806	3514.9043
1999.0015	4631.5967
2024.0457	6911.252
2057.0684	3907.4893
2072.0298	19503.959
2075.1204	127235.56
2076.6387	3352.6597
2088.0227	13243.24
2091.0542	2009.6793
2097.0969	3331.0029
2114.0447	1794.38
2158.0037	2859.0862
2211.0752	11560.786
2214.0857	1733.146
2215.0901	933.02222
2225.0903	8658.666
2230.1538	2568.0229
2233.0701	6374.5835
2237.084	1483.0366
2239.1045	1280.8944
2247.0908	2866.5354
2249.0637	2032.6443
2251.072	2170.7935
2691.2712	1731.027
BEGIN IONS
PEPMASS=820.38062
CHARGE=1+
TITLE=Label: J5, Spot_Id: 23261, Peak_List_Id: 24092, MSMS Job_Run_Id: 10266, Comment:
70.04422	244.73701
112.05894	450.22177
129.08571	201.8998
157.08893	225.31198
158.06339	183.83116
171.08658	181.54419
175.0938	2877.1384
199.07242	273.57745
229.09329	331.99493
234.08504	210.82738
246.12064	473.46786
262.07596	689.10248
314.07645	537.388
377.07111	1633.5135
385.16788	601.64624
400.13947	859.19006
402.15219	641.59277
409.12619	577.29749
426.16632	769.39423
427.14563	9650.3145
433.01974	385.55914
444.16763	87645.93
474.09488	679.41376
541.1322	685.67725
542.13184	4561.1113
558.11047	548.76245
559.15558	2221.2588
575.12817	748.86218
628.14838	741.7063
630.11072	760.99603
631.05963	541.59674
634.05951	924.00629
646.14655	1078.828
706.20325	1125.3394
760.23657	922.41522
762.21765	1179.2162
776.26563	4078.8057
778.21136	2504.2078
784.30029	1047.4374
785.3139	1076.1299
786.27325	1645.4811
787.1792	1128.8804
790.31024	1058.278
795.15149	1211.8867
END IONS
BEGIN IONS
PEPMASS=856.50958
CHARGE=1+
TITLE=Label: J5, Spot_Id: 23261, Peak_List_Id: 24090, MSMS Job_Run_Id: 10266, Comment:
86.072266	1667.8816
100.08885	317.65201
112.06431	901.68298
129.091	308.54218
157.09863	452.89551
175.09801	980.12402
185.10629	1015.3978
201.11055	338.19809
230.12317	320.30591
254.12564	383.82809
255.12024	5701.6807
268.14297	794.90704
272.14548	6004.0986
286.14215	4065.7722
357.19894	1319.8433
359.20947	733.03448
367.19391	1423.718
368.17877	2426.0476
385.19522	6645.2178
444.23355	2089.821
454.19214	14106.414
457.3085	735.03638
470.18854	663.68323
472.19437	16625.646
482.17438	726.85413
539.27081	607.31097
557.25793	767.29736
567.2475	3289.6887
571.26093	2734.1133
585.24982	1450.9614
638.23877	425.49078
646.16095	425.22693
654.24219	672.49036
672.27319	1362.3033
702.09705	2714.625
743.31531	2296.2593
798.17059	1295.4861
810.38586	2257.3438
812.40436	12156.731
814.26788	6047.9883
820.31891	1686.6569
826.41364	4725.4653
829.25177	1417.6514
831.216	1299.8412
END IONS
BEGIN IONS
PEPMASS=870.52527
CHARGE=1+
TITLE=Label: J5, Spot_Id: 23261, Peak_List_Id: 24086, MSMS Job_Run_Id: 10266, Comment:
100.08355	62416.156
112.05692	5144.8804
129.08325	2330.0732
157.08614	861.61975
175.09358	4434.8564
185.07274	915.98334
199.1131	4426.7808
212.1078	703.37463
230.10867	936.65009
254.12132	1314.864
255.1062	22232.086
272.13034	35320.121
298.11511	1777.2277
300.14389	14910.245
368.16458	7336.7134
371.19852	3220.9648
381.18195	3120.7737
382.56964	1769.2487
385.18182	12600.13
399.18542	29339.41
444.21176	1931.561
458.19299	2023.8667
466.17703	6173.9946
468.18713	41712.93
472.19052	15933.453
474.2572	2880.5327
484.18192	4613.2305
486.19366	96836.297
571.23773	16669.643
581.24384	41508.105
582.5387	12544.268
599.25006	10240.473
654.24164	2453.0835
672.26227	8433.2207
743.32117	6484.7817
753.30878	6204.5181
812.32318	5382.5825
824.57306	4839.9321
825.37848	4368.0566
826.40912	61517.711
828.30939	14830.199
830.20575	4742.0161
840.43103	16790.109
842.32935	9060.668
END IONS
BEGIN IONS
PEPMASS=895.40002
CHARGE=1+
TITLE=Label: J5, Spot_Id: 23261, Peak_List_Id: 24094, MSMS Job_Run_Id: 10266, Comment:
72.063408	105.14406
175.09447	825.11957
235.13034	110.58401
255.12476	129.03528
257.11377	184.88823
274.16519	887.79565
311.13507	113.34303
346.05902	105.54282
360.04102	404.85266
378.05518	108.89841
385.15613	140.55591
394.04126	150.60664
403.17773	1603.5958
413.10208	115.26825
444.13943	114.1303
459.07907	272.0094
493.08176	402.00864
494.13562	216.49551
497.13647	289.32806
518.16742	2723.3518
523.0614	581.15277
594.15417	347.92206
597.20868	218.33318
616.13446	469.64542
622.11707	840.2099
624.23962	186.75928
633.15399	488.27557
736.45062	772.85089
738.32111	367.28836
779.21716	516.81702
796.23193	378.58533
834.33026	406.81659
848.4129	372.82498
850.4845	777.70087
852.26587	891.53125
853.23969	639.81586
856.39618	364.31268
857.17621	388.5014
860.29834	178.04231
861.33081	414.29294
862.34381	386.72238
863.021	136.32195
864.33771	163.36127
867.24078	405.76508
868.09241	227.46823
868.39526	357.34372
870.44873	828.56177
872.32538	291.40503
873.69409	160.19234
END IONS
BEGIN IONS
PEPMASS=940.4516
CHARGE=1+
TITLE=Label: J5, Spot_Id: 23261, Peak_List_Id: 24089, MSMS Job_Run_Id: 10266, Comment:
70.044022	754.73138
112.06835	1775.6499
129.09746	872.34564
157.09413	547.32849
158.07605	474.52457
159.07613	7756.9897
175.10078	6174.8809
199.09622	989.84296
216.12001	510.22781
258.11642	1686.3624
259.11276	1517.563
283.12189	2560.4521
311.11307	7671.8687
331.16608	1898.4929
338.14789	1120.1418
356.15225	43655.473
368.12131	1077.1547
373.18094	12221.622
402.18549	1036.0658
421.13742	1919.3784
427.1767	17808.092
444.20013	9122.9424
497.14163	18019.123
500.30682	822.2782
502.09589	947.1452
540.19031	1061.8478
566.18658	907.46039
568.1618	11185.3
596.17065	1775.8813
613.20459	4878.022
630.22351	7777.0693
637.16748	746.50098
640.19775	755.66785
665.19958	1882.741
710.29065	901.8183
749.17126	897.1524
766.21265	750.58911
776.28394	1022.7446
777.24585	760.85895
793.2912	4044.6409
803.23682	1174.3398
809.29388	952.80762
842.38611	1291.4658
849.29181	1690.3912
880.28735	1151.5643
882.26489	1041.4237
894.39996	1830.2343
896.35992	12989.053
898.28442	4179.4673
899.26727	1338.9686
900.24481	1606.8317
905.33374	3213.5811
914.18903	1709.5231
918.31134	1639.0688
920.43152	1157.8131
END IONS
BEGIN IONS
PEPMASS=972.43781
CHARGE=1+
TITLE=Label: J5, Spot_Id: 23261, Peak_List_Id: 24096, MSMS Job_Run_Id: 10266, Comment:
70.031181	123.33867
112.06048	171.44852
120.05027	100.25095
129.07742	107.56086
175.09962	635.19537
191.0768	111.33407
272.10977	109.11494
283.13092	141.76755
311.09195	218.69359
356.15176	1642.1921
373.16245	465.23334
427.16412	733.90515
444.19699	3228.3455
498.12024	202.10074
515.22644	271.63647
528.05261	133.95909
529.10724	1298.8524
554.13251	213.28288
582.12677	113.75627
589.42676	164.23819
600.12732	348.67065
643.13818	218.21916
645.17249	3001.1951
655.13153	317.36606
784.20032	340.57349
803.24054	528.32275
809.29248	418.59818
818.1333	667.93774
820.25171	420.70444
822.21326	808.43164
836.26154	344.62454
839.29089	8252.6133
843.29218	393.15009
849.22192	453.44656
853.21619	372.30093
881.32477	833.7793
906.39447	583.09344
908.34003	6489.8926
928.29144	1183.337
929.28033	700.61499
930.26611	957.73346
934.18201	682.03491
937.40369	665.11224
940.40198	1596.8945
948.13739	620.66602
950.35382	711.77484
END IONS
BEGIN IONS
PEPMASS=1023.4904
CHARGE=1+
TITLE=Label: J5, Spot_Id: 23261, Peak_List_Id: 24091, MSMS Job_Run_Id: 10266, Comment:
72.057915	300.51682
112.06631	373.27911
129.08551	236.67265
136.04555	158.29297
147.08817	169.07346
175.11436	1093.0439
185.08727	145.50055
231.05217	200.53645
235.13551	399.81876
239.13428	150.89661
255.15767	165.77339
263.10638	618.97736
274.16061	963.07764
286.15732	1349.4941
303.20038	1110.8528
360.05939	965.58081
378.1181	516.07361
385.21927	1582.1981
402.23798	5792.9229
444.29013	663.80896
458.12234	671.87146
459.13419	814.69604
493.1275	1369.3113
514.23358	1425.287
518.18573	1263.3864
523.0838	1698.9967
531.245	14527.046
594.13611	1741.3583
621.19684	720.59174
622.14014	3063.8059
628.22516	968.00562
629.22589	1912.5127
646.24182	21065.842
679.26099	3297.207
706.28894	618.62128
710.27295	953.89862
721.20081	691.49091
744.20996	3078.7019
761.23608	4485.7158
794.27777	2271.5991
795.27118	791.55798
823.1958	676.66162
849.29749	579.49945
851.18976	1116.177
877.28363	8259.4473
894.29651	2919.9705
895.30383	99084.305
907.27985	1661.5555
924.33966	2237.2729
980.31354	1705.3926
981.34845	1491.736
982.33417	1651.6775
983.25146	1317.2546
988.36945	1487.5974
998.21716	1189.7018
END IONS
BEGIN IONS
PEPMASS=1117.5292
CHARGE=1+
TITLE=Label: J5, Spot_Id: 23261, Peak_List_Id: 24095, MSMS Job_Run_Id: 10266, Comment:
175.11678	170.44983
244.15453	116.08828
256.08978	120.9397
354.20306	199.53474
356.51859	117.43943
369.19766	201.76578
372.19125	548.47644
426.15143	116.91091
442.12964	130.85228
452.18634	145.77557
470.18259	419.57813
483.22855	138.31056
501.2067	571.22815
506.16992	149.10287
547.18243	247.45155
599.19196	138.98891
617.17944	308.68033
618.20996	197.41339
646.21625	154.5757
648.25555	1217.0997
652.08978	174.9173
702.23779	321.11447
715.24005	301.83862
728.29932	326.82013
733.24744	332.14328
746.24121	1349.1688
747.258	364.42126
749.2818	1957.9304
763.25378	641.24933
812.38556	288.03128
848.29224	300.51804
856.24304	457.87387
874.32263	1370.8088
875.28204	366.37399
945.40387	1025.1124
948.27563	443.73117
991.34204	351.55734
994.27045	584.4798
1002.4687	2390.7717
1005.3588	499.70071
1047.2428	380.06665
1054.4321	324.93811
1056.4109	355.09259
1073.463	1086.8248
1075.3801	676.24652
1076.3408	638.75427
1085.355	864.79865
1087.4545	538.62842
1091.1432	329.41302
1092.3081	429.73367
1095.2427	384.44748
1096.2909	389.3223
1096.9619	331.54977
1097.4679	414.09637
END IONS
BEGIN IONS
PEPMASS=1223.6064
CHARGE=1+
TITLE=Label: J5, Spot_Id: 23261, Peak_List_Id: 24100, MSMS Job_Run_Id: 10266, Comment:
175.09344	472.43503
303.20358	460.46729
330.13052	169.46059
399.65652	100.01187
579.25073	1146.4063
627.19818	213.63353
645.22852	116.63485
664.39764	123.32861
676.28955	157.31969
677.25745	106.36376
694.24957	131.98721
718.28778	110.69479
764.23541	195.90144
830.2771	387.45627
850.31543	216.68735
852.21399	105.6221
880.40076	100.44515
893.66785	111.26306
894.36823	689.61993
895.32562	227.79623
901.19568	158.12486
939.32257	169.11522
942.39661	143.21184
1023.4201	252.57874
1035.9095	205.68095
1157.3746	292.18704
1169.3364	297.18091
1177.4047	467.96255
1179.3519	475.51761
1181.4487	1039.1075
1184.3789	477.87158
1185.3948	609.69525
1193.5363	586.37823
1195.3716	766.68152
1198.2549	351.13541
1201.8669	477.37183
END IONS
BEGIN IONS
PEPMASS=1326.6045
CHARGE=1+
TITLE=Label: J5, Spot_Id: 23261, Peak_List_Id: 24093, MSMS Job_Run_Id: 10266, Comment:
112.0625	214.62753
129.09821	158.1255
159.06812	342.5582
175.092	561.79089
232.1245	667.77979
272.1683	135.26424
290.13657	414.58389
311.12396	143.15746
313.24512	197.58862
329.13962	127.34515
347.17755	231.65077
355.16431	119.53648
371.19168	218.30666
405.16583	398.54855
431.17224	100.08035
444.23111	125.93142
477.13354	143.64841
497.20123	204.38113
498.26096	216.3269
543.24359	251.16591
561.22278	293.26163
568.16199	526.59729
585.17932	127.21818
586.22296	199.60739
606.25366	241.82109
607.25836	170.72493
644.297	146.27222
700.27795	251.72127
717.26318	164.77028
725.30188	372.72894
741.27728	315.64246
742.29773	482.92084
758.26215	253.12872
759.25574	849.4093
796.23004	294.30698
813.26276	416.1384
829.35327	251.98045
830.31543	315.55048
879.35156	503.74625
896.35516	651.87817
922.35999	1632.5156
939.35455	3491.8691
965.36023	917.63153
984.40369	377.53503
1016.3738	678.7865
1036.3818	1115.3115
1037.3712	9680.3496
1054.3599	1850.1948
1056.2878	337.88315
1080.4519	1954.092
1085.2251	1959.6349
1119.6772	1252.8889
1152.4302	51673.75
1154.3324	15464.755
1169.417	2778.053
1170.4436	18490.393
1172.3369	5627.6865
1198.495	3762.0059
1200.3674	1796.3512
1247.4646	1250.1451
1264.5161	2891.2251
1266.5573	6234.3335
1268.3729	5089.1167
1281.618	2876.7532
1282.6322	3919.2805
1283.4948	6307.6211
1284.5775	14824.216
1286.4116	7988.1406
1290.5358	5155.4961
1292.5144	3561.5105
1294.4873	4099.1958
END IONS
BEGIN IONS
PEPMASS=1573.7323
CHARGE=1+
TITLE=Label: J5, Spot_Id: 23261, Peak_List_Id: 24098, MSMS Job_Run_Id: 10266, Comment:
175.10031	329.7269
360.19226	106.63157
416.31268	107.19643
487.3132	481.10132
616.34564	1771.8081
702.16925	203.77768
704.37213	130.86192
713.28369	136.91426
714.3642	201.54501
730.23883	235.45723
731.3432	388.39777
816.2359	158.42566
827.41138	154.36722
843.28442	187.05116
844.39362	436.86136
958.37152	522.28149
960.37256	153.81319
964.39862	342.0303
981.45715	263.92502
982.57843	183.51962
1043.5754	162.82843
1087.2899	419.11539
1099.9397	172.04344
1109.5088	1369.8644
1112.4221	165.71878
1117.4232	129.06577
1132.2742	131.47153
1158.3024	498.30417
1221.4623	244.88873
1238.5725	2660.0073
1241.4784	331.69824
1256.3752	209.44815
1337.3505	272.11594
1354.5148	394.74271
1399.6223	296.10254
1400.6564	216.25151
1402.4642	248.53194
1404.4371	346.8786
1409.5181	227.24477
1418.5195	402.07114
1444.5901	440.51913
1451.5	296.54102
1458.7151	690.55469
1512.7063	483.91742
1514.5646	344.75739
1516.385	351.85788
1522.6643	473.59775
1530.6466	346.58054
1532.5709	487.01605
1538.5046	411.70743
1541.9318	404.35995
1545.5505	401.20062
1547.5756	435.87097
1553.552	556.9715
END IONS
BEGIN IONS
PEPMASS=1637.7711
CHARGE=1+
TITLE=Label: J5, Spot_Id: 23261, Peak_List_Id: 24099, MSMS Job_Run_Id: 10266, Comment:
763.32214	494.94031
875.25995	153.39552
976.45245	242.83083
1056.9442	102.89075
1091.4175	339.13089
1192.4868	337.80142
1244.5618	121.69775
1278.7186	120.87853
1320.5023	133.03416
1327.0736	113.61651
1375.9169	225.04457
1393.9818	188.27359
1434.5325	154.61511
1448.7992	100.05079
1452.6925	124.71817
1467.6351	332.41959
1555.6262	291.03284
1563.9113	361.18912
1580.527	310.74432
1581.4354	312.71146
1586.6323	334.48325
1597.6063	493.65671
1600.5237	606.57123
1608.7894	382.58865
1611.4983	362.48032
1616.9124	336.49136
END IONS
BEGIN IONS
PEPMASS=1882.939
CHARGE=1+
TITLE=Label: J5, Spot_Id: 23261, Peak_List_Id: 24087, MSMS Job_Run_Id: 10266, Comment:
70.045929	822.76404
86.079979	824.90125
112.07172	2488.6765
120.06554	622.89465
129.09682	1498.6346
158.07706	494.70383
172.1042	574.36011
175.11188	16322.53
185.1517	580.12842
213.15785	1043.5906
255.14873	736.29535
283.14728	2848.8184
288.20688	2053.0085
316.16345	1166.2546
328.20496	1435.0394
352.16663	1681.7216
359.25702	2212.219
370.19064	2916.1687
411.23468	2451.3945
416.27081	4544.9707
429.24341	3766.2622
455.28372	1172.4905
465.27142	912.35114
483.27991	1251.6344
530.38385	949.81342
546.30847	1390.6106
548.33856	1666.1614
558.29413	2098.9202
563.3446	5226.6421
576.30841	1987.8038
580.28168	1082.5881
581.24921	962.72791
598.29431	8431.3623
693.3576	1597.1329
710.39825	92475.438
717.34991	2922.6541
745.34656	3420.261
790.3454	927.49353
807.33423	698.55096
808.39447	5343.9341
825.41437	8140.9717
835.40186	974.92194
846.38007	813.68579
858.37256	1044.6464
864.3739	2128.0195
892.36426	1754.91
928.61658	1034.8508
938.4873	4927.9653
945.38208	1056.7308
948.42639	919.35162
992.42926	1070.7728
1007.4687	911.68573
1020.4363	1909.1454
1025.4838	7545.1733
1035.4836	1331.1523
1133.527	1413.9922
1135.5596	1674.8589
1150.5103	1389.2446
1153.522	4760.6938
1155.5637	888.60571
1173.5026	845.08002
1193.5085	712.0368
1210.5378	2827.7288
1220.5381	2370.6094
1238.9272	712.19543
1250.606	697.60345
1265.6017	2279.6636
1273.5634	2204.3579
1290.5906	10910.523
1293.5453	1311.0326
1303.6146	878.36951
1305.6072	1082.4019
1306.6624	1130.5653
1307.6003	26453.15
1364.6272	930.1026
1437.6667	2477.7834
1454.6896	17844.91
1511.6838	4554.6514
1514.6581	2200.1975
1525.6836	822.34467
1537.7948	3973.3711
1538.7291	1692.3728
1555.7683	124097.55
1557.6677	53085.457
1560.5063	4752.2329
1570.136	860.2356
1653.8304	5684.311
1655.7065	1715.3599
1670.8412	6381.1079
1672.7411	3453.9092
1770.847	1715.6888
1830.7666	1790.7618
1839.1605	11178.349
1839.9679	11348.196
1841.7775	5719.1455
1843.6273	2934.7156
1850.6572	1854.2365
1854.8531	4457.0493
1859.8625	2140.0137
1860.6482	1800.1575
END IONS
BEGIN IONS
PEPMASS=2075.1204
CHARGE=1+
TITLE=Label: J5, Spot_Id: 23261, Peak_List_Id: 24088, MSMS Job_Run_Id: 10266, Comment:
70.044884	649.30298
86.07679	848.13361
112.0663	1408.7007
129.09088	529.47992
169.1114	739.2688
175.10712	11109.509
183.13605	679.40723
197.11923	2044.8282
211.13814	1542.2339
271.16705	935.7616
282.19775	447.54889
288.20706	1202.8168
310.21893	5885.7798
381.29471	1513.986
388.15897	614.31024
402.29413	483.17062
409.30115	6794.6997
411.30173	405.38174
456.33734	427.83347
480.37012	777.75684
481.33206	3580.0222
492.32516	528.93683
498.367	8541.4707
508.35242	2699.9246
510.34579	654.87982
516.31555	2792.1741
552.35852	1457.0066
569.38873	4756.0537
609.41809	1234.6956
622.23743	454.37469
666.40259	724.87708
710.383	881.82507
715.44403	448.81686
722.27228	720.93909
732.44739	4555.1489
759.39624	869.29651
780.43506	586.82251
796.46954	957.96985
818.36517	707.99139
845.49829	6003.0234
855.51001	481.48273
895.48309	1803.481
928.52234	769.86761
929.52942	646.70605
946.55591	4384.583
956.49323	481.37347
957.47955	580.37836
1014.4935	539.67883
1016.5217	1217.5916
1033.5574	5282.5967
1042.501	1158.8706
1043.5966	755.76453
1129.5071	743.41992
1136.6381	1744.8557
1162.646	689.78357
1180.6177	67439.984
1190.5951	2066.7542
1198.1088	629.11847
1212.5947	2211.0967
1221.8894	581.11499
1234.6085	876.59796
1249.6752	635.52563
1251.6515	599.90979
1260.6187	1225.9556
1277.6248	2251.2607
1278.6119	4207.4688
1295.6323	12469.368
1305.5433	979.6673
1344.7153	772.39752
1360.666	966.09528
1376.7004	740.0965
1392.6289	7082.7246
1409.6708	2119.9712
1410.6779	1115.8026
1466.692	9310.6973
1472.8234	445.32059
1476.6503	1234.557
1479.7217	667.8252
1549.6665	671.84143
1555.6799	1253.7408
1557.7869	409.349
1567.7594	5585.9922
1570.6417	698.92719
1573.1937	405.38446
1577.668	1119.5219
1666.8691	3584.5222
1716.9352	1228.0747
1766.0071	1295.7467
1766.8597	1883.6981
1880.022	2068.1868
2005.8925	3085.5095
2015.838	4095.2739
2017.7603	1971.7449
2022.8649	5010.2495
2023.9026	68530.531
2031.4491	12591.63
2032.1748	6776.5981
2033.0577	10159.293
2033.9543	14076.151
2045.0667	2578.0139
END IONS
BEGIN IONS
PEPMASS=2088.0227
CHARGE=1+
TITLE=Label: J5, Spot_Id: 23261, Peak_List_Id: 24097, MSMS Job_Run_Id: 10266, Comment:
175.11964	323.86588
498.44684	163.40773
516.3847	588.52417
569.51239	125.32269
631.37335	117.52769
710.56519	399.93964
732.664	137.67902
759.42542	408.63336
888.44983	121.33237
1158.8448	189.65544
1169.5942	167.34674
1180.6763	195.94057
1196.729	314.5098
1202.9727	138.89206
1211.5477	247.31317
1213.7029	320.91824
1226.6147	168.41052
1229.6151	179.00204
1254.6453	329.04892
1255.6962	294.89099
1285.734	284.2865
1294.5486	103.63519
1298.8412	211.58087
1300.8715	274.43649
1311.645	141.65869
1337.5916	113.83981
1405.7273	165.27708
1511.6606	408.82483
1516.486	161.18312
1528.7405	244.70381
1539.9785	137.96272
1555.6876	1105.6589
1577.0507	115.25463
1578.6041	258.27234
1584.7104	230.46176
1640.7994	188.80386
1667.745	312.61423
1669.7056	191.67035
1685.9663	247.52682
1720.9719	232.63683
1735.6252	319.03531
1755.8077	226.01097
1937.8656	1632.3464
1940.8912	1903.5052
1954.0457	2095.9866
2024.3385	13816.28
2025.1578	24422.818
2027.0007	10457.855
2028.8269	2352.5574
2029.7284	1853.2075
2035.9331	2463.2854
2048.8833	1636.7689
2052.8374	4170.2656
2061.6753	1786.4799
2064.8516	679.62207
2065.5981	1758.6205
END IONS
