# Supplementary material for: Comparative proteomic analysis of a membrane-enriched fraction from flag leaves reveals responses to chemical hybridization agent SQ-1 in wheat
Source: Front Plant Sci. 2015 Aug 26;6:669. doi: 10.3389/fpls.2015.00669 (PMC4549638; doi:10.3389/fpls.2015.00669)
Supplement: Supplementary file 9 [file Data_Sheet_1.ZIP › Supplementary MS_MS data/spot 126.txt]

COM=Project: wsp, Spot Set: wsp\wsp01, Label: J6, Spot Id: 23262, Peak List Id: 22573, MS Job Run Id: 10265
841.47107	5614.6294
842.50073	224198.41
854.50513	7597.3472
856.51208	45991.039
864.47375	14154.107
868.51141	14822.986
870.52716	132681.34
892.50165	6340.8828
912.54688	14513.203
940.4563	7414.001
958.55438	6641.1616
1011.6204	5000.5659
1023.4608	39028.563
1039.5967	11752.936
1045.5454	20459.783
1046.5686	9740.5361
1067.5242	5588.2793
1100.5585	54239.301
1122.5409	18323.229
1138.5204	7319.8691
1156.5811	31324.596
1174.5536	4516.6563
1223.6101	75841.766
1259.673	42174.188
1271.6096	23509.584
1276.6533	8217.1387
1277.6819	364718.38
1293.6221	14268.253
1299.6567	19421.541
1301.6832	9055.6299
1303.6937	25531.463
1358.5947	13477.266
1393.7416	10114.632
1433.7722	3121.3071
1472.7413	3411.7009
1485.8063	4620.9033
1486.8171	3881.427
1521.73	25104.543
1552.7432	2405.2766
1562.7429	2963.0337
1573.7354	98651.992
1585.7402	2822.6072
1595.7208	5571.9419
1599.7476	6588.2749
1601.7617	12273.998
1663.8739	10184.313
1687.9396	2734.8171
1689.839	5893.3125
1690.8403	10725.346
1707.7736	4273.8359
1736.7911	3470.5789
1760.8533	10332.82
1766.8521	1810.0603
1794.7887	2350.4827
1836.8849	6469.9458
1882.939	12806.773
1892.89	10283.792
1924.0109	3120.2559
2075.1182	9203.9453
2096.0693	1982.5024
2123.0833	11227.758
2157.0715	3081.4524
2211.0767	14314.411
2214.0994	101689.45
2225.0964	11214.176
2230.1333	6027.0933
2233.0818	9185.3389
2236.0742	4423.084
2240.1057	4534.4463
2247.0874	5328.1963
2257.082	22165.021
2279.0615	12440.682
2280.0869	5083.6704
2663.3416	2065.9766
2915.47	1328.3821
3338.7473	2254.9885
BEGIN IONS
PEPMASS=856.51208
CHARGE=1+
TITLE=Label: J6, Spot_Id: 23262, Peak_List_Id: 24106, MSMS Job_Run_Id: 10266, Comment:
86.07077	1090.9817
100.09547	238.94885
112.06738	330.35828
129.09537	364.45566
157.09698	268.2663
175.09822	669.65314
185.09804	574.01068
201.08698	241.92386
253.10654	211.62413
254.14493	219.63132
255.11147	3960.2747
272.13324	3738.9761
286.13702	3342.4839
288.1095	575.61304
341.1575	563.14276
357.19415	860.58179
367.18253	979.1051
368.16916	1201.2468
368.57941	585.42633
385.18472	4829.52
454.18677	9880.0967
456.22034	485.00128
470.19913	397.99045
472.19293	11392.792
486.22397	479.71695
539.2467	487.591
557.29248	923.04895
567.24243	2489.8259
571.26471	1987.0654
585.26331	565.83655
586.22314	418.85263
593.12372	386.39847
654.27136	388.2728
672.27338	1067.516
743.36487	1243.5956
794.25421	1817.0031
812.42267	8658.8271
814.32593	3467.1482
817.19702	1017.746
825.55792	1221.2084
826.46143	1078.463
827.34326	2181.7275
828.31769	1180.8268
834.3277	1125.8718
END IONS
BEGIN IONS
PEPMASS=870.52716
CHARGE=1+
TITLE=Label: J6, Spot_Id: 23262, Peak_List_Id: 24101, MSMS Job_Run_Id: 10266, Comment:
70.03405	518.35291
100.08387	37700.266
112.05945	3090.345
129.08444	1439.7628
157.07693	528.28754
175.09172	2477.0999
185.06697	818.39471
199.11369	2668.0278
230.11763	823.61609
254.12823	780.17773
255.10458	14075.781
272.13168	22520.73
298.12106	1356.1169
300.14188	9238.2754
368.15762	4220.0024
371.19943	1632.0298
381.17456	2011.4985
382.55972	1029.0613
385.18237	7751.9551
397.16403	1187.1727
399.18286	17156.313
458.18683	1528.11
466.17917	4053.8704
468.18692	24025.283
472.18921	9866.7871
484.18433	3075.2559
485.19696	1233.922
486.19287	59324.652
571.2406	10222.675
581.2439	24982.371
582.5235	8201.7275
599.25977	6506.5
654.23907	1251.4917
672.2674	4791.0176
743.33478	4567.9326
753.30188	4273.2012
812.33179	4488.915
824.57068	4166.4355
825.39569	2513.4702
826.41199	37565.289
828.30664	11786.531
835.33618	2299.4333
840.40948	10561.7
842.32739	5237.9492
END IONS
BEGIN IONS
PEPMASS=912.54688
CHARGE=1+
TITLE=Label: J6, Spot_Id: 23262, Peak_List_Id: 24114, MSMS Job_Run_Id: 10266, Comment:
499.23944	114.85309
508.20331	124.63541
598.25787	193.32161
599.26898	107.44163
638.25421	121.37962
650.16888	104.79736
745.26575	132.38739
766.32709	227.10217
767.25726	217.72488
773.10858	134.79156
783.34711	248.52209
784.36273	2407.6904
787.15906	202.46518
815.65613	187.6161
828.15155	266.23328
842.36292	273.02676
851.47467	162.09991
868.32788	350.25635
869.30164	462.68658
870.26135	840.34015
871.255	261.2431
876.47601	292.25427
881.14337	215.38261
883.32166	443.63031
884.16986	427.40579
887.32422	137.55414
889.45343	158.91563
891.91077	267.25662
END IONS
BEGIN IONS
PEPMASS=1023.4608
CHARGE=1+
TITLE=Label: J6, Spot_Id: 23262, Peak_List_Id: 24108, MSMS Job_Run_Id: 10266, Comment:
86.072891	240.08757
112.07278	238.68817
129.09357	109.92035
158.08215	110.06298
175.09607	2675.0972
229.08038	183.33965
230.05751	141.26407
257.12451	422.06305
274.16101	3134.0813
293.07001	221.90335
345.05942	1429.0309
386.15903	460.96365
392.17386	351.29813
402.27539	228.5779
403.18454	515.22876
429.06351	222.36699
430.12439	1921.2217
432.30176	462.15179
458.11536	2450.2676
531.19012	644.66876
549.16278	971.81567
566.2041	1019.3914
575.1767	450.39362
577.33917	525.3905
587.08942	429.17041
593.14709	1210.91
595.20398	456.01385
621.1499	1332.8287
637.13855	394.99487
646.23151	615.56921
679.25732	14754.396
722.17426	656.96509
732.17426	598.18335
750.15601	1346.1211
776.27722	280.17642
777.26489	696.08337
781.29956	296.18774
794.27197	11338.526
805.43927	313.8714
821.33148	496.65402
835.80835	1100.6566
895.30328	1550.9882
909.31378	1359.8864
966.30585	923.65332
979.38806	1200.916
980.37396	920.29419
982.26019	1423.7244
984.27972	655.57697
986.41534	1421.2028
993.51178	597.11359
997.21173	689.71887
1002.3535	561.93811
END IONS
BEGIN IONS
PEPMASS=1100.5585
CHARGE=1+
TITLE=Label: J6, Spot_Id: 23262, Peak_List_Id: 24105, MSMS Job_Run_Id: 10266, Comment:
86.069717	126.22089
120.04688	221.94656
175.11339	192.55241
235.07813	104.47372
249.07031	209.56487
297.17035	556.44092
318.12021	308.25323
325.17136	301.13968
336.11487	495.02826
359.13446	446.65106
396.19186	312.35812
414.22491	15931.94
444.20569	716.42932
445.23456	241.9388
453.20825	405.41602
455.17575	732.4776
465.16049	1165.9393
471.23151	21684.037
483.13916	1175.6505
540.15918	415.60474
577.2724	396.80786
591.29242	380.8436
593.22577	556.97064
602.20734	1505.4177
618.26581	16114.104
630.20251	907.85968
659.20978	506.05255
669.16412	830.22418
687.18872	1584.5266
731.28198	540.13641
755.21515	511.71078
765.30286	7807.3735
784.27692	492.32858
813.26642	498.58701
823.25562	1175.1863
824.48572	847.03815
841.26776	4144.0254
852.32574	9980.0127
926.36212	1600.3351
936.41534	2778.5679
953.38422	4883.4355
955.31836	1177.682
1036.4977	1725.1273
1038.3893	830.97595
1040.3187	840.58917
1043.361	941.71112
1056.4709	1984.2046
1058.3605	1651.5712
1059.3433	836.79883
1060.2551	1422.8896
1062.2556	539.81116
1064.5156	1090.8875
1065.6101	815.91632
1067.3314	765.94885
1068.2063	714.58569
1070.4858	1405.3138
1072.2134	848.95276
1075.271	463.29367
1077.474	731.57861
1079.7795	568.61395
END IONS
BEGIN IONS
PEPMASS=1156.5811
CHARGE=1+
TITLE=Label: J6, Spot_Id: 23262, Peak_List_Id: 24109, MSMS Job_Run_Id: 10266, Comment:
86.073792	169.33072
112.06062	381.45169
120.06287	119.81798
129.07759	163.30603
136.06459	294.79517
157.09825	142.67439
158.09207	188.26338
175.09871	3387.3894
185.07809	115.13751
215.1209	227.37688
219.09813	123.47261
271.15848	610.81262
274.06906	280.33588
288.18973	493.26889
290.10693	272.82294
332.16208	206.03781
342.1694	466.01004
359.20465	901.59595
366.10101	421.15686
405.12439	298.47104
421.13086	217.26598
437.13077	490.88992
489.2088	706.40216
492.1619	515.8241
506.24646	956.58606
538.15289	1363.6365
577.26483	14938.423
580.19012	1412.401
587.23932	514.22736
623.19543	816.19232
633.19916	806.19226
634.59631	421.03043
651.20142	1987.9567
675.2522	702.35944
685.18756	601.47839
692.26941	1153.7109
732.28931	307.62857
738.17938	502.97214
756.20953	763.91107
768.30676	428.28708
770.27795	557.27765
779.32086	1268.562
781.29309	355.68277
798.25598	762.16302
869.27814	929.46228
924.33295	389.30783
933.34814	273.71381
942.36688	1294.4224
948.30988	336.90741
968.45093	261.99579
1000.5104	349.33224
1002.3591	557.62622
1043.4368	1345.531
1051.4399	455.35959
1059.8867	333.91296
1096.359	1110.4938
1098.3976	1098.7906
1112.5677	2495.4482
1113.4653	4001.301
1115.3289	1791.7194
1116.2966	1843.5317
1118.2244	936.96014
1121.5408	571.21674
1125.479	516.66058
1126.4734	1849.6943
1136.5499	665.65399
END IONS
BEGIN IONS
PEPMASS=1223.6101
CHARGE=1+
TITLE=Label: J6, Spot_Id: 23262, Peak_List_Id: 24104, MSMS Job_Run_Id: 10266, Comment:
84.046455	288.23111
86.076988	301.57785
112.05906	811.69073
129.08221	1339.4408
158.07471	282.28479
173.10541	449.39755
175.09708	9247.293
201.11096	1226.088
240.12091	402.96628
243.13556	350.91241
258.12729	361.40417
286.17166	1370.8588
303.1915	8344.3018
316.10886	292.9122
330.13498	4529.0493
350.09467	515.13037
415.20413	911.78003
427.17459	298.18414
432.20743	1835.3113
442.20499	283.72681
443.21249	1030.1324
445.1395	886.31232
479.13632	464.04971
530.20789	732.08466
532.2218	362.16885
561.23242	354.79211
562.21271	2506.1963
564.18793	353.1748
579.24847	29962.346
589.25085	819.16235
592.21399	687.38361
645.19934	2031.7463
659.19519	722.36609
676.22131	866.466
677.23254	4228.8359
679.23859	477.40665
694.24908	3676.1111
721.16107	539.62677
746.23065	849.63843
763.26685	539.59485
764.24664	3057.1719
781.26025	3251.9202
792.25604	813.88647
852.44507	642.10742
876.31049	502.15964
877.30542	1342.5952
894.33466	15911.415
904.32587	510.10944
988.37628	520.94843
1006.3897	1063.9916
1023.4199	2916.177
1033.3213	821.82788
1035.9464	1088.3389
1036.9601	622.2135
1039.3593	539.19226
1067.4253	1588.3274
1165.3319	1344.2032
1179.5416	2595.9001
1181.5291	1634.1632
1182.4094	3065.4324
1184.3517	1763.8773
1187.5511	2239.3828
1188.54	1939.8567
1193.5986	7039.5908
1195.4227	3621.6187
1201.3839	1563.7823
END IONS
BEGIN IONS
PEPMASS=1259.673
CHARGE=1+
TITLE=Label: J6, Spot_Id: 23262, Peak_List_Id: 24107, MSMS Job_Run_Id: 10266, Comment:
86.075348	175.72682
175.11873	351.25958
212.1441	106.12013
237.13501	282.10208
272.18188	180.76178
322.17517	124.85583
350.20526	437.23602
370.25305	137.67906
439.17859	151.97054
458.4537	115.46957
497.24673	341.60562
505.20416	164.43282
514.25842	259.14658
557.36371	163.8474
579.39063	392.92172
590.27209	285.72128
592.23242	300.66577
609.26001	238.4053
616.2547	372.22366
625.2536	664.76801
633.29865	217.45015
677.26428	219.11971
690.12488	187.19684
715.2439	316.49579
761.28882	173.44835
771.25397	187.13618
782.34851	170.68634
788.29041	539.09485
810.35852	205.10918
835.30853	184.27348
845.2757	432.91681
856.24017	327.66843
875.27588	315.1687
894.36743	399.06543
929.4682	195.42392
932.34589	230.78746
959.30756	282.49728
964.40387	243.47166
965.28064	260.23303
976.25464	268.50424
999.29126	287.98218
1000.4449	416.25284
1033.3163	444.83896
1087.2944	1230.6304
1103.4343	956.76721
1105.3624	2276.8772
1129.5133	1234.1243
1216.5309	1124.5588
1217.5078	1040.0062
1223.4369	1860.1003
1226.354	972.11389
1231.7329	4345.478
1232.6036	2509.0876
1233.4777	3881.7493
END IONS
BEGIN IONS
PEPMASS=1271.6096
CHARGE=1+
TITLE=Label: J6, Spot_Id: 23262, Peak_List_Id: 24112, MSMS Job_Run_Id: 10266, Comment:
86.070549	153.13179
101.04926	257.52353
112.06995	779.91724
129.09467	281.48706
175.10724	368.09091
212.18687	116.8751
233.17567	103.83305
255.17685	1201.3524
261.21606	196.60948
272.21448	1639.7526
276.17731	228.66214
347.15814	287.48547
368.32364	235.60786
385.32468	396.31335
389.32129	943.25195
427.37485	268.56107
437.14398	604.68402
442.40982	423.95801
455.3688	500.64789
494.21704	1230.4551
499.39969	438.95804
536.19562	835.4093
556.45782	647.35303
590.41284	479.95578
592.40302	361.86313
608.37866	421.08286
609.45099	899.87268
616.43353	388.87619
623.23297	1347.199
649.25311	529.22607
694.48895	436.10501
722.5022	820.13831
726.53687	955.28778
736.29193	2939.9871
746.45886	452.69012
778.26324	990.70917
779.30463	459.76193
780.42889	484.69986
835.33844	636.65173
836.37329	617.33032
837.5097	408.21854
872.49933	465.6593
889.48029	1067.2712
893.41956	2310.5862
900.68018	395.81012
925.38153	668.74359
948.39545	1096.609
980.47424	529.646
988.4032	413.63635
1006.4714	1702.181
1017.4265	1144.2135
1054.3828	599.92969
1106.2815	498.67377
1164.3885	966.36542
1214.3901	530.03217
1228.431	496.11093
1232.4612	1010.2676
1233.4208	1126.6553
1235.3615	1993.5858
1237.5083	569.10956
1242.3993	985.57159
1245.2819	513.71948
1248.3834	678.87317
END IONS
BEGIN IONS
PEPMASS=1293.6221
CHARGE=1+
TITLE=Label: J6, Spot_Id: 23262, Peak_List_Id: 24115, MSMS Job_Run_Id: 10266, Comment:
112.06722	110.00519
175.11577	104.36233
255.12192	117.1767
272.1286	184.23604
621.19543	111.29259
623.25836	108.87505
643.22864	233.47484
645.20764	179.04541
726.35535	182.99146
758.25958	306.36938
772.25439	882.68707
773.30078	251.69968
774.29401	143.50177
775.36414	145.98718
778.47626	144.55817
800.237	395.11356
801.33093	398.23819
857.32172	485.94302
859.21405	194.69771
919.31519	501.12735
970.36011	1058.4108
986.52106	240.30495
1000.4882	526.38684
1002.3544	327.79184
1003.5973	315.129
1017.4518	180.61954
1019.3457	192.56555
1048.3635	913.3147
1050.2512	1010.9844
1055.4281	295.78488
1099.1322	949.8573
1143.3781	12005.52
1164.3995	954.12354
1165.4692	15529.304
1167.3491	3814.1309
1202.5996	1368.5552
1203.47	1801.7053
1239.3779	7256.5435
1242.1569	2409.3831
1255.3912	2005.4055
1257.354	1244.4824
1260.2061	249.35608
1260.587	635.07373
1262.6003	168.30551
1263.3304	141.78439
1264.8418	248.5724
1265.3276	440.72696
1265.7783	253.77527
1266.3987	493.39163
1268.5143	428.75769
1269.3705	747.87769
1271.2322	195.75966
END IONS
BEGIN IONS
PEPMASS=1303.6937
CHARGE=1+
TITLE=Label: J6, Spot_Id: 23262, Peak_List_Id: 24110, MSMS Job_Run_Id: 10266, Comment:
86.071793	116.72678
112.05902	461.22745
129.09375	250.21942
158.08321	135.96906
175.10301	485.69705
246.16234	108.31783
255.1286	1065.8805
259.14551	297.9227
272.15854	1150.3281
285.14413	177.5696
287.15201	438.80734
342.13892	184.92038
375.17593	161.5182
385.25046	135.42307
414.26086	221.42084
415.19769	1285.6525
417.23126	163.26662
427.23181	178.43666
442.28275	152.18222
499.2818	313.05127
556.28625	523.23401
576.18274	212.8235
578.24927	400.23792
580.23199	216.33463
590.26263	297.52142
592.47766	230.30765
618.18225	452.1409
633.20795	463.33142
635.23547	2019.3892
637.25421	260.68118
669.42084	472.83936
698.38177	1195.0308
719.4104	250.4268
726.33185	698.71503
745.2276	185.98898
748.32336	527.72192
790.29504	167.09549
805.27161	462.9223
809.40875	150.66338
816.4649	198.94463
857.37115	180.84727
889.36584	972.97644
893.44641	499.72485
921.29877	371.37393
960.50415	745.00568
986.4314	372.63986
999.45917	350.86899
1001.5023	319.92087
1002.4822	313.16025
1010.2761	463.12726
1016.3951	341.24316
1017.3788	344.36685
1143.9388	3722.2029
1144.734	3374.2136
1145.6321	3395.1965
1164.5125	1234.2042
1179.2838	853.97882
1181.2646	2891.0918
1202.405	2207.4812
1240.7799	1122.7958
1241.5197	832.10559
1248.3383	879.15881
1259.579	873.91852
1261.3073	470.63712
1262.4161	1545.9651
1264.4237	733.15991
1266.4053	474.74683
1272.5155	802.74811
1274.2527	461.98416
1275.4767	1775.2399
1277.5054	6070.4453
1282.3936	1306.5953
1282.8907	514.15997
1283.4153	396.63727
END IONS
BEGIN IONS
PEPMASS=1521.73
CHARGE=1+
TITLE=Label: J6, Spot_Id: 23262, Peak_List_Id: 24111, MSMS Job_Run_Id: 10266, Comment:
129.06839	142.12206
175.10645	501.89185
186.09276	169.36865
274.16876	458.83646
403.30371	118.38164
458.16595	129.90677
508.23138	112.79788
566.22205	312.0914
679.31799	1935.9288
777.35699	283.70132
794.32898	1873.5243
843.29016	300.54742
891.33679	217.89505
892.36133	131.72945
893.32312	239.95712
909.37201	166.50882
928.23669	130.64229
966.33173	323.18018
984.58142	269.19284
1023.3978	312.53998
1024.2727	192.09322
1041.5048	195.39262
1048.4537	143.27248
1087.979	117.44296
1119.4268	104.21487
1134.4211	222.58392
1148.4711	153.56642
1151.4746	333.51123
1191.4628	161.48738
1208.4661	457.04123
1220.5675	131.48668
1317.3892	377.66806
1321.6542	1392.4178
1323.531	875.89673
1365.4753	365.08594
1368.3961	405.80716
1371.5553	349.22412
1417.5493	284.67752
1445.6445	242.30289
1446.4182	250.33902
1457.7428	811.72723
1459.4911	411.51535
1460.6168	494.55057
1464.6226	954.01794
1471.0677	340.22101
1477.6617	882.45557
1480.5679	1112.1537
1483.5483	356.49741
1488.6075	569.58826
1491.7627	510.85593
1493.4255	387.59628
1497.6106	370.88635
1500.918	473.2872
END IONS
BEGIN IONS
PEPMASS=1573.7354
CHARGE=1+
TITLE=Label: J6, Spot_Id: 23262, Peak_List_Id: 24103, MSMS Job_Run_Id: 10266, Comment:
86.077492	146.19598
110.05372	539.36072
112.06316	308.45416
129.09149	347.59695
157.13896	126.03086
175.11044	2316.2
223.13048	140.73137
243.17438	119.50934
245.05911	100.7388
249.04401	141.29147
268.16385	138.13318
286.1767	270.58826
303.20605	981.96741
316.12531	154.63354
366.19629	221.57793
399.36523	132.16565
416.29703	1405.5098
426.23114	144.02226
429.20853	252.75673
437.2041	195.56738
465.15543	247.50378
482.19379	437.37704
487.33154	7110.4858
495.29016	344.63071
566.23511	421.18307
593.28064	539.73486
598.32855	451.29742
599.32867	511.51205
600.65228	287.24829
614.41455	273.48029
616.35699	29220.215
702.23444	3061.2756
704.37103	1536.333
713.3407	835.98035
714.33185	2981.2896
730.24603	4998.7646
731.34521	4978.1924
815.30975	2095.1055
817.43762	842.98926
827.39569	1159.7535
843.32416	2960.949
844.40009	3860.6685
860.36664	375.19788
936.54138	495.85223
940.39502	532.32379
941.41821	534.72961
958.29712	5982.7666
961.37805	396.5108
964.44537	1709.3873
965.5658	1069.0308
974.39459	522.07581
981.46185	7198.2578
1059.3308	1295.4102
1087.338	5710.5562
1091.4977	1108.11
1092.4862	2377.6196
1108.4337	871.93329
1109.5084	13716.858
1132.4214	1392.7614
1153.5812	870.06903
1158.376	6613.8838
1166.2347	1352.4651
1220.5483	1417.5706
1238.5685	45058.457
1271.5499	1584.5276
1272.4486	1520.8137
1336.5924	3803.7644
1353.6304	5027.7876
1355.5271	1742.7714
1399.7169	2069.2446
1400.5541	3566.4482
1410.6844	3609.2427
1417.6158	5417.4897
1446.6061	1303.4792
1447.636	1377.5541
1466.6914	1324.4156
1514.5602	1754.7769
1516.543	5344.7324
1521.5569	1094.9254
1530.7053	2459.873
1533.5131	3477.2148
1539.7188	2181.2319
1541.5693	1472.5507
1545.687	1412.4244
1552.0957	1321.7001
1553.6205	2084.2915
END IONS
BEGIN IONS
PEPMASS=2214.0994
CHARGE=1+
TITLE=Label: J6, Spot_Id: 23262, Peak_List_Id: 24102, MSMS Job_Run_Id: 10266, Comment:
84.06308	847.55383
112.06507	618.74817
129.08615	2825.2061
175.11348	2671.7908
197.125	559.19666
235.10088	1475.5754
242.19351	1174.2303
258.0943	1460.0936
288.20941	647.06921
290.14252	561.74615
325.24484	837.9295
359.25211	1085.5673
364.16965	6197.1738
371.20026	1861.8303
449.25333	708.00995
454.25421	1062.1484
472.24026	1314.2098
477.26532	902.88818
506.33212	2422.5427
567.31006	830.11847
577.38086	37889.758
587.31403	700.61578
657.37524	547.07373
664.46765	612.99323
674.38934	1422.0482
675.35089	2222.6323
692.3996	2777.3101
702.38776	3253.377
722.35712	553.13507
773.49011	672.64008
779.4397	2688.175
801.47528	3216.4294
837.38837	1893.2725
908.43457	646.74976
942.46143	4518.9985
1025.4594	549.09473
1033.4777	596.1803
1043.4901	3200.6338
1053.5024	555.71625
1055.4858	630.64618
1091.5193	559.44
1104.5444	600.89313
1106.0137	1266.046
1156.5891	3449.5583
1171.6976	739.86951
1235.0261	753.67084
1316.5658	1383.0803
1334.5789	536.86536
1348.1039	1473.6149
1367.6785	681.65692
1395.5742	1015.6446
1396.5704	1665.5138
1413.63	12825.496
1420.8651	1107.3207
1433.7185	691.98969
1447.135	2252.0693
1451.6727	639.87524
1512.6992	1567.8942
1522.7039	1095.0399
1534.7207	796.0885
1548.8113	1746.4659
1550.6107	868.02307
1562.0383	1656.5081
1593.6088	626.37793
1608.8022	808.91168
1609.7607	11725.121
1637.803	943.54474
1638.6532	1897.3965
1680.7045	527.87256
1693.9614	638.07538
1695.995	1444.7828
1720.8386	831.99219
1722.5868	709.92493
1737.8575	7110.5723
1788.983	852.77551
1808.9221	2193.0991
1851.0304	9980.3037
1852.9025	7195.606
1907.0419	977.04242
1922.897	2214.3367
1925.9833	1164.4767
1962.9443	1598.4554
1980.1721	1070.0834
1981.0322	2339.9382
1993.8213	1848.6935
2039.8811	1027.4696
2043.8035	1144.39
2051.0034	2003.6271
2058.9238	747.41101
2064.9412	1636.318
2123.2119	11333.992
2125.0581	7500.1621
2127.7947	1879.376
2156.8745	1559.7714
2160.9138	1676.9462
2171.1228	18694.064
2173.877	5299.1772
2183.9063	1775.1176
2188.8506	1892.1991
2191.8267	1495.167
END IONS
BEGIN IONS
PEPMASS=2257.082
CHARGE=1+
TITLE=Label: J6, Spot_Id: 23262, Peak_List_Id: 24113, MSMS Job_Run_Id: 10266, Comment:
577.38861	241.08995
835.45776	121.02215
836.63086	143.24251
1108.5553	837.01538
1110.5435	140.91278
1114.5101	101.07662
1122.6697	145.10564
1133.6453	119.05478
1141.6754	226.41461
1149.5793	551.7218
1256.9133	178.86372
1271.6188	857.30652
1309.4607	288.36179
1310.6487	293.01044
1395.6421	339.10785
1399.7313	567.28644
1407.5927	278.52045
1422.5951	521.34943
1424.7042	288.94702
1454.6865	915.57648
1456.6838	1904.0021
1457.6918	736.55322
1466.8154	298.5553
1484.6934	255.55612
1493.6567	258.17813
1521.8029	260.67868
1522.6495	717.29517
1524.8251	210.95647
1529.8518	223.1312
1570.6606	278.60837
1571.6973	1489.8484
1574.7585	240.28416
1634.8236	616.45258
1683.6974	281.00388
1686.7938	243.2699
1687.53	192.08592
1688.7557	342.34973
1763.9545	430.20255
1766.7668	370.11847
1787.7383	705.10284
1790.9873	246.93993
1801.9059	214.79341
1887.8795	356.87372
1911.7511	363.47757
1926.8701	160.09489
1933.8425	256.86246
1940.0164	192.51303
2017.875	600.17572
2027.941	210.41591
2033.2687	291.69644
2040.926	535.07965
2117.0522	619.57245
2120.8455	612.29932
2129.011	639.05609
2132.8416	570.23596
2164.0112	549.23187
2200.9414	494.07724
2211.2031	898.70795
2214.2693	992.47217
2216.0371	610.31311
2218.7136	648.61603
2230.8894	536.16571
END IONS
