# Supplementary material for: Comparative proteomic analysis of a membrane-enriched fraction from flag leaves reveals responses to chemical hybridization agent SQ-1 in wheat
Source: Front Plant Sci. 2015 Aug 26;6:669. doi: 10.3389/fpls.2015.00669 (PMC4549638; doi:10.3389/fpls.2015.00669)
Supplement: Supplementary file 9 [file Data_Sheet_1.ZIP › Supplementary MS_MS data/spot 127.txt]

COM=Project: wsp, Spot Set: wsp\wsp01, Label: J7, Spot Id: 23263, Peak List Id: 22574, MS Job Run Id: 10265
842.50293	375374.81
856.51318	94345.195
864.47351	18443.934
868.51202	27533.385
870.52954	276211
880.45441	13509.02
892.49792	12889.695
906.46643	61748.094
924.47729	138224.92
950.4931	17768.283
958.5531	13469.992
1045.5494	31559.557
1088.6229	6866.4492
1218.577	5857.8613
1280.6279	55779.773
1302.6112	17894.227
1308.6549	4907.5171
1318.5897	17575.764
1320.6073	2770.1494
1338.7993	4039.2158
1382.686	11231.952
1384.6908	1659.6111
1410.6824	4705.8169
1419.7188	6028.9312
1471.7074	4592.7007
1489.7355	4507.4355
1496.7423	16348.672
1516.7463	6705.8916
1534.7523	228217.95
1546.7543	4532.6216
1556.7272	6191.6367
1560.764	26598.357
1572.7109	5611.3286
1604.7688	3291.1094
1605.8064	6349.2935
1638.776	2833.5881
1650.8123	9988.2129
1665.965	4714.5103
1708.8201	3034.8157
1709.8051	1594.15
1731.8466	3425.1379
1743.9048	3733.8008
1794.78	5848.1909
1797.8269	2289.9272
1808.9033	3618.4849
1816.8099	3391.8809
1866.8973	2992.6492
1882.9395	4560.2979
1887.8198	21864.742
1897.8478	6248.1265
1909.8074	22603.471
1913.8328	3159.5024
1925.7809	22087.371
1937.8195	3794.7722
1953.8055	3317.7583
2045.0245	8297.3369
2111.0259	3575.5266
2152.0693	2615.3057
2200.156	3466.9492
2211.0769	18881.822
2225.0938	15563.371
2233.0605	10378.083
2237.0776	3253.9419
2247.0828	6328.0635
2249.0498	11024.922
2252.0703	3173.0334
2263.0542	6548.1797
2275.0535	2596.9993
2284.1492	2260.6479
2436.1157	3608.0879
2454.0837	21305.617
2466.0972	2166.7681
2470.0857	4154.5928
2484.0786	2540.488
2486.0867	3719.8501
3101.584	4182.4849
BEGIN IONS
PEPMASS=856.51318
CHARGE=1+
TITLE=Label: J7, Spot_Id: 23263, Peak_List_Id: 24119, MSMS Job_Run_Id: 10266, Comment:
70.040421	486.186
86.073898	3283.4341
100.08788	407.58389
112.06566	2042.3138
129.09126	1273.4857
157.09959	831.47925
175.10423	2579.5471
185.11127	2226.343
230.12781	708.24988
254.12099	684.93506
255.11897	12177.528
268.13406	1745.1013
272.14182	13228.396
286.14038	10533.783
341.16223	1785.5895
357.20074	2770.9309
359.18286	2056.6357
367.1821	2619.6968
368.17557	4205.7754
385.18991	12807.671
444.22	1782.0026
454.19431	31786.795
470.21527	953.61047
472.19748	35393.973
486.2196	966.40723
539.24213	1246.976
557.26575	2381.5874
559.16089	887.63818
567.25201	7623.0693
571.25342	5165.1172
585.26526	2850.2788
640.19781	939.31976
654.26563	1043.1327
672.28271	3577.5068
743.34753	4183.2744
798.23718	2186.78
810.40784	2232.8367
812.40936	21508.441
814.29749	6639.1714
816.22021	2261.1604
822.28168	2019.0808
825.42047	2109.4265
826.44519	5412.5381
829.27112	3287.1099
END IONS
BEGIN IONS
PEPMASS=870.52954
CHARGE=1+
TITLE=Label: J7, Spot_Id: 23263, Peak_List_Id: 24116, MSMS Job_Run_Id: 10266, Comment:
70.035248	932.80054
100.08407	70658.406
112.05812	5573.5664
129.08614	3003.3215
157.07941	1108.2944
175.0923	5035.4551
185.07097	1658.5067
199.11481	4803.0015
230.12184	1549.244
254.12471	1298.4437
255.10771	24673.732
272.13245	39775.105
300.14688	16678.486
368.16263	8120.8403
371.19489	3296.1826
381.18643	4070.8357
382.57495	2614.1038
385.18359	13112.221
399.18527	30877.447
434.14886	2035.2494
454.1969	2211.3567
458.20731	2030.3826
466.18274	5379.355
468.18799	46774.48
472.19226	14971.727
484.19168	5182.6621
486.19534	106540.52
491.15143	7162.8745
571.23981	16929.807
581.24658	46573.055
582.5376	13830.67
599.2453	11699.652
624.19781	4459.6304
661.19305	12468.463
672.2594	8728.3926
743.28491	8421.8086
753.30872	6206.0073
774.26678	6656.9795
812.32874	6190.6294
824.46124	6222.6338
826.40979	68401.188
828.30261	16545.885
840.42664	20167.047
842.34094	9311.5459
END IONS
BEGIN IONS
PEPMASS=906.46643
CHARGE=1+
TITLE=Label: J7, Spot_Id: 23263, Peak_List_Id: 24120, MSMS Job_Run_Id: 10266, Comment:
86.06778	1857.4056
110.04556	3392.8201
112.05894	1141.7516
129.08777	616.5174
158.06879	388.4841
175.09175	4207.4077
195.06491	449.25577
212.10423	397.70731
213.07066	443.23752
232.11038	2863.8411
251.13313	359.15964
309.14603	577.88007
312.08444	1584.7017
327.12408	826.79828
334.04736	557.66455
352.12027	12840.494
369.13364	6032.6499
379.1528	548.62421
397.15091	1468.6321
399.23795	758.45856
425.1217	5454.0825
447.14905	515.599
465.16516	2042.1948
482.18182	3292.9084
536.10938	807.32251
538.17883	879.43982
578.24573	1085.1554
595.2467	12986.419
609.20648	757.07623
633.21033	817.84186
647.21814	842.41693
648.08789	726.66754
649.19843	1140.9098
675.2193	3055.97
732.21527	3587.5127
749.26611	1820.3293
750.23096	5567.54
752.20544	16669.055
781.17139	2367.8196
842.44434	1867.99
845.30945	2079.2727
846.31293	2425.4202
848.2395	6669.4287
851.08881	3482.9285
860.46338	3209.4502
862.34863	4588.5889
864.27094	11032.058
866.24365	3115.7427
867.28424	2762.5613
870.39575	5084.1499
871.41461	2526.8457
878.27191	3949.3135
880.29242	2457.4038
881.22626	1876.1454
886.31226	2623.6577
END IONS
BEGIN IONS
PEPMASS=924.47729
CHARGE=1+
TITLE=Label: J7, Spot_Id: 23263, Peak_List_Id: 24118, MSMS Job_Run_Id: 10266, Comment:
86.070503	1222.2308
110.04708	6400.9019
112.0608	2728.5684
129.08838	1322.4359
158.07744	585.10962
175.0993	10355.578
195.06847	1115.8907
201.08261	963.2063
213.07611	1329.4769
232.11769	9377.1611
251.1218	1548.1415
309.13214	2154.585
312.1059	1327.8818
327.12811	2741.6221
330.09158	16279.707
352.12271	40051.023
369.15018	19495.182
379.12634	1248.2849
414.33145	1698.0699
415.16901	3079.4028
425.13434	1781.2762
443.14005	22712.234
465.17749	8879.6953
482.1987	11448.278
492.18854	875.37488
515.31244	1281.6708
528.19989	2646.269
530.26642	1136.8561
556.19543	5065.8604
578.23999	4231.5142
595.25244	47945.559
605.2182	1065.1613
649.27557	1351.156
665.23334	4716.4263
667.22247	2511.3643
693.23285	9680.9805
724.26636	6175.9238
749.2757	2235.9995
750.25208	8018.3354
767.27393	4315.7915
768.25995	8604.5488
772.20868	3270.9585
776.19452	2243.8142
795.33075	41839.398
863.24805	2877.041
864.33447	2748.0532
880.367	6807.9956
882.33282	8319.7168
884.22272	4683.23
889.38562	3815.6538
890.37372	3120.925
891.33899	2754.2803
893.32495	3072.6079
896.2428	3403.8901
903.36517	3930.2693
END IONS
BEGIN IONS
PEPMASS=950.4931
CHARGE=1+
TITLE=Label: J7, Spot_Id: 23263, Peak_List_Id: 24127, MSMS Job_Run_Id: 10266, Comment:
110.04739	251.5378
112.06099	150.79823
175.10382	630.22644
232.1201	230.64502
272.23318	113.31195
352.11801	1328.3677
356.09924	709.00543
358.1395	313.02576
369.15628	526.71729
414.27539	185.64787
441.15762	127.51905
448.18201	295.47266
465.18845	378.5834
469.14365	901.67352
471.20425	259.09232
474.16003	174.74614
482.21469	236.73474
545.19501	152.92361
578.21576	187.37411
584.14014	224.17273
595.26019	1580.573
634.19147	154.87457
658.2298	187.98781
778.33777	670.87195
790.53192	882.64807
791.51123	558.04572
792.38214	799.09515
794.27411	755.24347
795.33679	2287.8621
796.27942	623.51184
814.36188	427.79187
820.41217	464.84399
822.35699	750.01276
823.33038	394.8717
889.34839	833.71808
890.26263	530.77496
892.2417	1010.5819
906.30084	1860.2769
907.2926	1050.2102
909.31268	1190.5605
910.23352	669.63849
911.24524	754.80322
920.42889	1042.7975
924.36542	1714.8048
928.32971	592.95068
END IONS
BEGIN IONS
PEPMASS=958.5531
CHARGE=1+
TITLE=Label: J7, Spot_Id: 23263, Peak_List_Id: 24130, MSMS Job_Run_Id: 10266, Comment:
175.09512	157.87965
255.1136	198.78416
272.14279	146.71852
368.18106	143.89697
388.16513	271.79166
414.26862	170.81538
487.21857	405.89944
556.23712	487.46924
571.29291	270.41528
574.20349	929.53204
595.23828	124.96423
633.23975	200.78432
669.24719	267.13565
743.28571	872.26422
788.1687	314.23569
802.19391	357.46964
804.20123	557.6424
805.13409	701.0592
806.15576	6680.4941
810.29547	340.16125
827.20715	313.73712
833.20319	332.92987
845.24945	270.20654
896.44287	501.4837
900.11212	626.36804
901.16638	530.11633
902.16632	1825.5508
905.00159	759.4339
913.34247	1084.4161
914.39899	872.01196
916.28271	1254.3997
918.24829	738.78107
920.16846	589.61212
924.32581	720.12988
END IONS
BEGIN IONS
PEPMASS=1280.6279
CHARGE=1+
TITLE=Label: J7, Spot_Id: 23263, Peak_List_Id: 24121, MSMS Job_Run_Id: 10266, Comment:
175.10248	246.757
248.15294	158.95108
268.16824	273.44946
285.16391	137.24774
326.14017	169.02307
353.23343	198.97049
377.1723	205.20158
381.23694	327.67075
383.1868	444.42801
410.12897	825.01276
434.2049	1881.9479
437.27167	149.82878
438.23108	137.20186
473.20905	340.70093
491.2103	10456.751
496.25009	387.2579
507.18118	737.05396
508.2056	363.4324
530.20831	374.77396
592.27643	486.63672
604.27161	7039.084
620.23413	983.28943
624.27783	1281.109
643.26678	1567.7175
661.27972	18766.092
677.24786	3811.5613
739.25769	694.67712
762.31458	1278.8479
774.33087	2574.5874
784.26068	675.08765
790.31378	9268.7666
792.31677	623.14673
847.32135	3923.4963
853.36353	2274.3259
854.68372	651.66943
871.38098	102725.84
875.41974	424.47116
879.33936	516.26947
886.39532	631.16992
904.34424	2597.0137
968.3822	1269.5599
969.39368	570.18463
986.40143	17240.094
1015.4008	798.43604
1022.3845	418.96118
1033.3938	6679.7207
1116.4155	1101.2545
1133.4969	3961.2964
1134.479	1305.1099
1143.5043	1031.7578
1220.4598	1043.3673
1228.3679	1169.4486
1236.3893	1145.2318
1237.6064	906.19104
1238.373	1655.1439
1255.5162	1282.0295
1256.3546	1465.1395
1260.2992	370.53488
END IONS
BEGIN IONS
PEPMASS=1496.7423
CHARGE=1+
TITLE=Label: J7, Spot_Id: 23263, Peak_List_Id: 24128, MSMS Job_Run_Id: 10266, Comment:
129.10802	124.95299
175.11246	464.75726
288.19614	137.57152
312.20831	119.79018
441.27087	138.60744
564.33154	416.14526
570.24249	127.01497
675.28503	109.02005
693.3244	343.77884
694.34448	100.4665
699.26642	435.07993
768.29181	111.66756
775.39136	163.65485
809.4715	103.27877
815.53705	100.9297
822.34863	393.81406
858.25751	146.68652
862.29803	193.41997
868.26642	113.40036
871.44904	173.24374
893.34778	195.12
909.38684	255.77252
933.25952	168.24124
950.29449	117.13087
961.44116	180.34555
970.22711	120.95164
984.68622	134.84225
1035.2583	157.74664
1082.4601	158.92874
1095.881	135.3998
1109.4855	142.16763
1118.218	128.41582
1158.4827	110.9201
1170.3574	121.90264
1171.5353	111.30859
1175.41	204.65533
1199.428	110.8493
1246.0647	235.21283
1252.1639	118.89979
1377.554	763.81598
1403.4806	883.37933
1433.7841	736.30164
1434.7473	755.51422
1436.5811	854.75256
1439.4374	763.85181
1441.5121	1158.9607
1447.8427	786.24652
1454.5726	937.53461
1456.3446	550.47162
1459.6182	556.6825
1460.4319	276.32056
1463.5083	448.28915
1464.5767	326.95096
1465.3108	179.66385
1467.5188	398.71365
1468.7167	400.91135
1470.5984	247.28334
1471.3813	311.63974
1471.9229	308.5936
1473.4431	744.76587
1475.6364	393.57147
END IONS
BEGIN IONS
PEPMASS=1534.7523
CHARGE=1+
TITLE=Label: J7, Spot_Id: 23263, Peak_List_Id: 24117, MSMS Job_Run_Id: 10266, Comment:
70.043892	1059.0453
72.061363	872.14471
84.056244	657.21533
86.074211	969.65479
112.06697	2747.052
129.09071	2658.4138
136.0575	3234.1125
175.105	14510.971
213.08279	983.79785
244.12823	1263.5737
249.15495	998.20984
272.12302	15146.413
304.16159	3350.021
314.12436	1834.1202
320.17303	857.17035
400.22064	742.97223
407.17322	815.81989
415.1705	882.11011
417.245	5562.1211
425.15601	939.16327
435.18835	16271.03
443.17224	5238.0195
460.18616	1399.8641
472.28113	886.58618
520.26996	1300.2843
522.41016	915.86438
528.29034	4652.1558
545.32391	23416.219
548.23993	2402.0886
553.21997	1454.8096
571.24652	12942.435
656.31866	1925.5032
657.33545	2399.4314
666.31018	1793.1549
674.33746	8294.4688
684.30676	9949.6094
731.3374	3404.042
740.3222	1321.9832
757.36676	3744.1243
758.36823	4463.1831
775.36981	145431.06
813.33575	7942.9707
831.34729	1712.8015
855.34436	1443.7925
872.35071	2953.8213
873.35779	9578.3623
890.36615	5394.668
900.36829	2102.8342
926.38208	1161.9625
944.37946	1372.3446
945.40594	2067.3279
952.37689	3435.9675
969.45557	2763.4856
970.39136	35238.699
987.41119	48173.309
1083.4684	3334.5095
1085.3695	1006.0577
1100.4838	14835.818
1185.5183	1233.6035
1203.5956	980.51819
1213.4547	674.4765
1230.4846	811.73029
1231.5654	4877.3057
1245.6617	1665.1515
1246.5898	1006.6119
1247.5183	1092.3419
1263.5682	8947.3506
1360.6255	10712.598
1362.5973	4893.1245
1378.5951	4898.0342
1401.7546	3865.635
1402.7373	3401.998
1417.886	3706.7666
1419.748	183384.3
1421.6069	63229.199
1423.4873	8353.4033
1426.3118	3719.6035
1472.7178	3116.5691
1473.7549	8572.7637
1475.6172	2531.571
1476.5042	4659.4443
1490.8025	15289.831
1491.6813	22159.471
1494.4944	6155.4453
1499.6575	3313.6274
1501.6097	2370.248
1504.6177	2279.5354
1511.3843	2756.0417
END IONS
BEGIN IONS
PEPMASS=1560.764
CHARGE=1+
TITLE=Label: J7, Spot_Id: 23263, Peak_List_Id: 24122, MSMS Job_Run_Id: 10266, Comment:
112.06491	263.1915
129.08485	356.71365
136.05441	323.92188
175.09914	1441.683
197.13528	102.27931
213.08388	115.10113
270.12573	222.17465
272.10895	101.3616
296.13947	148.42899
298.13672	1656.6915
300.10297	109.44756
304.16946	323.67157
417.25751	651.50568
427.22733	181.35143
435.21225	318.44214
443.17947	456.71353
461.18384	1498.3796
463.23624	127.19971
528.29852	584.07184
530.29565	178.71042
545.32074	1936.5752
553.44586	147.9514
556.27075	254.48831
570.21948	194.06111
571.27484	1032.9301
574.30127	278.41138
657.33203	296.83121
674.31281	583.77155
684.32813	725.08441
731.32135	388.41241
757.33649	529.14075
758.33344	291.15527
775.36072	11734.189
797.35156	587.14594
801.36224	1245.1324
803.4057	332.52725
813.29669	791.88391
831.38843	352.97571
871.52423	362.78094
873.34546	879.58521
890.34918	640.28339
899.36444	312.40335
901.34778	287.07462
925.39185	377.55591
952.40155	360.63898
970.38727	3200.8694
987.41412	4280.1538
1011.4553	352.186
1013.3677	295.36264
1071.418	136.52109
1083.5964	429.24582
1100.4875	1271.3125
1103.4802	303.86081
1139.2288	364.84064
1151.5437	370.91946
1247.4718	517.6839
1385.67	1794.8187
1398.5547	1151.5178
1401.797	1671.5171
1403.6349	1399.1947
1406.5519	1065.8843
1408.3298	1512.8699
1419.7207	21572.221
1421.5887	7291.0186
1441.7081	1094.1458
1445.7151	3892.8354
1448.4652	1122.0142
1498.4741	1857.3245
1503.4924	1171.3088
1506.4711	1116.5797
1516.7043	5658.2422
1520.4261	2057.2854
1525.4647	1345.8236
1533.5303	1590.6707
1534.5732	6696.4883
1538.2488	1942.7706
1539.6406	1617.1045
1540.4893	2284.8154
END IONS
BEGIN IONS
PEPMASS=1887.8198
CHARGE=1+
TITLE=Label: J7, Spot_Id: 23263, Peak_List_Id: 24125, MSMS Job_Run_Id: 10266, Comment:
175.10333	181.16386
358.21573	285.09332
521.24976	187.48232
578.25067	386.45929
634.26703	117.50962
706.37134	833.2702
748.36237	178.61694
835.3822	482.66937
892.42078	1600.698
894.46259	260.51624
895.3847	411.53232
897.39453	183.38148
968.34686	170.70256
992.36609	217.14708
993.41937	1138.8438
996.41193	143.75337
1115.4222	209.78168
1123.4513	238.91815
1131.3398	112.0306
1134.828	142.10559
1140.4861	980.43903
1141.4843	356.91696
1182.4867	202.10239
1191.7024	107.81365
1226.5444	113.4444
1237.3909	261.88544
1254.4956	1709.9934
1266.5105	169.14067
1269.7633	254.50658
1282.4778	168.14111
1308.5321	185.39839
1312.4883	174.14153
1325.5714	1225.7523
1327.6001	184.04948
1363.4384	176.97398
1367.5238	573.41132
1368.4626	292.55057
1378.6877	215.12123
1472.6726	459.97675
1473.5885	304.52347
1474.5253	276.64447
1485.5096	539.72266
1497.9491	315.54861
1502.7198	211.60423
1513.7115	389.25607
1514.5569	400.73465
1531.6182	679.54633
1558.7751	251.11539
1587.6053	680.46082
1717.6499	575.29651
1762.6047	630.56555
1783.7135	525.05597
1809.4644	604.47693
1828.6267	708.54498
1840.7294	626.94177
1846.5663	990.48138
1848.5626	740.05933
1851.6338	1545.4292
1856.3231	607.82678
1857.6899	931.93652
1860.5945	325.58615
1861.1615	112.91927
1861.8087	345.10889
1863.5912	443.0697
1864.6434	470.36172
1866.2887	237.21916
1867.6399	377.29846
END IONS
BEGIN IONS
PEPMASS=1909.8074
CHARGE=1+
TITLE=Label: J7, Spot_Id: 23263, Peak_List_Id: 24123, MSMS Job_Run_Id: 10266, Comment:
175.11908	142.49797
331.27234	110.13409
358.26831	122.10574
545.31732	145.87529
559.41656	388.36951
706.58002	213.92757
728.32959	308.5722
741.52771	112.59053
774.34802	100.42962
844.24091	101.94298
889.35956	161.56184
892.49683	337.77164
914.33533	538.10278
918.30322	140.75247
920.75751	164.07973
921.49634	273.89774
993.49896	448.90729
1015.4213	368.67172
1016.4162	217.5959
1035.4236	126.43965
1045.3082	260.74963
1093.4481	410.02029
1132.4077	270.29694
1140.5883	382.0116
1160.3937	251.26172
1162.3943	1450.3115
1176.3816	1025.355
1178.4452	301.79807
1204.3765	1560.1398
1254.6298	441.37692
1258.4268	255.58945
1259.4576	1493.4762
1276.4399	483.77634
1277.423	256.09958
1282.603	391.21436
1304.4397	716.6546
1332.4178	600.28003
1347.5355	706.77454
1349.6815	377.23053
1353.66	233.2224
1361.4283	493.27411
1363.4425	298.26352
1389.537	283.52502
1480.5398	604.3642
1494.542	1914.2723
1523.5325	263.38635
1524.6014	1438.8838
1526.4583	929.66864
1558.5867	343.38297
1591.674	860.85803
1593.5251	387.48111
1608.6858	2123.7319
1609.5852	1294.2228
1611.4895	420.7886
1735.714	1003.2523
1738.6458	3101.3186
1746.0573	2027.469
1764.7854	1185.6674
1767.6757	1206.0391
1781.8379	10485.946
1782.7163	13600.295
1784.5681	4480.4648
1809.7778	1150.0161
1852.72	994.18231
1854.6257	1809.0044
1860.6052	675.73407
1864.6952	860.22021
1865.9617	4815.1079
1866.8075	3526.1365
1867.6835	6718.688
1869.5602	1996.3232
1877.5698	734.54895
1879.5707	572.94562
1881.4563	536.40179
1883.6898	1368.344
1888.7235	931.05939
END IONS
BEGIN IONS
PEPMASS=1925.7809
CHARGE=1+
TITLE=Label: J7, Spot_Id: 23263, Peak_List_Id: 24124, MSMS Job_Run_Id: 10266, Comment:
175.10002	101.77079
706.33734	135.444
744.29755	216.02554
905.38623	125.14069
930.3432	636.21423
993.63062	218.4241
1018.5442	108.98462
1031.3705	777.32227
1035.3921	113.78906
1041.348	155.00101
1140.7455	178.38129
1147.326	179.32185
1162.5112	172.42676
1177.4584	259.92526
1178.4349	1038.5397
1179.438	311.66473
1191.3389	285.27682
1192.4153	997.19116
1220.4199	1171.4814
1222.4063	285.62766
1227.6031	185.93652
1275.4371	1275.4402
1281.4832	606.80139
1292.4613	949.24561
1320.4764	1097.7516
1326.5651	443.21719
1348.4697	345.44461
1363.4955	863.44263
1377.6136	389.98334
1378.4781	372.67435
1382.4889	263.25513
1405.4873	291.3757
1510.6169	1179.1434
1512.4513	521.56537
1540.5909	1794.692
1542.5177	406.71103
1543.4408	137.61855
1586.6252	562.68292
1608.6058	1134.4351
1613.5999	627.46661
1624.6595	3033.8584
1627.5389	337.63791
1753.7214	2430.6604
1755.6042	1660.3694
1762.0878	1132.0514
1779.7605	1484.1145
1782.5791	1527.7327
1797.8519	9430.1406
1798.7134	10203.308
1800.5875	4420.4116
1802.4629	756.82599
1824.803	1541.3644
1828.6067	789.98462
1865.7616	1596.0469
1867.6832	1007.6792
1872.7219	1056.4043
1882.0961	6221.8442
1882.8972	2222.2053
1883.7438	4695.3589
1885.5775	2925.8691
1887.5443	5746.9429
1891.5492	2096.7927
1893.6589	2099.1094
1898.8766	1851.7076
END IONS
BEGIN IONS
PEPMASS=2225.0938
CHARGE=1+
TITLE=Label: J7, Spot_Id: 23263, Peak_List_Id: 24129, MSMS Job_Run_Id: 10266, Comment:
779.3811	189.20636
805.5249	122.72392
934.52887	248.29727
991.50812	117.85905
992.63361	116.61631
1031.397	107.97016
1048.6223	143.4481
1095.4382	102.7804
1105.5609	848.96381
1107.5547	117.32152
1113.7645	453.78305
1114.8738	350.68127
1143.1517	163.35597
1175.5614	141.93074
1228.4772	167.8371
1234.6174	455.15424
1327.0171	238.44301
1335.1014	170.88336
1347.6823	878.68103
1356.5896	215.49672
1414.6281	318.32434
1420.6896	475.48288
1432.7828	178.32777
1442.7319	166.12251
1446.7013	713.50098
1447.8298	409.25235
1454.8656	2400.6567
1470.826	146.46883
1542.8285	241.1517
1545.5038	176.57248
1548.7181	428.35474
1552.8269	222.51085
1558.859	135.87527
1559.7483	421.12018
1561.8508	368.85172
1563.6957	320.94016
1569.7177	250.06685
1570.8656	199.35399
1672.0002	691.02014
1674.8265	376.10782
1682.828	401.66559
1686.8477	300.79703
1695.7446	691.9361
1788.9717	436.58133
1796.7528	481.45288
1805.8949	272.5788
1808.8955	461.47449
1809.9617	279.5033
1847.823	363.33453
1900.866	382.07718
1924.0103	544.14032
1933.7332	1201.0874
1944.7319	306.84451
1948.7231	308.05869
1991.0452	275.38245
1998.632	368.7027
2019.9916	301.69656
2028.8854	293.0538
2048.9355	390.48911
2054.0366	315.03299
2101.7844	871.0871
2104.772	4728.0073
2159.7744	391.31851
2162.9165	530.75165
2168.8088	599.60925
2171.7891	428.11127
2174.1252	427.90213
2177.9597	448.39935
2185.8184	636.31323
2186.9463	815.58832
2203.74	378.75406
END IONS
BEGIN IONS
PEPMASS=2454.0837
CHARGE=1+
TITLE=Label: J7, Spot_Id: 23263, Peak_List_Id: 24126, MSMS Job_Run_Id: 10266, Comment:
112.09027	173.435
175.11227	349.59909
185.07193	107.99097
262.17569	106.45491
528.34546	258.72006
545.36151	551.82996
628.48016	115.95648
646.32477	263.16641
718.47723	121.01552
864.49713	127.00893
903.43414	925.24518
991.38965	117.41076
1032.5638	176.14461
1131.5624	237.04318
1218.6066	345.33884
1229.6558	100.2529
1346.6919	237.48074
1389.7544	209.18195
1415.6399	176.09792
1417.73	225.46727
1423.4349	107.35802
1432.7068	363.27029
1433.6558	5410.2393
1442.7233	129.79668
1454.8618	139.89493
1531.8158	195.40546
1532.644	284.53305
1549.7407	272.6228
1601.858	191.07944
1645.7526	1068.3027
1663.0024	143.737
1742.0089	105.7402
1742.7145	198.69536
1743.8304	281.36398
1755.454	161.70496
1760.9224	293.16486
1761.7365	128.78755
1831.8743	181.10498
1872.7877	138.4359
1874.766	127.58877
1989.3514	160.58446
2012.7864	246.46896
2036.9865	213.82712
2052.0095	518.42371
2054.0522	2431.2156
2055.9321	1676.3831
2057.8132	474.59497
2059.2954	141.13937
2070.0806	209.00842
2071.2747	105.56633
2075.071	124.4674
2114.1448	188.19592
2152.9185	203.88712
2170.0203	330.05621
2202.9946	128.79132
2232.9333	131.48508
2250.8857	101.88557
2259.7434	138.05228
2270.9358	436.28442
2319.0452	424.36432
2331.8489	342.02991
2381.0513	313.60886
2397.9106	328.5278
2408.083	692.98907
2410.0417	378.70111
2415.3604	455.00308
2416.9106	457.51837
2420.1563	357.42035
2427.874	351.62375
END IONS
