# Supplementary material for: Comparative proteomic analysis of a membrane-enriched fraction from flag leaves reveals responses to chemical hybridization agent SQ-1 in wheat
Source: Front Plant Sci. 2015 Aug 26;6:669. doi: 10.3389/fpls.2015.00669 (PMC4549638; doi:10.3389/fpls.2015.00669)
Supplement: Supplementary file 9 [file Data_Sheet_1.ZIP › Supplementary MS_MS data/spot 128.txt]

COM=Project: wsp, Spot Set: wsp\wsp01, Label: J8, Spot Id: 23264, Peak List Id: 22575, MS Job Run Id: 10265
830.37103	9890.6602
842.4964	136379.73
847.40118	7549.9629
848.42987	301493.31
856.50861	29518.396
868.50836	8659.7676
870.52435	94522.273
874.43994	13462.205
876.44958	9526.9229
956.51715	30764.52
964.48712	15922.444
1011.6223	6357.125
1019.5441	43091.895
1045.5435	13457.047
1046.5544	39372.637
1057.5814	4730.4395
1117.5631	3953.0967
1123.5001	5489.4106
1127.5482	3555.5784
1144.5719	3842.1501
1151.5106	3677.8792
1192.6312	3511.061
1237.5935	5740.8149
1256.6377	12543.652
1278.62	3783.7656
1294.5996	2235.4006
1296.6437	2268.0364
1338.7882	4540.7373
1362.6285	10594.043
1375.7198	2046.203
1384.6188	3876.8567
1397.7047	2193.7776
1399.7339	3097.2471
1400.7235	7457.0156
1449.7169	4212.0161
1450.7039	12178.467
1451.6932	15751.383
1466.7267	25392.787
1476.7472	3818.96
1488.7065	3949.5483
1496.6736	9757.8945
1504.6924	4666.0327
1518.6622	2954.5664
1534.6509	3878.1213
1603.7853	4192.2935
1605.8002	10488.315
1622.8207	7499.7598
1657.74	2477.2568
1678.8245	4235.6064
1684.7484	10352.225
1731.829	2882.5635
1752.8707	3726.915
1769.8364	55220.473
1788.788	4775.9941
1794.7729	5400.3843
1805.8098	3276.8518
1861.8405	5163.4199
1862.7692	29474.535
1879.7892	59210.344
1883.7937	1526.6945
1891.7959	1636.5452
1907.8179	3888.1963
1914.9106	3458.5305
1917.9365	4518.9888
1935.9645	9678.4102
1951.9381	2398.9478
2008.9623	37973.195
2014.0316	10213.063
2026.9711	106633.95
2030.9934	3478.188
2036.014	3421.2668
2041.9858	3557.7151
2051.978	3547.2664
2052.9907	3503.2876
2054.9976	3407.427
2064.929	3384.1719
2143.0303	4416.2983
2201.1382	2743.8982
2211.0715	8457.5117
2225.0854	5021.9673
2226.082	2933.113
2230.1614	3450.8569
2233.0967	3583.2161
2239.0938	1647.8407
2249.0476	3620.4995
2251.0527	1273.0094
2263.0579	2573.7732
2481.0784	2229.8042
BEGIN IONS
PEPMASS=848.42987
CHARGE=1+
TITLE=Label: J8, Spot_Id: 23264, Peak_List_Id: 24131, MSMS Job_Run_Id: 10266, Comment:
86.069733	1989.3926
110.04782	2346.5801
112.0612	4831.981
120.05237	1390.7664
129.0901	2320.1948
158.06543	2725.9644
166.03716	10888.4
175.09489	73560.32
241.11343	1251.8657
257.10699	26091.482
259.1283	1649.9133
268.07687	16142.675
271.13998	18240.449
277.0798	12443.461
285.0957	138892.67
288.16531	126389.11
390.12881	5139.3022
400.14661	6422.8232
414.1066	13648.579
417.16766	29486.352
432.12161	143758.17
442.09131	14314.051
522.18628	7833.3096
527.15173	9896.1367
533.13953	14033.026
535.1839	8377.5508
547.17645	53576.48
560.13196	8341.4795
561.13275	209039.16
564.19727	62577.309
568.24579	7427.9868
574.17261	7643.728
646.21533	20423.279
674.20117	34699.168
684.21826	78741.781
691.26825	8359.4297
692.22021	6982.1055
693.24841	7714.897
701.24396	49142.629
757.27246	16591.344
802.33673	5569.5049
804.32898	9517.5
806.29602	22001.037
813.3186	30307.703
END IONS
BEGIN IONS
PEPMASS=856.50861
CHARGE=1+
TITLE=Label: J8, Spot_Id: 23264, Peak_List_Id: 24140, MSMS Job_Run_Id: 10266, Comment:
72.057152	174.08458
86.075729	913.46265
112.06465	463.6413
129.08969	250.61299
175.10776	614.32983
185.10722	724.32922
201.10361	153.33574
212.12054	140.12625
230.13864	138.71312
254.13806	206.14343
255.11522	2961.1042
272.13675	3414.4187
286.14035	1940.2078
288.18256	558.34631
341.17764	477.51212
357.20917	534.98132
359.14395	410.54776
367.202	553.58691
368.17239	1154.6433
385.19522	3578.7534
444.20807	699.8183
454.18533	7594.7729
461.18692	379.27567
470.121	418.66986
472.19525	9300.5439
539.26123	539.47162
553.25305	364.13397
557.22498	770.95087
567.23639	1814.9457
569.23529	379.05511
571.25818	1321.1066
573.16699	395.15179
585.22638	943.56403
701.2467	993.59052
795.25928	1305.8104
796.31445	957.91943
812.3988	7008.8818
814.27405	3787.4473
816.26001	943.07898
822.23273	947.96783
825.37115	1116.0198
826.42383	2815.8091
828.18555	1017.1579
835.1908	900.27924
END IONS
BEGIN IONS
PEPMASS=870.52435
CHARGE=1+
TITLE=Label: J8, Spot_Id: 23264, Peak_List_Id: 24133, MSMS Job_Run_Id: 10266, Comment:
70.036064	480.1962
100.08423	35572.379
112.05991	3367.9973
129.08443	1364.5703
157.07997	724.60156
175.09872	3575.1248
185.08601	686.93091
199.11722	2357.4766
212.11365	469.50937
254.13527	877.37372
255.11128	12931.681
272.13165	20190.35
288.19482	2459.4368
298.11639	1365.9575
300.14578	8465.9268
368.16495	3874.1829
371.20209	1830.791
381.18219	1848.1199
385.18823	7418.5859
399.18655	16862.869
454.17072	1137.8304
458.20929	1849.8751
466.1748	3257.0305
468.18674	23036.424
472.19092	8729.4805
484.18848	2340.8025
486.19482	55663.332
571.24261	8984.2686
581.23962	25722.555
582.53784	7726.6221
585.1012	2268.0012
587.22693	2158.1729
599.24756	6371.0996
672.25592	5343.1592
714.18567	27726.793
805.29535	5353.9429
810.2655	10003.827
812.16656	16484.23
824.45825	5492.71
826.39954	39059.707
828.29108	15597.333
840.40851	11116.19
842.34753	4278.5337
848.27246	13753.558
END IONS
BEGIN IONS
PEPMASS=956.51715
CHARGE=1+
TITLE=Label: J8, Spot_Id: 23264, Peak_List_Id: 24139, MSMS Job_Run_Id: 10266, Comment:
72.058479	247.52914
86.066505	180.3922
112.06769	521.9043
120.0583	565.96497
129.08401	145.60197
157.07611	117.24884
158.06909	322.67783
171.10899	210.70045
175.09642	2944.1917
228.11665	225.93028
255.15234	302.60971
267.11157	575.24402
270.17471	442.63342
295.10986	2280.5698
305.12857	2188.9226
318.14566	489.83548
322.14774	653.95099
366.13791	5376.959
375.16306	494.17514
418.17963	635.92572
423.15845	686.47791
437.18634	736.66956
475.18655	1845.2581
492.20609	1813.6271
522.17438	2318.5779
536.18372	1047.2301
556.21069	1004.9631
574.23822	3215.8628
591.25568	1492.6266
607.24402	1638.9031
635.21161	1042.0511
638.29572	1353.2936
645.26208	1106.0754
662.26074	1758.9369
669.23132	755.09119
701.34106	634.37823
743.28833	1016.1522
751.25385	1494.0868
754.20911	674.50812
769.21735	598.27234
783.29114	791.25269
809.33582	1471.2965
830.20178	1681.576
840.4035	702.08875
864.23871	1364.8799
896.30457	1643.064
900.12335	781.36346
912.38251	1846.9298
913.31531	1007.1741
914.28876	2158.5693
915.29584	1575.4249
916.21472	1727.3009
922.33575	789.03223
932.37695	1355.2511
934.28101	1583.1377
END IONS
BEGIN IONS
PEPMASS=964.48712
CHARGE=1+
TITLE=Label: J8, Spot_Id: 23264, Peak_List_Id: 24143, MSMS Job_Run_Id: 10266, Comment:
175.1022	641.09772
211.10695	129.5358
236.12514	296.77368
268.08038	402.72409
271.14426	178.91913
288.18683	1454.9639
373.16119	1576.3602
375.3028	309.61221
394.13297	209.09843
401.1384	1096.6208
417.18848	483.65601
427.19983	182.50032
432.14185	290.62717
453.19601	192.58694
509.16464	1071.924
547.20416	539.27478
548.18335	1053.7229
549.19159	367.62292
561.15582	486.4277
564.22949	803.68524
568.22479	349.85623
638.1842	1507.2417
647.21899	314.8833
649.20441	255.50815
655.35278	315.94196
677.19965	3352.5759
684.22968	704.48547
685.32312	609.33337
701.24908	8555.0215
751.34973	1422.2385
790.32233	591.24854
795.23431	588.06201
813.29706	1042.106
831.26788	1287.429
833.22931	772.70514
835.29248	718.25055
885.19391	696.63995
919.43842	852.39679
921.34723	825.16376
922.32477	1535.329
923.29974	780.44391
924.25092	868.35156
928.49762	813.45203
933.35443	1343.799
937.53595	813.62305
938.27759	1090.2814
944.3833	884.24445
END IONS
BEGIN IONS
PEPMASS=1019.5441
CHARGE=1+
TITLE=Label: J8, Spot_Id: 23264, Peak_List_Id: 24136, MSMS Job_Run_Id: 10266, Comment:
70.045403	158.51849
112.06744	669.19525
129.08171	1259.0526
155.0639	209.12808
157.07594	139.42909
158.0571	142.84523
175.1011	2609.8694
216.1138	378.67053
240.14442	152.99117
244.12772	196.21562
245.09946	165.34747
262.11215	496.65134
268.13385	830.58539
288.20175	295.51816
319.14963	892.69861
384.20212	331.39304
387.20996	509.88324
396.2366	428.31247
415.18643	988.96857
441.16254	377.3696
444.19531	327.73352
449.13861	935.2254
466.17648	1736.2811
472.21411	481.26791
526.24646	1262.6523
554.2384	1279.6776
559.21063	500.91238
576.19568	1004.4879
577.22424	697.28125
579.2428	1174.2219
619.2182	490.06354
636.24646	1242.8566
646.22552	878.75702
673.26569	1009.2969
691.27142	1088.7526
701.26172	1743.2544
716.25116	11868.813
733.26898	11689.723
758.27667	903.25848
844.33313	1892.1354
845.29388	827.76703
846.2854	789.64075
848.3631	1146.4788
849.2926	899.91882
861.38483	3590.0227
863.33081	1801.3448
891.29938	2583.8406
971.49268	2203.7126
974.51788	1985.78
976.38995	2619.8638
978.29761	2245.5334
979.28619	1770.2091
984.46722	2359.9775
989.4743	4054.6504
991.31738	2234.2559
END IONS
BEGIN IONS
PEPMASS=1046.5544
CHARGE=1+
TITLE=Label: J8, Spot_Id: 23264, Peak_List_Id: 24137, MSMS Job_Run_Id: 10266, Comment:
70.039551	289.36499
84.052269	208.82773
112.06237	885.07001
129.08102	1545.1986
158.08034	227.11513
175.09459	2698.3813
226.1167	574.14478
240.13123	295.42343
243.12065	366.90112
245.0809	200.00552
255.12947	201.41324
262.12607	1188.356
268.12912	771.19629
270.15308	495.70743
288.18024	581.40033
319.14975	947.5943
359.12006	585.49634
387.20596	551.63104
411.1886	566.65912
415.16364	911.27563
449.14175	965.58734
450.1825	422.14633
466.16351	2132.6072
468.18454	756.56873
489.20798	628.24194
553.25049	1727.0656
557.23688	628.84851
573.17896	670.29309
577.22949	813.15625
579.21295	1322.8973
581.258	2134.2354
636.24048	1519.4355
646.24243	679.23267
683.29358	1024.8881
691.26373	1514.8254
700.31915	1222.1942
701.29297	1118.4733
716.24237	13777.349
728.29156	1242.3738
733.27533	12374.935
741.2713	1755.1073
758.32587	2191.5481
760.18738	1085.7665
844.31726	4178.3271
861.35938	6851.0967
890.37195	2268.2278
958.42151	4886.3574
1001.4927	3933.8638
1002.4419	2077.6641
1005.3244	4068.1697
1007.2695	2647.3401
1011.4329	2426.656
1015.577	2167.8076
1016.4666	2638.1558
1017.3185	2439.5481
END IONS
BEGIN IONS
PEPMASS=1256.6377
CHARGE=1+
TITLE=Label: J8, Spot_Id: 23264, Peak_List_Id: 24145, MSMS Job_Run_Id: 10266, Comment:
175.0901	140.92393
419.29141	132.00397
422.21664	237.41083
426.15878	107.58887
472.21793	133.3869
476.21469	174.92216
520.23297	185.51215
521.23688	106.18032
591.24744	108.453
600.22076	145.82234
617.31458	261.39813
618.28302	6482.9858
639.25018	719.91229
658.31866	113.73052
710.30475	162.09599
716.25439	270.51038
736.23846	454.38986
741.46411	160.54681
781.33093	2153.3914
782.31476	644.81049
807.36621	365.55219
809.23517	212.70741
817.31677	167.95514
819.20923	163.02316
835.32147	1808.0135
910.37622	801.47681
911.33203	462.07901
955.22217	185.02617
956.50836	281.69189
971.32111	291.20483
973.38586	343.81015
981.41998	1359.3931
982.37122	1818.3755
1000.3776	194.01732
1001.2192	186.95587
1025.394	214.47052
1109.524	901.17511
1110.5154	740.69342
1197.3328	578.28009
1198.4403	689.18628
1201.3362	634.09851
1214.418	1306.562
1216.3812	647.09198
1217.3785	821.90155
1228.5951	660.0611
1231.4139	633.49915
1234.5415	933.88733
END IONS
BEGIN IONS
PEPMASS=1451.6932
CHARGE=1+
TITLE=Label: J8, Spot_Id: 23264, Peak_List_Id: 24144, MSMS Job_Run_Id: 10266, Comment:
112.06502	286.69366
129.09247	169.19753
157.08899	106.75081
158.08484	118.4429
175.1002	701.13239
216.11026	168.64688
262.14145	263.30383
349.13156	164.22987
399.18237	196.30798
400.18304	201.52574
479.16956	201.32457
484.15884	229.0878
496.21158	1112.3712
501.15866	177.65836
586.2359	200.62585
587.245	387.2645
589.29126	197.9147
597.22333	362.20679
614.23297	642.89307
615.22235	377.39987
625.24304	555.50122
682.23706	174.5489
686.26685	144.70418
700.27948	257.29745
710.2959	510.64117
723.22351	177.66948
724.2923	467.05292
727.24384	292.24875
728.25104	305.45468
810.323	227.68318
829.41473	212.3623
837.33008	664.27142
870.40869	133.01826
894.28723	124.2384
917.35107	193.32777
919.37646	107.73856
950.4231	1304.5917
955.48688	146.6218
1039.4043	273.62766
1043.338	158.58542
1047.4634	1053.6925
1064.5078	379.05148
1065.37	293.73077
1102.4945	338.9545
1120.5449	326.67316
1121.4875	13268.048
1165.554	318.03604
1190.5063	846.0592
1218.536	1309.4961
1220.4547	382.1329
1236.5942	4786.1768
1238.4854	1596.1825
1388.6455	623.36609
1391.4625	475.12711
1397.4984	459.54767
1405.7114	675.79712
1407.7808	858.31897
1409.5267	615.22913
1415.5483	619.29492
1421.6311	841.927
1423.5488	474.08707
1426.5577	1087.4717
1430.3726	455.71286
END IONS
BEGIN IONS
PEPMASS=1466.7267
CHARGE=1+
TITLE=Label: J8, Spot_Id: 23264, Peak_List_Id: 24142, MSMS Job_Run_Id: 10266, Comment:
175.09616	161.85454
235.09756	195.42946
266.16394	133.82391
284.16489	269.41949
322.15283	101.04173
324.0376	127.2608
334.16232	122.36
383.24796	273.28806
421.22714	286.82837
423.2713	111.23808
437.16974	332.59619
471.24969	107.66291
489.25912	196.58595
520.25275	283.79865
535.20337	255.01469
536.21912	358.4762
599.30603	160.81268
609.20398	122.98177
617.31537	7995.1997
622.4519	181.13425
649.26147	264.42535
654.28638	206.33446
672.25159	133.5531
687.39441	187.84599
704.32007	3095.5396
764.35468	141.77754
785.29102	198.79445
801.31641	258.77246
818.33307	3041.4241
850.28833	777.7041
859.37744	324.99829
902.36859	115.70309
907.36194	149.77687
921.27606	149.1153
931.41821	2055.9385
934.3241	240.78366
948.36194	298.25681
1030.4547	1516.8077
1032.3866	252.18178
1056.3947	587.50372
1058.4303	1302.1726
1084.4222	5222.5464
1089.3716	665.8877
1090.3483	559.57422
1091.3417	501.50125
1092.2339	930.72229
1138.4508	724.45374
1155.5038	3368.3215
1157.4126	1322.8473
1172.4961	518.98572
1183.5093	5589.9448
1190.521	842.96796
1316.402	1296.4594
1320.6548	1983.6172
1321.5529	2357.532
1337.5031	1090.9503
1338.606	2871.4895
1340.4915	1799.5676
1354.5186	1084.0122
1375.661	1540.6074
1408.3579	1109.2655
1432.5834	1528.637
1434.4651	1146.2694
END IONS
BEGIN IONS
PEPMASS=1769.8364
CHARGE=1+
TITLE=Label: J8, Spot_Id: 23264, Peak_List_Id: 24135, MSMS Job_Run_Id: 10266, Comment:
70.039619	313.85001
86.070801	288.39944
112.0659	1378.3448
129.09213	436.05225
158.06792	150.3864
175.10591	5361.3096
227.14989	142.55908
230.10156	184.06152
235.07285	196.05298
243.11684	392.23944
258.09006	417.29694
263.10025	567.65765
271.14914	308.82489
288.19528	915.70959
298.20947	381.96692
345.18704	376.67578
372.13892	1016.2987
389.16815	774.98462
392.15927	4719.7246
418.22549	272.71036
435.28229	1269.6042
445.27887	250.77429
500.19147	2170.4414
505.23669	3709.0527
536.18073	382.58844
563.33063	3877.7751
573.37347	551.66986
576.25037	800.29492
618.32208	4065.4575
621.41473	535.78174
630.25562	407.87195
643.29437	546.78546
647.26782	2414.9202
660.33893	1951.8719
661.37311	648.95081
663.40533	442.02716
677.34625	2097.1655
689.3291	4019.2893
723.24603	765.90436
732.33765	691.03003
760.32062	660.21405
794.27289	592.23816
836.38361	829.2608
837.38306	479.41855
881.36719	397.36679
892.39349	823.05267
900.35822	1510.1237
901.69586	399.37241
917.37097	9433.0869
920.43793	342.26031
934.39398	7128.3428
962.53168	296.18292
1040.537	359.90433
1047.4829	601.05847
1048.3562	578.12769
1064.4221	4123.6011
1066.4656	463.47198
1081.4398	3920.5698
1110.3324	367.1777
1135.4445	729.43787
1143.5299	237.60112
1152.46	3492.4143
1162.4619	404.27451
1175.454	2216.3706
1223.5675	249.74873
1248.6328	448.12115
1265.5303	2425.1204
1273.4622	211.9276
1275.6093	288.78555
1292.6006	263.29663
1337.4607	250.07527
1361.0186	142.89413
1361.8262	330.85483
1377.7147	233.21611
1378.6431	10316.102
1389.4578	302.93066
1451.5692	245.81186
1507.7064	978.86157
1531.6293	1033.9183
1532.531	766.74658
1569.5599	589.00909
1613.8214	589.73926
1614.7098	999.09326
1633.6251	724.71436
1652.9143	969.41614
1654.8802	20385.105
1656.7222	11666.181
1658.6155	2393.9575
1678.8756	5332.1597
1680.7219	4223.2852
1708.8315	4006.1257
1711.7053	1947.4526
1726.1389	1581.2605
1727.787	2385.3765
1736.7307	1799.0695
1738.5746	1314.2722
1741.594	1363.1742
1744.7744	1696.8269
1747.575	1901.5276
END IONS
BEGIN IONS
PEPMASS=1862.7692
CHARGE=1+
TITLE=Label: J8, Spot_Id: 23264, Peak_List_Id: 24141, MSMS Job_Run_Id: 10266, Comment:
112.07352	131.78271
175.11455	518.15173
276.14407	146.69443
338.13562	128.97588
357.14951	222.52588
372.20126	101.49279
419.19666	223.45497
436.25177	153.01633
465.16882	130.1377
485.25061	239.4342
502.25858	208.4142
507.2323	176.80774
596.33868	158.96339
597.23981	126.50255
613.26965	331.67691
654.30566	3360.4478
709.30585	112.78269
726.33984	224.92545
743.42114	143.85556
751.28015	106.07961
752.28046	271.12231
769.28119	517.59747
779.24255	120.91392
837.43518	139.87251
853.31805	579.50623
855.36182	149.75227
861.83203	137.12756
862.38251	115.387
880.27954	107.5985
897.27594	131.00293
898.30615	100.62841
933.39014	110.17293
966.42896	204.11455
969.3573	260.95102
1010.3824	308.70486
1055.3252	111.77723
1138.4651	442.2066
1139.4327	117.8728
1175.5156	223.52505
1220.3699	165.38783
1248.5148	299.30109
1249.556	390.2067
1251.7612	156.67976
1252.4353	103.53413
1259.9268	197.51346
1266.532	5191.811
1269.4882	242.32903
1347.6741	158.42052
1364.5125	206.15605
1381.5497	328.68155
1383.4666	135.19218
1606.6678	530.29456
1621.8099	424.439
1622.7438	2411.6331
1623.6851	696.46008
1625.615	328.23114
1626.5538	313.12173
1642.5961	260.79312
1770.796	1271.9109
1773.6224	641.53931
1803.6028	582.88318
1805.7375	811.56329
1819.7928	1114.5541
1820.8528	482.83371
1823.6288	860.14917
1825.6526	494.10239
1832.752	1140.7697
1838.6089	960.98969
1841.4308	518.47437
END IONS
BEGIN IONS
PEPMASS=1879.7892
CHARGE=1+
TITLE=Label: J8, Spot_Id: 23264, Peak_List_Id: 24134, MSMS Job_Run_Id: 10266, Comment:
70.042259	146.98338
101.05071	175.46309
112.06567	992.79346
129.10039	441.57181
158.08676	143.66037
175.10568	2688.209
241.10152	255.53937
242.12029	257.12085
244.07559	170.84695
258.125	560.7041
259.13464	301.32278
276.16309	995.71686
355.12799	249.57541
357.13556	854.89514
370.17923	210.12907
372.14548	326.81039
374.17972	423.39261
419.17859	877.25153
436.20233	1027.6385
440.25	185.09506
457.28128	305.29614
459.25455	233.57111
485.21326	1997.8691
490.22464	463.91064
502.2341	869.30969
507.23892	1989.3842
585.29852	703.96912
596.26086	639.51257
610.27667	401.45908
613.2702	3288.2886
631.3349	596.85608
637.31635	443.95944
654.30023	26182.936
664.2663	756.75763
708.41699	592.07397
726.33386	1529.1907
742.27191	954.49799
751.31244	585.98193
752.28577	1390.0421
769.31299	3448.405
835.27545	627.30194
853.31348	1342.6766
854.35181	931.77588
855.36139	655.27301
870.31757	1988.4824
880.35919	583.51227
897.34308	2624.2756
917.57489	493.43069
951.38391	431.12726
952.33148	428.81491
966.40051	917.47296
969.39178	2941.5884
983.41187	1434.1334
993.40698	447.11154
1010.4017	3162.2588
1088.4919	555.06897
1094.4095	626.54535
1120.5247	537.57617
1133.4861	558.5921
1138.4528	4130.9346
1176.5314	544.37067
1208.4823	992.59509
1231.4863	609.25653
1248.5071	1092.5144
1249.5941	2445.6414
1256.033	514.52417
1265.4498	776.44012
1266.5092	45520.023
1269.5145	1997.736
1276.5519	595.52655
1291.4482	639.78589
1346.4579	578.28009
1363.5161	1802.424
1364.5035	1901.3738
1381.5405	3468.6833
1425.428	460.63885
1450.5946	1092.0598
1468.5835	1787.1067
1535.5571	672.7923
1577.6066	795.47125
1579.585	1061.4916
1605.66	957.91779
1606.5621	2615.6843
1611.7985	721.3443
1622.7133	24274.465
1624.6018	12925.075
1626.4963	2468.5498
1654.6465	5845.1855
1788.86	1623.2124
1789.75	2769.7859
1818.937	1397.5468
1820.7458	1936.2709
1824.5009	2373.9053
1835.8883	2463.4963
1837.6893	3920.8569
1842.5359	2020.3026
1845.7565	2363.1221
1854.6759	2093.0254
1856.5856	1718.2354
END IONS
BEGIN IONS
PEPMASS=2008.9623
CHARGE=1+
TITLE=Label: J8, Spot_Id: 23264, Peak_List_Id: 24138, MSMS Job_Run_Id: 10266, Comment:
70.041367	164.12148
112.06899	309.88434
175.10628	1068.1
258.11905	212.59274
288.18628	314.41608
355.21039	173.17915
372.13809	417.74783
390.22803	227.28049
415.2829	162.28596
418.27795	175.22282
426.34161	164.96576
435.29379	576.56488
500.23874	608.13208
502.22708	344.60297
563.38043	1394.1122
614.40845	406.41501
623.45593	583.44238
624.479	359.56635
631.27124	625.69916
632.39636	604.12299
642.44897	451.56052
647.29993	687.01764
651.44086	460.95255
660.37299	876.51501
677.39551	866.38477
716.39301	951.83258
723.60583	436.01572
744.35138	888.64124
760.53418	5851.7075
796.38904	407.79947
815.3963	573.14752
837.38971	561.41455
857.4021	433.89481
859.54572	1181.7881
892.4054	329.90659
893.36835	397.33646
900.4071	389.97223
917.39771	2435.3018
927.52393	794.85229
928.5307	334.08698
934.43298	3097.6785
936.47058	460.42609
946.65369	1895.0895
1047.6155	1553.9714
1048.7239	765.82166
1064.4604	1422.7196
1066.5471	294.24097
1081.4685	1237.0569
1135.4193	224.30312
1152.4559	1152.2632
1153.521	439.46021
1176.6019	288.54309
1230.4692	212.09492
1247.6337	336.55508
1255.6359	1411.665
1257.4814	405.4664
1265.618	1622.8042
1273.6523	14587.451
1275.7648	2161.4968
1372.6825	2085.1238
1378.6906	4307.2466
1381.5043	881.56738
1387.8562	307.97772
1391.7388	1316.0659
1393.8433	393.63245
1417.5674	267.21649
1459.6941	2108.4006
1507.6538	991.24164
1519.6443	378.64066
1520.7338	2984.9556
1530.7985	521.69928
1561.6489	339.04321
1571.7721	379.33179
1588.6421	782.52576
1624.5359	368.2926
1639.7362	872.60754
1654.8384	10516.192
1656.7083	6991.1431
1667.754	3096.5837
1675.6135	1244.6527
1746.6776	765.06549
1750.718	608.39825
1752.868	1531.6793
1768.7252	1060.1057
1769.7753	1252.3605
1810.51	602.10168
1841.7594	935.85895
1849.6984	969.83929
1851.8068	1018.8749
1867.7784	3311.624
1885.7804	1134.375
1918.0912	1446.587
1918.9628	2062.6624
1920.8247	1765.0046
1946.7339	1077.0615
1951.7012	1108.3009
1968.6997	1073.6202
1969.7502	1150.6733
1975.8123	1242.7559
1983.537	1493.1632
END IONS
BEGIN IONS
PEPMASS=2026.9711
CHARGE=1+
TITLE=Label: J8, Spot_Id: 23264, Peak_List_Id: 24132, MSMS Job_Run_Id: 10266, Comment:
70.04882	729.98651
84.0681	645.487
86.080826	564.47479
112.07343	1217.3174
129.10127	791.63062
175.1172	5433.4585
243.12219	698.40448
258.10995	1114.4531
288.22742	1043.7405
372.16803	1274.5182
373.1698	1011.9144
389.1731	1177.9744
390.21454	934.49084
392.16385	1360.313
418.27756	673.63641
435.30969	2847.481
445.32086	681.28638
500.22351	3389.0757
505.25146	1202.4092
520.27643	1320.0308
563.37842	6093.7129
618.34814	1206.5555
619.27936	908.67303
621.38892	1594.2645
632.38513	996.75067
643.33362	1604.9031
647.27661	3779.9441
649.31152	3918.3687
660.36694	4917.623
677.40308	4658.7974
732.38434	1444.2715
734.42633	2838.3782
736.57593	1111.3528
760.43628	4020.116
762.40448	3502.9314
778.35553	1199.4816
833.40057	1254.1971
847.4613	2428.0454
859.50574	1092.4949
875.45972	3269.6663
892.44922	2502.5793
900.39587	1735.4288
909.50171	801.92786
917.43127	11981.771
920.55206	921.82953
934.45038	16077.568
946.50092	5608.7588
980.49353	1628.347
988.71692	850.25659
1047.5804	2678.969
1064.4728	5456.5591
1066.5243	865.29852
1075.4862	794.27435
1081.4983	8823.6807
1093.5342	2734.7485
1094.549	1055.1998
1119.5153	545.14532
1135.5045	1427.4242
1152.5217	9195.04
1176.6044	939.82025
1248.5851	1078.7574
1265.5769	7742.8369
1287.7427	817.74677
1289.6412	961.50171
1378.6781	23393.396
1388.6848	854.64471
1407.7098	1422.4814
1475.7161	962.07922
1507.7445	4699.6519
1536.7856	1514.1053
1563.8528	1081.0254
1570.1263	761.47693
1619.6676	924.00311
1622.6742	794.25024
1637.9158	937.82751
1652.9233	2255.7913
1654.8342	85542.18
1657.7095	14959.408
1660.6169	1840.541
1665.818	1175.1199
1683.8593	875.39893
1748.5837	894.61304
1752.9092	5559.3716
1754.7291	4374.5796
1769.9135	5244.165
1771.7927	3186.4834
1774.5603	1039.4896
1785.7789	1185.9768
1852.8599	1088.949
1874.7397	5214.2607
1898.0891	4540.8096
1898.9894	6392.8389
1900.8622	2924.5833
1907.7791	4030.7646
1936.1777	7290.3364
1937.0092	8829.9805
1938.8684	6014.7954
1986.8074	2366.6599
1992.8105	3520.7695
2001.6964	2185.3706
END IONS
