# Supplementary material for: Comparative proteomic analysis of a membrane-enriched fraction from flag leaves reveals responses to chemical hybridization agent SQ-1 in wheat
Source: Front Plant Sci. 2015 Aug 26;6:669. doi: 10.3389/fpls.2015.00669 (PMC4549638; doi:10.3389/fpls.2015.00669)
Supplement: Supplementary file 9 [file Data_Sheet_1.ZIP › Supplementary MS_MS data/spot 129.txt]

COM=Project: wsp, Spot Set: wsp\wsp01, Label: J9, Spot Id: 23265, Peak List Id: 22576, MS Job Run Id: 10265
833.40881	30951.684
842.5022	171638.86
850.43323	74790.078
856.51398	36311.273
864.46765	6724.7612
868.51147	13349.707
870.52911	102147.02
878.45581	7073.5156
880.45612	7748.708
955.58185	57257.352
958.56659	6391.5459
1011.6202	4562.0093
1045.55	14332.389
1111.6796	8134.5522
1117.5597	1942.2781
1147.5381	2238.6392
1151.5018	2598.3887
1226.6213	2977.6965
1229.6001	5531.9321
1243.6467	5597.7871
1254.6149	54137.629
1302.6442	3151.2471
1316.599	2696.4714
1351.6312	3038.5928
1352.6017	4858.2617
1368.6608	4166.2505
1369.6545	8563.6934
1390.6128	3642.5063
1401.6438	1455.3021
1406.621	1406.5259
1407.6216	3947.3599
1448.6733	3118.3259
1464.6678	2398.9456
1471.6875	2307.7793
1508.7014	7137.4224
1549.7899	3930.582
1605.8016	7455.3418
1709.7765	2889.7363
1728.8303	2693.6414
1731.8313	2703.9128
1771.8861	9283.7422
1788.873	7059.5098
1793.8722	7864.1846
1794.8556	2242.9382
1799.9006	1642.4194
1809.8451	12815.45
1820.859	1830.3678
1821.8795	1495.5493
1826.8344	5326.4141
1831.8345	1938.9696
1835.8722	2385.4077
1837.8767	3587.4011
1897.8903	2369.7893
1914.9122	5676.6768
1940.9105	2382.0669
1963.8878	1912.3722
2200.1389	3060.4143
2211.0776	8175.2866
2225.0898	6751.7158
2230.1614	2915.1409
2233.0698	6172.8354
2247.0825	4871.6299
2249.0393	4565.4785
2263.041	3210.7085
2274.0549	2036.1842
2275.1021	3402.425
2284.1287	1718.1125
2467.1843	7301.6167
2469.1882	59895.043
2484.1755	2555.3909
2485.1765	4622.127
2497.2197	6471.2446
2501.1821	8584.8447
2505.1953	1791.0316
2506.1907	1741.7301
2539.2273	20425.545
2565.2227	2072.4207
2619.2048	3241.1436
2770.3394	3151.6704
3101.5759	2402.1563
BEGIN IONS
PEPMASS=833.40881
CHARGE=1+
TITLE=Label: J9, Spot_Id: 23265, Peak_List_Id: 24152, MSMS Job_Run_Id: 10266, Comment:
102.0273	801.56476
112.05776	587.27344
120.04977	578.52393
129.09322	234.40854
158.07066	637.7572
173.0614	204.53369
175.092	3486.2937
189.05167	171.02109
201.06688	724.60547
207.07275	412.53186
235.06268	537.91205
270.0834	583.9104
288.08643	583.64441
296.10968	1905.3197
305.1127	2928.7007
322.14203	996.99408
374.11343	465.87805
391.1131	382.25916
392.11914	4128.2808
399.22897	380.67459
409.14053	5528.8696
425.11188	2933.5342
494.11624	1538.2506
503.16629	459.83997
512.11548	2840.9424
521.11823	942.18231
538.13824	899.31378
574.12238	979.11865
592.14429	960.7937
609.1604	1474.7798
614.26953	634.8255
644.17395	509.86267
644.77924	448.92471
776.17432	1218.4001
787.31714	1674.4403
790.22961	1485.8263
791.22986	2828.457
792.2077	1334.1676
797.23889	1183.0303
802.29944	1497.9973
803.33319	2465.0742
804.26617	1848.7483
806.20282	1318.6931
811.31989	2592.4927
END IONS
BEGIN IONS
PEPMASS=850.43323
CHARGE=1+
TITLE=Label: J9, Spot_Id: 23265, Peak_List_Id: 24147, MSMS Job_Run_Id: 10266, Comment:
101.04397	649.71869
102.03217	1206.3477
112.06442	1651.2524
129.08777	862.49512
158.06857	1528.2657
175.09308	10351.642
201.06151	1544.5706
214.12837	6846.0396
216.11292	733.08893
235.07339	1249.7273
242.12051	6027.9771
288.07858	2132.2119
295.13379	1304.623
296.11887	3163.5916
305.11258	5674.166
313.14093	5442.5146
322.14139	4221.5645
392.12048	9913.5459
409.1467	18909.621
424.14294	3290.4253
425.12988	2501.3367
442.14575	5420.7686
494.14124	1818.9614
503.12564	1696.4587
511.14963	3631.4077
512.14136	1708.2028
521.13037	4951.4722
529.14777	3488.2241
538.15668	4349.3335
574.13336	2301.6006
592.1499	9226.0801
609.16968	7649.0649
619.15405	1709.1853
722.2395	4083.0564
790.29791	2279.2063
794.21088	2387.7495
797.33557	2483.0764
805.35333	3934.1926
806.27979	2847.9224
808.27319	4370.7368
814.35779	3555.3057
815.32416	9417.8057
816.29834	4664.1157
820.33057	6277.0044
END IONS
BEGIN IONS
PEPMASS=856.51398
CHARGE=1+
TITLE=Label: J9, Spot_Id: 23265, Peak_List_Id: 24151, MSMS Job_Run_Id: 10266, Comment:
86.071579	1131.3727
100.09164	170.51407
112.0635	678.30139
129.08226	310.10849
157.0954	227.87987
175.09828	693.27606
185.10416	732.9306
212.11627	158.43648
230.15012	243.06606
254.12805	233.21826
255.11829	3876.6589
272.14557	4195.3804
286.13965	2998.5684
288.17328	851.45575
341.14972	635.33942
357.20175	932.56073
359.15387	641.73126
367.18707	883.07959
368.18317	1799.8232
385.1947	5203.8936
436.17923	602.28339
454.18958	10055.866
460.16196	627.8302
471.22626	553.41736
472.19537	12699.254
539.24927	695.71973
557.26904	751.36993
567.25653	3425.5288
571.237	1823.9762
585.26196	809.96136
586.24994	520.68274
626.96545	1250.5809
637.2359	846.33838
699.24249	1924.7821
743.3208	1336.5189
796.23193	1325.3528
799.27997	1233.601
812.41382	7868.6494
814.27753	3582.9224
826.40289	2526.6833
828.22583	1974.335
830.32806	1480.4639
833.28394	1802.0358
836.46375	1961.3202
END IONS
BEGIN IONS
PEPMASS=870.52911
CHARGE=1+
TITLE=Label: J9, Spot_Id: 23265, Peak_List_Id: 24146, MSMS Job_Run_Id: 10266, Comment:
70.042473	491.15866
100.08463	33500.012
112.0611	2697.0754
129.08739	1324.7321
157.08498	566.73895
175.09474	2225.4839
185.07381	676.40173
199.1198	2171.1367
230.11868	771.70172
254.12788	870.19647
255.11154	11813.923
272.13547	18222.674
288.117	1228.7318
298.11719	1309.4348
300.14944	8037.356
368.16852	4297.5269
371.20163	1372.75
381.17923	2275.3643
385.18997	7234.9751
397.17999	1149.7375
399.18985	13886.944
454.19189	1090.8799
466.17368	3488.3308
468.19165	20128.422
472.1937	6835.2256
474.27319	1195.9882
484.19836	3265.4878
486.19397	45867.129
571.24036	8490.0273
581.242	19358.973
582.52667	6917.0928
599.25189	4753.8887
654.25543	1254.8324
672.25421	4489.1968
716.13611	8702.6279
743.30865	3398.575
753.31042	3463.8899
812.23309	6210.2642
824.40717	5607.2012
826.38837	35611.008
830.21143	3525.0537
840.40027	9238.2041
842.31921	4045.9595
850.30554	3616.4063
END IONS
BEGIN IONS
PEPMASS=955.58185
CHARGE=1+
TITLE=Label: J9, Spot_Id: 23265, Peak_List_Id: 24149, MSMS Job_Run_Id: 10266, Comment:
70.039078	456.81918
72.051842	826.6004
86.070404	950.76031
112.06036	1320.1768
129.08498	652.60626
175.09491	4702.0894
199.06931	390.83841
201.10027	1200.6013
213.14157	686.21448
255.14468	294.9071
259.13007	518.55042
282.14716	2846.4331
300.15881	9359.0479
356.14627	15308.54
371.1824	1327.8608
373.16986	7539.4087
385.22235	2641.9104
399.19531	2506.6272
413.21378	12916.438
427.16263	9364.5703
444.18265	6474.147
452.21362	1259.536
466.21909	692.25659
470.2153	1991.4139
484.2453	2920.4541
486.38232	665.24719
512.25372	4855.1021
526.19031	1382.0563
543.22308	4135.3726
574.27789	1394.1653
583.26508	1315.7413
639.2572	772.57666
656.27533	2798.1741
669.25897	678.77423
718.34967	713.15363
743.30774	1366.3079
755.32953	2529.7441
768.24896	850.27289
800.24579	613.01196
809.22296	972.82703
823.26898	614.37573
840.39099	748.90729
842.37756	1388.9827
852.23889	823.71863
896.20435	1774.8359
902.37567	1241.8654
910.35901	1880.2622
911.45331	8123.6548
914.30664	1737.7007
916.29999	1323.5541
920.3739	1188.0464
925.49561	2722.3499
926.39801	2230.7954
928.26141	1583.0408
934.41168	1359.224
END IONS
BEGIN IONS
PEPMASS=1111.6796
CHARGE=1+
TITLE=Label: J9, Spot_Id: 23265, Peak_List_Id: 24158, MSMS Job_Run_Id: 10266, Comment:
112.05708	106.211
175.12111	104.32167
331.15741	102.68855
464.42007	139.50089
910.36444	241.58403
937.43365	1440.7245
954.34393	218.30515
955.47546	2386.9053
957.36633	314.12109
970.22217	174.96977
1047.3992	176.65344
1048.3765	297.66833
1051.5951	533.3288
1052.4269	573.75769
1054.3916	334.90244
1067.5908	1059.5586
1069.609	729.8739
1070.4779	473.56787
1071.3701	510.30627
1075.1143	344.64401
1081.047	255.95656
1082.3422	305.8428
1083.6287	177.59341
1087.2942	181.79791
1089.5089	226.43941
1090.3153	191.13635
END IONS
BEGIN IONS
PEPMASS=1254.6149
CHARGE=1+
TITLE=Label: J9, Spot_Id: 23265, Peak_List_Id: 24150, MSMS Job_Run_Id: 10266, Comment:
74.037483	127.55178
112.06525	754.91339
129.08987	373.88626
158.06668	149.37151
173.06392	144.06552
175.09952	1651.2947
185.18056	188.19231
213.14584	343.21686
226.10085	149.63707
232.13388	457.70126
242.11578	153.72275
300.19427	267.06424
302.12894	1072.7637
319.14752	715.94946
343.15195	363.14236
361.15771	236.81653
373.17322	460.55484
383.20343	409.20245
401.21457	325.12967
432.18262	226.05852
444.26181	303.2822
454.24777	399.29245
465.17078	788.73663
472.24838	621.83228
474.19281	442.79007
482.19626	2776.8621
543.19836	392.3634
555.25348	590.7467
561.20819	379.79092
573.26917	572.68268
611.22052	847.58185
626.24048	708.57635
644.27917	468.81363
665.18201	696.6394
682.23285	1611.757
688.32941	304.3205
755.25391	463.24185
766.24902	510.28091
773.29266	841.89984
783.26746	1151.749
793.30286	267.52609
837.25507	521.96185
845.28186	480.37207
854.27783	2308.1365
924.49432	342.74039
937.26758	545.62573
954.32166	523.39996
955.33557	958.2002
981.32489	424.67505
989.27374	325.52094
1025.333	369.28195
1040.2394	361.55734
1042.3724	965.49268
1043.26	527.25305
1052.4778	506.39728
1210.5975	5785.9165
1211.4901	6862.5322
1213.3898	1857.2212
1218.5183	962.9093
1219.7008	850.11554
1221.8162	1031.2595
1223.5621	936.14185
1224.6552	1611.2095
1225.5276	1439.6917
1226.4238	992.50604
1231.4177	907.33557
END IONS
BEGIN IONS
PEPMASS=1369.6545
CHARGE=1+
TITLE=Label: J9, Spot_Id: 23265, Peak_List_Id: 24157, MSMS Job_Run_Id: 10266, Comment:
632.28448	153.30457
633.24304	248.70517
634.2793	139.67459
737.35852	400.53476
738.35773	130.10692
752.28558	111.32477
814.29443	189.68021
822.23022	113.22829
840.38104	141.74303
844.315	374.99973
845.26166	1047.9468
847.34039	137.82927
848.38623	234.31999
865.34106	837.62872
883.37122	383.29816
901.34381	417.96707
902.30292	990.82098
926.42249	424.76398
980.37628	1483.6394
982.34412	334.62518
988.34882	591.9809
989.3288	1147.8206
990.34406	439.02884
1036.3646	530.06104
1159.4417	1180.9779
1160.4519	432.8013
1195.467	389.43658
1214.5244	383.8483
1223.5542	558.24878
1227.4121	493.2616
1242.4467	441.71609
1246.292	1435.2545
1255.7932	671.88403
1256.585	2437.9749
1257.4698	3083.4736
1308.4463	444.85071
1309.4685	359.3988
1310.5807	373.96191
1315.5125	677.82263
1326.5586	1187.7919
1329.42	1532.9871
1332.3721	559.86353
1339.3138	419.93372
1342.5542	511.79956
1347.4375	774.85498
1349.5182	684.07227
END IONS
BEGIN IONS
PEPMASS=1508.7014
CHARGE=1+
TITLE=Label: J9, Spot_Id: 23265, Peak_List_Id: 24160, MSMS Job_Run_Id: 10266, Comment:
490.23004	284.65381
605.224	393.36157
717.37317	126.16418
816.21033	163.5477
832.35016	197.19003
833.28656	854.03845
850.33545	117.31832
851.3421	163.75595
931.25934	171.19586
943.46216	123.01966
948.29303	1613.3179
973.42053	113.2022
1019.3311	171.76427
1060.4634	122.90844
1098.4678	145.06223
1105.5549	143.42975
1129.4926	118.86671
1174.4357	105.52231
1224.5736	221.18672
1237.474	109.7567
1251.4658	187.01866
1288.6261	233.05937
1362.4868	374.39728
1379.6666	522.68146
1380.6495	859.42944
1381.5323	831.29022
1382.4319	312.12759
1385.4136	255.66856
1386.4268	347.26245
1450.5924	339.23709
1451.5024	422.05307
1454.4172	255.2422
1464.8364	375.44699
1465.6825	277.81183
1471.5808	815.65729
1472.4376	400.27078
1474.4755	494.62042
1476.549	284.69034
1479.3489	351.79703
1480.7936	247.26961
1483.1619	394.62915
1486.8595	348.60538
1487.4712	278.29657
END IONS
BEGIN IONS
PEPMASS=1605.8016
CHARGE=1+
TITLE=Label: J9, Spot_Id: 23265, Peak_List_Id: 24159, MSMS Job_Run_Id: 10266, Comment:
1119.1678	120.92753
1238.5208	112.63517
1315.9344	115.53483
1356.1227	124.3372
1418.2325	111.25252
1418.8062	198.63223
1442.5201	116.34476
1448.7501	250.20316
1449.7059	663.59967
1451.5912	516.61627
1453.4159	335.63358
1480.5581	307.58832
1531.8623	346.86249
1546.024	364.02533
1548.46	418.04413
1556.5978	462.54077
1558.0073	521.46533
1563.8729	722.24689
1564.7617	358.28293
1565.6202	895.49817
1577.4141	449.39255
1582.0889	549.24884
END IONS
BEGIN IONS
PEPMASS=1771.8861
CHARGE=1+
TITLE=Label: J9, Spot_Id: 23265, Peak_List_Id: 24155, MSMS Job_Run_Id: 10266, Comment:
398.20193	180.14626
546.30682	219.54346
602.28027	159.91884
715.4231	125.37888
732.34332	1764.4432
757.38849	116.85489
828.33276	203.55003
845.37146	1195.3259
899.49646	125.22875
927.40839	342.16278
929.40039	149.46243
936.50421	157.52518
944.47302	685.64392
945.45313	188.1888
1024.5421	258.88428
1035.6198	194.24738
1040.4719	390.0639
1041.5249	189.25826
1054.428	141.83218
1082.5494	180.87849
1097.5516	118.13466
1170.5114	1961.9318
1210.537	160.65717
1227.5574	2860.9275
1301.989	164.68422
1338.6898	229.75635
1358.498	101.70142
1374.6219	1615.7119
1429.6632	123.12186
1439.6703	252.9415
1445.2487	151.07614
1445.7383	282.16919
1446.5526	375.63913
1447.6638	154.65176
1448.4551	339.72092
1505.6543	241.53729
1528.8425	246.05359
1543.5818	262.04538
1546.5941	246.3461
1548.7163	256.34189
1559.7468	768.05798
1561.5901	468.75015
1614.7864	367.00241
1616.7233	466.13904
1636.6599	363.70224
1657.8468	322.53815
1678.5474	1046.259
1681.7109	563.64868
1684.7465	484.05469
1686.7917	629.05957
1700.8765	619.7359
1723.755	580.92944
1731.5409	775.97876
1732.7006	543.48517
1735.9076	579.57831
1746.1755	546.22681
1749.4626	910.22705
END IONS
BEGIN IONS
PEPMASS=1809.8451
CHARGE=1+
TITLE=Label: J9, Spot_Id: 23265, Peak_List_Id: 24154, MSMS Job_Run_Id: 10266, Comment:
288.21149	101.98524
838.34082	344.61182
840.4046	151.56677
937.33325	146.29695
982.3905	677.85779
984.50281	139.15334
986.40955	149.15834
987.49402	104.36514
1050.4869	480.84567
1051.5283	142.22314
1053.5209	162.05925
1073.4615	225.05037
1111.4055	193.62001
1137.4647	230.22563
1148.6165	248.68983
1154.559	193.15253
1171.7743	266.13864
1175.6943	226.22446
1208.3572	306.15994
1209.4827	401.37216
1236.53	983.71234
1239.4143	334.25006
1264.5139	1132.1602
1265.49	774.16528
1281.5275	1404.0474
1287.5886	295.86838
1316.4614	172.50797
1350.504	803.19458
1355.4622	166.09949
1412.6901	304.38318
1413.5315	299.73807
1445.6266	179.53317
1449.6367	1255.4646
1465.6909	416.73987
1483.652	759.20679
1485.5186	350.81207
1578.7415	1205.6743
1580.6847	434.69897
1581.5369	745.47626
1596.6311	329.65073
1605.7386	348.86499
1607.7162	443.7977
1637.7223	585.53229
1640.5592	499.3154
1660.5417	669.51178
1673.7114	540.64044
1680.8477	1214.2606
1681.8652	5127.168
1682.7568	10230.895
1684.6555	4871.6968
1722.7947	643.45142
1750.718	1160.5798
1759.8164	1031.2343
1780.8013	1105.1201
1782.6941	637.75403
END IONS
BEGIN IONS
PEPMASS=2469.1882
CHARGE=1+
TITLE=Label: J9, Spot_Id: 23265, Peak_List_Id: 24148, MSMS Job_Run_Id: 10266, Comment:
70.045036	379.01889
112.0704	647.67975
129.09851	448.55368
169.12299	383.19156
175.11287	3548.5496
197.12392	405.49988
271.194	410.79599
284.17801	481.92291
288.21558	31218.371
369.21082	490.58881
386.2319	1284.4149
403.26895	1702.8575
456.23325	453.08963
516.36194	2912.9712
527.33929	882.30713
555.31091	655.10992
573.28119	467.90036
583.35394	1047.9865
585.30359	422.34912
627.3952	444.66168
645.40466	1547.3029
684.37665	999.43884
714.32581	787.85809
728.44641	846.40082
746.45331	1369.5576
797.3714	359.56076
803.44501	1898.9913
813.36304	1980.4595
815.3819	987.03271
816.34149	435.68134
843.4931	426.13379
860.49384	3996.0295
870.50806	547.73596
886.44855	452.57959
896.44263	832.12463
914.41962	2729.4814
929.5741	780.60547
955.60382	793.53918
973.57318	45384.016
983.52155	610.79279
1011.5051	1084.0104
1053.5809	607.98187
1070.5911	1157.2809
1071.5981	1692.1575
1080.4952	436.44077
1088.595	3712.5342
1110.52	964.52344
1111.5931	380.46973
1159.5942	2458.1118
1197.6074	463.24936
1268.6587	834.2052
1272.6821	2128.7529
1292.6227	417.91577
1341.6656	378.53436
1359.7057	2976.0027
1458.8055	860.25134
1496.7129	454.8085
1512.7679	521.64307
1538.7672	1610.1697
1551.6956	453.65668
1555.7927	9475.4961
1584.6356	440.48279
1612.9636	1119.381
1613.8398	535.14313
1638.8878	1902.1898
1656.8446	10142.636
1659.8523	628.97687
1735.8435	409.32809
1740.8978	372.61267
1767.937	855.46344
1768.9193	527.09705
1785.9197	7455.7891
1788.8231	928.17688
1915.0986	1679.5153
1916.8997	707.22272
1917.5176	564.10931
1926.0681	367.89655
1940.9478	379.49213
2102.0386	1342.1519
2115.9946	1459.5201
2141.1479	1447.3359
2156.9539	4912.4521
2158.22	31938.344
2160.0757	20889.135
2162.8396	2635.9966
2166.6304	1546.3206
2174.4199	2707.3259
2257.2544	5696.7378
2258.0635	3571.178
2273.3357	3977.4097
2274.1907	6537.8735
2276.0232	3555.917
2392.0098	1127.9063
2408.9543	1988.1538
2426.3821	8668.8916
2427.1382	3602.3672
2429.042	3093.5127
2433.8416	1080.7406
2438.8804	2093.6697
2441.0444	1165.2894
END IONS
BEGIN IONS
PEPMASS=2501.1821
CHARGE=1+
TITLE=Label: J9, Spot_Id: 23265, Peak_List_Id: 24156, MSMS Job_Run_Id: 10266, Comment:
175.10406	230.89171
288.20901	1264.074
403.26907	152.63742
516.40118	119.13865
813.55493	135.45244
860.45056	266.80466
963.54932	134.54611
973.53662	2196.8076
1001.5317	202.91982
1070.6211	155.17561
1088.6257	225.9201
1324.6564	193.77573
1408.6982	108.39922
1451.7838	201.58804
1519.7375	120.13244
1534.7076	717.10669
1536.8357	127.6777
1550.7712	382.66626
1555.8531	792.77094
1625.8027	130.72435
1656.8267	443.04346
1657.8535	323.34439
1678.7965	172.41396
1686.0615	116.6002
1692.8108	230.8925
1706.1012	112.65128
1761.817	136.19989
1763.6564	102.26984
1786.0482	202.85478
1786.8881	259.32129
1816.3389	221.72697
1823.6456	143.98892
1915.0792	888.88123
1915.9425	682.04987
1923.6127	130.22485
1928.0649	123.0706
1938.0426	199.39455
1942.929	191.23503
2014.584	258.87503
2116.1509	438.03748
2116.9744	653.41748
2152.4451	326.12271
2157.1387	261.07449
2187.4526	500.31827
2190.2729	464.19327
2191.1731	1104.2343
2192.0388	1035.009
2194.8792	269.72665
2198.688	521.84753
2219.8359	553.36877
2305.6648	425.35419
2336.3538	448.02911
2350.8604	700.91986
2368.6392	547.24506
2369.2324	830.8374
2371.9663	694.26904
2407.175	452.67102
2432.072	441.69272
2442.9329	499.05719
2448.1035	700.63727
2451.2695	439.34775
2460.8723	345.51157
2463.8818	853.70459
2469.1162	1046.5234
2472.0183	784.83557
2476.6516	154.1981
2477.5444	214.63849
2478.9858	270.81354
END IONS
BEGIN IONS
PEPMASS=2539.2273
CHARGE=1+
TITLE=Label: J9, Spot_Id: 23265, Peak_List_Id: 24153, MSMS Job_Run_Id: 10266, Comment:
112.07347	102.66785
288.23648	259.96249
332.17255	103.98604
417.26465	110.8034
445.24051	113.53049
590.36792	110.79527
592.36084	132.88878
660.43805	241.56049
705.51953	174.42603
761.41547	196.5417
973.73645	119.87836
1021.609	293.97931
1134.7418	348.87354
1353.7184	179.83365
1361.8961	149.24896
1366.7332	212.86337
1368.7452	305.19495
1379.7178	145.09908
1405.8782	172.12119
1423.6927	179.71892
1431.7213	184.63133
1447.77	412.76605
1448.7539	419.86945
1449.8774	373.53598
1465.7704	9104.8105
1594.7147	185.16437
1595.9276	190.72307
1682.7938	116.62714
1707.858	854.70245
1708.9741	697.42047
1808.8306	213.4505
1837.1744	232.0061
1838.7621	334.7027
1981.1283	401.32898
2053.0789	293.54697
2113.009	246.0847
2134.915	204.69536
2168.9329	333.32834
2195.0046	148.74425
2235.8499	435.37289
2272.2798	335.2377
2274.1338	344.07062
2346.6104	323.11282
2381.303	309.20135
2398.177	386.15598
2410.8538	848.24792
2417.0549	385.39902
2447.3804	360.38245
2451.1921	382.21265
2458.7095	325.8945
2459.5684	314.43167
2467.3127	689.15173
2480.8916	560.69653
2482.1868	422.44641
2491.6384	578.42523
2496.6494	2244.3206
2497.291	787.17743
2498.1938	935.9646
2501.9541	575.38977
2504.8577	531.07806
2509.0205	471.43539
2516.8174	469.3089
END IONS
