# Supplementary material for: Comparative proteomic analysis of a membrane-enriched fraction from flag leaves reveals responses to chemical hybridization agent SQ-1 in wheat
Source: Front Plant Sci. 2015 Aug 26;6:669. doi: 10.3389/fpls.2015.00669 (PMC4549638; doi:10.3389/fpls.2015.00669)
Supplement: Supplementary file 9 [file Data_Sheet_1.ZIP › Supplementary MS_MS data/spot 13.txt]

COM=Project: wsp, Spot Set: wsp\SQL2013-1-15, Label: A16, Spot Id: 21071, Peak List Id: 18754, MS Job Run Id: 10233
842.52759	27282.313
870.55756	13398.167
895.43262	121777.78
921.4483	19000.793
923.46509	30388.906
938.47113	14339.407
940.48694	899285.69
954.47089	7464.1709
956.47681	45892.492
966.49579	58299.137
972.47137	50506.23
1023.5267	138267.98
1049.5389	26181.086
1077.5731	12929.875
1093.5697	9172.9355
1096.5615	14670.296
1112.5425	7536.4023
1117.5557	38679.152
1148.5908	8485.2695
1166.7224	39397.559
1188.7289	6765.168
1198.7131	10389.728
1202.6113	4007.5366
1228.5997	52035.672
1250.6185	7072.1479
1261.6661	5231.5112
1304.6768	18866.619
1308.6913	4219.6855
1309.6897	6342.4092
1326.642	26670.971
1358.7013	4244.4966
1359.726	29757.424
1389.6749	6482.2212
1421.7013	4453.9482
1432.7736	6043.4351
1470.8079	3866.5632
1573.7791	3900.3303
1621.7682	12785.341
1637.7939	45787.555
1655.7526	6275.4624
1659.8221	7229.3721
1664.8317	40242.465
1680.7665	4794.8267
1695.7992	6077.0049
1712.7743	178462.66
1728.7577	35730.02
1738.7883	4392.7046
1744.8047	4564.1602
1839.0166	5942.2427
1865.0111	18365.768
1868.0085	3552.2329
1882.9944	583294
1904.9611	5209.8022
1908.9948	6905.4346
1915.9598	20704.336
1931.9473	8368.332
2024.2148	41723.117
2031.2327	15316.361
2054.092	5304.4414
2057.2051	18083.689
2072.093	197979.34
2075.1824	572671.13
2076.7036	11515.626
2088.0781	35392.426
2092.1387	4089.772
2097.1531	5341.1274
2098.1206	7330.2383
2304.0764	4839.4775
2320.0688	5123.3906
2331.0715	3236.2686
2341.093	7982.1821
2347.0591	3448.4116
2357.0901	8194.5518
2363.0715	4114.7695
2373.0793	3497.0569
2497.2163	10930.35
2513.1938	4442.4707
2684.3176	34546.617
2706.3176	5050.959
2807.3472	3613.5593
BEGIN IONS
PEPMASS=895.43262
CHARGE=1+
TITLE=Label: A16, Spot_Id: 21071, Peak_List_Id: 19072, MSMS Job_Run_Id: 10234, Comment:
175.11121	1475.5449
257.15344	351.20032
274.17624	1848.5431
360.08255	305.64917
403.19858	3202.3875
459.13339	435.36923
493.15051	439.5582
501.19324	283.33371
518.2052	5632.9375
523.10651	456.67566
594.19226	471.87561
616.19641	468.47516
622.16785	1122.7671
633.21759	884.93213
721.27594	287.42227
779.35419	231.4662
796.34833	300.86954
851.50098	246.41498
853.44824	248.5497
854.2785	339.37555
856.09277	342.16385
860.45453	315.52951
870.44012	241.96701
END IONS
BEGIN IONS
PEPMASS=940.48694
CHARGE=1+
TITLE=Label: A16, Spot_Id: 21071, Peak_List_Id: 19067, MSMS Job_Run_Id: 10234, Comment:
70.048019	381.96255
112.07509	1313.1202
129.10286	854.82843
157.09898	525.96399
158.08621	355.79529
159.0869	4313.1904
175.11214	5522.1455
199.10605	394.7233
216.12619	306.00955
258.11316	1141.1456
259.13647	941.67694
283.14545	1196.7448
311.12637	4829.7266
331.18542	1630.2582
338.16556	699.72662
356.17603	43494.582
373.19943	11444.651
421.15955	993.5047
427.20248	16582.758
444.23233	6446.0801
451.16922	642.30859
452.17706	755.87653
497.18604	15133.24
500.36362	648.04144
502.18155	1769.4873
540.22839	786.72662
542.30389	434.9707
568.21027	10113.447
596.23376	859.53113
613.26276	4691.8843
630.28632	5398.1406
637.25751	255.64949
640.25159	606.76697
665.27545	1750.0735
766.37567	515.59125
776.3515	865.49786
793.39581	1510.5227
802.83722	575.14911
849.46619	523.04602
850.34833	454.56763
855.35583	732.92303
895.43561	1230.8802
896.53644	5258.1689
897.42102	4943.0942
899.33722	3231.4229
900.22913	2965.2063
901.15924	1078.433
902.11676	1271.4814
905.59576	1285.1394
906.4292	1026.0034
907.68286	470.19809
908.54987	490.42349
END IONS
BEGIN IONS
PEPMASS=956.47681
CHARGE=1+
TITLE=Label: A16, Spot_Id: 21071, Peak_List_Id: 19076, MSMS Job_Run_Id: 10234, Comment:
175.09773	271.84119
356.16638	1205.3701
373.18802	335.79584
427.19534	654.30951
444.22302	461.93051
513.16339	450.15805
809.53259	395.0542
811.38129	307.61954
912.40869	218.97961
913.39996	313.75156
921.3869	353.4404
END IONS
BEGIN IONS
PEPMASS=966.49579
CHARGE=1+
TITLE=Label: A16, Spot_Id: 21071, Peak_List_Id: 19073, MSMS Job_Run_Id: 10234, Comment:
175.11028	291.34677
337.1506	685.47748
356.17902	1894.9375
373.19934	577.17194
427.207	691.00665
444.24896	223.06891
523.1817	735.65289
528.22839	290.67563
594.22754	966.06158
793.3548	712.19189
808.46899	287.83374
839.57098	449.51932
901.61951	270.21201
902.48029	404.47495
905.62274	344.53412
922.51569	449.34872
923.38556	461.44131
925.33356	260.75406
926.23553	248.96762
938.50983	375.72119
940.39832	6648.5586
END IONS
BEGIN IONS
PEPMASS=972.47137
CHARGE=1+
TITLE=Label: A16, Spot_Id: 21071, Peak_List_Id: 19075, MSMS Job_Run_Id: 10234, Comment:
356.17148	1198.5552
373.20157	356.01331
427.20856	463.3674
444.22739	986.92468
529.14984	693.17126
600.17572	322.03101
645.23419	2294.7087
839.38086	2779.3945
841.2655	383.19327
848.04108	694.00165
848.94403	324.70535
928.46631	302.52457
929.35901	332.55884
931.32782	287.40338
932.18817	237.21378
937.42078	318.80988
940.40717	5054.7197
945.39905	215.8114
952.20459	223.23741
END IONS
BEGIN IONS
PEPMASS=1023.5267
CHARGE=1+
TITLE=Label: A16, Spot_Id: 21071, Peak_List_Id: 19071, MSMS Job_Run_Id: 10234, Comment:
385.24744	300.35672
402.25839	1871.689
493.19269	268.17294
531.28711	3913.1597
594.22223	229.58261
622.18976	410.41815
628.26477	214.51054
629.26587	458.44025
646.29596	5381.2363
710.36072	334.0752
744.2901	436.22394
761.31689	963.11823
877.40613	1772.0122
886.86823	937.80115
895.42932	15580.392
897.30511	2308.9204
903.79315	6667.3564
905.64996	673.80872
940.51056	693.26556
END IONS
BEGIN IONS
PEPMASS=1117.5557
CHARGE=1+
TITLE=Label: A16, Spot_Id: 21071, Peak_List_Id: 19081, MSMS Job_Run_Id: 10234, Comment:
354.22449	204.02876
355.19846	244.26828
369.17758	220.0173
372.21918	806.97778
470.21478	403.34146
501.24734	1051.1104
506.20657	232.53894
599.26172	479.17755
617.27606	429.68729
648.3067	1135.6992
702.30402	219.08202
728.30786	365.93878
746.30011	1098.0872
749.34845	1719.7858
763.31732	675.43347
846.40106	262.57703
856.39783	247.62263
857.41785	203.10767
874.39374	1877.6315
945.55029	359.31165
946.45221	318.56622
1002.576	2580.1604
1004.4362	400.89536
1010.1018	1393.2737
1055.4835	482.54269
1056.4692	239.73318
1059.6848	213.43549
1060.575	202.05176
1073.7249	241.48405
END IONS
BEGIN IONS
PEPMASS=1166.7224
CHARGE=1+
TITLE=Label: A16, Spot_Id: 21071, Peak_List_Id: 19080, MSMS Job_Run_Id: 10234, Comment:
324.22372	391.90109
409.3201	239.44012
437.30777	713.05145
447.22778	2579.8608
494.31696	320.52725
550.39294	962.89203
560.29913	1347.828
607.39313	2931.8804
614.83441	381.10983
617.31519	5544.3745
692.47327	1422.9744
694.52618	548.04913
695.55859	278.37769
720.47083	4611.5957
730.38983	5171.5049
793.48169	720.18628
843.47394	2108.0969
850.46362	271.65823
878.54865	626.06604
879.51111	240.30682
906.56116	1553.3843
956.61267	541.98767
963.61017	1235.6232
965.51147	336.96182
976.32947	621.02301
1020.6808	323.88599
1021.5505	367.41705
1053.6969	2342.5544
1055.5638	327.00119
1061.0885	836.37634
END IONS
BEGIN IONS
PEPMASS=1228.5997
CHARGE=1+
TITLE=Label: A16, Spot_Id: 21071, Peak_List_Id: 19074, MSMS Job_Run_Id: 10234, Comment:
365.2269	1445.7891
403.17218	440.37161
418.15894	216.36057
464.28775	3168.2966
502.23596	502.83643
523.1897	654.22778
531.21283	367.78406
561.22339	341.37445
577.35559	2558.8157
624.21899	238.03018
630.28729	570.19611
634.23047	211.18846
652.21613	4126.7524
654.26306	392.39828
706.38422	1721.6382
737.29779	1198.9825
739.35266	577.84735
747.29724	608.01788
748.63464	410.46878
765.2915	8290.3223
772.26312	494.61774
777.3493	444.9754
836.35016	896.57385
846.40613	659.76477
847.63763	356.48761
864.36987	6376.0918
866.37964	2457.5012
912.39276	574.07434
919.15381	603.57886
935.38593	423.6575
984.37897	325.91446
993.44482	437.10068
994.48608	1864.2087
1011.4959	1978.2009
1013.3705	373.06824
1025.157	905.4093
1082.548	826.22748
1084.3744	295.79102
1092.1526	552.68158
1138.5239	254.92081
1198.625	245.13744
1203.5326	511.39346
END IONS
BEGIN IONS
PEPMASS=1637.7939
CHARGE=1+
TITLE=Label: A16, Spot_Id: 21071, Peak_List_Id: 19077, MSMS Job_Run_Id: 10234, Comment:
431.26996	645.63239
561.35217	902.96747
659.36157	455.3306
676.36639	723.74182
745.43036	219.15465
759.39777	208.58882
763.39252	3247.2107
776.38843	380.43854
847.46075	227.75301
858.41333	326.37177
862.45642	1014.0298
875.43304	1544.0685
962.46283	222.87694
976.50378	2960.5159
1077.5676	211.51167
1091.5286	1010.1724
1176.5083	200.86765
1192.5819	1153.6836
1206.616	387.18951
1207.4927	303.57895
1293.6023	712.73181
1320.7321	558.00696
1321.5707	260.22839
1330.6923	285.21378
1467.9485	551.15637
1468.7465	664.7381
1478.9595	362.90543
1547.8271	726.14478
1574.134	2568.4861
1574.9092	2153.3555
1575.767	3235.9243
1578.0001	1879.3303
1579.861	1466.7128
1581.7612	569.33551
1597.5709	516.91608
END IONS
BEGIN IONS
PEPMASS=1664.8317
CHARGE=1+
TITLE=Label: A16, Spot_Id: 21071, Peak_List_Id: 19079, MSMS Job_Run_Id: 10234, Comment:
431.293	658.58661
659.41217	595.20551
791.4599	204.69025
1573.9274	286.11151
1601.99	204.03363
1603.6724	253.68266
1606.6945	327.38889
1607.6339	1554.8679
1611.8923	950.85248
1622.8009	311.16068
1637.7588	695.70795
END IONS
BEGIN IONS
PEPMASS=1712.7743
CHARGE=1+
TITLE=Label: A16, Spot_Id: 21071, Peak_List_Id: 19070, MSMS Job_Run_Id: 10234, Comment:
112.08449	405.88467
129.11298	284.05487
175.13171	1069.8073
232.16867	447.22327
303.21097	342.77332
360.2496	1104.2975
421.23178	216.96809
431.29138	16493.17
452.16827	756.72498
474.23834	397.479
528.30182	546.27228
529.29852	738.6817
546.31213	1542.8193
565.23962	1249.626
567.27478	254.17899
581.2702	364.01096
659.3996	15836.194
669.40729	370.724
684.33203	498.0358
686.51276	417.87045
694.37134	218.74794
712.30798	1667.6919
739.37262	405.21753
756.42395	715.94861
757.39984	794.6701
774.42706	5433.2393
797.41327	245.43703
825.37469	522.76581
871.43274	1929.3179
888.46796	1939.2889
889.45599	892.27399
939.44159	206.69597
984.49133	256.96112
1001.5551	1528.1333
1054.4006	341.7934
1106.4158	348.27539
1148.644	1591.4912
1151.4729	338.80054
1190.6904	224.85786
1261.7157	1791.8684
1421.8008	1646.5237
1423.6913	467.42438
1622.0444	2216.5095
1622.8848	2959.208
1624.7406	1609.5901
1627.7908	1997.0255
1629.6755	1473.9584
1649.9668	709.099
1654.8121	442.54916
1664.7753	1545.5134
1665.6373	1457.8539
1670.7882	753.70789
1673.6705	539.11969
END IONS
BEGIN IONS
PEPMASS=1882.9944
CHARGE=1+
TITLE=Label: A16, Spot_Id: 21071, Peak_List_Id: 19068, MSMS Job_Run_Id: 10234, Comment:
112.08296	970.43622
175.12959	7692.1577
283.1828	1000.1155
288.233	1030.4886
359.29416	1353.369
370.21225	1053.3125
411.28131	769.86847
416.31763	2710.7249
429.28922	1695.3557
548.37225	799.03949
558.35309	729.37897
563.39453	3635.8379
598.34875	3949.9639
710.46228	79734.891
717.4137	1006.2856
745.42017	2351.9805
808.46259	4011.0916
825.48309	6967.5425
858.49054	925.89496
864.48279	862.33679
892.4671	1543.8965
938.57397	3607.3406
945.51318	1167.496
1020.5428	1669.4257
1025.5939	5290.9229
1133.6449	1020.1434
1135.6272	1204.9332
1151.6624	761.79626
1153.6511	3081.8621
1210.6971	1622.1963
1220.6685	1600.0879
1272.6721	826.04742
1273.7119	1201.7502
1290.7278	12101.396
1307.7585	15761.229
1454.891	6823.1655
1456.748	2500.5513
1511.9934	797.69183
1512.8124	1035.432
1538.0168	926.08221
1538.9064	1619.4753
1556.0061	46154.648
1556.8885	54816.926
1558.7813	14123.56
1572.4159	1582.1689
1577.3781	62330.543
1654.009	2851.0117
1655.8832	882.34735
1669.0249	2145.3306
1671.0905	2703.8547
1672.8646	2462.2068
1685.0024	1111.1796
1685.8835	1246.4137
1840.3135	15371.089
1842.0508	6135.6274
1843.8555	5113.0225
1845.7334	1044.5005
1856.1033	1022.5712
1856.9641	1720.8929
1861.712	1157.452
END IONS
BEGIN IONS
PEPMASS=2024.2148
CHARGE=1+
TITLE=Label: A16, Spot_Id: 21071, Peak_List_Id: 19078, MSMS Job_Run_Id: 10234, Comment:
516.39191	326.78
1668.9294	357.40805
1884.1992	250.05688
1965.071	283.73718
1966.9171	547.55322
1984.0994	335.98615
1984.9938	567.94476
1986.8407	525.97644
END IONS
BEGIN IONS
PEPMASS=2075.1824
CHARGE=1+
TITLE=Label: A16, Spot_Id: 21071, Peak_List_Id: 19069, MSMS Job_Run_Id: 10234, Comment:
175.12547	4352.3667
197.13704	557.75665
288.23672	595.14941
310.24908	1518.6891
409.33258	2209.8855
481.3786	1919.9357
498.39871	4985.6235
508.40619	1375.8713
516.3775	2709.6833
552.42719	620.3501
569.4328	3039.3577
609.45459	841.31787
732.5022	2958.5327
759.46741	810.70508
845.58661	4056.0354
895.55139	1487.5658
928.60547	927.62592
946.62799	3232.5981
999.55115	604.60352
1033.662	4094.0693
1042.624	1160.698
1070.625	541.55328
1129.6403	782.20947
1180.74	62811.969
1190.7236	781.41925
1212.7115	817.50165
1230.7258	855.50122
1261.8538	876.14563
1277.7466	2353.6084
1278.7319	2480.5847
1295.7596	13245.471
1343.8859	641.50476
1391.8385	666.41394
1392.7942	4921.0981
1409.8705	1012.8747
1410.7992	693.63348
1411.7576	655.57727
1435.0013	682.78943
1466.8829	4102.3071
1468.7843	1603.3043
1485.7367	635.1084
1507.04	633.02319
1555.0226	725.25934
1559.8562	692.71796
1567.9453	2711.9207
1569.8336	705.26447
1577.9591	910.85059
1628.8964	709.46588
1667.0605	1424.735
1668.9044	756.90656
1673.0162	714.58649
1682.9308	541.8775
1717.4237	624.44159
1718.5768	578.74994
1720.0247	553.31866
2024.1118	17895.811
2032.652	25033.877
2034.2958	8318.2324
2036.0785	4388.1416
2036.923	5970.3037
END IONS
