# Supplementary material for: Comparative proteomic analysis of a membrane-enriched fraction from flag leaves reveals responses to chemical hybridization agent SQ-1 in wheat
Source: Front Plant Sci. 2015 Aug 26;6:669. doi: 10.3389/fpls.2015.00669 (PMC4549638; doi:10.3389/fpls.2015.00669)
Supplement: Supplementary file 9 [file Data_Sheet_1.ZIP › Supplementary MS_MS data/spot 130.txt]

COM=Project: wsp, Spot Set: wsp\wsp01, Label: I1, Spot Id: 23233, Peak List Id: 22544, MS Job Run Id: 10265
842.4931	212642.11
854.49463	6067.707
856.50482	50245.75
864.46667	9583.9785
868.50366	12239.514
870.52106	144038.2
940.44891	10642.067
945.51489	20871.984
958.54736	7681.4482
976.49719	53500.105
998.47662	6833.3159
1031.5256	81848.297
1045.5424	23980.232
1048.5243	78706.242
1064.4965	29229.309
1066.5404	149191.94
1080.49	37501.324
1092.5525	26055.713
1139.61	11313.955
1154.5798	29139.703
1170.5928	16253.338
1182.6017	10610.51
1202.5854	65539.172
1218.5774	123460.59
1234.5802	9168.5801
1240.5637	10140.856
1241.6483	9841.6865
1244.6028	7713.2637
1260.6071	5798.1318
1318.6411	6920.7017
1326.6119	6039.3223
1334.6462	7688.2822
1397.7111	8741.5244
1413.7867	13962.938
1435.6711	11897.792
1453.7124	239453.81
1465.7095	9198.3281
1475.6907	10223.3
1482.7361	16291.397
1530.7515	35870.207
1546.7449	31664.363
1581.7142	8830.0938
1589.7635	86173.195
1593.7396	10810.169
1601.7872	9508.4443
1613.8059	7037.6997
1617.7883	5892.3296
1673.8126	5413.4434
1708.8757	7088.9458
1734.8379	6241.8433
1737.8962	9789.4512
1741.9088	5084.8594
1759.8817	8079.7949
1761.9036	7333.4458
1794.7987	7344.9673
1836.9698	6900.4312
1882.9375	15608.642
1893.8873	5294.8428
1927.979	68543.391
2011.1057	34712.68
2028.9612	7526.1191
2075.1096	6868.1191
2076.9976	58041.57
2094.0122	86609.891
2116.0032	6375.6084
2141.1023	23085.082
2143.1062	15100.774
2173.0417	14426.955
2189.0442	10374.364
2191.0491	29587.803
2207.0508	22805.523
2211.0703	16527.979
2225.0813	11060.624
2233.0571	9822.4453
2247.0771	8651.7256
2311.1726	9584.5068
2327.168	5876.3291
2335.2725	38256.281
2345.1565	15682.74
2353.2229	54777.859
2381.2434	9330.166
2546.2402	6690.7876
2562.2483	4654.6475
2657.3105	3628.782
2808.2617	2119.3269
BEGIN IONS
PEPMASS=856.50482
CHARGE=1+
TITLE=Label: I1, Spot_Id: 23233, Peak_List_Id: 23679, MSMS Job_Run_Id: 10266, Comment:
86.071861	1019.6078
112.06599	704.91034
129.08925	296.39603
157.10036	299.58835
175.10121	1108.0399
185.09792	820.68164
201.08359	185.74733
211.15199	168.33817
230.12929	142.03259
254.12924	218.15822
255.11317	3342.3662
272.1369	3954.1355
286.14575	2746.696
288.14886	470.63419
357.20297	772.67249
359.18729	558.59174
367.17053	862.55908
368.16943	1184.3138
368.56757	449.99579
383.19385	571.22058
385.18378	4197.2075
454.19183	7893.3911
470.21976	480.60345
472.19196	9910.4219
526.16278	683.45264
557.20276	692.85431
567.25848	1391.1273
569.19458	450.41724
571.26813	1232.9095
585.25983	700.14026
588.08661	372.66077
600.29602	383.4794
613.15039	613.99438
672.28046	983.92517
743.34296	1054.0186
793.24982	1994.3347
812.42902	8901.3789
814.30347	3505.949
816.22601	1247.7288
825.38483	1008.9678
826.45215	2884.6411
828.30005	1031.6722
829.18054	1078.8938
832.21967	2001.2195
END IONS
BEGIN IONS
PEPMASS=870.52106
CHARGE=1+
TITLE=Label: I1, Spot_Id: 23233, Peak_List_Id: 23668, MSMS Job_Run_Id: 10266, Comment:
70.038315	807.69623
100.08275	48895.645
112.05806	4512.8608
129.08348	1866.4469
157.07654	713.672
175.09021	4996.8867
185.07492	1135.8566
199.11218	3295.2434
230.11163	875.30347
254.12721	1113.0791
255.10405	16965.969
270.12357	1225.2211
272.12933	25206.711
288.10291	1426.121
300.14221	10739.194
304.15582	1172.4672
368.15909	5371.4595
371.19751	2582.6687
381.17691	2379.5818
385.18585	9499.9316
399.18445	20102.611
458.1965	1525.1689
466.18369	2792.6833
468.18622	31760.178
472.19061	10415.672
484.181	1892.634
486.19257	72112.172
571.23987	12375.473
581.24524	33046.398
582.54443	8751.7002
599.25525	7130.9966
654.26605	2458.825
655.28748	1511.2765
672.25946	7768.2158
743.31006	4562.5674
753.31097	4361.709
808.33582	3098.583
812.33124	4482.0264
824.43256	3711.0276
825.37402	4199.6216
826.41193	49244.32
828.29321	14914.062
840.42609	14389.43
842.32819	8683.5449
END IONS
BEGIN IONS
PEPMASS=976.49719
CHARGE=1+
TITLE=Label: I1, Spot_Id: 23233, Peak_List_Id: 23678, MSMS Job_Run_Id: 10266, Comment:
70.058243	130.71129
84.03788	118.13475
129.08237	242.32277
175.09	402.7034
211.08861	612.40137
226.11777	157.15176
228.11449	372.80954
244.12961	380.03528
255.12631	103.05273
272.14224	180.2097
343.17871	192.87276
347.14633	155.6693
358.133	235.7908
359.12918	192.77834
375.12061	249.95753
392.16248	689.91632
393.18121	504.20761
418.1886	143.76218
458.10889	170.19943
487.20688	495.08701
490.15372	7782.1372
506.14212	713.45557
507.17731	452.62991
602.2041	782.31006
617.20892	461.3432
618.22485	2885.7368
635.22321	1841.6272
636.22784	1159.808
644.21765	374.65839
645.21368	559.38403
661.23413	2113.532
666.26257	1725.9036
715.23163	1086.7111
716.20947	7041.1499
732.22363	2085.8757
733.22852	126706.03
740.92053	858.96643
749.2251	1076.2286
830.26892	931.02234
847.30042	851.49664
848.31378	23230.336
905.40289	1062.6251
910.53271	1992.0009
911.40796	1385.7935
913.30469	1222.3068
917.25439	2764.0896
932.34741	1515.8894
934.32312	2072.0579
937.27527	1357.4691
940.36713	1379.924
944.31244	1241.0471
954.20056	1352.1239
END IONS
BEGIN IONS
PEPMASS=1031.5256
CHARGE=1+
TITLE=Label: I1, Spot_Id: 23233, Peak_List_Id: 23672, MSMS Job_Run_Id: 10266, Comment:
86.067909	395.45682
112.06091	867.72205
129.08617	560.04181
158.07661	345.48032
175.0995	5253.7139
214.13727	182.45142
216.08549	196.68839
229.10664	254.27545
242.13016	1548.7344
244.0715	989.73883
246.13971	892.20807
333.15771	1237.6254
343.142	479.30872
357.13275	2385.301
372.11514	1005.206
374.15176	1499.9973
417.1452	1702.1272
434.17847	2278.677
440.14908	579.27393
457.17453	1333.3304
458.17343	1291.1527
459.2178	523.98389
467.19342	731.34021
468.15179	1001.3754
485.16537	8798.7627
530.20709	962.13916
547.2229	2883.5244
570.23047	2487.4443
572.29468	738.97424
598.21344	3469.1729
646.21637	1015.5155
657.25995	792.40979
658.25073	898.14447
675.26251	41570.047
685.24554	512.89209
699.27191	797.34735
755.29797	638.57159
760.23511	639.8667
768.21765	536.41437
773.25275	2312.0371
775.25385	1083.2285
786.29309	873.94855
788.28406	598.36108
790.27643	5804.8257
952.46185	2122.3845
965.58099	8005.0928
966.48352	7153.6309
968.36823	8112.3823
971.28796	3006.8777
987.45679	11165.356
989.34595	6019.7129
1001.4506	4525.7417
1003.3364	2349.907
1006.3713	2296.5771
1010.5331	1898.4348
END IONS
BEGIN IONS
PEPMASS=1048.5243
CHARGE=1+
TITLE=Label: I1, Spot_Id: 23233, Peak_List_Id: 23673, MSMS Job_Run_Id: 10266, Comment:
86.070518	422.51556
110.04317	1629.6104
112.05583	912.51245
129.08299	369.5437
175.09166	3719.644
197.08757	223.96457
225.0833	206.15147
228.09431	233.82602
245.11508	201.96115
246.10515	223.64764
255.1514	261.7146
299.18643	861.41791
326.14923	1364.4203
327.16727	1346.9873
330.12933	563.32794
343.17249	3246.1836
345.12659	1126.8666
369.13498	487.99911
430.16299	588.50616
445.16684	550.40985
454.1879	498.67792
458.1734	3395.1816
461.10315	1377.302
463.16251	1977.4862
478.14734	837.86926
480.18359	2228.741
543.25494	1153.8804
550.19397	978.3797
567.20557	1574.5007
569.20825	1608.5126
571.23303	894.80939
574.15564	631.44458
591.18707	847.7309
678.23657	1883.1992
679.19763	875.20007
680.26465	1917.0427
681.26373	826.80042
688.21881	1275.9266
706.229	3101.5317
722.21301	983.81305
750.26416	862.8028
767.27649	992.08563
805.25201	894.71936
821.2981	768.72919
874.31158	2098.0681
892.34387	2059.7542
897.27643	4098.6279
986.32227	2283.0405
991.31586	1734.6196
993.31805	1696.3672
1007.3497	2562.8755
1009.2511	2854.9827
1018.4572	3727.1267
1020.2889	2233.7078
1028.5012	2022.6439
END IONS
BEGIN IONS
PEPMASS=1066.5404
CHARGE=1+
TITLE=Label: I1, Spot_Id: 23233, Peak_List_Id: 23667, MSMS Job_Run_Id: 10266, Comment:
70.042595	470.06439
86.071831	933.37915
110.04995	5530.9395
112.0676	1428.8708
129.09256	586.52051
175.10448	6296.7788
197.08441	1074.2286
201.09906	512.40948
225.07884	1245.6846
229.10762	613.6394
235.0997	966.31781
300.13806	1921.8083
326.15045	8569.1982
343.18127	24467.654
369.15411	3163.3018
387.15094	4051
393.14551	946.57947
425.18478	926.29407
438.20386	1294.1329
445.18661	1564.1794
446.57922	940.11865
456.16083	1762.2272
463.18542	10236.39
472.22864	1802.777
474.16623	2038.129
480.21411	13989.624
482.21979	1609.3743
500.22549	1571.0474
550.19714	5303.248
567.22614	10252.894
569.22723	2785.2998
587.21191	4116.6504
611.20648	1307.7727
663.26007	2287.0635
678.25897	5662.4424
680.28973	10411.28
696.26563	20052.705
698.27527	5822.0771
706.24829	8193.6162
707.52747	2947.1558
708.40991	2740.104
724.25879	19398.67
767.30304	5925.8433
821.31439	2786.6318
892.34821	7314.8931
910.35913	9928.3701
914.25928	7719.6289
937.43616	50529.289
1000.6339	46189.066
1001.507	64228.66
1003.3911	29979
1006.2993	10208.637
1024.4297	8248.1143
1031.516	9922.207
1036.5012	24065.783
END IONS
BEGIN IONS
PEPMASS=1202.5854
CHARGE=1+
TITLE=Label: I1, Spot_Id: 23233, Peak_List_Id: 23675, MSMS Job_Run_Id: 10266, Comment:
72.069336	116.91219
110.04859	556.41394
112.05981	276.61288
129.08533	160.55493
175.10379	1705.031
200.11996	134.02499
257.13596	163.6628
272.20517	168.88983
274.1799	627.55151
357.24496	239.12817
375.20615	272.61713
397.15857	250.85489
415.22037	276.0304
432.21677	1278.4159
436.22772	140.8566
442.20395	174.10455
445.15668	985.41345
447.33292	500.46799
473.15704	1509.6639
516.16541	1125.562
518.30676	462.92581
531.26672	1335.4121
543.25092	418.5351
544.17419	2678.5386
561.21014	669.03864
642.24182	475.00302
644.21417	409.85443
646.30817	761.19012
659.30652	1252.0021
672.18933	6163.8208
675.30005	694.14813
679.02625	811.62891
714.3089	441.98914
730.31952	2108.4478
743.25024	1251.5483
745.29053	597.15112
771.25012	2688.8025
772.22656	767.54236
828.28253	1082.3334
850.32471	1281.5731
865.2984	1055.3547
867.3526	2727.322
911.29144	912.5083
929.28882	834.72858
984.34528	762.9566
999.36169	868.05652
1028.3805	878.71558
1046.4019	1454.4867
1048.3248	841.37201
1055.4364	1292.2605
1056.4005	830.3219
1137.5121	3154.2319
1139.4615	2466.7146
1140.4222	4255.3765
1144.3458	2322.6482
1145.3422	1576.1624
1154.4326	2927.5854
1158.575	4813.9966
1159.4752	7049.3882
1162.2877	1908.0638
1166.4479	1536.6733
1167.4899	1499.9799
END IONS
BEGIN IONS
PEPMASS=1218.5774
CHARGE=1+
TITLE=Label: I1, Spot_Id: 23233, Peak_List_Id: 23669, MSMS Job_Run_Id: 10266, Comment:
70.049591	102.33266
86.073784	105.53809
110.0535	254.07237
112.07349	244.92166
129.10265	176.25929
158.04332	106.75558
159.07831	120.42445
175.11345	1670.0045
255.13069	246.77679
257.16382	188.64182
258.13696	149.09477
272.16086	409.72552
274.19318	735.38208
343.18652	338.85162
357.19968	464.06415
358.19839	622.58832
375.24112	279.13635
383.18192	444.49255
416.23053	745.75037
419.2113	719.15161
432.25693	1155.1692
438.26392	259.83319
514.25226	648.75684
515.25964	937.52069
531.2832	996.45605
560.19971	1155.2551
585.28687	715.17554
624.28027	633.24835
642.30109	502.75894
643.30249	2828.9553
645.28821	523.36481
656.34027	2141.5022
659.3194	517.65466
660.5437	2544.5571
669.29346	1049.4673
685.29291	1113.5146
688.22382	1566.037
713.33496	855.5448
714.33679	8818.9951
728.33618	993.40833
730.32983	2655.4714
787.28693	2989.9341
788.29095	753.97095
850.383	2978.6926
865.36774	4750.7437
867.37018	6040.9487
893.3468	2219.8186
922.41595	2103.1533
926.41113	1323.9948
937.38623	2003.2612
950.39948	2440.5811
979.40015	1140.7522
980.40118	1672.954
1044.4257	3836.9805
1046.3965	1709.1576
1068.3812	6194.0186
1110.5209	6878.0063
1127.5217	36092.449
1129.4049	11023.386
1136.5634	6816.6201
1137.574	12245.607
1153.6262	9300.3848
1154.5725	1023656
1156.4438	335426.5
1176.4453	5401.2896
1180.3513	6463.0259
END IONS
BEGIN IONS
PEPMASS=1453.7124
CHARGE=1+
TITLE=Label: I1, Spot_Id: 23233, Peak_List_Id: 23666, MSMS Job_Run_Id: 10266, Comment:
86.073586	474.7092
110.05261	1510.3613
112.06735	945.69489
129.10376	538.40106
158.07306	424.80222
175.11099	5869.9258
202.08574	1262.7185
225.10919	308.45822
228.11084	496.01016
244.15646	341.28519
253.08727	2247.3806
288.2023	56384.902
315.16782	1482.6997
357.21857	981.01575
366.18018	906.58337
368.13129	1791.9353
372.18448	1662.3594
386.19785	2108.4832
403.22263	7448.9326
413.21933	805.70258
441.20038	2050.6167
459.24258	2526.0649
481.19647	1828.7965
522.27203	1485.7756
523.24408	7905.1729
530.27942	1214.6888
540.26935	146052.72
609.23883	2748.6108
620.22382	1134.7104
637.26874	2461.5928
638.25256	11004.706
640.28009	1085.5769
655.27582	11206.341
665.24902	709.38629
669.28058	710.53021
686.30945	2037.1259
708.27814	1948.4463
751.31805	4622.9165
761.29913	1253.6807
768.32959	9362.5645
795.32251	1071.1792
799.3858	1648.0306
852.32666	2112.8645
858.37842	711.03864
861.34625	1264.6628
863.5387	2315.7715
879.35272	5887.1094
896.37317	8759.0137
965.36127	1756.5498
978.42065	1750.1224
995.44232	8272.1436
1023.4695	2996.6602
1025.3918	1268.2144
1051.4412	2968.0669
1052.4232	1246.8752
1069.4229	2567.0913
1082.4797	6761.2993
1122.4723	3765.8718
1139.509	9837.4844
1148.5123	4498.7856
1166.4653	58988.957
1174.1396	6715.8252
1236.5276	2354.3589
1251.5752	5184.5688
1252.5792	13489.12
1254.4767	5182.9946
1279.6136	10124.252
1281.4886	5783.1714
1297.5922	10510.368
1349.6708	11000.164
1351.5186	4517.0122
1396.4373	4739.8154
1410.6266	4770.8364
1411.6857	4518.2739
1413.5698	5150.9502
1423.7717	11646.968
1424.6333	11401.066
END IONS
BEGIN IONS
PEPMASS=1589.7635
CHARGE=1+
TITLE=Label: I1, Spot_Id: 23233, Peak_List_Id: 23671, MSMS Job_Run_Id: 10266, Comment:
70.040199	242.34192
86.075752	344.95053
101.04894	552.22516
112.06545	1638.8866
129.08916	686.85974
157.08327	193.85779
158.07813	485.37811
175.10809	7926.3467
200.12856	188.42647
216.06747	209.89995
228.12277	408.46765
288.22061	976.84998
311.17508	1275.314
315.1543	593.60583
328.19565	663.36957
329.18188	1996.5027
345.22571	40605.137
377.13104	698.75159
400.22989	613.50873
428.25201	1796.1018
442.23904	855.59338
443.22116	1910.1575
460.24481	2511.2317
475.25372	1166.4705
490.18323	706.37354
540.31525	637.0874
541.28619	461.71317
543.23071	478.61826
559.3125	1620.2062
588.27075	1029.4871
604.23425	1269.0344
628.30389	657.23621
656.30261	3828.7927
672.26807	727.98767
673.3172	2493.7112
675.31506	1028.2386
691.2226	969.19965
703.2702	932.10583
769.46661	948.35577
770.35254	1138.4089
785.29877	554.71259
786.38745	9284.5703
788.37231	939.33484
804.30322	2278.7671
915.40021	2780.5728
917.37872	1765.5509
934.42352	1077.8041
966.40814	835.36798
984.40192	970.41608
999.46387	977.60968
1002.4303	4894.6724
1012.4136	757.80933
1029.4478	856.37958
1031.3822	931.24628
1032.4009	818.38019
1076.4608	434.3941
1090.6826	267.78006
1112.4813	349.05148
1120.4658	264.57199
1128.3666	573.23834
1130.4594	1895.1599
1145.4641	1420.8406
1154.401	1375.9918
1162.453	2949.6851
1172.4941	607.82068
1216.5096	743.68982
1261.4877	3143.4487
1329.4656	7779.6777
1388.5388	830.20837
1389.5857	2972.385
1391.4939	874.71149
1416.4795	913.38464
1419.4629	1947.2301
1427.4247	858.86609
1435.4482	1487.1031
1437.4858	956.34491
1444.4438	2195.0889
1476.626	2358.1257
1498.7379	7897.522
1500.619	3233.5032
1526.6708	2496.9641
1533.5616	1877.1511
1546.6958	2688.9243
1549.5101	3347.207
1551.4939	2817.5894
1554.594	2749.2856
1559.7184	3423.0886
1562.5662	3628.1804
END IONS
BEGIN IONS
PEPMASS=1927.979
CHARGE=1+
TITLE=Label: I1, Spot_Id: 23233, Peak_List_Id: 23674, MSMS Job_Run_Id: 10266, Comment:
70.045906	141.81573
72.060852	178.77367
112.06851	531.91809
129.09181	279.66803
158.06923	148.70132
175.10793	2597.3638
201.11176	415.04926
212.10689	190.65778
229.10036	411.68671
288.21417	789.97656
328.19818	527.92438
330.17667	222.63167
344.13065	275.12747
372.16888	576.11475
385.24234	382.03165
411.22867	724.61639
429.25394	1590.717
431.21277	530.90002
445.21301	774.82074
448.25208	1213.476
510.2836	1165.4342
528.28375	697.82666
530.23535	380.73471
544.30579	394.85785
545.2843	876.77106
611.28113	638.16113
617.30597	541.39423
629.30157	514.08295
642.29376	3168.3958
657.35413	636.67139
659.33197	3515.0283
675.66016	193.04185
712.39471	180.32529
728.36389	269.9986
738.5	193.16064
755.37347	1031.5245
756.42047	301.40295
757.66736	142.68402
768.35919	177.94702
772.37518	3309.7659
811.37836	238.38979
857.40363	200.11635
871.4826	955.69855
872.45026	323.85056
885.41974	1130.5073
954.45398	600.81
956.44568	1017.7778
965.54004	291.01297
972.45776	1213.6935
1013.575	1165.0933
1039.4824	842.07837
1043.5156	2174.8188
1057.4709	709.3208
1113.6211	209.72668
1120.5221	254.68225
1138.5592	420.91217
1140.6218	204.89067
1156.5662	23161.303
1166.5658	272.66797
1225.549	240.94319
1236.6371	335.82187
1253.6372	671.60071
1254.5605	768.69537
1256.5293	243.82179
1271.5767	5411.5981
1279.6948	182.31696
1372.5477	635.60913
1397.6295	340.46896
1400.6205	1181.111
1403.4989	381.80353
1446.3981	195.89397
1456.7164	238.17813
1499.7511	1244.0984
1501.63	740.83118
1540.6144	305.03076
1600.7319	1626.7278
1609.6316	271.27536
1640.7439	579.87933
1700.827	795.86829
1771.8057	827.40936
1813.0751	3751.7217
1813.9556	7261.8638
1816.8159	1329.4318
1833.7607	719.79596
1837.1666	1836.9049
1837.9838	1499.2357
1839.8773	1423.636
1843.7787	810.67993
1852.5776	762.85504
1863.9338	1423.5073
1866.8221	2248.6025
1872.7139	1526.194
1884.1812	4521.5762
1885.0426	1987.4937
1885.896	2331.7043
1886.7532	4656.3789
1894.4382	936.7804
1896.7134	1029.4327
1900.5935	3007.0947
1906.5049	1407.3208
END IONS
BEGIN IONS
PEPMASS=2076.9976
CHARGE=1+
TITLE=Label: I1, Spot_Id: 23233, Peak_List_Id: 23676, MSMS Job_Run_Id: 10266, Comment:
70.039177	132.78854
84.062164	104.93667
86.073029	341.52396
112.05669	216.35326
175.09592	727.90442
186.10327	151.36647
242.18127	155.47328
244.12755	100.29472
246.13553	192.86092
296.14932	135.83063
310.22031	119.76438
315.18097	213.76985
333.2034	347.05255
362.15723	176.9407
382.28275	105.00095
409.29071	173.705
427.27493	135.77246
434.24854	494.62479
444.13394	146.12181
447.27563	115.97658
475.2496	438.26257
481.3053	160.93121
547.29456	359.04321
604.24854	172.75998
640.33228	120.27617
657.38556	128.83609
658.41986	143.28825
664.2782	168.94623
670.36743	197.73363
675.38672	4999.4727
677.49445	551.74438
685.4118	378.86691
732.37195	128.84111
755.35889	168.92206
764.31384	152.91083
772.36279	292.8826
773.37286	263.22446
790.38708	609.03955
900.51617	195.35208
918.36688	497.61008
927.64868	193.99139
980.32684	195.98981
1013.4561	193.16614
1029.5605	279.83685
1030.4103	112.2852
1031.4943	210.93373
1033.6008	291.87381
1138.6558	121.86964
1141.3949	192.74611
1142.5364	332.66019
1151.907	144.69444
1159.5225	1485.063
1180.6481	728.23956
1181.5374	380.58408
1184.5448	203.80264
1185.6356	229.84406
1203.7124	166.13367
1216.6332	971.25317
1262.4346	166.07028
1287.537	534.93011
1295.6351	340.73999
1326.5222	354.7453
1327.5808	192.3425
1344.6106	2359.897
1350.8761	386.52621
1402.7861	237.63437
1403.6877	571.07043
1404.608	220.64404
1456.6774	405.50583
1473.6769	2687.9229
1490.7419	146.8009
1504.5876	296.33203
1506.1743	210.33751
1559.6702	294.56824
1602.6843	639.42749
1797.8718	288.45642
1948.7424	1034.3098
1985.5945	766.24872
1996.9811	880.94238
2000.7563	767.98816
2017.7659	2978.2019
2023.7955	3795.4031
2025.974	1506.798
2031.962	1072.808
2032.9204	1118.2554
2040.8037	1122.9615
2049.7563	929.27136
END IONS
BEGIN IONS
PEPMASS=2094.0122
CHARGE=1+
TITLE=Label: I1, Spot_Id: 23233, Peak_List_Id: 23670, MSMS Job_Run_Id: 10266, Comment:
86.078011	513.58228
101.05515	303.65448
112.07275	561.12054
129.09172	545.81805
136.05695	223.21095
175.10641	1502.9172
186.10344	343.39642
243.14221	225.75778
244.09995	237.43382
246.16255	413.58261
258.11298	223.98036
296.16547	223.93382
314.17917	378.72763
333.20331	1165.2968
372.16315	298.78854
379.18384	632.92596
387.17581	235.70767
434.27005	1586.4028
475.2247	344.33331
485.28595	429.38437
492.25903	388.45215
547.37195	1409.4792
557.33008	458.33902
572.38062	358.32608
604.29297	413.72656
631.38458	380.54846
657.35864	1102.5684
658.33063	797.00964
658.80804	335.81461
675.39514	29344.205
678.51599	577.15527
685.33136	1170.4226
733.46393	642.33398
750.31427	330.31149
755.38281	592.8808
756.38464	234.40593
767.37012	306.34134
772.44897	808.82166
773.38177	1293.8035
790.42181	3576.8745
918.44983	2197.813
928.43512	391.14569
929.54535	255.7054
954.94513	216.04495
985.54028	367.13464
1031.5292	2760.0686
1041.463	452.59207
1045.4667	234.00182
1141.5367	517.02881
1157.5967	446.14044
1158.5549	659.34808
1159.55	4126.3999
1176.5527	1452.8284
1177.5906	555.91858
1198.5602	469.46274
1199.6115	999.3584
1200.5917	488.50677
1201.6136	518.8548
1216.5955	5720.6436
1286.543	772.23572
1304.63	1071.7432
1311.7367	641.45966
1326.6566	1382.7122
1327.6547	738.37628
1344.6493	12584.47
1402.6177	636.81287
1419.5892	1519.7814
1424.5907	1896.2859
1455.7585	788.37476
1456.7089	699.87805
1473.7043	11322.517
1494.6221	295.14688
1503.8622	408.05566
1529.6794	400.89993
1547.6348	1129.9846
1571.7046	450.71576
1602.7157	1905.6403
1603.6863	1022.3555
1620.285	297.01791
1620.829	257.62524
1660.8765	604.15906
1715.8457	1218.9519
1716.8019	1350.5081
1726.7404	339.0914
1728.8396	536.43756
1940.7911	2039.5675
1942.7271	3401.6064
2030.0638	1929.744
2034.8398	4732.1357
2036.7581	3781.8992
2038.7194	2636.1018
2050.1912	6647.8892
2051.9385	6579.4214
2054.7896	2583.1975
2055.7212	1814.8898
2058.9189	5189.1543
2062.7673	2616.3669
2064.9204	4665.562
2067.7473	2158.4058
2070.6292	426.53162
END IONS
BEGIN IONS
PEPMASS=2335.2725
CHARGE=1+
TITLE=Label: I1, Spot_Id: 23233, Peak_List_Id: 23680, MSMS Job_Run_Id: 10266, Comment:
175.10405	238.94435
226.13159	125.77349
261.12527	132.29951
602.41248	273.45282
741.38074	102.1997
794.3689	200.38918
993.58014	104.47011
1082.7727	241.67142
1083.619	957.02856
1100.9397	1177.4211
1162.6149	103.11573
1178.629	360.14429
1180.7794	130.34138
1255.5717	106.72021
1308.6377	237.10242
1411.8239	216.71526
1417.5642	122.19341
1491.7949	158.30432
1516.8156	166.80925
1517.7628	156.5916
1524.7239	203.85858
1534.7443	309.29556
1613.6838	352.21875
1631.7782	197.79305
1639.7173	159.02054
1645.8997	236.0663
1647.1368	210.06302
1648.1906	180.39354
1725.6138	246.00427
1741.9917	378.46976
1743.9194	326.88983
1744.9283	210.6559
1746.3301	175.99585
1784.6553	195.54495
1867.043	116.02502
1944.5883	212.82472
2162.8462	658.83875
2166.1677	512.86389
2170.9885	3022.1511
2179.3926	7154.4209
2181.6016	2029.9596
2186.8352	501.00208
2187.7732	1181.1974
2188.8357	3222.7703
2197.3313	960.67767
2199.1726	771.62695
2252.9036	1904.728
2276.937	1153.48
2277.9214	1913.0952
2280.9063	922.05658
2282.9524	1309.1138
2285.0608	2809.1924
2287.9424	854.39996
2293.0088	6191.7749
2299.8027	1376.7114
2301.8923	3428.646
2311.1018	1765.8584
2311.9851	1346.4822
END IONS
BEGIN IONS
PEPMASS=2353.2229
CHARGE=1+
TITLE=Label: I1, Spot_Id: 23233, Peak_List_Id: 23677, MSMS Job_Run_Id: 10266, Comment:
70.053505	137.36285
86.079544	163.48132
112.07246	333.29031
129.0602	107.54865
175.10983	1002.9905
226.16383	159.10376
227.13814	120.48811
253.16237	130.30365
261.13199	228.17268
339.20993	151.25311
356.19025	135.62822
374.23837	337.69513
382.19003	127.6337
430.21484	108.36853
459.31662	130.89365
498.42581	117.44785
516.30341	146.91489
542.26093	233.58749
664.42407	137.28055
706.44147	293.15506
723.46381	155.50108
724.51141	456.4928
741.49988	759.43365
794.35699	407.46216
836.57465	298.30649
837.59448	211.33133
879.47131	154.54099
880.62311	231.66434
897.4046	112.138
898.61078	154.29065
951.70392	217.50175
968.664	166.25185
992.7196	293.16528
993.55389	956.45966
1010.5992	813.23065
1022.5486	427.84525
1059.536	179.47577
1083.5767	141.30588
1101.701	130.15485
1105.6782	144.59464
1137.625	437.18628
1143.7354	195.96193
1151.5748	298.9061
1160.8527	124.98742
1178.687	1137.137
1179.6388	835.93848
1196.6615	2063.4951
1307.728	730.09369
1308.8103	721.0304
1309.7639	514.90491
1325.7786	814.04236
1326.6798	606.46948
1344.9891	110.15635
1377.7155	353.04834
1378.6005	386.09448
1395.7272	156.41829
1533.8525	930.12421
1534.974	1543.7675
1551.744	924.55292
1552.7224	467.92166
1597.9819	483.46924
1606.7723	614.97675
1612.8018	2520.5881
1630.8346	1291.2223
1633.525	769.42548
1648.7355	1370.8259
1650.7152	424.57898
1665.7877	622.42291
1679.9546	220.53709
1707.8046	366.12302
1722.8418	259.44669
1723.7068	386.25684
1745.0396	307.74191
1791.9459	581.96564
1809.8911	453.15778
1836.7311	421.51746
1837.8373	667.7312
1924.9542	382.7767
2081.2983	1266.6836
2082.1541	2110.2668
2084.0186	1455.5814
2107.2192	1661.1838
2164.8992	1712.825
2179.3203	28060.271
2180.208	42579.414
2182.0706	32815.602
2197.3777	5185.519
2198.2441	7898.8271
2199.9958	4984.8071
2294.3203	11592.687
2296.2236	1432.0421
2297.709	3307.3066
2298.8828	5369.2637
2303.1741	1508.4052
2312.3237	9982.6611
2313.1865	7097.6597
2315.0242	3787.7715
2319.2429	1369.504
2321.7751	2006.6973
2323.9512	1505.9487
END IONS
