# Supplementary material for: Comparative proteomic analysis of a membrane-enriched fraction from flag leaves reveals responses to chemical hybridization agent SQ-1 in wheat
Source: Front Plant Sci. 2015 Aug 26;6:669. doi: 10.3389/fpls.2015.00669 (PMC4549638; doi:10.3389/fpls.2015.00669)
Supplement: Supplementary file 9 [file Data_Sheet_1.ZIP › Supplementary MS_MS data/spot 131.txt]

COM=Project: wsp, Spot Set: wsp\wsp01, Label: J11, Spot Id: 23267, Peak List Id: 22578, MS Job Run Id: 10265
815.3913	8269.7803
842.50488	229001.58
856.51593	55717.277
864.47699	12319.908
868.51465	21818.342
870.53125	169481.45
885.53955	20466.705
901.48706	23563.666
929.5174	14301.627
933.53937	13323.727
975.43073	18435.154
1022.5299	46048.074
1045.5499	18826.377
1054.5177	11800.747
1129.5303	30187.441
1145.5258	6225.5991
1147.5405	80346.148
1150.6027	11512.242
1161.5221	8453.1846
1163.5328	9413.8291
1173.5511	5535.9224
1179.536	14795.773
1211.5337	3901.1348
1215.6366	30274.992
1227.6183	37587.262
1230.6263	1934.9635
1263.5986	3051.2134
1278.646	2016.8309
1300.6287	2868.9348
1316.6409	3358.3137
1501.7959	49814.902
1517.79	6936.4795
1531.8004	11208.751
1532.7827	106521.23
1548.7729	8946.7471
1549.8052	245747.36
1554.7839	5451.3154
1561.8016	8403.75
1565.7881	4973.687
1571.7802	9109.2021
1575.8124	9471.1016
1611.7268	4293.3252
1613.7302	1768.7656
1617.8225	3197.658
1637.8348	3457.084
1650.8574	2404.5803
1665.8619	5276.2212
1666.8605	1792.2019
1716.8389	2990.3696
1758.9796	3126.5361
1772.8755	4134.2617
1794.8218	4061.0713
1820.84	11951.883
1836.8328	6996.7476
1859.8876	4976.9126
1861.9058	58308.746
1876.8929	2058.9475
1877.9	4551.5625
1878.8942	19727.529
1883.8876	2210.9041
1893.8989	6709.7578
2150.8823	4511.0347
2166.8689	5085.229
2174.0745	4701.3252
2182.8726	3754.2366
2196.0588	2461.1555
2211.0796	11761.652
2222.0596	6562.272
2225.0903	8846.9092
2233.0774	6339.7363
2257.1155	5964.5195
2274.1162	5822.4814
2275.1465	202836.11
2276.7236	6665.3857
2297.1328	6189.1416
2303.168	20020.227
2378.1494	8154.2979
2797.2529	5451.2021
BEGIN IONS
PEPMASS=856.51593
CHARGE=1+
TITLE=Label: J11, Spot_Id: 23267, Peak_List_Id: 24182, MSMS Job_Run_Id: 10266, Comment:
70.049065	214.25873
86.07605	1114.7271
112.0644	740.84741
129.0963	444.58047
157.10535	278.40329
175.1064	772.97858
185.10445	656.14905
201.09505	138.44579
253.15704	120.61166
254.11263	244.7912
255.11845	4375.2046
272.13837	4741.1812
286.14124	3360.5955
357.19986	1124.0712
359.2048	729.47174
367.18527	873.8252
368.1774	1684.9933
383.15652	710.50446
385.18814	5387.1206
444.23224	624.55969
452.15442	526.24091
454.18881	11902.485
470.19949	582.20679
472.19153	13558.547
498.1286	442.72635
539.25989	480.81604
557.25116	798.95233
567.25439	2307.0955
571.25403	1695.9978
584.23688	831.24628
585.25153	790.45355
587.22241	447.20483
654.26923	687.82001
672.27386	1394.797
699.28442	1688.5243
743.35266	1556.4467
810.38257	1544.0728
812.40308	7770.0317
814.30066	2781.5886
815.19275	2600.9978
819.31006	1215.2335
825.4671	1186.3812
827.33856	1422.4315
830.14435	1601.2545
END IONS
BEGIN IONS
PEPMASS=870.53125
CHARGE=1+
TITLE=Label: J11, Spot_Id: 23267, Peak_List_Id: 24178, MSMS Job_Run_Id: 10266, Comment:
70.036209	569.03864
100.08434	40309.734
112.05951	3363.791
129.08351	1560.4498
157.08336	615.99005
175.09328	4053.0532
185.07507	892.67059
199.11906	2765.7361
230.11932	687.3454
254.13213	767.68854
255.10904	14389.585
272.13501	22359.508
300.14441	8813.8809
368.15872	4665.6743
371.203	1916.6388
381.18637	2429.8408
382.56271	1023.7454
385.19162	7873.9468
397.1611	1009.648
399.19489	18799.004
454.17841	1091.9493
458.20917	1237.5356
466.17758	2722.0496
468.19016	27064.945
472.19604	9481.7637
484.1936	2892.0095
486.19611	63126.18
492.76688	1685.9167
571.24548	10235.166
581.24274	27064.508
582.53711	8208.6729
599.24915	7190.3501
654.26434	1770.0812
672.26276	5753.2129
743.30731	4077.9263
753.28485	4033.2715
812.31494	3897.0693
813.284	2371.9319
823.34332	2194.2864
824.42505	3750.5896
826.39423	45700.375
829.29572	3037.2922
840.42957	10659.046
842.32379	5695.4844
END IONS
BEGIN IONS
PEPMASS=885.53955
CHARGE=1+
TITLE=Label: J11, Spot_Id: 23267, Peak_List_Id: 24189, MSMS Job_Run_Id: 10266, Comment:
72.057877	141.3549
86.070999	161.33333
112.06553	143.04057
129.07886	257.0372
175.10457	1229.4467
214.13229	239.15056
240.0959	163.17644
242.14073	656.55963
255.11961	169.68204
258.12485	103.02441
272.16214	205.1326
286.14938	280.94882
303.1727	1245.9796
338.18066	216.11316
355.19055	968.44043
357.15213	199.62914
359.26614	266.55469
385.20212	195.5654
415.17709	550.20984
432.20038	373.10019
454.21127	389.86887
494.21942	230.0453
500.2081	268.80466
514.19672	792.65686
531.20886	317.45251
581.13654	304.64322
583.22595	198.04231
584.1944	471.95932
591.2392	268.74918
626.21375	285.73465
627.23267	500.27139
644.26563	519.60242
740.31671	671.81732
757.34949	2466.7766
812.27588	655.91351
825.39825	787.57306
831.37054	908.76532
840.30951	1131.5078
842.31897	5643.4023
845.23608	1281.8049
850.3382	967.16754
854.49469	775.88513
856.38007	821.89154
861.27423	475.8895
862.19684	1160.2623
863.82233	670.31201
864.34296	784.85309
865.3266	327.60294
END IONS
BEGIN IONS
PEPMASS=901.48706
CHARGE=1+
TITLE=Label: J11, Spot_Id: 23267, Peak_List_Id: 24188, MSMS Job_Run_Id: 10266, Comment:
86.07386	423.33752
102.02662	141.9084
112.06092	418.61551
129.08115	168.28345
158.07356	159.66827
175.09369	2755.1411
199.1505	372.99399
227.14917	923.49078
243.08829	489.76718
255.14966	131.91924
259.06802	533.98834
287.1174	689.03613
304.11887	489.36786
334.11618	306.09988
356.17197	1400.4575
359.22147	244.69699
372.1142	1004.1859
382.15784	299.67496
400.14713	1419.0128
417.17432	1827.0511
457.19128	599.92004
459.29221	350.16309
485.1694	3345.1746
501.14798	489.19354
528.20209	451.63254
529.14386	635.2041
546.18323	3833.6814
570.21082	841.58582
598.22748	630.85785
605.23199	416.49063
633.23669	419.65063
640.17542	537.43658
658.16394	826.61401
675.21844	911.98865
713.86395	5117.1094
771.27686	1112.1609
788.30225	774.84509
832.23352	739.31512
836.28815	777.97687
839.34998	790.3269
842.31781	892.91205
856.45245	1209.1924
858.25336	2745.1602
859.2663	697.69452
860.21735	1079.5452
862.21289	1028.6006
865.40771	1431.9805
867.3313	1279.8848
868.3689	514.02942
870.42554	2356.9392
873.22394	1166.8962
875.24139	1095.0693
876.31891	1108.4513
879.33307	607.9436
881.30023	1695.5322
END IONS
BEGIN IONS
PEPMASS=1022.5299
CHARGE=1+
TITLE=Label: J11, Spot_Id: 23267, Peak_List_Id: 24184, MSMS Job_Run_Id: 10266, Comment:
70.040436	151.08698
86.068619	730.60211
112.05717	373.72021
129.08459	156.52119
158.07634	336.60886
159.07634	310.71481
175.0961	2762.3044
201.09253	172.72244
202.08102	168.39838
227.09555	175.85083
235.08951	738.58118
314.17902	349.11282
330.13916	1423.1488
331.53064	455.48523
344.12973	1713.3755
348.14246	2347.1096
361.16788	1946.1277
417.19135	419.72998
433.20624	354.6355
435.16379	338.56729
441.13492	717.42358
458.14417	2346.165
461.1955	772.54187
475.1554	1120.209
520.19659	454.84183
528.14502	712.74255
530.2049	633.95532
545.15424	1697.9142
548.20636	631.79919
562.17932	2084.2417
641.18762	631.15594
645.25708	564.8244
658.19763	1196.6609
662.23657	570.91931
675.20367	1099.6431
690.19873	424.02179
771.24756	569.83685
788.29071	1244.702
815.35645	454.2258
831.29047	679.57153
835.77893	1445.7478
841.35193	901.67572
848.28534	1091.4996
852.25244	560.53772
875.2915	1477.3252
897.15375	1183.9022
963.34216	1200.0835
975.39813	979.85083
978.39862	1141.1016
979.40204	1241.6621
980.33179	1282.4211
981.276	1247.8597
989.34351	1012.6099
992.44733	3242.2766
994.28375	1306.6674
END IONS
BEGIN IONS
PEPMASS=1129.5303
CHARGE=1+
TITLE=Label: J11, Spot_Id: 23267, Peak_List_Id: 24187, MSMS Job_Run_Id: 10266, Comment:
86.076866	100.64275
112.063	273.15082
129.10826	105.01414
158.04761	104.65896
159.06204	297.32947
175.10471	1281.9642
229.12611	355.51202
246.13431	319.13901
302.09448	292.74799
342.19611	230.85706
359.21487	2711.8025
370.15387	110.95702
373.10965	543.70294
381.14554	325.25555
399.11893	1054.6011
452.15924	671.60199
453.52408	265.66888
456.22803	199.17795
457.20593	393.30566
470.14444	1289.4727
473.18243	109.77737
474.18597	738.88995
511.32834	158.58971
613.315	107.85378
628.2229	209.66122
642.2478	111.49493
643.2301	583.4046
656.20245	1002.8982
658.2821	200.00299
660.26715	413.04852
714.28436	189.78307
729.19269	288.9606
731.25153	678.57275
753.19666	201.06119
754.25861	166.73766
771.19891	786.6582
777.3576	224.96948
791.40076	183.08495
832.3576	518.26147
842.30914	260.7822
935.383	322.75873
937.39502	359.61014
958.3429	206.98987
975.49683	192.00795
976.29968	380.87543
980.50201	194.57903
998.08856	272.00592
1000.4204	545.78595
1022.4611	224.05054
1041.3927	204.10559
1058.5247	189.53273
1060.3783	470.18173
1065.4236	1080.4711
1085.4867	2014.0747
1087.3391	1120.3774
1088.3289	479.00818
1089.4598	843.62592
1090.2853	883.70508
1095.3464	416.02298
1098.6957	410.46716
1101.3448	430.1777
1105.4373	597.77808
END IONS
BEGIN IONS
PEPMASS=1147.5405
CHARGE=1+
TITLE=Label: J11, Spot_Id: 23267, Peak_List_Id: 24180, MSMS Job_Run_Id: 10266, Comment:
112.06353	1708.3109
129.09601	668.33246
130.0533	450.57211
157.07179	518.00745
158.07115	479.72961
159.07391	1451.3217
173.0769	430.15909
175.10168	8995.1807
185.11038	357.18317
229.10851	1416.1984
246.13651	2503.9282
288.11832	1095.428
302.10019	1559.4546
316.11325	1782.854
359.21725	19290.848
361.26303	1177.3696
373.11462	2277.6433
399.12888	3081.3381
415.15775	1081.1908
417.14539	4266.8237
457.20117	3056.4585
458.23904	1116.6232
470.15503	4300.7993
474.18658	7405.189
486.16098	1440.303
488.15698	5061.2661
561.38171	756.01837
587.21985	917.2431
626.20313	1371.7833
643.2287	4615.4136
646.19904	2361.8022
656.20239	1668.9579
658.2619	1162.9473
660.24335	4193.7764
674.1925	2265.4446
714.24292	1365.5829
731.26544	5064.248
771.18488	1066.6061
772.29865	1205.2909
788.2876	1361.937
789.2085	5865.5908
810.26123	1093.3765
815.27441	1036.9293
832.29718	3967.2834
885.38855	864.2558
902.26831	1717.8236
962.36646	900.14746
973.3479	753.89764
976.33289	870.54034
995.22784	2985.5049
1001.3674	800.89191
1004.3018	1056.0791
1016.4366	1339.9607
1018.4212	17565.49
1021.2595	2633.5996
1086.3981	1599.5856
1091.2979	1969.1978
1101.7792	1639.6262
1103.4689	8937.0029
1104.3676	10447.508
1106.3126	3770.0076
1107.2689	1588.4532
1108.2828	2324.4063
1112.5076	2758.8188
1120.3492	2626.4028
1122.2542	2077.5469
END IONS
BEGIN IONS
PEPMASS=1215.6366
CHARGE=1+
TITLE=Label: J11, Spot_Id: 23267, Peak_List_Id: 24186, MSMS Job_Run_Id: 10266, Comment:
112.05673	214.84607
129.08415	101.37036
175.09889	294.74826
199.14694	164.86223
226.09586	110.33018
227.16571	235.07552
243.11333	111.0034
256.10968	139.98262
259.06995	106.26865
269.12097	101.81658
333.1561	198.97307
355.16864	128.71695
356.18356	277.51395
359.22714	211.74289
361.15836	163.83955
372.16254	451.46545
454.15616	140.27373
457.19907	177.10167
472.19604	663.16046
474.284	257.88458
484.28275	203.73662
485.21014	997.06079
489.23795	1654.6409
541.22827	174.59999
569.28363	706.10046
601.21429	743.87524
618.23291	628.87018
653.27576	170.75717
658.29913	164.63667
683.32483	230.11102
714.2774	615.00842
725.33582	2338.1836
731.28455	2562.8333
763.35394	519.80609
776.25543	233.93581
823.41821	456.43155
842.38568	421.40256
843.28607	714.64319
856.31714	310.1196
857.40131	523.15295
860.32446	2746.1951
883.36041	2053.0815
920.39056	461.85629
972.27295	635.26825
989.43341	451.34229
990.32886	528.74304
1041.4604	1250.5692
1043.3243	1170.9291
1046.4108	772.66827
1058.4308	736.88983
1059.4225	2803.8066
1061.3193	930.29297
1069.4442	1316.0286
1086.5082	1688.9404
1087.4634	20647.639
1090.316	1267.1406
1100.5002	2663.5491
1153.4039	1207.4304
1156.4379	1039.7217
1173.5166	3121.5273
1175.3395	1500.271
1195.5377	1511.1013
END IONS
BEGIN IONS
PEPMASS=1227.6183
CHARGE=1+
TITLE=Label: J11, Spot_Id: 23267, Peak_List_Id: 24185, MSMS Job_Run_Id: 10266, Comment:
112.06088	253.02783
129.08098	110.55954
175.0936	327.20486
255.12933	772.6405
256.13974	208.53703
272.14172	1108.5256
288.15012	124.97816
327.1763	225.27171
345.14014	113.42422
347.12546	156.21887
354.21191	347.33734
359.2077	116.19872
371.20926	369.71893
398.21021	144.2406
402.13809	162.75687
414.15176	151.81035
460.13275	698.22461
470.25815	419.58813
531.14636	1533.4802
546.15985	430.30518
569.40375	258.19843
570.23755	202.3208
602.16034	1315.4259
626.30518	652.78986
641.19305	279.29965
645.19171	345.34692
659.18365	2951.8611
692.15509	241.86261
697.3537	455.10638
725.36237	254.8598
731.23718	327.90186
740.24664	497.53046
758.22064	1430.5039
762.31305	2527.6189
768.35376	9086.543
792.42865	248.63818
838.23187	313.58432
857.31897	301.82288
864.37323	434.728
866.35535	540.51343
883.38165	423.30109
890.25977	240.95808
940.42334	550.08545
1027.5441	289.23712
1028.3966	563.38361
1036.0093	304.93774
1038.1119	216.12479
1044.3917	217.69406
1048.4792	264.95102
1099.5107	598.92804
1147.4517	519.70874
1163.4657	521.24194
1182.4089	855.58276
1185.3719	618.64069
1186.3146	656.18182
1188.3557	669.1189
1193.3439	623.16962
1197.5374	541.33258
1198.3961	914.30396
1202.2246	640.88141
END IONS
BEGIN IONS
PEPMASS=1501.7959
CHARGE=1+
TITLE=Label: J11, Spot_Id: 23267, Peak_List_Id: 24183, MSMS Job_Run_Id: 10266, Comment:
84.055153	264.15805
112.06221	204.50784
129.08559	876.42657
158.08376	163.66608
175.09932	1730.9174
199.18108	137.80026
227.14833	147.5027
229.13474	161.40234
242.15607	155.931
246.15364	477.32629
258.1427	184.71486
341.19089	187.95302
359.23483	5942.9351
369.18198	164.14136
371.20032	137.89883
373.20004	183.24149
399.21613	361.19153
415.1553	151.88879
439.293	176.77115
444.21869	177.23134
456.23941	223.83591
457.22256	666.8031
474.25012	1032.483
484.2887	1642.6545
529.33807	184.16174
545.25385	344.72906
585.33997	264.55316
587.25354	234.79222
598.27686	245.90472
616.27271	193.04794
625.31348	218.27841
642.3316	702.57172
658.22949	237.5936
660.30054	1151.5894
670.34314	614.60345
689.31372	236.27602
729.30206	235.45601
731.30743	1474.3374
753.4292	339.40866
771.34528	674.52936
814.32843	342.26627
824.37219	260.00934
832.33221	1761.9718
842.4024	1143.6155
874.35602	204.80792
917.38525	501.31473
980.33344	202.76106
984.46307	425.58167
1000.4042	642.32727
1011.6155	271.07114
1016.5008	293.88089
1018.405	7118.0547
1029.4268	454.40717
1033.546	309.03549
1056.5245	449.45346
1095.423	420.49875
1102.585	448.2959
1129.4188	333.64618
1143.4695	953.44977
1145.29	380.94427
1147.3872	939.39423
1152.196	280.27518
1170.5168	424.49521
1207.4669	311.07663
1257.7369	288.86295
1258.4851	437.14081
1275.5322	1024.1521
1345.5745	618.64227
1389.552	747.1488
1392.5758	795.54803
1393.4779	772.37292
1440.5981	553.49054
1443.4911	1025.1306
1446.5541	2839.2605
1456.4135	1140.6788
1457.8243	4578.1899
1459.6978	1086.2478
1460.5576	1032.2476
1462.4539	1116.7756
1465.696	339.17484
1467.5573	956.07959
1469.5968	495.05606
1471.7288	551.53528
1472.4049	512.32031
1474.3093	836.90192
1475.4005	361.01263
1476.6747	356.39417
1479.3306	991.33643
END IONS
BEGIN IONS
PEPMASS=1532.7827
CHARGE=1+
TITLE=Label: J11, Spot_Id: 23267, Peak_List_Id: 24179, MSMS Job_Run_Id: 10266, Comment:
84.04644	117.83849
112.06753	277.31812
129.08313	357.64401
158.08084	192.98578
175.10632	1492.5831
193.09462	112.95526
199.18895	113.75834
214.10454	122.73935
228.12442	172.20314
246.1412	180.62599
252.13574	153.03017
292.14511	258.47003
320.12585	2884.2578
323.15128	488.91135
338.16855	341.26123
342.16205	262.84491
359.25024	2316.1797
394.23938	259.99744
417.19598	741.85114
422.2475	776.32935
439.27649	271.04089
451.23563	652.58154
474.25519	867.48889
484.28107	304.86694
486.27509	304.67371
536.29309	919.87793
571.2688	767.64081
579.28442	1000.576
607.2937	571.37903
614.23859	492.0015
635.32196	1053.3995
642.28082	2019.1185
647.40051	327.79678
675.30194	1383.3353
678.33319	1808.8898
713.29883	603.53455
741.26514	1499.2388
763.34308	1389.1625
775.32764	2258.1748
776.35992	575.07928
792.35834	1550.9738
832.36346	893.10437
848.41431	561.55243
855.33441	2609.7339
862.41144	857.50787
876.43262	1263.713
891.39923	1428.0178
926.36951	1521.7723
954.35065	1797.83
962.46448	1521.1415
1019.4528	802.80035
1029.4207	868.0954
1033.3761	1948.9385
1050.3699	1720.3579
1056.4406	1150.9683
1082.4221	4133.7915
1090.2207	1246.5649
1116.4951	2193.6301
1167.5419	871.19336
1176.4514	793.73389
1179.4816	1500.7003
1195.5599	3338.2893
1196.5347	7149.3867
1198.4955	1289.7787
1199.4342	1068.9667
1213.552	22317.287
1331.4948	859.22516
1342.5533	949.67657
1350.656	4042.9185
1352.5349	1597.2926
1358.5968	1969.5248
1376.6342	2235.9829
1378.4958	2131.095
1383.4656	1580.0062
1399.6571	1091.0299
1400.6753	5600.3218
1421.8054	900.68933
1468.8087	1403.3174
1469.6416	2709.2034
1471.5328	1911.9509
1475.3644	1474.8743
1488.7966	1475.4777
1489.6581	3830.2163
1492.5197	1952.9784
1498.5869	1979.9479
1501.7405	2033.0391
1504.5918	1877.5674
1509.5558	1793.9445
END IONS
BEGIN IONS
PEPMASS=1549.8052
CHARGE=1+
TITLE=Label: J11, Spot_Id: 23267, Peak_List_Id: 24176, MSMS Job_Run_Id: 10266, Comment:
70.043533	279.4873
110.0549	1139.2786
112.0687	597.53613
167.09714	193.31013
175.11118	1882.0531
214.15263	273.71222
226.12563	289.79306
228.14966	243.3163
235.11304	1124.3312
237.09377	305.97656
252.14604	280.23813
319.15134	925.77771
320.13986	1407.767
323.17279	1420.8279
334.15338	4054.0698
337.17468	7993.5498
359.23886	937.22852
394.25009	1188.4463
422.25363	3134.7778
434.21841	1972.6023
439.2482	1397.498
451.25034	1472.4561
536.27655	3125.7302
538.32513	758.43256
579.30432	5254.4575
588.26074	966.56097
589.31012	836.01483
607.32764	2715.345
609.52075	1243.5601
631.28174	927.9646
635.34351	3753.949
652.35101	732.16077
659.27295	2294.4973
675.26929	1056.9208
678.36841	7680.604
730.38812	990.15137
757.37854	1160.7769
758.34576	3730.6245
763.37573	6792.9902
775.35938	10268.087
792.37225	7325.4653
802.39038	1247.3408
848.40564	1297.0138
855.32916	1487.24
872.383	3332.8921
876.43292	5437.3647
891.41583	6223.3442
943.41516	2427.5164
954.47894	1686.9874
962.43884	6120.5669
971.45422	3666.646
1019.4604	2264.3489
1029.4487	2562.321
1039.4744	2365.3245
1057.4773	4170.5195
1082.5112	3022.376
1099.4918	8019.0571
1106.2848	2697.5674
1116.5217	12513.294
1171.5365	6429.1694
1195.5635	5290.5562
1196.5618	42058.676
1198.5129	5643.043
1211.6229	3162.5122
1212.5796	6957.4014
1213.572	102898.75
1333.6578	4192.144
1350.6819	16134.848
1352.5786	7547.7817
1375.637	13988.864
1392.802	2311.116
1393.7207	3124.2124
1394.6211	4747.4351
1396.4999	2003.8431
1398.4656	16688.279
1421.7257	6911.4844
1423.6184	2117.8875
1490.74	3658.1667
1493.5137	2637.1089
1494.5018	2605.4839
1505.8361	5433.0293
1507.7344	5416.3804
1509.6028	5285.8862
1512.4944	2702.5503
1514.8318	7765.7705
1516.665	7864.1367
1519.418	2579.6792
1527.5151	3457.5432
END IONS
BEGIN IONS
PEPMASS=1861.9058
CHARGE=1+
TITLE=Label: J11, Spot_Id: 23267, Peak_List_Id: 24181, MSMS Job_Run_Id: 10266, Comment:
70.048897	107.15488
110.03204	166.63695
112.06858	165.8783
175.11406	187.28055
232.1375	302.49017
235.08966	104.31655
274.10831	192.14903
303.21829	294.3634
359.345	122.69718
361.22632	109.91456
406.23563	141.25195
481.23245	199.00226
489.21472	150.57306
498.26517	977.02673
505.21106	159.64867
515.24957	177.14951
533.29346	221.65808
580.31268	160.94653
597.31262	1091.0046
606.24408	168.16469
620.37537	137.04037
628.32959	141.3483
680.35498	265.30405
683.41901	254.50224
691.33258	197.89645
698.35754	1932.2837
715.29456	247.46999
725.69452	182.71545
743.3244	214.79634
790.55725	188.85834
795.34473	1382.5718
812.37451	1486.1718
830.51996	180.66112
872.36249	334.42905
935.91205	454.40582
936.81897	329.12616
946.43451	362.49045
949.41656	455.44714
959.3689	356.36682
1029.431	1668.3535
1042.4932	419.10974
1046.4293	2910.6184
1051.5962	400.42047
1059.4971	643.77069
1067.4224	212.46573
1083.5255	521.89337
1086.4413	2255.8513
1103.454	3592.9888
1137.5812	339.72888
1164.5793	415.26736
1181.498	249.5027
1199.5347	553.43262
1216.514	2103.3884
1221.5497	432.44299
1248.809	570.62415
1264.3606	461.84464
1265.5087	822.98175
1266.8752	376.22299
1321.5931	587.46686
1324.5179	453.0141
1326.6758	373.57907
1329.6025	2455.0461
1332.671	587.66498
1336.5419	449.6998
1364.6403	1163.7476
1430.6591	777.69006
1471.7465	782.89325
1474.5603	660.07483
1475.5156	349.63684
1485.6345	703.27118
1487.6902	1852.9078
1489.5857	460.52032
1501.6747	1549.7461
1588.7794	1720.9185
1602.806	888.41028
1630.8462	894.28235
1631.722	1031.5123
1687.8544	2392.291
1706.7362	5195.8857
1798.8411	1996.4623
1800.7943	2045.5702
1801.7511	3027.9824
1818.053	7881.5107
1818.8711	8983.0811
1820.703	6192.5229
1828.7786	2521.6189
1831.9136	3521.9932
1833.8063	2367.5493
END IONS
BEGIN IONS
PEPMASS=2275.1465
CHARGE=1+
TITLE=Label: J11, Spot_Id: 23267, Peak_List_Id: 24177, MSMS Job_Run_Id: 10266, Comment:
239.144	1543.5214
242.15546	1121.485
294.17142	1076.1414
298.15851	1036.4333
342.21219	902.89886
356.21024	1220.4337
376.17572	881.87103
427.21729	1846.1384
472.22522	1105.2091
475.26926	1270.8601
482.29608	850.62921
485.27997	1461.7572
494.30161	1362.9398
588.35626	862.68073
599.31122	1344.6095
619.28046	2007.2954
651.30554	858.1554
684.4234	1228.6398
696.33844	2454.489
702.36322	1733.0602
713.33136	3034.9805
720.37427	13519.108
815.41205	1449.9637
832.46075	1566.4172
843.36005	3008.7605
845.53149	1216.1444
847.45886	9859.6416
859.43872	10592.982
860.42279	4891.3296
876.46552	12159.907
942.45319	2438.6733
957.56226	2848.2917
958.51251	7029.8457
959.48242	3320.6531
962.48169	1755.7068
974.49115	3602.8445
975.53156	271034.41
985.49127	2448.3743
1055.4794	1765.0603
1072.5236	3227.0869
1073.5154	10162.708
1090.5343	11746.885
1100.5222	1072.8776
1161.6626	832.45099
1185.6115	1173.0385
1186.5852	4817.377
1203.6062	6163.9819
1281.7074	918.69281
1286.6544	782.13165
1299.6512	4407.6118
1316.6708	6681.8809
1326.6793	772.66803
1398.7531	3043.0173
1415.7299	8411.4893
1425.6809	1290.0479
1434.667	896.18616
1526.7875	1340.8763
1527.7501	3340.9648
1531.6244	1579.8944
1548.7365	1377.5792
1555.7747	16199.995
1561.7706	1414.8785
1562.7841	16051.375
1572.749	1415.9507
1573.7756	2180.5505
1641.8365	2096.7405
1659.8145	16777.264
1676.8383	33607.27
1745.8418	2228.0632
1753.8972	6275.9712
1755.832	2633.6472
1756.8038	4471.9355
1773.8881	13884.627
1781.8953	14625.553
1783.8002	6970.5278
1790.896	28361.932
1800.7786	2476.9946
1827.7174	1939.3419
1870.9293	2391.969
1919.9832	9741.8779
1954.1085	4033.7925
1955.8546	6555.0234
1982.0453	4026.1392
1982.9388	7483.6572
2000.0182	2485.3748
2009.7219	3131.968
2017.0869	2563.7183
2017.9718	7208.1821
2035.0132	4304.1738
2102.0757	3016.7588
2129.2314	4193.2729
2145.1948	9732.5
2147.2415	37994.063
2148.0957	62705.758
2149.9539	32151.941
2151.8467	4781.5854
2163.0361	3482.3687
2215.9214	3099.4458
2234.9304	3876.3169
2240.9626	3072.1292
END IONS
BEGIN IONS
PEPMASS=2303.168
CHARGE=1+
TITLE=Label: J11, Spot_Id: 23267, Peak_List_Id: 24190, MSMS Job_Run_Id: 10266, Comment:
356.22668	114.52539
699.4328	128.90585
702.36798	167.71504
713.47546	121.02193
720.20728	202.45833
747.35284	105.94319
748.4729	359.71487
847.43884	276.14743
859.45178	147.14287
875.50476	355.4003
876.48584	327.31949
887.48535	176.62151
888.51648	147.90173
975.51569	4132.833
985.73047	190.2077
986.76013	182.99976
1002.5314	388.84247
1003.5748	5711.6064
1006.7908	253.0331
1015.9256	328.48877
1073.5361	264.71548
1090.468	307.89853
1101.6349	173.91019
1118.5613	325.98761
1174.564	120.02684
1214.5822	254.05241
1224.6893	287.24554
1225.5309	131.12471
1231.592	170.26266
1240.8748	185.54669
1322.6046	313.34512
1323.6234	342.513
1331.8136	160.32216
1338.7556	365.74384
1339.9995	239.15009
1344.8062	163.4389
1354.5713	161.5878
1368.632	434.21201
1399.735	311.54553
1415.8044	196.84544
1444.7743	259.2619
1555.6975	304.93195
1556.713	242.52089
1562.8606	173.81082
1566.6891	162.52704
1575.639	209.85957
1577.8668	431.93402
1581.7739	213.60829
1583.7643	241.60283
1584.876	262.90942
1590.8644	534.25647
1592.6431	214.24797
1662.8186	313.28192
1678.9882	454.23068
1688.7473	301.54562
1704.8254	951.00317
1774.8176	404.2504
1782.776	308.62527
1791.7922	525.73511
1801.9517	626.66174
1811.8741	528.95667
1819.0956	707.87482
1820.8683	529.01917
1863.6199	335.32364
1898.9633	158.8221
1938.1665	251.16858
1949.1125	635.82886
2017.8948	477.51831
2025.6443	302.33206
2037.9703	359.33783
2046.1571	315.43918
2051.0708	255.3994
2129.1853	506.11807
2155.7112	434.02631
2163.9067	662.53021
2171.0957	423.02582
2176.1843	4374.0728
2178.0171	584.75726
2178.9131	1348.5111
2181.6646	433.12604
2248.8665	544.69757
2250.0615	578.75061
2257.7881	589.7738
2262.8262	230.67384
2265.7214	668.38171
2268.8821	754.80347
2269.751	224.51408
2271.8579	1207.9678
2275.0183	3453.6086
2278.8269	253.54393
2279.5906	229.95392
2280.1829	148.30325
2280.9729	511.80753
2281.6377	407.74988
END IONS
