# Supplementary material for: Comparative proteomic analysis of a membrane-enriched fraction from flag leaves reveals responses to chemical hybridization agent SQ-1 in wheat
Source: Front Plant Sci. 2015 Aug 26;6:669. doi: 10.3389/fpls.2015.00669 (PMC4549638; doi:10.3389/fpls.2015.00669)
Supplement: Supplementary file 9 [file Data_Sheet_1.ZIP › Supplementary MS_MS data/spot 132.txt]

COM=Project: wsp, Spot Set: wsp\wsp01, Label: J12, Spot Id: 23268, Peak List Id: 22579, MS Job Run Id: 10265
842.51056	307500.41
856.52374	60706.508
864.47882	26483.088
868.52258	23296.508
870.53839	180235.98
884.46484	24569.092
888.47223	31190.623
907.46185	167395.75
933.47986	20524.84
936.4408	45219.207
988.46967	38837.93
1010.4611	10382.213
1016.5667	30804.291
1023.5091	9255.208
1032.4612	25491.557
1041.5382	9549.6602
1045.5609	24796.279
1054.4537	7484.7881
1102.6302	10266.032
1155.6687	23111.455
1191.6696	74459.938
1212.6556	7953.4795
1229.6892	47126.141
1243.6486	4298.1411
1251.6544	4689.0649
1352.7151	4113.9302
1429.7249	7020.9624
1430.7582	13971.129
1452.7394	44997.156
1474.731	15485.211
1503.7599	91808.43
1520.7443	8380.5801
1521.767	329518.97
1525.771	6187.418
1535.7511	7712.6768
1543.7457	9507.5469
1547.7775	15329.764
1606.7723	10316.398
1637.8335	8322.8945
1654.7811	51216.609
1676.7743	25485.777
1683.8202	3574.8904
1692.7489	7233.4375
1709.7903	17580.705
1715.8719	10652.532
1730.8687	6993.4204
1746.8403	10439.264
1794.7943	7578.6509
1898.0402	2690.4575
1945.9868	2263.8059
2050.9634	11683.533
2064.166	6620.5229
2065.165	4248.4185
2068.9724	38354.41
2090.9802	3877.3301
2173.0684	6286.917
2200.1675	5058.6938
2201.166	4189.187
2211.0981	12275.699
2225.115	11415.606
2233.083	7738.8071
2237.1074	3957.6902
2247.0945	5068.8501
2249.094	999.05249
2251.1125	3940.928
2312.1768	2534.9014
2363.2605	6179.4185
2457.2598	2424.5752
2473.2693	3970.1177
2505.1316	3775.4517
2543.2168	3524.9539
BEGIN IONS
PEPMASS=856.52374
CHARGE=1+
TITLE=Label: J12, Spot_Id: 23268, Peak_List_Id: 24196, MSMS Job_Run_Id: 10266, Comment:
86.07341	1751.9093
100.08897	254.84277
112.06791	1105.9972
129.09486	427.94598
157.10881	355.34088
175.10963	1013.2599
185.10742	1345.9823
201.11789	298.21219
230.12701	227.85712
254.1284	443.90375
255.11493	7399.6118
272.14563	6628.4087
286.14838	5169.6343
341.15424	939.9472
357.20187	1539.6049
359.15689	1354.1721
367.17847	1622.9401
368.1832	2174.5969
368.5788	895.82843
385.19165	6152.2915
444.21298	1051.4459
454.18768	15970.376
472.19421	17825.83
539.2533	771.81647
541.26813	598.97467
557.25195	1055.9736
567.23785	3769.0671
568.547	980.50732
571.25385	2419.9187
581.25128	656.19489
585.2608	1074.8584
654.27991	853.7334
655.24756	666.24304
672.26904	1956.7169
743.33624	1954.5582
798.27716	1448.2786
812.40027	12457.767
814.29932	3596.7927
822.34625	1428.9646
824.45795	1296.4034
826.4538	4597.3613
828.22314	3293.3032
832.30841	1636.7385
836.33356	1894.0365
END IONS
BEGIN IONS
PEPMASS=870.53839
CHARGE=1+
TITLE=Label: J12, Spot_Id: 23268, Peak_List_Id: 24192, MSMS Job_Run_Id: 10266, Comment:
70.039749	756.14868
100.08453	43651.074
112.05983	4681.1772
129.08873	1894.865
157.08136	710.50684
175.09695	5081.0806
185.08354	1125.6105
199.11597	2978.3223
230.12184	1000.4476
254.11742	746.72327
255.11047	16567.613
272.13489	26049.602
298.12567	1875.2609
300.14929	10617.04
342.16885	4038.498
368.16116	5273.1592
371.2016	1702.7814
381.17053	3205.7837
385.18411	8983.2207
399.18591	20540.189
425.18109	1753.2249
427.1019	3659.28
466.17917	5308.187
468.18793	29868.346
472.19504	10600.158
484.17975	4524.7666
486.19571	66349.914
498.10681	6118.146
571.2442	12758.343
581.24371	31211.256
582.52795	8105.166
599.25793	7279.9707
644.27344	5070.7134
672.25586	5581.5317
743.33154	5287.6162
753.2962	4502.147
812.32703	3750.4131
813.28302	2851.9595
824.44232	5056.3081
826.39801	45066.68
828.27118	16576.141
840.40839	13421.145
842.32953	10681.889
850.47559	3372.365
END IONS
BEGIN IONS
PEPMASS=888.47223
CHARGE=1+
TITLE=Label: J12, Spot_Id: 23268, Peak_List_Id: 24203, MSMS Job_Run_Id: 10266, Comment:
72.057907	102.30496
112.05486	171.22391
128.03049	113.82148
129.08945	172.29633
158.06709	182.66644
171.08832	147.92023
175.08826	1361.391
201.09406	166.49634
257.12387	464.98563
274.13504	304.14441
346.06015	973.31403
356.17609	286.7164
373.19446	355.28726
399.11215	440.24258
415.06741	266.46118
417.10306	280.57166
427.13629	909.81525
428.52554	259.0661
444.20383	479.73596
445.12326	938.68335
498.11682	540.55042
515.07324	288.77609
516.12964	2718.4883
526.2204	329.4617
543.2428	420.10168
544.20306	310.67743
545.20551	334.54282
597.2088	358.44467
615.17584	740.13898
622.18658	279.58945
644.27563	8348.2705
736.26642	1924.4796
759.27173	1490.8511
826.23993	753.90912
828.19647	2508.6626
831.30524	845.17902
833.23364	705.3653
835.09515	728.36432
842.49805	2566.6277
844.34027	2257.2227
848.23785	1091.1238
856.43799	952.93915
860.35559	1314.0782
862.23828	952.67871
862.82227	292.74194
864.34753	356.70911
864.71216	224.56348
865.19556	552.02905
866.19672	423.90106
867.10059	390.80615
867.62207	381.68246
868.31342	680.46649
END IONS
BEGIN IONS
PEPMASS=907.46185
CHARGE=1+
TITLE=Label: J12, Spot_Id: 23268, Peak_List_Id: 24193, MSMS Job_Run_Id: 10266, Comment:
84.053001	1001.049
101.04613	7549.7588
112.06032	3416.7637
129.08076	5654.5825
175.09859	22492.656
191.10092	2747.1309
219.08917	3554.8157
236.12238	818.82483
239.12978	2712.9719
240.11012	5345.4102
257.12943	4510.835
276.11111	2357.6235
304.12717	23292.666
347.12427	5822.1938
369.12723	831.52551
386.14572	2632.075
387.1423	2090.2273
404.15948	2535.3945
415.12912	1138.0004
433.13214	7194.2666
443.13586	1174.4646
457.17096	871.37463
515.17236	2457.1023
526.17145	1817.3179
533.16852	1888.7291
544.16797	26372.545
561.18909	14546.213
571.16406	1854.3265
576.20667	1784.3086
586.17834	2896.7747
604.1875	27697.992
654.18994	2837.1626
655.18201	5808.0112
672.19989	12036.816
689.22174	10399.449
716.21729	2002.9342
733.21606	10719.259
750.25983	2135.7209
751.21527	3003.7632
819.29004	7035.9233
836.30768	5268.7441
842.46698	2837.7981
847.26843	2828.833
848.25684	4270.4077
861.32239	2119.8853
862.35889	2522.1797
863.27875	4041.7991
864.28992	2325.2253
865.30566	7057.3628
867.21124	2113.9563
870.42157	3462.8936
872.33691	6754.0205
873.31213	5207.2646
876.30359	2719.1348
880.26086	2681.363
END IONS
BEGIN IONS
PEPMASS=936.4408
CHARGE=1+
TITLE=Label: J12, Spot_Id: 23268, Peak_List_Id: 24199, MSMS Job_Run_Id: 10266, Comment:
101.03879	104.69706
112.06147	123.97642
113.05393	106.56661
129.08046	142.12704
158.0813	108.08595
175.10016	927.0741
245.09201	177.71402
246.08327	123.74197
255.10106	112.5808
257.08148	100.88097
270.11139	187.09305
304.1008	288.55319
316.10486	355.59265
342.11813	971.81885
356.21457	221.29631
357.14291	1111.5001
359.15738	637.24725
416.17886	380.50702
425.12415	206.31709
431.16309	237.2446
456.15207	163.22025
489.14764	394.55469
499.19971	397.96359
500.1662	1134.5527
543.22528	576.08057
544.15668	509.14996
560.13049	417.00674
561.22119	509.96231
578.14276	538.2937
590.18048	461.67667
607.16077	1886.14
630.29181	528.88684
780.2337	752.91248
820.38037	457.95563
828.34259	749.60114
836.65314	862.82916
837.37915	673.12799
840.57245	527.59528
842.26776	1021.7467
845.3136	2976.7502
847.19604	727.22009
854.31989	568.93646
855.29205	2126.521
870.49377	1165.1051
871.45081	758.26416
872.34845	205263.44
874.25	35974.402
878.24957	1081.2721
893.24127	1635.2726
894.27203	1414.6912
895.23187	961.02997
906.41638	827.29761
907.30719	4540.2471
910.24121	876.26154
END IONS
BEGIN IONS
PEPMASS=988.46967
CHARGE=1+
TITLE=Label: J12, Spot_Id: 23268, Peak_List_Id: 24201, MSMS Job_Run_Id: 10266, Comment:
175.09511	247.78168
255.17799	104.88206
272.19577	116.46824
294.17636	217.46638
298.10464	655.40796
327.12451	186.86584
360.13098	122.75366
369.14563	351.18842
398.14423	657.53314
406.60132	124.89978
417.16684	186.36745
423.19086	775.34534
445.17346	571.98218
495.15762	235.10481
516.22302	295.63409
532.2049	328.01419
566.19098	412.16449
567.17505	230.5692
573.22302	477.9693
591.2218	22463.346
608.18451	221.25485
625.28558	273.5351
631.30267	171.97755
644.25543	325.14026
662.24731	8593.1943
667.18512	530.11688
669.22186	250.30055
679.1803	324.29401
695.20337	2974.3049
760.60052	233.17409
814.26233	468.67624
816.13135	261.47806
824.26953	275.47815
825.34003	1307.9408
842.33704	6079.6147
861.27069	1008.1331
926.30157	787.30121
927.25079	613.93347
928.25909	580.41541
930.32776	547.11145
942.52911	609.66626
943.53217	809.59784
945.36285	979.63525
948.22473	915.89948
951.53302	746.48767
962.23096	571.82233
END IONS
BEGIN IONS
PEPMASS=1016.5667
CHARGE=1+
TITLE=Label: J12, Spot_Id: 23268, Peak_List_Id: 24204, MSMS Job_Run_Id: 10266, Comment:
84.056213	226.66656
129.09015	115.18636
175.09856	1591.0768
257.13443	192.43127
272.13794	190.40767
274.15994	501.37585
298.10208	129.42668
316.09521	126.56932
346.08548	130.47598
373.18427	779.20251
387.16779	394.1954
427.19711	147.47627
444.21432	611.71826
446.15604	277.85635
456.11432	227.84015
474.13437	366.63605
543.26617	699.92767
545.20612	1161.2645
555.19019	533.92841
573.20593	967.22876
600.27356	258.87808
616.23975	908.89746
618.26276	259.53934
619.2525	678.93848
626.25702	411.31189
644.28894	11442.013
690.29639	572.31128
715.23773	1091.7134
717.22504	340.64175
738.24231	329.88345
741.33551	510.03168
742.25751	597.17554
743.28455	1751.1075
759.30609	2928.5176
842.31702	1514.9598
846.28912	586.82343
859.36969	393.85916
953.3446	958.13995
955.2514	1048.3781
956.2547	1049.3938
971.55811	682.27197
972.47205	2892.9961
974.36383	1648.1104
976.26263	905.48322
987.30042	738.19598
988.17792	728.97827
993.2984	680.16315
996.41321	671.89056
END IONS
BEGIN IONS
PEPMASS=1032.4612
CHARGE=1+
TITLE=Label: J12, Spot_Id: 23268, Peak_List_Id: 24205, MSMS Job_Run_Id: 10266, Comment:
284.10828	241.13907
294.17847	103.54747
431.14249	169.1163
456.11771	186.89409
559.21515	152.54884
577.22278	6563.5972
644.60602	103.66862
688.27649	198.11134
702.41937	134.87267
706.25378	1265.1091
739.17627	632.29443
842.35083	187.97072
844.2774	139.80457
852.50397	210.90846
859.28766	110.20614
886.28351	445.66458
932.36816	243.61435
971.24695	428.95795
972.39966	332.5029
987.44373	379.33881
989.16058	360.35992
992.31976	633.06653
997.38263	266.07028
1007.3411	322.71564
1008.2617	286.44492
1011.4365	484.39456
END IONS
BEGIN IONS
PEPMASS=1191.6696
CHARGE=1+
TITLE=Label: J12, Spot_Id: 23268, Peak_List_Id: 24195, MSMS Job_Run_Id: 10266, Comment:
72.056313	888.34949
112.0619	908.27539
129.09906	436.1651
136.05905	398.10941
171.09428	494.37607
175.09964	8919.123
187.09933	350.50806
215.08923	1762.4707
235.10449	345.11163
254.15149	261.98837
257.14484	1199.8038
270.17142	832.36023
274.17691	1341.3663
314.15634	6056.7393
322.12924	859.84949
371.19974	827.22913
385.18713	20055.721
420.17719	1903.9954
421.17728	809.77881
424.22623	835.65039
437.22455	2261.7693
456.23709	980.86731
484.22903	14437.216
491.22256	884.63464
498.23157	1278.4263
506.25909	867.75183
508.25537	3149.3723
577.23297	1029.6671
578.22284	1258.0348
585.24927	1005.4431
595.24365	3485.7573
597.27765	5409.8604
605.24054	1068.7278
666.28497	2774.0344
684.29639	3115.854
691.26855	2007.4727
706.35895	389.25964
707.31335	511.47263
708.29517	3160.5691
736.29016	413.96967
737.31232	2332.4224
755.30579	1080.4208
790.32355	521.33649
807.33582	2812.1897
861.31976	487.39258
878.35205	2927.5474
940.31506	370.22763
977.45856	2575.5088
1017.3257	434.12659
1030.4567	444.23843
1033.3636	475.7341
1035.257	812.31396
1037.2914	557.2995
1076.548	30991.172
1078.4489	6729.792
1130.5383	4493.6655
1132.4386	2069.9834
1145.5337	2225.9788
1148.4443	2230.0713
1151.3076	2470.946
1154.5355	1499.4623
1161.6124	3216.5112
1162.496	1856.8549
1165.2167	1478.8639
END IONS
BEGIN IONS
PEPMASS=1229.6892
CHARGE=1+
TITLE=Label: J12, Spot_Id: 23268, Peak_List_Id: 24198, MSMS Job_Run_Id: 10266, Comment:
112.06707	167.91084
129.06441	193.20091
158.0123	114.14803
175.08722	682.97687
197.08397	111.60917
199.13046	117.07725
214.12701	140.19308
262.17953	138.72165
272.10999	103.11095
274.17773	141.48241
425.20535	134.02841
427.23288	102.09704
444.26337	359.90903
456.1759	107.24926
488.23862	645.09662
543.28888	909.94385
586.22137	3287.8364
600.31433	536.41644
604.23633	440.17551
605.35291	229.24078
624.32404	256.37549
626.3136	2339.0344
644.32996	14160.178
652.19458	220.83873
659.24213	240.20335
724.29602	699.00549
741.31128	726.32367
742.30322	3280.3467
758.34375	503.95618
759.32135	5715.2319
769.28625	667.33807
785.30988	575.09631
786.28986	898.91443
829.27997	451.64041
842.42743	459.34641
857.30359	837.62177
888.32672	1564.5247
928.43304	752.90674
955.47931	663.74017
1016.4587	2903.3906
1026.4539	604.88019
1027.5167	1312.869
1028.3983	1678.7086
1029.3573	1642.2456
1041.4281	779.52673
1055.4952	4378.3672
1057.3372	1794.9995
1072.5138	3438.0645
1073.4924	40315.695
1075.3955	8872.9541
1167.4063	3921.5349
1168.5129	9317.7852
1169.5648	4698.3921
1171.3446	12414.739
1185.5986	11771.537
1187.6207	21236.018
1188.5193	23078.566
1190.4083	5910.1885
END IONS
BEGIN IONS
PEPMASS=1452.7394
CHARGE=1+
TITLE=Label: J12, Spot_Id: 23268, Peak_List_Id: 24200, MSMS Job_Run_Id: 10266, Comment:
70.028648	106.97681
112.0799	103.03191
175.11189	254.63614
227.11751	112.93648
300.16602	149.92264
364.20862	106.62888
456.16016	149.22743
463.27295	166.90219
474.15631	158.42332
520.2608	132.21231
526.29852	100.47312
543.4024	448.98285
544.40631	135.265
611.21991	332.15063
680.39148	2081.7112
710.30731	251.24236
724.25854	628.59827
748.29156	202.67003
773.19812	136.30986
805.40222	173.5341
819.32123	391.00299
837.30756	435.15094
838.30487	202.9023
840.38519	1620.0604
882.29626	920.80927
910.26788	3081.2678
918.22235	1193.5817
927.39532	1219.3655
929.41602	728.70331
936.31848	970.5835
995.38928	2110.4109
997.33093	748.76666
1005.3209	544.0473
1023.3655	9868.5908
1031.2214	1648.0095
1108.4595	1090.9904
1119.3695	724.78345
1136.4536	12122.011
1143.2076	3088.8806
1153.5093	7766.042
1156.4517	953.9455
1207.5823	954.48169
1209.4958	717.1145
1235.5533	13655.287
1237.4434	5056.1855
1240.3038	793.43494
1267.5193	1174.7639
1306.6505	2684.4915
1307.5447	3922.3364
1309.428	1504.1022
1324.619	1010.2843
1326.4877	898.85297
1337.7721	2282.9363
1339.5741	1282.2391
1426.4329	968.76263
1430.5837	1100.3334
1431.4497	1289.5824
END IONS
BEGIN IONS
PEPMASS=1503.7599
CHARGE=1+
TITLE=Label: J12, Spot_Id: 23268, Peak_List_Id: 24194, MSMS Job_Run_Id: 10266, Comment:
86.07692	867.21594
112.07153	1295.5798
129.10329	573.19897
133.04453	264.27292
157.10037	261.91934
158.0833	360.31708
175.11156	9175.4307
218.06927	297.52203
240.10265	460.86554
242.14279	363.83853
243.13219	321.62393
277.15851	580.08038
288.22562	705.15369
328.21597	1114.6157
345.23013	2147.9973
347.12164	926.63629
353.18872	2671.991
355.22714	670.06537
381.11893	1784.9902
399.25095	1367.0004
416.28265	2670.4304
437.2139	1154.7471
482.2327	4993.6147
494.21182	1509.5414
512.31042	1458.2668
529.33466	2048.3159
539.23859	4512.6343
556.25891	3771.9138
595.21649	741.08051
608.24713	6301.1045
623.21851	1217.9216
625.37878	961.08948
642.39899	2410.0242
678.29132	635.83984
699.23566	9998.0781
735.34467	559.55408
771.27338	5597.8955
777.8078	1978.2844
788.4118	861.94446
805.43817	3398.8037
815.40393	648.2005
834.26959	1122.7166
836.34937	885.12329
848.45135	508.54413
862.27631	3348.7986
869.98846	649.50482
948.37982	568.40674
949.45532	496.93585
965.43317	1937.5859
975.32001	2578.2319
976.32275	799.05536
983.22803	700.46698
1004.4388	583.66394
1005.4383	786.53748
1022.4537	23039.111
1086.5039	311.91663
1105.48	564.35406
1133.4622	805.39325
1151.4871	2650.2175
1159.5157	394.84702
1161.4504	416.92621
1172.4387	345.60446
1191.4767	752.26453
1193.392	321.83362
1204.5251	463.09494
1235.6497	319.82974
1264.5835	3297.283
1374.606	1188.205
1375.5569	1046.1902
1400.5804	1625.9745
1412.7367	7999.1069
1414.5914	3310.3118
1430.5985	1178.9788
1441.6028	2093.7483
1444.5543	1088.6257
1457.778	1110.6677
1459.7147	1097.5051
1460.6729	1587.9973
1461.5497	3276.8689
1464.5044	1149.1522
1465.5135	1000.1481
1466.4155	1152.1366
1469.7798	971.28613
1470.5974	680.2262
1474.6089	851.50989
1475.6432	729.62073
1477.3527	943.67194
1479.7156	846.04297
END IONS
BEGIN IONS
PEPMASS=1521.767
CHARGE=1+
TITLE=Label: J12, Spot_Id: 23268, Peak_List_Id: 24191, MSMS Job_Run_Id: 10266, Comment:
86.073174	2341.7998
112.06483	5619.8823
129.08948	2427.667
133.03459	701.10638
158.07817	1466.4585
175.10437	37975.289
218.05237	1331.8063
240.10188	1131.3163
242.14545	1488.2017
243.12663	977.87781
258.104	9458.0586
288.20087	3634.6133
328.20731	3292.4749
345.22488	8191.9194
347.1033	3659.3828
353.16959	4577.3545
355.22684	2057.0378
371.1882	6926.8442
381.12015	5704.7119
399.23181	4709.4282
416.25726	12250.544
437.17633	4479.2793
482.19656	4280.0703
494.18381	7179.8208
500.20953	5718.3862
512.29529	5125.8735
529.32428	11671.538
539.23914	5036.8135
595.22986	4193.2456
623.20776	8116.918
625.30231	3619.3281
626.2666	4329.2813
642.39221	14269.63
699.224	5480.7515
708.27002	3349.0347
717.22681	16783.229
736.27045	5306.9302
751.23792	2611.0505
771.28027	2924.6575
789.28094	8043.9478
805.41895	17519.229
836.34857	2515.21
852.28174	7971.2979
854.33142	3329.5872
862.25665	4349.1514
864.31915	5058.1978
880.26361	26075.848
888.11676	1918.8154
948.36414	2549.7576
965.40045	13304.727
975.34253	3640.6755
976.33398	2124.1379
993.33441	15836.484
1005.408	3635.5107
1022.439	124509.97
1065.417	982.15277
1078.4664	1054.8628
1105.4792	1814.4863
1106.431	4290.3643
1133.4552	1690.1575
1134.4427	1147.0137
1151.4689	14425.305
1154.452	901.48016
1161.5043	2140.4316
1177.4752	1159.7231
1178.4623	1163.5874
1264.5702	14257.528
1369.4283	7068.2803
1392.6857	42307.668
1394.564	19008.213
1412.7175	5229.5601
1414.6176	5262.4609
1429.6985	3979.4045
1430.7244	31887.76
1432.5835	13137.356
1434.4822	4787.8193
1459.6173	4393.2866
1462.507	2786.9211
1465.4578	5369.4883
1475.8052	1989.3099
1476.6395	2051.4253
1477.7799	3783.6631
1478.6602	5221.2036
1479.6583	1801.3657
1480.615	2566.8674
1482.5276	3300.4236
1484.4064	1742.951
1486.7629	1892.9507
END IONS
BEGIN IONS
PEPMASS=1654.7811
CHARGE=1+
TITLE=Label: J12, Spot_Id: 23268, Peak_List_Id: 24197, MSMS Job_Run_Id: 10266, Comment:
112.0685	129.14442
175.1171	376.27545
204.15149	188.7076
333.18628	158.48466
442.17227	148.63609
455.25839	100.22813
459.23868	103.43077
460.24463	234.84105
462.23026	283.46429
480.26834	1365.2001
504.24063	226.80734
573.29285	313.36646
579.32776	3192.6016
588.2984	327.20636
591.2619	242.60849
603.23682	302.36032
618.31787	232.48683
650.34882	2784.0691
688.26935	1723.46
707.36633	17326.107
718.28485	592.88806
807.33386	1078.8783
809.35352	444.72849
817.3194	720.17493
818.33215	819.94995
819.34503	561.43341
820.43512	6105.5977
835.31488	3681.6882
848.32635	631.22253
922.51208	691.55627
931.32147	764.42303
947.44336	1175.6638
948.39063	1823.7733
949.39227	626.70984
963.34558	562.12946
967.47845	7358.5596
989.69604	531.19629
1005.4315	2247.1211
1048.3224	455.32574
1058.4325	954.84003
1076.4312	5249.7168
1082.5104	3769.1597
1083.495	1904.1849
1149.4761	701.71838
1151.4503	661.97943
1157.5179	983.04315
1158.5255	1006.7579
1175.5469	3021.3142
1177.4963	671.65216
1185.5697	910.24609
1196.5388	3196.1743
1293.6443	844.30017
1297.5846	3853.2012
1300.5736	405.28265
1322.734	497.07388
1392.6434	658.01379
1406.7275	535.87933
1425.687	679.23303
1426.6945	2137.8577
1428.5544	1609.6707
1435.5817	385.82272
1444.6311	389.73331
1555.7722	1456.3433
1557.6041	1130.8502
1564.6659	1036.1063
1590.8267	1314.1136
1591.8383	4749.9507
1593.71	4187.6792
1612.7504	1040.2712
1614.5278	1394.2064
1619.621	1109.9746
1622.7932	1455.5487
1629.5696	1411.6984
END IONS
BEGIN IONS
PEPMASS=2068.9724
CHARGE=1+
TITLE=Label: J12, Spot_Id: 23268, Peak_List_Id: 24202, MSMS Job_Run_Id: 10266, Comment:
175.09416	105.6366
343.20447	180.5103
398.16354	133.44337
415.2435	108.93066
480.28134	115.92212
497.24298	111.24315
582.37958	111.41105
643.32092	342.99506
686.40009	144.74719
707.33929	439.8418
737.22205	132.62912
746.39331	116.88941
755.3064	161.41994
772.32599	446.2225
821.52429	190.78267
845.40009	142.41501
890.37781	264.5249
892.49207	178.19258
967.41876	161.33972
976.38782	143.95345
987.41705	163.98749
988.39758	342.75336
1004.4116	276.24072
1005.4063	474.23666
1035.7632	166.90445
1036.9795	174.20654
1058.3605	183.09642
1083.3778	263.21478
1086.486	216.15753
1100.3552	199.02892
1102.3981	4878.7295
1232.5751	147.27492
1249.5278	166.50984
1265.649	144.37686
1295.8363	102.76353
1334.4924	381.65109
1359.653	234.9523
1396.5997	102.11963
1419.5734	485.53342
1425.8464	157.55589
1426.7618	146.9575
1440.0631	250.88997
1444.6039	103.0778
1482.927	1978.6853
1484.8591	519.69421
1486.6699	177.49146
1491.7584	136.14337
1561.6466	172.93921
1562.842	151.51849
1563.3632	150.2061
1589.6345	154.89484
1597.7909	137.14281
1690.0109	124.80523
1736.7557	224.25748
1783.66	175.70618
1794.905	118.00276
1810.9594	685.06885
1811.8405	419.98822
1812.672	353.00058
1822.8219	183.94119
1837.9796	253.43427
1840.6178	313.25366
1865.8436	797.61041
1923.0928	759.84894
1924.9916	594.93695
1940.0522	1654.0081
1941.0474	2001.8322
1941.9135	2655.4255
1942.7891	3082.9443
1944.6898	989.04071
2026.7208	863.31305
2039.5345	444.56894
2045.4432	385.69614
END IONS
