# Supplementary material for: Comparative proteomic analysis of a membrane-enriched fraction from flag leaves reveals responses to chemical hybridization agent SQ-1 in wheat
Source: Front Plant Sci. 2015 Aug 26;6:669. doi: 10.3389/fpls.2015.00669 (PMC4549638; doi:10.3389/fpls.2015.00669)
Supplement: Supplementary file 9 [file Data_Sheet_1.ZIP › Supplementary MS_MS data/spot 133.txt]

COM=Project: wsp, Spot Set: wsp\wsp01, Label: J13, Spot Id: 23269, Peak List Id: 22580, MS Job Run Id: 10265
842.51062	310052.16
854.51373	8343.0039
856.52319	68618.664
864.48358	11664.555
868.51971	19504.949
870.53784	190867.73
930.45831	17455.543
949.52032	9113.7236
950.55536	25785.926
958.56482	11039.073
960.48657	8502.4404
1045.5604	26864.17
1076.5322	9332.3945
1080.5476	6008.583
1082.5198	9311.7578
1117.5646	5072.0972
1118.5458	3193.6919
1122.5858	8309.3594
1125.5891	5460.8262
1219.6519	18224.344
1235.6256	5418.0957
1236.6543	264860.66
1248.6486	6271.7134
1258.6274	8741.1133
1262.6643	10436.853
1264.6683	6327.728
1328.6447	17487.656
1340.6763	5544.9175
1350.631	5635.0488
1352.7062	9754.9404
1435.667	2004.9531
1444.6741	2665.5671
1456.7396	11050.803
1458.7152	3002.8557
1478.7319	3419.1606
1521.7582	2855.3845
1556.7902	3457.6321
1578.7852	3050.7039
1582.7836	8755.8154
1594.7776	3097.0723
1610.8126	12735.811
1646.844	8362.6094
1694.8105	5738.105
1715.8502	4830.7764
1742.8691	6417.5225
1759.865	4140.3101
1760.8754	176512.17
1782.8506	5472.8013
1786.885	12666.629
1788.8978	12260.417
1794.7979	5887.4282
1845.8718	2320.0947
1876.9348	7088.9692
1940.9352	2135.3132
2154.0422	1200.5463
2163.093	3054.9875
2164.123	6567.5034
2168.9941	17923.104
2190.9727	9056.6797
2194.0164	2609.8044
2211.1062	23953.398
2225.1174	18180.535
2233.0994	14034.259
2237.1248	5127.7095
2247.1079	6261.1411
2262.1665	9363.1826
2263.1736	43416.848
2268.1292	4348.4429
2279.165	4697.8364
2280.1936	93418.477
2294.1257	26582.346
2637.2422	2080.7278
2721.2971	1400.8682
2785.374	1995.3984
2801.3777	2899.8484
BEGIN IONS
PEPMASS=856.52319
CHARGE=1+
TITLE=Label: J13, Spot_Id: 23269, Peak_List_Id: 24210, MSMS Job_Run_Id: 10266, Comment:
86.075783	2740.4707
100.08302	486.37646
112.06313	1682.9847
129.08994	786.32074
157.10252	637.91486
175.10339	1955.1792
185.10857	2387.5825
201.10849	488.017
230.12032	463.55746
254.14058	694.91248
255.1201	11578.686
268.13931	1322.3037
272.14334	12541.716
286.14243	8558.333
341.14795	1856.8115
357.21069	2167.6511
359.20306	1817.0356
367.18839	2595.4739
368.18158	3962.1853
385.19171	11834.782
444.2052	1605.7229
454.19244	29406.178
472.19476	33294.23
498.16089	2261.7932
515.16626	907.85809
539.24481	1118.4341
557.25708	1729.1349
567.25537	6852.6909
571.26349	3936.6982
585.2608	1803.6948
587.23914	846.00592
611.20605	873.55695
654.25415	980.56464
672.27002	3407.1575
743.328	3921.8491
794.31055	2250.2544
799.16754	1933.2949
811.37823	2763.7576
812.39478	18840.793
814.29181	8268.7725
820.32208	1877.2084
826.422	6271.9517
828.25043	2981.2717
834.20325	1813.818
END IONS
BEGIN IONS
PEPMASS=870.53784
CHARGE=1+
TITLE=Label: J13, Spot_Id: 23269, Peak_List_Id: 24207, MSMS Job_Run_Id: 10266, Comment:
70.038574	988.71716
100.08482	76520.047
112.05923	5991.9004
129.08636	3062.7192
157.07927	1181.9214
175.09195	5181.8604
185.08133	1551.6403
199.11952	5248.2358
230.11392	1440.1012
254.13203	1626.6553
255.10905	27514.514
272.13385	43837.16
298.11667	2574.469
300.14661	17817.143
368.16452	8340.7305
371.20953	3456.2742
381.18213	4083.3555
382.56244	2498.4045
385.18924	15201.496
397.16541	2413.2087
399.18622	35691.238
458.21417	2361.1687
466.18512	6311.3423
468.19141	48365.504
472.19336	18688.033
474.25928	3806.3323
484.18604	5546.9473
486.19647	117812.32
571.23914	18452.381
581.24426	45983.168
582.52917	13237.063
599.25134	13284.371
629.11285	6161.4346
672.25842	10217.832
743.30884	4749.4009
744.18665	7781.9805
753.30524	8219.1084
812.30542	7665.5859
813.28461	3686.0134
824.46808	7466.2358
826.39667	70503.68
828.29962	16595.604
840.40991	23241.471
842.33923	9790.1357
END IONS
BEGIN IONS
PEPMASS=930.45831
CHARGE=1+
TITLE=Label: J13, Spot_Id: 23269, Peak_List_Id: 24218, MSMS Job_Run_Id: 10266, Comment:
175.10263	226.45825
266.10538	103.92515
334.10666	396.97482
341.11743	280.38885
413.14813	385.61801
422.18179	450.38403
423.18927	217.23048
438.1351	162.32159
447.20236	177.19315
502.19083	175.54277
509.14212	193.28578
534.15576	250.64474
541.18768	578.34229
559.16418	183.07889
573.10382	184.60158
588.21887	185.41301
590.23535	1170.6261
607.2005	267.79755
650.25336	247.35681
656.17609	1459.7094
670.20447	577.21686
687.25342	16489.674
723.18549	458.42908
734.23193	399.43753
744.73969	466.85864
756.18304	412.31659
784.21259	1605.5078
800.23773	466.27554
802.27753	402.29602
816.34216	485.44098
826.29181	517.87555
870.35144	582.71338
871.22919	488.33786
872.2627	666.73047
876.09882	505.95932
886.31293	1174.5018
888.19305	886.92065
889.24762	995.0943
892.28741	736.2276
896.26038	564.39044
901.26001	709.06879
902.19806	698.83691
END IONS
BEGIN IONS
PEPMASS=950.55536
CHARGE=1+
TITLE=Label: J13, Spot_Id: 23269, Peak_List_Id: 24213, MSMS Job_Run_Id: 10266, Comment:
112.05362	153.1179
120.05618	112.49577
135.11353	111.73528
147.09439	126.43594
169.11865	307.64743
175.10211	1052.0021
197.11244	367.23456
230.11526	157.89342
235.14264	112.37913
245.12184	131.30902
246.14655	182.7942
344.17618	964.96802
347.1918	1973.1941
349.16452	419.99521
358.17877	771.79309
377.11615	986.9599
391.27634	1215.1768
429.2421	450.67368
430.2186	267.08279
440.13147	410.39603
448.16357	332.44513
457.22147	3597.8259
476.17276	1177.1747
494.23297	5875.0161
505.1897	1230.8521
552.19861	764.17798
576.25751	2262.5415
581.18866	1172.6121
604.25317	4340.2153
605.25781	1138.1199
607.28552	4589.6353
625.31018	804.80408
634.21515	823.51898
687.28076	5075.0967
705.27527	7936.4072
709.22229	10398.128
754.32751	2022.524
776.33942	1730.5439
778.24341	1947.2029
786.33997	2065.5237
804.35443	2237.4941
806.20508	1953.9001
824.16461	18143.756
851.39069	11202.818
887.31482	1021.7692
905.487	2067.0728
906.39398	979.85107
908.23743	2264.1074
910.18958	2337.3918
912.29736	1289.7544
917.28424	1497.4231
919.32367	1563.1627
920.35767	1487.7996
923.27869	1747.4789
925.19995	954.81464
END IONS
BEGIN IONS
PEPMASS=1219.6519
CHARGE=1+
TITLE=Label: J13, Spot_Id: 23269, Peak_List_Id: 24214, MSMS Job_Run_Id: 10266, Comment:
175.1068	234.30841
225.15417	160.15103
253.16483	185.52423
270.17148	129.07608
527.23676	185.97469
544.21265	112.65629
615.24908	128.97383
616.20404	911.39392
622.26605	239.9726
633.23431	329.35605
642.20789	122.04993
662.23053	117.06092
693.19556	346.80569
718.26312	182.55988
728.22827	133.976
745.26111	319.10593
746.27734	112.633
857.16284	113.79493
867.30963	163.17918
920.37512	2131.1792
975.34558	161.19154
1001.3626	206.88304
1009.2057	218.3791
1018.4007	275.39935
1035.4299	315.35971
1035.9196	329.01691
1044.3668	174.93788
1047.2765	498.16974
1050.116	239.80498
1090.4795	984.31891
1091.3937	1872.6558
1147.4308	474.58694
1157.3273	750.30328
1159.473	412.82065
1176.3651	1260.7312
1178.3163	412.85345
1179.3585	891.86121
1183.6154	623.90265
1191.1669	605.58081
1192.3351	439.59
END IONS
BEGIN IONS
PEPMASS=1236.6543
CHARGE=1+
TITLE=Label: J13, Spot_Id: 23269, Peak_List_Id: 24206, MSMS Job_Run_Id: 10266, Comment:
70.044716	479.4451
86.073196	694.95087
112.06983	1553.4929
129.08781	491.58936
157.08942	1058.0543
175.11272	704.60791
225.15753	3359.2383
234.12894	1359.0238
242.16685	1224.165
245.07686	459.69907
253.15701	1723.473
270.18634	2112.5723
327.19843	850.95984
344.17853	1857.1714
345.17267	2141.7559
346.53683	855.23853
354.19916	1601.0245
362.1918	5373.6187
364.15564	1049.0114
371.21921	2624.752
392.12924	1496.7587
457.24988	749.78149
475.26044	5748.8945
493.16928	3214.7251
518.27527	5036.6436
535.28632	8831.4287
536.28387	7163.106
561.2984	3911.4656
566.37769	2788.3499
604.25995	4358.2832
616.24719	19422.395
632.22345	2968.7805
633.26971	138276.09
717.27545	6495.2368
719.28247	8361.9717
734.30463	6491.8032
745.26233	29724.375
751.30859	3953.1301
762.28784	32298.875
768.29663	3581.6125
830.34033	9076.8613
847.35437	7271.9722
849.36792	3345.6626
858.32709	8140.2212
866.32568	4526.0327
875.36035	9923.3477
958.40808	10410.442
967.38379	5890.2988
975.42542	9027.9541
977.34399	3497.564
986.40118	15478.595
1003.4223	11921.451
1021.4295	6953.4116
1027.3169	3184.5854
1045.4543	8031.9312
1062.4727	13861.751
1090.4905	21327.902
1091.4658	20549.762
1092.4615	8237.0625
1107.5352	25346.584
1108.5027	319256.44
1110.4026	73910.406
1192.6165	43572.914
1194.4799	21622.988
1201.588	15511.896
1206.5857	11045.249
END IONS
BEGIN IONS
PEPMASS=1328.6447
CHARGE=1+
TITLE=Label: J13, Spot_Id: 23269, Peak_List_Id: 24217, MSMS Job_Run_Id: 10266, Comment:
175.11369	105.94382
232.12085	142.70044
308.08902	238.29636
347.18674	174.57224
405.22995	107.47028
433.16739	129.31665
494.26483	324.68152
516.27258	261.61304
534.24353	213.6778
550.20587	640.54132
580.22925	128.36015
581.28687	680.59003
582.30371	180.39226
607.1225	125.37258
615.25574	189.80905
633.35474	218.71008
652.20416	179.63477
682.26996	139.60078
728.39984	201.36678
748.2514	281.72577
757.1947	133.59952
761.30334	368.29752
762.33514	160.94582
779.34064	9705.6357
811.28033	241.66685
817.27466	279.4108
835.28564	699.67542
849.30334	163.2525
869.25812	129.34875
871.30566	194.81578
908.34802	1590.738
910.32996	237.18269
912.55768	175.19189
922.35651	118.61837
954.31158	153.85735
964.3186	307.42499
966.50049	187.73277
982.35699	1044.6521
1021.4333	1425.8502
1083.396	668.29901
1084.3403	379.13458
1181.4996	864.74036
1182.5039	431.37494
1203.3743	372.77734
1207.3992	413.67252
1214.3737	455.96158
1236.4419	368.04749
1237.5615	475.10782
1249.5319	304.53455
1258.3341	373.65826
1262.5452	516.73682
1265.5541	426.47592
1268.3219	624.24475
1279.6738	613.34583
1283.5372	663.69128
1284.5638	689.89331
1288.303	799.72351
1290.3387	440.67035
1293.4624	548.63092
1294.6219	644.83636
1299.4105	444.43164
END IONS
BEGIN IONS
PEPMASS=1610.8126
CHARGE=1+
TITLE=Label: J13, Spot_Id: 23269, Peak_List_Id: 24219, MSMS Job_Run_Id: 10266, Comment:
175.10304	110.92272
342.13931	161.35426
502.28424	201.94717
505.17676	142.52191
522.23029	368.06155
621.31671	148.53113
687.50842	125.0587
849.27203	264.16116
877.32031	146.16536
915.31763	129.77283
961.42407	168.49666
962.44012	369.46439
978.43201	272.69296
979.42126	131.9903
990.34894	292.91254
1035.4846	274.47781
1064.2421	126.20624
1073.0215	109.04501
1089.4448	316.90155
1123.4877	241.0549
1237.3262	102.94419
1356.5033	390.39642
1374.9392	100.49229
1396.4454	129.96542
1455.4558	135.75932
1457.0912	174.90443
1484.4534	478.10272
1548.6315	585.90869
1552.8842	415.86322
1562.7246	595.40796
1569.5283	525.59326
1573.3524	524.08337
1576.6289	735.73645
1580.905	466.7468
1581.6729	921.65833
1582.853	416.67258
1590.712	474.26715
END IONS
BEGIN IONS
PEPMASS=1760.8754
CHARGE=1+
TITLE=Label: J13, Spot_Id: 23269, Peak_List_Id: 24208, MSMS Job_Run_Id: 10266, Comment:
70.048035	619.46698
86.07914	570.8844
101.05927	472.36075
112.07009	4734.6382
129.10487	2233.428
158.08678	456.55402
175.11258	15761.248
201.11922	623.87866
228.12785	659.05884
242.16614	777.05402
258.14966	422.87579
286.15378	1466.6162
304.17108	1188.7573
329.20432	2753.4419
341.17285	2211.5896
350.15067	1250.3337
361.20959	2299.6042
401.19476	5974.9136
421.18387	2070.48
428.24414	2325.0039
442.27585	1174.0356
455.2438	1785.567
498.25037	23267.738
515.28082	25651.574
520.26849	1961.2157
536.24646	2315.5774
564.23743	4383.0791
593.26099	2904.3789
607.27716	2720.2769
611.32111	7057.9575
617.25134	2204.8018
628.33954	11027.659
635.27728	12094.432
678.31476	2735.8098
680.48035	2142.6582
688.30145	2444.3135
692.26965	1465.9821
706.29913	23045.082
739.37067	2513.3618
756.38306	8043.4258
777.39722	1627.3988
787.33307	1113.0435
805.35834	10572.431
855.42633	10098.335
862.45947	1051.4988
888.37555	10027.039
895.51501	2040.9951
906.3725	8221.3477
938.4845	1337.0505
956.47064	10524.207
961.49878	843.13092
966.44922	967.36505
987.41302	4071.8005
1005.4238	1453.9713
1055.5262	7598.5664
1065.4932	684.91748
1109.5109	525.29938
1115.443	568.5791
1126.5521	9760.8369
1133.4956	2114.5483
1136.601	595.46069
1153.5681	502.91254
1180.6453	814.89124
1197.5884	10876.303
1207.5142	922.98334
1246.5743	3108
1316.6465	3114.2485
1342.587	2553.8101
1344.7532	1906.5333
1358.9585	4204.9761
1360.6538	180363.61
1365.4738	1986.9548
1370.6195	1388.5985
1378.3883	1030.568
1382.6519	1128.4161
1457.6843	1108.3411
1458.6572	9697.3467
1475.6803	9388.3867
1588.8181	2045.5767
1590.682	1396.9023
1602.7513	1474.4681
1604.6434	2095.2686
1609.4834	1623.8877
1641.998	1673.5339
1645.9033	62330.832
1646.8063	81558.484
1648.6865	26958.182
1651.5391	1988.9924
1696.8628	1764.9489
1699.9155	7305.5957
1701.7562	4303.4189
1703.6614	4237.6763
1708.6823	1710.1506
1715.9347	5289.9644
1716.933	21478.502
1718.7474	12641.107
1720.6239	6800.9673
1728.6906	2401.9438
1733.6255	2405.3967
END IONS
BEGIN IONS
PEPMASS=1786.885
CHARGE=1+
TITLE=Label: J13, Spot_Id: 23269, Peak_List_Id: 24220, MSMS Job_Run_Id: 10266, Comment:
112.07225	190.00287
129.10739	148.9252
175.10661	500.57376
389.18686	122.11926
427.16452	120.8386
428.27979	117.54068
498.21741	386.23712
515.22144	502.91867
526.25842	377.92932
543.24707	300.41168
590.2226	174.25458
610.49084	120.83503
612.34436	137.86652
628.336	118.95061
635.28888	154.21503
639.30786	115.68948
656.39429	300.33557
661.29327	389.91977
706.38348	224.28227
732.29504	415.38513
775.59851	127.58011
777.51746	368.64252
784.44061	123.33044
805.43353	238.90678
856.43091	154.05118
883.52252	216.71027
888.47174	157.28227
890.80017	106.8148
906.41888	175.72108
932.32996	109.68182
956.38788	165.01216
984.49451	100.47144
1026.4623	144.57211
1054.4189	218.83508
1065.4231	104.46093
1142.7426	211.17201
1154.554	292.46594
1155.5703	152.38863
1197.6245	387.01605
1224.495	118.64305
1225.5784	213.16101
1226.6407	309.87836
1240.557	208.03946
1321.6694	377.56943
1342.666	266.70914
1360.6583	3495.9316
1364.8257	171.38518
1383.9495	283.43088
1385.694	244.11981
1388.5809	3886.5615
1392.6941	205.55211
1415.5051	207.87672
1436.6288	192.53505
1458.5724	395.57233
1580.6362	432.79391
1585.7759	406.26703
1610.2018	404.39206
1628.0042	875.96576
1639.7366	509.14297
1642.6306	504.99237
1644.9174	422.27487
1645.8998	1384.1882
1646.7899	2436.1643
1648.6663	564.74091
1651.7773	352.36111
1673.7748	2444.8254
1675.6626	1273.6644
1702.5448	684.12091
1727.5216	996.29034
1728.6379	636.21271
1735.6185	661.46204
1743.772	1718.7705
1744.9034	1367.2919
1747.6373	602.84729
1760.6573	1019.6246
1761.552	1491.6843
END IONS
BEGIN IONS
PEPMASS=2168.9941
CHARGE=1+
TITLE=Label: J13, Spot_Id: 23269, Peak_List_Id: 24216, MSMS Job_Run_Id: 10266, Comment:
391.29068	140.09442
625.33789	277.45831
691.32532	135.69949
805.38806	121.1086
896.48059	191.65894
953.4516	1279.2534
961.34985	133.8564
1068.4869	992.94788
1077.5914	160.9912
1102.5508	280.20071
1181.6023	448.89398
1217.418	112.09082
1345.5165	103.89471
1361.6083	107.79694
1363.7732	180.69365
1379.6332	1635.9115
1380.6147	630.36768
1405.9877	175.10483
1431.5157	259.97485
1533.2015	103.37755
1538.5378	161.65771
1539.6377	833.4422
1542.84	266.83463
1544.5466	360.77991
1549.6282	318.87152
1596.403	124.12128
1617.5017	116.98865
1632.6331	117.37655
1667.8029	211.99554
1668.679	338.66913
1673.7554	107.50433
1737.9171	159.30669
1781.7606	238.14919
1853.647	187.23012
1854.9202	134.13396
1864.6538	212.78032
1880.4819	194.39171
1883.8295	136.40227
1934.4586	168.46552
1997.0261	140.1546
2011.0491	204.86693
2013.984	300.90637
2019.537	129.01495
2034.6593	345.48608
2039.6665	152.92735
2047.691	211.34604
2061.7112	409.92215
2064.8462	410.19531
2077.9988	594.32678
2109.8186	579.48163
2111.6248	344.91281
2113.7927	352.60779
2124.8025	386.62592
2130.7988	1065.5635
2137.8025	418.4848
2141.6631	548.63318
2146.7559	368.90872
END IONS
BEGIN IONS
PEPMASS=2225.1174
CHARGE=1+
TITLE=Label: J13, Spot_Id: 23269, Peak_List_Id: 24215, MSMS Job_Run_Id: 10266, Comment:
417.25912	231.22952
551.26764	229.91011
577.46222	112.90607
636.4057	103.14902
664.34125	290.84207
677.45667	316.01111
744.53394	234.58942
758.6167	173.95232
779.39136	498.85718
805.49213	494.8949
878.4787	809.37213
934.49286	671.95197
942.68646	299.60355
991.52393	309.01544
992.65735	340.8212
1015.4581	331.33408
1017.8632	144.18079
1048.5347	663.82184
1050.5562	270.54633
1105.5559	2105.5088
1107.6035	355.23837
1113.8778	1149.7843
1120.5881	511.02792
1178.6074	518.97925
1184.7853	250.48474
1185.6202	269.27118
1216.6375	270.25891
1217.0167	198.56285
1234.6166	2021.0879
1242.6792	235.46904
1291.5553	439.65558
1347.6956	2213.0662
1352.7771	321.73779
1355.9432	371.33789
1414.7953	478.56384
1420.6593	873.97357
1436.6589	607.15356
1442.8062	570.39734
1446.7266	2927.1008
1454.8589	4579.521
1457.0157	462.80786
1519.7245	365.62085
1524.8013	182.29462
1535.7379	279.51001
1542.0558	323.04562
1548.6826	1642.3065
1552.6963	565.53662
1561.7522	2453.9321
1565.2877	186.57805
1569.7679	649.99304
1643.826	471.15051
1657.8353	468.29828
1667.8204	668.18451
1671.9001	1939.8545
1676.7627	699.31201
1682.837	839.99915
1771.9143	654.85089
1786.8708	628.90747
1788.9359	1220.9214
1791.816	583.66254
1802.7844	556.40179
1808.8866	2149.3464
1847.8232	988.9118
1883.9122	588.92303
1900.9707	1561.173
1901.8989	721.57233
1923.9303	1472.5118
1925.9969	636.28027
1933.786	2951.0913
1944.7717	850.43097
1985.8544	654.87823
1994.2046	583.81348
1994.9629	593.86914
2058.8276	801.45782
2062.8188	1168.918
2087.8911	2116.0867
2102.7952	1073.2631
2104.7788	10259.609
2108.9675	1233.3969
2174.0154	1168.4397
2176.7356	1057.307
2185.9404	1314.2794
2187.8206	1941.8954
2195.0652	1112.109
2199.9258	1460.8763
END IONS
BEGIN IONS
PEPMASS=2263.1736
CHARGE=1+
TITLE=Label: J13, Spot_Id: 23269, Peak_List_Id: 24211, MSMS Job_Run_Id: 10266, Comment:
112.06849	368.3786
129.08905	481.75879
175.10573	822.84863
186.11395	733.78784
287.15903	494.08228
324.19254	544.6897
338.23734	245.08968
358.21445	362.87793
395.25403	558.13
496.32147	379.13724
505.24661	993.60022
522.30011	2331.5151
535.28833	302.90991
604.3952	303.37958
621.37848	732.63147
622.4046	219.20335
661.52069	448.15546
690.49097	234.56532
702.35327	231.26752
734.40997	565.24573
760.56677	585.92578
778.5307	287.32288
821.45911	302.66956
849.44849	374.19061
889.53168	270.59351
907.51379	285.96075
908.3938	221.97725
934.47925	508.86212
951.48798	255.44189
960.44989	372.73529
962.45197	641.76996
975.92493	231.46677
978.54987	1774.6838
1035.5564	2320.0564
1061.4896	590.09326
1099.6982	717.85266
1113.4828	538.01776
1121.6251	312.832
1122.5822	1217.3086
1130.4711	394.99802
1143.5635	311.52759
1144.6864	374.35541
1156.6913	1538.5426
1245.6567	339.71936
1246.629	368.69885
1269.6565	1007.0134
1285.7035	807.28894
1339.6167	538.68494
1353.6119	549.58661
1356.6489	6144.5732
1430.6195	573.66302
1432.6487	516.31854
1453.7798	511.99408
1454.7671	1010.5798
1456.6519	735.7403
1459.6947	483.72916
1482.7806	565.4679
1484.7047	2290.7146
1486.6257	618.23047
1530.6342	561.57385
1536.6228	530.97559
1544.8412	453.07379
1561.7389	1080.8937
1564.666	535.60114
1571.7798	444.33929
1582.6901	4519.5645
1643.8507	638.69934
1676.6697	728.49585
1706.8833	376.72491
1709.8237	502.7117
1710.7931	1556.5121
1712.8232	384.7984
1720.8792	492.13779
1762.1946	493.11273
1767.8101	3301.2327
1788.7643	554.07794
1795.8677	451.24048
1856.8499	897.74652
1870.6389	309.30222
1872.2896	259.49457
1893.8431	359.43866
1901.9097	265.40695
1939.9131	808.71661
1964.0192	286.18982
1969.7959	639.6272
2027.7688	516.73413
2039.2025	706.255
2040.068	769.17834
2050.7405	700.24127
2121.906	1823.1576
2202.9412	2118.0305
2203.9412	10364.865
2206.821	4490.0181
2219.4854	2967.4343
2220.2029	2158.3174
2222.8958	2448.8357
2224.7986	1809.8932
2230.8638	1760.9381
2234.0359	2433.3093
2236.8579	2104.4919
END IONS
BEGIN IONS
PEPMASS=2280.1936
CHARGE=1+
TITLE=Label: J13, Spot_Id: 23269, Peak_List_Id: 24209, MSMS Job_Run_Id: 10266, Comment:
72.056221	364.02057
112.06502	464.62091
129.08585	635.19122
175.10378	942.47882
186.12016	951.63
214.15121	373.89252
242.15471	948.17157
287.17911	550.06104
324.19522	612.36005
338.19409	499.83972
340.22656	489.07364
341.24319	621.31439
358.20969	559.45538
395.25009	498.52771
412.25815	607.32385
457.29327	478.53534
502.31711	624.25085
505.28067	1225.2814
513.35803	519.86279
522.31195	3644.4941
621.3468	1872.8246
631.40979	444.30347
680.47644	574.91736
698.46674	345.16611
734.46265	2035.0286
795.56909	512.0874
821.40979	520.30841
823.63037	417.09085
849.4212	630.6759
881.56555	378.0112
892.49371	337.19513
905.59705	332.67453
934.45764	974.6026
961.52197	392.04898
962.47205	855.60669
978.5412	4257.8984
1035.535	5530.311
1061.5134	1268.748
1090.5463	507.97586
1104.5906	763.78265
1122.572	3618.2717
1158.4886	589.85266
1189.6602	334.89011
1245.6249	581.60626
1246.6254	752.17505
1269.6177	3367.5313
1286.7092	494.81363
1313.6764	522.95691
1326.7257	592.12897
1337.6787	587.66498
1346.7372	729.19397
1354.9448	580.83313
1356.6312	14638.093
1361.3179	1356.7344
1362.4265	858.0296
1437.7357	1137.9409
1468.7122	717.12231
1476.6857	778.19989
1495.7423	791.20941
1506.739	909.84027
1546.6924	835.4986
1581.6198	831.37701
1582.7295	11337.028
1587.7725	830.80872
1633.8495	598.22894
1646.3573	3173.9492
1651.6691	748.72198
1660.891	748.64105
1666.7297	1971.05
1693.7926	1083.0916
1710.8555	3715.4431
1713.7563	1069.1158
1739.9313	907.01288
1760.8484	789.61426
1767.8783	5749.3589
1818.8379	1231.0994
1819.7548	1112.8781
1852.7543	940.5354
1868.948	2360.0139
1869.8164	1073.4064
1872.806	817.8028
1889.17	885.08948
1923.9181	567.35229
1940.0167	1377.8909
1940.8973	1695.9187
1943.7266	749.78461
2018.0322	606.93604
2022.8485	952.47119
2039.0533	1448.3715
2128.8938	4322.5464
2221.877	2586.6143
2225.8552	12552.861
2235.1675	2089.2234
2237.231	10546.487
2238.0845	4507.2529
2239.0164	2676.1721
2247.9314	3488.5232
2251.1768	2789.9614
2251.9543	3208.6306
2254.856	3612.8752
END IONS
BEGIN IONS
PEPMASS=2294.1257
CHARGE=1+
TITLE=Label: J13, Spot_Id: 23269, Peak_List_Id: 24212, MSMS Job_Run_Id: 10266, Comment:
112.07085	224.62592
129.10602	248.88988
175.11189	652.26337
361.19415	208.82584
498.28168	655.37079
515.29755	2494.7571
520.30981	201.02649
522.3017	360.7753
611.39764	241.57169
621.41229	246.22455
628.3941	1022.1337
649.35486	211.27878
706.3042	291.82889
756.41907	622.73248
791.3291	173.0695
819.36371	245.57094
855.49731	871.14624
906.34503	210.66116
935.48291	203.33278
938.48981	217.698
956.53741	763.16095
962.58295	218.36623
977.56671	208.93655
1003.9451	170.98778
1051.5975	206.96251
1055.5204	682.47888
1057.6331	179.5979
1069.4922	311.25961
1111.5479	260.23669
1122.5375	359.9353
1126.6028	960.50208
1168.4955	291.86877
1197.6189	900.64655
1212.507	251.75349
1234.6377	362.25919
1239.6135	794.99695
1246.8978	320.22473
1249.6456	310.35986
1313.5771	308.45807
1338.5811	544.86346
1342.6238	524.8125
1344.752	427.37115
1355.6106	544.15326
1356.656	520.80432
1360.6696	18417.309
1378.9253	387.44675
1439.7419	455.73975
1457.6517	458.86975
1458.6381	1576.6694
1475.6462	1566.5135
1534.7749	351.35587
1538.6995	342.91187
1583.7421	907.6076
1584.858	475.44009
1587.5885	338.32748
1588.7367	1041.2697
1596.7451	430.66714
1598.7192	390.45276
1601.799	393.20697
1645.8025	25565.182
1666.7964	407.73386
1667.6556	711.11938
1723.734	584.42096
1743.7681	872.10876
1760.8965	1679.2976
1763.7747	415.28766
1770.788	430.83832
1780.9667	590.54724
1834.8503	450.40344
1835.8423	552.14545
1846.7821	586.52435
1873.9053	823.40546
1883.8804	316.53629
1888.9928	1988.0774
1890.8372	1550.4094
1936.8792	368.60977
1971.8832	600.54028
2007.9825	572.8736
2018.1805	1381.7167
2019.9583	919.81665
2043.6595	279.35617
2056.0208	318.48672
2144.7632	2967.6978
2145.8357	7570.2593
2233.8984	2009.2186
2235.0115	1882.8999
2235.9009	3938.9673
2240.9939	2267.5654
2241.8979	2294.123
2242.8726	2532.5559
2255.8481	2626.9353
2257.8169	2261.0881
2259.8787	2629.6108
2262.0022	3508.0737
2264.9177	1304.1771
2266.8877	1024.4431
2267.5188	478.05862
2269.9282	358.6041
2271.8569	235.06332
2272.821	2425.312
END IONS
