# Supplementary material for: Comparative proteomic analysis of a membrane-enriched fraction from flag leaves reveals responses to chemical hybridization agent SQ-1 in wheat
Source: Front Plant Sci. 2015 Aug 26;6:669. doi: 10.3389/fpls.2015.00669 (PMC4549638; doi:10.3389/fpls.2015.00669)
Supplement: Supplementary file 9 [file Data_Sheet_1.ZIP › Supplementary MS_MS data/spot 134.txt]

COM=Project: wsp, Spot Set: wsp\wsp01, Label: J14, Spot Id: 23270, Peak List Id: 22581, MS Job Run Id: 10265
824.41364	13721.19
842.51453	186693.05
856.52582	46477.074
868.52606	12997.711
870.54291	124090.52
927.50684	22165.336
945.5144	54116.145
947.51697	123510.97
961.49841	7683.4976
963.50726	10897.685
979.50427	18782.701
1021.533	5412.7803
1045.5623	15067.41
1059.5039	2902.3809
1063.5703	4715.0713
1075.6062	4735.4839
1102.6185	2798.9038
1109.5503	2971.6951
1126.5518	2775.1089
1206.6628	3428.2739
1212.6429	4417.77
1215.6147	2940.5779
1225.6541	2683.3364
1226.6453	22536.318
1230.6591	8311.1289
1242.6434	1642.1787
1243.6718	52800.496
1265.6572	2659.0005
1269.6827	4668.5615
1359.7333	3320.4939
1434.6533	5147.1685
1441.7737	12509.41
1456.6501	2519.6951
1465.7531	3605.2705
1489.7698	26041.123
1496.7604	3549.8445
1505.7584	25250.244
1517.7916	2367.8391
1521.7643	3337.2378
1531.7734	2505.0603
1569.8579	8834.2725
1617.8621	13391.294
1633.853	12384.664
1670.8088	2524.6943
1709.8027	3059.877
1730.8584	4398.0835
1744.8698	4183.8149
1766.8517	3069.7476
1782.8365	3206.095
1784.8494	17703.598
1794.7987	6813.2002
1797.8446	2746.2043
1800.8575	3180.6055
1801.8745	94054.945
1813.8695	5432.0122
1816.8596	3729.5217
1817.8646	6424.3984
1823.8583	4388.9741
1833.8619	6221.0259
1858.9448	5013.1035
1872.9641	5342.7168
1894.9521	3836.821
1917.9452	6343.7148
2011.0232	2328.3911
2045.0551	3990.8501
2076.9448	2576.1462
2084.0205	2885.0562
2183.1865	2369.6738
2199.1484	2842.9563
2200.1931	25887.152
2201.1868	17488.791
2211.1096	11477.27
2225.1304	9524.7529
2230.2061	2388.8296
2233.1123	7497.939
2237.1235	2615.1592
2242.0994	3228.6323
2249.0989	2621.0037
2264.0847	3928.8428
2394.1443	6417.645
2410.1392	6777.2979
2416.135	2055.771
2432.1208	2171.25
BEGIN IONS
PEPMASS=824.41364
CHARGE=1+
TITLE=Label: J14, Spot_Id: 23270, Peak_List_Id: 24233, MSMS Job_Run_Id: 10266, Comment:
159.06036	139.83772
255.11078	139.54906
272.16641	162.22282
294.14944	446.88275
327.08771	321.49545
328.4642	115.82175
345.1015	942.67859
385.17368	177.53362
424.17035	126.32178
480.16605	1729.4312
503.1355	882.18262
505.19672	252.04929
531.12604	1393.8462
535.14081	249.96181
571.22113	253.47285
594.10785	257.24118
635.02869	327.59418
635.93506	526.1665
650.18164	491.76486
651.14832	422.41428
666.19855	783.10583
667.18073	562.16974
764.22058	581.27582
779.31421	820.33832
782.16925	1191.9574
790.23291	541.36023
792.21381	558.7417
795.1731	579.80664
796.31757	647.68079
797.20825	657.37524
799.19885	539.32318
END IONS
BEGIN IONS
PEPMASS=856.52582
CHARGE=1+
TITLE=Label: J14, Spot_Id: 23270, Peak_List_Id: 24225, MSMS Job_Run_Id: 10266, Comment:
86.076317	1426.9293
112.06585	969.86359
129.0914	475.81091
157.10925	353.87943
159.07509	1260.2693
175.101	1340.1273
185.09512	726.83911
201.11067	372.8353
227.12683	541.89594
244.11807	1726.1635
255.11935	3786.636
272.14523	4106.6333
286.14499	3076.782
300.15527	860.88629
357.1991	1109.8922
367.18771	911.93286
368.17221	1238.8694
377.1326	685.84216
385.18225	4742.3857
387.15649	5736.3213
452.17801	612.62396
454.19189	10447.653
472.19876	11700.196
480.18384	875.46631
500.20282	2482.1709
557.24469	861.26886
561.23047	2160.1931
563.14081	1086.5513
567.25085	2478.9294
571.26361	1577.844
624.21259	683.55804
654.29535	881.8974
656.25775	927.96301
672.28168	1700.308
723.22144	2689.6008
743.302	1263.6936
769.29773	1490.1995
796.24609	1361.0706
811.44434	1692.4211
812.39948	7603.0049
814.25574	3987.3289
826.41919	4398.7324
829.16205	1291.78
830.20117	1886.8127
END IONS
BEGIN IONS
PEPMASS=870.54291
CHARGE=1+
TITLE=Label: J14, Spot_Id: 23270, Peak_List_Id: 24221, MSMS Job_Run_Id: 10266, Comment:
100.08424	43144.766
112.05737	3584.76
129.08754	1476.3533
157.08118	804.85693
175.08856	3640.9902
185.0739	930.81427
199.11429	2968.0454
230.11908	896.27411
244.12555	593.4137
254.12961	780.13385
255.10916	15534.727
272.1326	24959.691
298.11386	1530.7728
300.14728	10371.979
368.16916	5333.6187
371.19891	2301.1108
373.28769	1276.5389
381.18149	2044.1073
382.56027	1322.8887
385.18433	8581.2832
399.18497	19303.848
458.20776	1306.9414
466.17548	3641.3313
468.18857	29017.83
470.21381	1748.728
472.19101	9981.6748
484.1929	3156.4705
486.19208	69472.414
571.23389	11543.182
581.24072	25311.977
582.52637	9305.3223
599.25476	6778.125
654.2536	2350.0713
672.25891	5400.8501
743.32312	4277.1484
753.30072	5262.8828
808.34479	3348.1763
812.32513	4865.9448
824.4801	4145.6812
825.35089	5743.6323
826.40033	40131.625
828.29218	15565.993
840.41626	15073.527
842.3313	6593.9487
END IONS
BEGIN IONS
PEPMASS=927.50684
CHARGE=1+
TITLE=Label: J14, Spot_Id: 23270, Peak_List_Id: 24230, MSMS Job_Run_Id: 10266, Comment:
70.040627	207.73555
112.07901	140.62373
157.1212	109.25843
172.08868	305.23953
175.10381	1267.6466
200.12453	138.2688
213.13699	159.21817
228.13043	106.49555
255.12645	290.31433
271.13687	201.69836
283.11026	1257.7811
288.17752	439.51666
334.12726	199.23044
337.16919	205.92061
354.15979	230.16324
365.12473	172.65233
370.19672	405.97073
382.1698	596.2644
387.22049	568.59454
430.15085	799.33679
513.16071	337.40457
541.15814	1054.8899
547.10156	292.11203
604.16107	248.68552
612.22278	386.99918
614.14557	336.55475
634.30347	309.6882
635.22815	652.44843
637.26874	255.36613
640.20532	1092.4116
652.25726	1939.4292
669.29321	1517.1383
700.88031	478.09619
739.0683	426.18195
752.25781	440.60193
814.41669	563.53668
830.78284	479.73486
832.59149	723.23358
838.31909	601.75995
840.34155	435.01361
845.24036	615.61737
848.94177	503.96524
867.31989	1244.1841
870.31506	983.12726
882.45007	917.27551
884.31818	1235.0234
885.27393	898.13116
886.25378	858.15875
895.26929	857.63947
898.33063	1507.5796
901.28143	1287.8276
903.27777	914.35291
904.40497	1057.3761
END IONS
BEGIN IONS
PEPMASS=947.51697
CHARGE=1+
TITLE=Label: J14, Spot_Id: 23270, Peak_List_Id: 24222, MSMS Job_Run_Id: 10266, Comment:
70.037468	1209.7731
86.068733	1764.5364
112.06168	5218.8628
129.08839	1842.6619
157.08884	1001.2958
158.06865	1736.0007
159.06898	27439.574
173.10924	862.45648
175.09639	24795.553
201.10892	3090.9272
227.15378	981.19989
272.15002	4375.5337
274.0976	3706.8979
283.08658	3826.5339
300.14014	9239.7939
318.08636	22632.27
335.1058	9369.7715
382.1398	3105.6528
387.15491	97421.945
413.19366	5328.3535
431.14236	31255.188
448.16248	14442.646
472.21606	4852.48
474.31998	3467.167
482.19623	2381.625
500.20187	53144.191
544.1908	13164.693
559.1712	2288.658
561.21008	13112.541
585.27136	3085.5645
613.25391	9731.8154
652.29913	7514.2803
653.26422	2506.2205
669.32635	5369.811
713.19391	3489.9263
730.22791	10591.118
747.25317	13366.94
793.18951	1621.3564
799.44006	2307.0933
816.46851	12315.726
818.32983	2049.2793
838.34875	3190.606
856.3678	44052.563
859.26239	1827.3434
860.34241	4659.561
862.27765	1695.4957
888.29358	1731.7072
901.39825	4358.9473
903.38995	5849.4819
905.34387	4767.9355
906.27789	3368.1614
912.41364	1605.2687
913.29547	3131.8835
917.39771	17853.008
919.25623	5986.373
END IONS
BEGIN IONS
PEPMASS=979.50427
CHARGE=1+
TITLE=Label: J14, Spot_Id: 23270, Peak_List_Id: 24231, MSMS Job_Run_Id: 10266, Comment:
86.07058	115.05884
112.03979	133.07744
175.09607	663.92688
191.06673	183.81369
201.1165	126.57087
272.13727	178.13432
274.09659	139.03046
304.15948	130.94696
318.08319	384.45432
332.13943	240.67775
335.12512	226.10356
414.12851	144.43356
419.12967	2186.0569
431.13614	573.66034
445.1976	184.63409
448.15753	285.84863
497.17673	133.94901
502.18619	129.81453
504.19629	127.68407
528.20941	224.87022
532.19733	995.36896
538.20886	132.12061
544.21643	196.4724
561.20801	1308.3008
601.26031	156.45613
644.21686	163.56952
645.25525	257.1449
753.30432	359.73236
760.26697	381.07236
762.20856	4053.3752
816.30103	364.34271
822.40906	380.7608
823.28687	559.3584
825.25421	482.68588
827.18347	554.80798
829.31494	850.03058
846.32751	14739.847
850.36066	836.52997
872.38898	1045.8491
888.36542	1026.3156
917.29529	890.1405
937.27667	771.70862
938.3335	594.33087
939.28033	670.32391
943.36029	630.93329
948.46375	1204.0851
950.31659	724.52844
952.29663	607.72253
953.14398	606.12201
END IONS
BEGIN IONS
PEPMASS=1226.6453
CHARGE=1+
TITLE=Label: J14, Spot_Id: 23270, Peak_List_Id: 24229, MSMS Job_Run_Id: 10266, Comment:
86.072357	313.96692
112.05938	259.82635
129.08939	103.44881
136.07135	135.67984
175.09792	1328.9167
201.09647	149.40552
215.10928	135.14554
234.0928	102.43304
259.11606	224.20573
276.14035	187.60754
283.13492	100.21307
284.17001	198.37932
296.15543	137.67082
302.15625	150.6712
314.20755	159.83839
372.1926	455.37308
382.17804	108.84364
389.20053	319.65497
438.12491	354.42627
471.29642	177.96312
488.28308	596.57104
497.16376	391.90549
507.16129	1016.1109
525.14282	1468.5306
589.27179	403.8223
610.2113	297.84744
620.16913	806.30328
621.49927	257.35846
622.37457	324.32965
638.19568	314.07275
662.22168	175.78584
669.3454	339.56281
702.33026	327.84293
721.19989	2755.0354
728.0163	497.74243
739.2215	2974.8704
789.33594	353.28586
792.21075	212.13785
816.32434	259.32263
820.27142	539.1842
821.14362	233.91644
860.38708	196.29132
864.23926	154.22551
867.30713	123.39011
898.2251	153.92407
913.21674	103.98241
952.42371	469.5293
985.3136	107.85937
1028.3949	218.32559
1053.545	169.33829
1057.3325	203.99336
1074.3295	2211.3198
1101.418	556.49408
1167.3549	664.25867
1170.3363	614.61389
1182.5645	3803.2263
1184.3824	2241.6663
1188.3561	2219.707
1191.5803	515.77759
1196.6007	1744.8164
1199.4045	696.97705
1202.1501	752.2204
END IONS
BEGIN IONS
PEPMASS=1243.6718
CHARGE=1+
TITLE=Label: J14, Spot_Id: 23270, Peak_List_Id: 24224, MSMS Job_Run_Id: 10266, Comment:
86.074219	563.64893
101.05111	275.97125
112.06666	1007.3072
129.09303	525.20862
136.05986	705.58459
158.08606	296.72253
175.10278	7086.4146
201.10342	493.85806
215.13051	308.05594
223.08804	190.43073
259.12277	815.95831
264.13425	1138.9795
276.16281	1534.1697
284.16016	560.4776
292.12012	2832.6941
314.22546	666.19824
372.20816	1404.8844
389.22998	2088.1677
414.13132	577.35291
438.159	639.29193
447.2041	1022.7103
455.1608	2848.6008
465.19922	1105.605
488.29501	2288.468
507.16736	1204.0797
524.17249	2975.6455
525.17377	1548.959
542.1698	5555.1685
572.3111	767.67224
589.30737	3083.9138
627.2359	1431.3506
637.22479	2406.0154
655.24744	1259.72
702.36072	2676.8242
720.23022	762.57007
721.22772	2220.0071
722.24188	869.16162
738.23926	4448.041
739.24487	3212.5229
756.26324	4010.7124
789.37469	2478.5959
820.29114	1147.6162
837.28595	2044.7173
855.2984	870.99762
908.23895	435.04138
933.49194	512.43225
935.43951	410.81827
950.36841	453.44202
952.41858	3024.5156
955.4173	436.71771
962.37744	402.97095
963.43872	347.99982
968.33081	414.83441
1049.4111	655.11346
1059.347	313.87131
1181.5446	2123.6687
1183.5085	1464.188
1199.5946	21856.316
1201.4457	7095.1348
1204.35	3221.4561
1207.5234	1625.6979
1208.5756	2004.7039
1209.571	1411.5156
1213.6288	4198.085
1215.4255	2687.5066
1217.3232	1354.0011
END IONS
BEGIN IONS
PEPMASS=1441.7737
CHARGE=1+
TITLE=Label: J14, Spot_Id: 23270, Peak_List_Id: 24235, MSMS Job_Run_Id: 10266, Comment:
72.068298	112.80344
112.07401	106.90334
175.10457	458.71558
246.15327	124.06592
270.1261	141.38791
345.24118	608.84497
426.20227	129.55713
460.24847	121.7691
501.20169	266.02234
555.25775	157.25392
572.24683	212.24686
600.23016	388.61905
630.33289	185.17471
700.34167	172.4265
725.47675	134.10405
743.40521	229.47627
798.53528	111.16797
842.42358	156.8403
941.52942	126.21632
954.41125	127.06191
998.52307	410.47018
1016.638	121.15498
1079.4684	167.472
1081.525	631.1109
1105.5499	180.33112
1210.6127	179.04424
1221.4457	154.07391
1378.6312	388.19336
1380.5045	662.96588
1382.517	951.81
1398.6718	491.2626
1400.457	704.50616
1403.5164	325.77258
1404.493	468.51794
1412.528	531.44696
1413.7036	296.08066
1415.4406	401.4772
1419.7769	510.99805
END IONS
BEGIN IONS
PEPMASS=1489.7698
CHARGE=1+
TITLE=Label: J14, Spot_Id: 23270, Peak_List_Id: 24226, MSMS Job_Run_Id: 10266, Comment:
86.066338	115.46227
112.0643	463.77829
129.10448	339.89804
157.10025	115.15365
175.10825	2180.7273
186.11452	102.75224
229.10471	224.13348
232.0881	116.39389
246.14146	370.87531
256.17007	160.06078
270.15244	162.93829
286.1485	250.41875
328.23358	182.80154
343.10574	154.32935
345.22397	4409.4995
361.14005	416.28448
385.23456	344.62125
399.1586	303.70239
400.24039	143.19026
418.14844	138.50845
443.22238	629.56793
460.25052	616.58081
470.26535	396.3895
498.26428	438.85175
531.20325	370.8078
549.19147	948.0849
573.29919	369.88446
601.27295	287.0235
620.23175	759.99719
622.3877	349.06656
630.30707	1286.4915
648.22809	2210.009
711.33459	333.99667
719.36823	184.85963
726.37128	525.20691
729.2865	244.3933
734.50464	147.66243
743.36615	964.35938
747.27356	980.59094
774.49951	142.68465
824.40045	213.07297
825.45093	325.71628
842.42047	1086.1897
860.33752	230.99852
861.4422	208.03281
917.36127	385.27432
941.44635	382.76816
942.46533	131.16216
989.38959	110.09087
998.48096	1328.3003
1054.408	202.31367
1084.6044	132.00388
1129.5197	2918.5867
1132.479	217.7092
1140.5068	114.68835
1153.4269	266.04825
1258.6693	319.44922
1259.5475	240.22777
1420.5737	756.45142
1425.6633	1171.9921
1431.5095	1238.3781
1433.594	947.64154
1438.5367	850.05865
1441.7131	1604.0203
1446.671	791.29272
1448.5638	817.8222
1449.4402	1834.5187
1455.6443	754.63483
1459.7975	876.97003
1461.6486	888.72406
1462.4993	701.71228
1463.1038	281.02069
1463.8127	254.89218
1465.6967	855.28711
1467.3988	495.29565
1468.1526	223.88486
1468.9077	715.99738
END IONS
BEGIN IONS
PEPMASS=1505.7584
CHARGE=1+
TITLE=Label: J14, Spot_Id: 23270, Peak_List_Id: 24228, MSMS Job_Run_Id: 10266, Comment:
112.06181	119.63805
175.10529	493.78873
246.15096	100.19143
345.22147	1436.3232
400.26682	109.40351
414.24844	206.10674
438.20319	117.29398
443.24222	164.39272
456.1861	119.84353
460.24844	175.79756
630.28271	192.33147
631.3927	103.37895
664.21082	220.33522
684.32654	333.59546
726.35724	362.68243
743.3045	165.28244
763.27258	283.3959
765.40009	204.98094
769.41724	155.59373
770.31171	115.66582
783.49976	183.75493
825.42566	178.81628
842.39032	176.08684
876.33081	341.63986
912.67114	169.72565
941.46765	270.2897
965.43982	198.68077
968.39355	219.81421
982.45935	221.81938
998.45331	756.3808
1015.3987	184.72716
1022.4346	161.74876
1024.5149	276.77277
1053.561	444.49683
1081.5212	531.40192
1093.4089	255.31171
1096.526	319.3912
1109.4396	208.0526
1114.2123	216.19112
1117.6434	312.77234
1145.5393	775.31
1167.4075	265.38031
1168.4276	235.33597
1184.623	299.98407
1237.6055	230.22333
1355.5546	5336.0503
1359.4897	945.75458
1399.6431	1415.7953
1412.6637	1006.8224
1424.7231	1518.3967
1440.8473	1736.9797
1441.7875	59148.883
1442.6847	72305.891
1444.5607	17826.316
1447.4576	1850.6802
1458.9935	946.53772
1463.6074	920.29584
1466.45	579.90167
1469.4543	1440.6921
1473.819	801.94525
1476.528	748.64209
1477.3857	721.82739
1480.3564	719.47815
1481.96	919.1272
1482.6604	670.37909
1483.3534	469.67059
1484.5531	578.26416
END IONS
BEGIN IONS
PEPMASS=1617.8621
CHARGE=1+
TITLE=Label: J14, Spot_Id: 23270, Peak_List_Id: 24234, MSMS Job_Run_Id: 10266, Comment:
175.11349	246.24988
345.23343	744.71484
460.23087	135.09084
629.32263	114.60668
630.40387	147.94424
677.31488	105.09509
721.41046	135.43362
743.39343	132.52339
748.30768	332.32141
776.34503	370.86118
842.41125	208.3596
847.37946	213.35521
875.46259	110.25217
905.32672	128.76152
950.3822	106.71385
988.49994	141.87195
998.51959	421.22372
1052.4423	115.05617
1129.528	595.0824
1132.436	140.50761
1133.6376	207.51849
1246.5398	141.70068
1273.4835	162.4856
1275.7789	150.70332
1345.563	202.60651
1354.5149	113.21672
1397.6702	104.77509
1439.7247	115.69379
1452.5653	225.93715
1489.7266	438.75897
1540.7899	435.57907
1552.8701	464.23602
1557.6246	2048.3081
1560.4933	699.25281
1569.651	804.53363
1575.6619	512.52917
1578.4515	497.76489
1584.4617	439.2915
1587.0383	446.22379
1596.4767	418.68304
END IONS
BEGIN IONS
PEPMASS=1784.8494
CHARGE=1+
TITLE=Label: J14, Spot_Id: 23270, Peak_List_Id: 24232, MSMS Job_Run_Id: 10266, Comment:
112.07093	296.06772
170.04837	1071.8645
175.10408	240.32553
212.09593	158.9037
255.13654	292.47238
272.1658	699.97351
333.12448	553.5849
359.1666	480.03354
365.24725	135.24489
383.25714	241.05528
400.1955	152.34494
462.23721	279.38345
478.233	117.94229
506.29007	385.09094
523.32489	197.7281
547.30078	229.65703
575.25311	337.84723
606.26648	137.10213
617.29724	141.01654
634.26001	491.64355
646.34644	153.65355
651.26984	117.27563
694.37012	505.55478
695.37061	157.57358
711.32471	151.62114
731.26404	147.73276
765.32953	198.16501
781.32263	252.20255
791.33221	492.67548
808.3172	197.18729
872.30151	170.00125
888.40302	685.59161
905.41455	1562.5592
950.79242	159.56612
1035.4202	228.81088
1052.423	667.75482
1054.5421	220.00241
1067.7368	112.19249
1122.3156	150.64729
1139.433	367.55109
1182.3658	145.31889
1208.757	145.79726
1210.5424	389.85953
1211.5101	128.88448
1217.5881	103.35548
1305.4979	221.75414
1306.4708	142.16393
1308.4192	256.63535
1321.7778	348.65811
1323.5737	1837.4575
1360.1691	227.8728
1418.4889	118.05868
1436.6914	175.48477
1452.59	131.98946
1453.7561	261.37869
1455.4497	226.8728
1598.7563	318.03812
1614.6324	349.47522
1615.8577	991.21478
1616.7012	1485.0201
1620.4513	411.84232
1633.5497	483.8107
1638.7479	314.65674
1640.5909	455.86755
1654.7584	677.70416
1655.7523	393.73422
1659.3861	313.69049
1667.7528	449.43451
1679.5532	907.17377
1689.1254	429.09094
1724.7179	590.26898
1739.9218	601.95245
1744.6563	854.66113
1749.3838	515.69135
1750.7222	859.56396
1757.5586	489.89075
1762.4521	477.65195
1763.5815	845.95496
END IONS
BEGIN IONS
PEPMASS=1801.8745
CHARGE=1+
TITLE=Label: J14, Spot_Id: 23270, Peak_List_Id: 24223, MSMS Job_Run_Id: 10266, Comment:
70.041664	854.81915
101.04883	384.46561
112.06698	2712.1211
120.05856	331.68463
129.09392	1347.2079
159.07722	680.83551
175.09885	1283.6077
185.08739	326.82645
212.0916	2015.6085
254.16382	491.29907
255.14708	2972.6819
272.17276	9237.0996
322.16119	1368.7349
331.1712	549.8067
350.16025	1600.5408
359.17676	4521.5479
365.20319	940.97046
366.19235	978.00482
383.20331	2075.8752
400.25485	3089.4019
406.20932	691.22229
423.21033	563.66858
478.25507	1603.6733
479.20294	6625.1372
506.25601	3557.3711
523.27039	1904.691
547.29834	3279.5801
548.33661	979.42578
564.26727	1189.4982
592.29193	1823.3875
606.28259	1405.5883
634.29028	5866.4614
637.32501	1140.6467
663.29181	1964.3872
694.35968	8513.8477
704.31763	984.16321
722.36975	865.52039
732.34021	1736.1771
750.32776	1457.7416
781.33105	1647.4172
784.34723	920.86731
791.33337	5754.707
808.35297	1485.0548
818.34534	1036.4641
863.39471	1314.3926
868.341	701.86505
871.39172	980.46008
879.34589	858.30457
888.39142	7957.0552
896.34662	682.14594
897.38556	700.474
905.41101	14991.825
1018.4329	802.86066
1035.451	2713.7305
1052.4337	8547.459
1062.4097	539.03662
1097.4276	649.76245
1105.4946	505.01947
1121.5082	1029.7767
1139.4628	6442.9419
1192.446	542.68146
1209.4806	722.61121
1210.4988	5467.5127
1220.5029	1038.4513
1238.6057	847.31293
1255.5242	709.32593
1305.5508	790.32471
1306.5538	510.66431
1321.7642	634.62732
1323.5747	23870.615
1334.6122	505.69156
1377.6062	1338.099
1387.377	600.02759
1403.6273	397.5491
1434.5729	649.71832
1435.6072	449.19931
1452.6199	4579.7783
1597.8008	648.00934
1613.6873	1036.0969
1614.6869	833.71222
1615.7544	4963.542
1617.6112	2977.3833
1625.8052	1141.9867
1641.6704	678.79291
1643.6732	571.03198
1646.6007	685.95764
1650.5294	2636.5808
1652.5887	605.51605
1670.7788	1404.0027
1741.6051	1802.5842
1748.4785	1908.7661
1755.7817	1188.5934
1758.851	3782.1797
1761.5883	3237.7158
1763.4938	2005.1924
1766.658	1563.0192
1768.782	1812.5881
1771.8486	2383.0681
1774.5997	2858.2795
END IONS
BEGIN IONS
PEPMASS=2200.1931
CHARGE=1+
TITLE=Label: J14, Spot_Id: 23270, Peak_List_Id: 24227, MSMS Job_Run_Id: 10266, Comment:
112.06892	839.94965
129.09462	368.40317
175.10837	2417.2124
246.14481	471.44431
316.16476	740.7738
317.17636	650.35999
343.19785	850.06396
369.19431	325.98032
387.24216	330.5213
404.26968	607.83691
415.27277	643.25995
440.26932	351.61664
489.31717	487.95474
511.32666	784.18921
517.36145	587.66083
557.35498	534.4516
574.36163	1432.4075
586.34937	364.39288
595.35699	367.61755
600.35297	778.60358
657.38055	349.73578
658.42432	999.18134
687.44409	855.66797
726.46545	606.92896
727.5304	955.591
744.47351	41079.414
757.43341	814.73944
779.49219	694.37146
813.48523	2144.7837
841.47559	2307.9451
842.46191	1360.8177
858.47235	741.6684
859.48004	6073.3848
869.46082	486.69977
878.72272	669.74005
942.52393	594.72742
955.53821	538.98657
958.50531	527.88312
1014.5242	481.79599
1089.5302	858.41272
1091.965	2181.2451
1094.5542	2871.4099
1095.5787	1799.795
1111.5889	4154.6104
1112.6178	2669.6753
1221.0778	1651.7339
1241.6139	780.43005
1242.557	793.47589
1258.5869	1697.8899
1259.6405	1464.4746
1291.62	391.17123
1334.0349	2020.5216
1386.7351	625.41852
1387.6578	862.96118
1420.8883	954.72595
1433.0957	1634.5621
1433.9684	527.62402
1443.6886	1291.9015
1444.6761	1491.9685
1511.6179	322.54404
1530.4609	459.66104
1531.5826	334.39447
1542.7048	1070.9578
1543.8051	587.86859
1548.0355	3252.2688
1558.741	328.12125
1615.8914	426.69589
1661.0132	1032.9253
1662.8331	725.07794
1689.885	936.73303
1695.9259	2207.0156
1757.8203	688.97839
1774.9539	833.62189
1791.7523	656.81976
1808.9028	3149.3154
1811.0792	929.07245
1857.9774	2654.261
1858.934	1462.2471
1860.7958	1736.5062
1907.7198	441.49844
1911.8962	1457.6501
1914.0399	526.4342
1922.8866	2482.0876
1967.6023	484.76804
1976.8286	386.37036
1993.8413	2311.0154
2040.788	892.51154
2047.9176	776.20099
2058.8884	1086.0664
2064.8376	4645.2729
2081.843	1716.3033
2139.9629	1282.1296
2145.7571	1214.4137
2157.2278	12097.272
2159.0051	3911.6438
2160.8533	2999.6504
2163.7942	1803.1938
2166.9404	1167.0299
2174.7747	1348.7905
2175.8796	3157.2327
END IONS
