# Supplementary material for: Comparative proteomic analysis of a membrane-enriched fraction from flag leaves reveals responses to chemical hybridization agent SQ-1 in wheat
Source: Front Plant Sci. 2015 Aug 26;6:669. doi: 10.3389/fpls.2015.00669 (PMC4549638; doi:10.3389/fpls.2015.00669)
Supplement: Supplementary file 9 [file Data_Sheet_1.ZIP › Supplementary MS_MS data/spot 135.txt]

COM=Project: wsp, Spot Set: wsp\wsp01, Label: J15, Spot Id: 23271, Peak List Id: 22582, MS Job Run Id: 10265
840.5033	4818.7432
841.49164	6263.8779
842.5191	219424.19
854.52399	4242.0244
856.53119	47444.902
864.49164	7258.0132
866.50946	5152.8838
868.52972	18708.816
870.54608	140137.83
945.51678	5567.1304
958.57129	6325.9077
1021.5371	6458.6831
1028.5763	3247.4998
1045.5696	17947.467
1076.5469	4319.5986
1104.584	3897.3938
1106.5636	2915.6853
1117.5798	3029.8496
1135.5997	8296.4502
1166.6783	6683.1753
1184.6779	18484.779
1189.6329	4455.2788
1206.6702	40545.16
1219.6476	1803.2108
1228.6372	1969.5226
1232.6691	3396.5994
1234.66	1933.0131
1241.6584	2131.8284
1243.6729	2769.823
1263.6954	4185.9111
1322.7258	2035.3962
1425.8541	5449.3091
1435.6804	1852.0983
1436.6981	1677.287
1450.7363	1936.754
1451.722	3016.3623
1457.7069	1959.5203
1465.7582	5327.7056
1549.8086	1971.74
1592.8105	2160.6096
1609.7761	2662.6128
1618.85	5064.2822
1640.829	3288.241
1684.7987	2408.2327
1689.9152	3156.7778
1690.9022	2589.7605
1747.891	5003.5586
1779.0165	4368.0049
1791.746	4156.1519
1794.7955	6015.5249
1797.8781	2835.0298
1946.0098	2645.197
2029.0028	2253.8438
2046.077	1659.608
2065.9429	3530.2002
2081.9299	3904.0923
2156.1738	1626.6992
2157.1865	3625.4309
2164.147	2932.5471
2182.2021	6060.5327
2183.1951	9340.5166
2199.1772	12627.342
2200.2053	147390.73
2201.2024	119557.66
2202.7451	4867.4097
2211.1289	14653.327
2222.1772	5379.7939
2225.156	13436.352
2226.1616	4121.6548
2227.1816	7836.6123
2230.2153	3597.708
2233.1284	4827.2251
2379.2063	4321.5981
2410.3684	2073.4441
2472.2429	2832.3157
2494.2114	2059.8433
2505.1091	2760.269
2747.397	2274.4221
BEGIN IONS
PEPMASS=841.49164
CHARGE=1+
TITLE=Label: J15, Spot_Id: 23271, Peak_List_Id: 24246, MSMS Job_Run_Id: 10266, Comment:
72.061447	716.24512
112.06893	2353.9055
129.10193	1199.0573
157.09923	784.60754
171.10167	1122.0645
175.10938	1966.1768
185.09731	688.04443
201.12329	806.55774
230.14778	1010.0986
254.14981	3046.4841
255.13823	22319.285
272.15921	21460.611
341.15887	3217.9673
353.19205	4521.54
368.20248	6151.0962
371.20129	4120.8457
385.21521	5415.3945
436.20337	3003.4819
440.19336	13158.61
441.54703	3555.0439
454.20734	7895.5571
458.19995	13800.647
472.21445	9378.6611
482.22577	1168.7585
500.22299	838.22839
525.2381	1872.696
535.23389	3252.8093
536.55103	1594.0887
543.25134	2927.9133
553.2356	6117.3677
571.24152	8579.5801
654.23358	1526.1248
655.24231	847.8186
672.25116	3180.7905
743.27948	2715.1704
780.32544	2117.8879
783.19421	1340.6818
796.35065	2487.52
797.32263	892.42151
798.32672	31504.721
800.30273	3556.0149
801.25775	1703.3752
806.323	717.53497
812.34003	9556.3359
END IONS
BEGIN IONS
PEPMASS=856.53119
CHARGE=1+
TITLE=Label: J15, Spot_Id: 23271, Peak_List_Id: 24238, MSMS Job_Run_Id: 10266, Comment:
86.075249	2784.1704
100.08097	412.77847
112.06637	1386.3226
129.09479	811.57129
157.09776	495.91992
175.10139	1649.7681
185.10051	1652.0807
212.1073	327.28629
230.1144	534.82452
254.14311	518.91052
255.11792	9702.0566
268.13959	1117.952
272.1434	9637.6406
286.14398	7242.7627
288.12308	1228.446
341.1524	1111.156
357.20316	2375.0012
359.1456	1689.0588
367.17975	2554.9907
368.17798	3049.4482
385.19116	10663.792
454.19064	23017.539
470.19565	822.52698
472.19373	28251.764
539.245	863.03613
554.21906	951.69977
557.25488	1914.0078
567.25409	5296.1548
571.24988	3739.1553
585.25958	1856.9932
640.15698	738.39331
654.2738	1197.8881
655.25824	788.76349
672.26959	3004.1975
743.33752	2583.2317
744.24609	3074.2217
794.33612	1763.6549
810.4317	2505.6936
812.41266	18538.354
814.29736	7442.7974
826.40637	5565.6353
828.31036	1918.2219
830.20703	2165.7019
833.37653	2929.3123
END IONS
BEGIN IONS
PEPMASS=870.54608
CHARGE=1+
TITLE=Label: J15, Spot_Id: 23271, Peak_List_Id: 24237, MSMS Job_Run_Id: 10266, Comment:
70.037117	907.5705
100.08451	60197.316
112.05855	5318.604
129.08464	2576.2041
157.08519	1008.2261
175.0927	4577.915
185.07787	1284.7894
199.11896	3789.0105
230.11594	1110.5345
254.12317	1598.6987
255.10953	22154.609
272.134	33513.137
298.11166	2374.4717
300.14743	13864.021
368.16956	7469.9087
371.19745	3143.9805
381.18326	3512.491
382.56894	1658.9849
385.18738	11786.932
397.16287	1745.347
399.1875	26494.928
458.20285	2524.9944
466.1821	7217.4941
468.18774	40298.859
472.19275	13555.251
484.1908	6791.229
486.19489	92099.219
571.23914	16366.99
581.24524	34505.965
582.53711	11038.794
599.2453	10323.173
617.24591	1526.3975
654.2558	2567.0396
672.26471	7334.6074
743.31079	6272.9775
753.2948	6084.9248
812.32739	7227.0576
824.53101	5121.418
825.40857	6149.5522
826.39008	60048.84
828.30188	6438.814
840.41339	17347.389
842.3302	9410.4355
844.26593	2864.4771
END IONS
BEGIN IONS
PEPMASS=945.51678
CHARGE=1+
TITLE=Label: J15, Spot_Id: 23271, Peak_List_Id: 24248, MSMS Job_Run_Id: 10266, Comment:
159.10712	117.45588
175.09663	536.39282
255.12354	215.94254
272.14761	218.73793
277.04788	160.92119
283.10703	224.42403
288.19406	156.58723
370.21753	150.43213
382.17645	203.97273
383.18439	108.70863
387.20935	375.1264
430.11908	122.00494
431.1817	177.97925
448.25119	215.29472
495.19269	212.18243
544.21362	226.19807
559.1557	313.91904
562.23291	415.89584
599.16486	218.18069
608.35699	202.05379
625.28729	171.2532
627.19623	187.87831
634.27002	219.81833
652.24872	788.28986
657.19989	393.3241
669.26428	732.81641
715.22955	282.59882
743.2464	406.98334
755.88635	395.40417
759.15076	371.83606
773.20062	561.89728
789.29956	595.47284
794.25568	386.23318
814.28949	450.63934
816.34192	1563.3969
834.35388	294.18222
885.27203	530.07324
900.19287	649.16412
901.39014	1327.798
903.2547	667.93079
904.25586	804.65497
906.23834	499.41647
911.27899	1045.4655
915.31708	642.86047
918.1767	854.68628
924.27563	546.5752
925.41302	839.60168
END IONS
BEGIN IONS
PEPMASS=958.57129
CHARGE=1+
TITLE=Label: J15, Spot_Id: 23271, Peak_List_Id: 24245, MSMS Job_Run_Id: 10266, Comment:
175.09114	179.84581
255.09479	121.97306
272.14993	232.65761
385.19257	236.21942
388.18082	239.91121
416.22632	103.42461
472.1525	109.64406
487.19345	216.04196
492.24139	156.96271
554.23676	147.72226
556.2049	352.5054
571.23395	174.49826
574.21228	527.04224
576.19659	136.14842
596.20959	296.72696
669.21545	216.81459
684.23505	353.50943
691.33258	161.72234
735.27728	182.35606
743.29901	694.64398
755.10004	169.16016
768.20367	226.26154
800.31903	265.95074
841.42218	197.52608
845.52789	159.72345
859.23761	233.42653
890.25348	295.92947
896.33215	340.28745
897.22485	638.62695
903.25098	538.22363
913.54309	340.95184
914.38153	644.33527
916.33484	735.52484
919.08942	364.63269
922.34381	374.87186
929.401	326.70789
936.79388	508.72549
END IONS
BEGIN IONS
PEPMASS=1021.5371
CHARGE=1+
TITLE=Label: J15, Spot_Id: 23271, Peak_List_Id: 24244, MSMS Job_Run_Id: 10266, Comment:
86.06694	121.87704
112.06911	120.33875
173.08978	102.53549
175.10852	460.52216
255.16922	104.71832
272.13687	105.60497
305.12958	165.54286
322.15112	131.90858
332.07535	333.61487
344.18008	175.17899
445.12851	593.92419
447.20425	167.55559
464.2063	208.58878
516.13721	136.93167
558.20056	369.18777
560.23376	146.66077
577.26056	189.12616
584.15094	156.7438
611.17456	137.43829
621.2124	164.53041
629.23901	557.03369
639.2923	235.42705
656.31879	138.32529
690.31702	2077.5339
700.27515	324.65884
744.43396	272.80872
788.31055	316.96255
805.3208	424.51245
825.32776	473.72906
835.82166	453.013
840.32574	264.74051
848.21069	269.94986
849.29468	272.42682
852.25952	340.42227
906.40369	1506.5454
960.34442	574.70215
965.34088	607.32733
976.40344	1032.605
977.40698	897.14386
979.27405	1267.219
980.24194	512.53381
987.34131	544.05811
990.42627	821.56653
992.38464	755.49689
999.14117	630.78046
END IONS
BEGIN IONS
PEPMASS=1135.5997
CHARGE=1+
TITLE=Label: J15, Spot_Id: 23271, Peak_List_Id: 24243, MSMS Job_Run_Id: 10266, Comment:
112.07185	150.77538
175.12405	308.09576
246.15936	160.69266
348.20074	109.24666
357.2095	116.44399
374.216	361.24344
375.2196	109.1461
385.22327	104.85332
409.27155	125.40569
432.1452	110.66843
445.25217	846.98438
470.22699	127.03326
507.21432	166.65871
519.30603	132.50842
529.18677	154.2061
543.29565	174.54724
544.1864	141.84146
560.24304	984.99237
562.28705	197.78841
570.27399	145.41689
577.27173	137.94655
630.1969	258.45752
663.23029	302.31754
675.24164	892.14514
691.2525	325.57886
744.35974	569.56348
762.25256	597.15179
764.36139	355.04623
774.32086	343.052
778.26306	285.4967
779.28394	556.5318
788.28625	600.41711
859.25403	286.21103
876.34601	415.46927
890.37744	1112.575
935.39227	1131.0085
966.37396	505.33649
976.48102	482.87869
989.32965	385.13345
990.39801	387.38489
1002.2077	482.397
1009.3237	451.48291
1027.3813	465.86426
1036.4321	521.66821
1074.3318	699.88098
1091.4458	1096.8406
1092.3977	1578.8395
1094.3851	758.91656
1096.2415	883.51013
1098.369	631.06213
1099.5646	850.21588
1104.363	682.54535
1106.3743	666.21912
1109.2831	613.05505
1110.4645	880.05408
END IONS
BEGIN IONS
PEPMASS=1184.6779
CHARGE=1+
TITLE=Label: J15, Spot_Id: 23271, Peak_List_Id: 24240, MSMS Job_Run_Id: 10266, Comment:
70.032562	108.15343
86.069252	101.70509
112.05352	129.24602
116.06803	104.61781
157.09058	145.26321
175.09621	604.52618
284.14786	132.86447
332.27277	372.62085
379.30008	106.30406
391.17462	154.39639
403.34183	901.53137
428.28442	229.98572
452.23459	142.25154
495.25302	194.97781
502.43045	776.1684
538.27344	197.53186
540.33203	177.60519
575.36127	501.06485
580.33618	260.51785
581.29736	226.18846
591.35016	374.88248
608.32794	363.29941
615.49591	479.46555
646.27704	172.49597
660.42688	436.09317
679.35815	499.70993
688.37952	959.55499
690.28046	684.48022
707.35608	490.28781
761.28662	521.43976
762.44965	591.03552
770.54932	376.95831
787.44751	1053.217
812.37946	1246.2446
858.43579	487.80014
912.41522	1917.2582
931.37292	1148.7791
938.43707	1471.4561
943.38989	1051.3954
966.41602	1598.2156
992.43091	2465.5852
994.42444	1026.4657
1010.4426	68853.711
1020.6301	1035.4854
1028.4524	28420.078
1043.38	1443.1235
1123.5562	2323.4294
1124.5668	4884.9531
1125.5131	2869.8064
1127.3048	3707.26
1140.5656	7814.0913
1142.5593	16083.288
1144.4078	4142.1177
1145.27	3138.2253
1149.5859	5885.395
1150.5382	3098.6147
1153.3616	3213.1052
END IONS
BEGIN IONS
PEPMASS=1206.6702
CHARGE=1+
TITLE=Label: J15, Spot_Id: 23271, Peak_List_Id: 24239, MSMS Job_Run_Id: 10266, Comment:
70.039902	203.79465
112.06285	237.46538
120.06157	214.58644
129.08228	158.64426
175.10283	199.41664
212.09337	530.4024
229.15587	138.09264
230.11177	240.36102
233.12801	276.50662
245.10545	124.07773
255.10625	152.61427
261.16275	331.05878
283.17047	255.93272
311.16183	767.26648
359.15869	283.92593
368.16791	332.96066
376.18433	327.66061
382.19238	507.15601
400.21756	318.68188
430.19308	230.97998
431.22784	246.66823
458.2403	313.38898
504.24002	594.78674
511.22177	419.79303
515.20453	2712.5452
528.25812	7209.9009
532.242	5537.4126
619.29529	375.48297
634.24896	1695.0189
636.35809	396.77283
637.2912	1191.2418
651.27753	3546.4355
653.375	992.47565
662.23859	2153.2305
675.30396	2227.9202
679.25275	2965.9932
697.27887	417.59952
703.29901	778.58539
726.30011	509.49631
759.25299	815.16266
793.33832	2481.7737
814.33783	1649.4517
831.367	19904.904
856.29187	464.3371
873.31213	954.3078
890.32751	2653.3516
929.35303	1548.49
946.36047	1619.6708
961.38995	3373.7092
989.4054	917.35852
1032.4277	3667.813
1034.3457	1974.0652
1037.2997	1091.7177
1043.3243	927.36255
1050.4098	866.20166
1060.4783	2026.6171
1076.4482	1424.7443
1077.5121	2581.3809
1078.4652	54416.086
1081.3677	3540.7302
1083.2919	1960.6746
1161.5562	1891.2827
1164.4568	2418.6326
1167.3352	1259.4871
1168.4137	1629.9866
1171.4991	2498.9915
END IONS
BEGIN IONS
PEPMASS=1425.8541
CHARGE=1+
TITLE=Label: J15, Spot_Id: 23271, Peak_List_Id: 24249, MSMS Job_Run_Id: 10266, Comment:
1028.4408	247.66849
1053.5879	114.72783
1153.6875	158.13142
1179.8761	129.35674
1209.4961	174.5443
1247.5894	136.30997
1250.7937	330.88412
1251.7042	3183.7646
1253.5936	787.73065
1254.4679	229.74431
1269.723	798.99823
1271.5593	346.12186
1298.5475	289.16687
1359.337	301.60553
1364.9833	359.79767
1366.6124	505.14053
1369.5681	315.12177
1382.7124	817.11774
1383.7026	497.27612
1385.475	722.40814
1388.5167	400.03543
END IONS
BEGIN IONS
PEPMASS=1465.7582
CHARGE=1+
TITLE=Label: J15, Spot_Id: 23271, Peak_List_Id: 24250, MSMS Job_Run_Id: 10266, Comment:
160.12387	116.17789
175.1199	113.25206
699.30646	116.5491
701.38739	128.54759
767.29016	112.09322
860.28986	164.5737
935.3819	249.59621
936.45001	104.37122
1032.4342	253.78802
1043.4617	175.28535
1063.4679	114.36713
1071.6469	169.68169
1072.3059	180.80376
1089.4209	216.5291
1090.5308	164.49886
1236.2975	164.94426
1310.5608	444.21237
1340.4021	338.03397
1409.4618	353.21591
1421.7856	1176.2759
1423.588	803.35431
1424.4971	696.60315
1432.621	695.95117
1434.8954	658.20123
1436.5903	383.397
1440.5275	367.27606
1445.6234	768.79279
END IONS
BEGIN IONS
PEPMASS=1794.7955
CHARGE=1+
TITLE=Label: J15, Spot_Id: 23271, Peak_List_Id: 24247, MSMS Job_Run_Id: 10266, Comment:
175.10722	159.58853
447.25824	118.51635
460.2782	292.44431
516.44189	108.78396
575.31311	129.81563
633.33783	154.47049
690.367	102.69879
777.42133	405.37756
798.44983	123.30827
799.44861	113.26341
890.41626	142.44127
903.37775	119.11343
959.47449	110.39426
992.23901	140.55226
1088.3607	157.83519
1091.6107	186.93198
1172.4221	160.72667
1201.5184	102.76839
1220.4917	154.06854
1321.5365	836.92834
1323.4309	176.56554
1349.3922	129.67775
1403.9595	113.28289
1436.6055	549.50494
1489.6941	193.84021
1527.4802	222.46149
1550.6024	184.32297
1557.8207	263.01736
1568.7395	228.30389
1620.5155	185.53635
1622.8536	273.28442
1625.479	257.14273
1628.4631	294.88535
1641.6019	375.90103
1645.6271	317.17123
1668.4519	434.58194
1679.9907	621.86169
1733.684	855.6756
1735.6484	671.57202
1737.6042	497.24582
1753.626	2253.6418
1757.3644	492.65878
1758.5365	622.83734
1761.6497	729.3974
1766.0863	452.54648
1767.5458	649.25763
END IONS
BEGIN IONS
PEPMASS=2183.1951
CHARGE=1+
TITLE=Label: J15, Spot_Id: 23271, Peak_List_Id: 24242, MSMS Job_Run_Id: 10266, Comment:
112.06824	115.12441
129.10591	162.2643
169.09525	109.4165
175.1118	362.71109
317.21558	119.74655
343.18576	107.73013
369.23087	208.59093
386.21707	100.04035
404.25668	136.04381
600.40918	203.87035
658.45532	150.56808
700.43372	169.58197
708.50635	224.45609
726.43829	643.63184
743.71643	127.83197
744.62177	2821.0288
842.73187	124.17445
859.52026	293.29645
859.84161	102.66992
1077.5801	248.09007
1094.5486	108.89514
1111.459	211.80817
1112.4507	190.00237
1242.5493	154.51585
1260.7743	125.15197
1337.6598	192.61601
1338.7327	151.86243
1369.6727	126.46497
1426.6956	203.19473
1428.7754	150.27588
1436.5759	142.79561
1442.2388	219.09933
1444.6069	133.82643
1449.5259	121.5135
1463.7661	216.85913
1479.5494	281.94867
1484.8276	194.06403
1489.9528	178.48186
1501.4532	345.95322
1513.2457	169.85941
1691.6836	146.31845
1720.7706	150.49036
1791.9503	158.3889
1797.9309	171.76765
1841.036	261.03604
1841.8413	277.73401
1857.9039	212.6985
1858.6353	521.41693
1874.7041	161.55635
1939.6952	326.4136
1978.7444	307.29825
1983.6974	353.45282
2012.781	384.78442
2023.031	390.02573
2030.8234	361.77615
2035.9855	266.52264
2038.8635	365.09613
2040.9797	415.45389
2056.8823	273.70309
2124.4265	1061.5425
2125.8018	2380.9055
2134.0776	781.00574
2138.9797	1186.1826
2140.2029	1379.5123
2143.9236	864.88165
2154.9922	1349.861
2156.1201	1450.8539
2157.0173	1040.6604
2159.6995	947.34656
2161.5295	1020.8515
END IONS
BEGIN IONS
PEPMASS=2200.2053
CHARGE=1+
TITLE=Label: J15, Spot_Id: 23271, Peak_List_Id: 24236, MSMS Job_Run_Id: 10266, Comment:
112.06606	7733.1201
129.09721	2967.5034
169.0833	1798.4272
175.1084	22976.559
242.14986	3181.2417
246.16017	4059.8484
316.17651	6177.9473
317.20599	6834.1748
343.21118	8038.9302
368.21274	2296.0002
369.21506	2605.0061
387.24136	5029.1045
404.25336	8764.9463
415.2572	4171.498
417.24582	2251.5842
432.25702	2023.7791
440.2803	2395.406
489.29526	2531.7607
510.31369	1891.574
511.32581	5921.5698
516.30341	2914.1096
517.36243	4873.7827
557.33954	3457.769
572.32458	2077.8855
574.36127	10457.781
586.35614	1992.6555
600.34113	5532.9619
658.38995	9131.0029
687.45239	8640.2607
709.41943	3805.3723
726.43042	6134.3584
744.47272	408063.91
757.45349	7048.7275
770.43781	3599.511
813.48181	22186.326
841.47076	25060.014
842.47009	6498.0239
858.48657	4392.0576
859.48529	63796.816
901.46906	1841.9404
924.63519	1732.2974
942.51178	3938.3286
943.5307	1724.7264
955.50031	2392.0676
957.56409	2718.3137
958.54529	4137.9277
1014.5493	1989.6942
1015.5473	1977.6321
1024.5376	2131.8086
1069.5867	3037.8682
1077.5562	2762.2163
1089.553	7775.9106
1094.593	17417.992
1095.5741	13600.96
1111.5963	29316.895
1112.5911	31065.816
1241.6383	6210.998
1242.6223	3483.2915
1258.6473	15513.998
1259.6432	11246.073
1268.6077	1729.0125
1369.6881	2254.9265
1386.6887	5242.4629
1387.6722	4666.4146
1409.6757	2240.8518
1426.6796	2212.042
1427.6803	2891.5151
1433.0973	2432.9348
1443.702	13881.554
1444.6927	10751.183
1454.6382	1858.0745
1542.7719	7228.7124
1543.757	6323.9746
1548.0876	2013.4034
1689.8212	6301.9253
1690.8362	5580.2266
1696.9991	2021.9432
1761.8115	3956.5146
1771.8524	1735.9834
1808.9185	3188.5598
1858.0011	19559.666
1859.8915	22624.895
1922.8715	2426.3806
1959.0927	2201.5625
1960.0308	1836.3347
1960.95	3915.8896
1993.8699	2085.7144
2047.8698	2341.4006
2059.1008	2163.6545
2064.8486	4244.4976
2142.822	5096.0601
2151.9822	4200.6118
2156.2288	30833.412
2158.0972	46179.84
2159.9375	22171.762
2161.8311	11908.526
2170.2151	3961.6855
2172.0989	6394.3569
2174.7329	3668.6099
2177.7581	4771.4985
END IONS
BEGIN IONS
PEPMASS=2225.156
CHARGE=1+
TITLE=Label: J15, Spot_Id: 23271, Peak_List_Id: 24241, MSMS Job_Run_Id: 10266, Comment:
112.07399	307.6394
175.12488	1028.1147
268.20422	197.2563
316.18372	238.62747
317.21353	189.51443
369.26614	581.06378
404.27911	430.43091
415.26334	172.68858
516.38586	219.1935
517.40808	218.09654
530.36133	180.61006
537.36578	243.72287
551.29419	164.59462
574.40973	349.40396
684.46906	294.58066
687.46332	502.38522
726.4679	298.7359
744.51904	11512.018
746.67389	819.01508
758.57281	311.80045
779.43292	423.02432
805.54059	613.47412
813.5	724.44275
841.52026	1101.8209
859.53491	1876.9257
861.64514	359.29892
864.52814	190.47086
878.48871	244.1436
879.48932	487.66272
934.52271	463.36176
938.53461	193.55397
957.59192	233.02589
991.53674	339.14465
1048.5284	311.52121
1094.5869	866.96478
1096.686	429.28046
1105.5505	2234.9993
1111.6223	1125.2804
1112.629	1168.978
1216.6189	471.71512
1233.5677	399.85632
1234.5736	1078.1552
1236.6996	718.61194
1242.7069	515.82495
1258.6422	534.14874
1336.7151	560.32758
1347.681	1894.3846
1381.8174	480.34131
1382.6882	1210.8715
1399.4484	479.22122
1414.8873	543.40912
1421.6188	568.14996
1427.8531	491.11646
1443.7787	1030.8132
1446.7444	2978.8923
1454.871	3229.1755
1466.6917	572.99896
1478.6455	403.70096
1479.7085	3624.5515
1542.7965	813.26245
1544.7704	348.17542
1548.6274	1285.3623
1550.5229	341.18839
1552.7008	485.0575
1554.8575	461.69141
1559.8317	273.55029
1561.7548	1969.7787
1671.9364	2091.7192
1674.8571	751.14185
1689.876	781.72516
1695.8274	686.88654
1787.917	459.39938
1788.9309	750.61255
1789.8491	623.91705
1802.7083	340.21774
1807.8137	603.95282
1808.9103	592.78528
1857.8597	1718.4374
1900.8984	1802.1913
1909.0994	1050.1399
1922.9861	1666.77
1933.7711	872.82538
1992.9683	1133.4553
1998.6714	755.5672
2020.1387	1110.8394
2049.9412	2716.3972
2053.3398	850.25067
2054.6526	762.32843
2058.1025	772.41107
2066.2478	3680.3108
2104.7678	6553.6489
2162.2725	2334.4287
2163.1016	1871.8542
2168.8169	2184.9824
2179.1611	1863.222
2183.0295	3066.3296
2186.8801	2405.5771
2200.0291	5771.0469
2200.9729	4019.4148
2202.9338	3993.3979
END IONS
