# Supplementary material for: Comparative proteomic analysis of a membrane-enriched fraction from flag leaves reveals responses to chemical hybridization agent SQ-1 in wheat
Source: Front Plant Sci. 2015 Aug 26;6:669. doi: 10.3389/fpls.2015.00669 (PMC4549638; doi:10.3389/fpls.2015.00669)
Supplement: Supplementary file 9 [file Data_Sheet_1.ZIP › Supplementary MS_MS data/spot 136.txt]

COM=Project: wsp, Spot Set: wsp\wsp01, Label: J16, Spot Id: 23272, Peak List Id: 22583, MS Job Run Id: 10265
836.46179	20626.4
841.49475	10202.854
842.52405	401911.88
856.53613	82475.445
864.49585	15840.513
868.53381	23246.668
870.55072	245845.03
924.50098	16644.82
940.4801	16130.064
958.57874	11249.424
961.51752	13075.595
1011.6499	11821.235
1023.5231	6791.8101
1038.5345	5881.5381
1045.5748	35550.918
1080.5282	6835.8223
1089.6136	6871.2588
1096.5221	6197.019
1117.5785	6070.0845
1164.6953	5771.3569
1178.6299	20122.719
1193.6949	13400.931
1207.5741	17888.256
1215.6719	5497.2715
1235.5784	5001.3516
1245.7087	7140.6694
1247.7249	165957.7
1259.7224	18710.516
1269.6973	4727.8364
1272.6718	4561.231
1273.7203	6199.77
1280.6593	5644.0889
1338.8324	8603.2881
1412.6597	9556.5625
1459.7096	16878.477
1475.7491	1988.0908
1481.6963	4762.3569
1485.8499	5881.2007
1496.7783	5829.71
1522.844	3835.2637
1534.7896	26634.336
1560.8083	3081.3494
1584.7404	3085.1641
1616.8951	6928.5825
1664.9282	3874.9858
1665.9568	4249.8315
1680.9246	10631.481
1687.9775	4088.7842
1707.87	4512.4409
1759.9082	3570.9231
1775.9108	3502.3909
1791.7483	15794.335
1794.8146	5099.813
1797.8837	3054.0439
1836.9631	11556.946
1858.9415	7265.3184
1874.9323	2308.1245
1882.9869	11611.773
1885.9932	795.25189
1887.8993	2824.5303
1909.8577	3248.7307
1940.9644	2784.0452
2029.0278	2918.0522
2045.0676	1920.3279
2061.042	2685.4985
2072.0671	4756.6079
2073.0305	10212.328
2075.1047	9997.3828
2088.0652	2078.2456
2094.9988	4360.1553
2102.0498	1955.5066
2105.0325	2392.6101
2111.0205	2280.8257
2201.126	19454.891
2211.1406	23132.221
2223.1079	5569.6113
2225.146	21068.625
2230.1948	5431.2231
2233.127	12623.423
2237.1399	4506.5562
2247.1343	6772.4478
2251.1335	5073.3018
2255.1257	4107.6416
2383.9807	7158.6929
2454.1599	2963.646
2467.3782	4522.9048
2489.3376	4692.1602
2639.4343	6041.2056
2655.4209	2858.3845
2705.1995	3270.8848
2838.5198	2845.125
2972.6418	4059.4771
2988.6694	3008.7024
3004.6829	5387.6895
BEGIN IONS
PEPMASS=836.46179
CHARGE=1+
TITLE=Label: J16, Spot_Id: 23272, Peak_List_Id: 24256, MSMS Job_Run_Id: 10266, Comment:
86.061195	272.46774
100.07617	232.82715
112.06623	289.79276
129.08934	295.06876
171.9987	252.99718
175.10149	594.91656
201.04659	226.28423
218.12167	681.69037
242.12318	421.63196
254.15747	356.1814
255.16708	1881.959
272.18835	1667.9965
319.15179	4638.8477
368.33096	566.36462
371.14066	2922.2896
385.27975	681.04504
440.32159	683.77216
444.23587	595.82196
447.15485	571.40021
454.25497	1120.2732
457.31134	586.82214
458.39682	838.0072
466.17593	7904.3125
472.16135	1052.5269
490.17618	2160.8931
518.16406	2312.3608
525.16351	1376.4915
571.37494	3132.8857
591.19189	1382.594
593.18774	1197.7821
595.18414	5921.0762
601.17639	1499.5187
619.18707	4489.6279
666.21283	5639.0049
670.09039	2545.2366
672.2204	2353.5857
690.19818	1935.1569
774.2049	3457.1179
793.21509	2731.9395
794.19397	2053.8621
798.41711	8174.2803
806.27118	4561.0112
808.22791	1950.0313
812.43005	2608.8174
END IONS
BEGIN IONS
PEPMASS=856.53613
CHARGE=1+
TITLE=Label: J16, Spot_Id: 23272, Peak_List_Id: 24253, MSMS Job_Run_Id: 10266, Comment:
86.077339	3406.6484
100.08747	549.18555
112.0668	2062.5212
129.09407	989.17694
157.09404	656.51154
175.09868	1719.629
185.10504	2260.3357
201.10451	421.68851
230.14365	648.6745
254.15515	674.84381
255.11789	11249.446
272.1434	12020.458
286.14285	9721.0801
341.14658	1443.5911
357.2052	2463.6555
359.20236	1925.0972
367.1803	2600.9917
368.17569	4247.5962
368.57089	1593.1411
385.1908	13035.715
444.21179	1420.6042
454.19034	30068.645
470.19839	1276.3098
472.19977	33192.871
488.1911	1307.3347
539.24994	1254.3186
557.26666	1793.5255
567.24536	6762.4546
571.25836	4609.8032
585.25781	2473.3149
586.26202	851.71606
613.18536	830.31683
654.26337	788.47699
672.28851	2621.1406
684.18451	1844.0405
730.1604	20063.57
743.33423	2585.9741
794.34869	1753.3787
810.48199	2559.9897
811.44989	1666.6665
812.4115	19520.955
814.27838	8652.3418
826.42163	5949.543
828.26996	3325.3518
END IONS
BEGIN IONS
PEPMASS=870.55072
CHARGE=1+
TITLE=Label: J16, Spot_Id: 23272, Peak_List_Id: 24251, MSMS Job_Run_Id: 10266, Comment:
70.03965	1461.2472
100.08421	105792.53
112.05853	8960.8555
129.08708	3423.4548
157.08157	1306.8085
175.09427	6659.5708
185.07401	1953.8595
199.11581	7118.8301
230.11604	2233.7959
254.12785	2252.7729
255.10822	37253.121
272.13165	60120.84
298.1246	3014.0078
300.14697	23899.912
368.1629	11397.53
371.19431	4917.3574
373.26343	2659.4714
381.17981	5412.8457
385.18784	19450.633
399.18515	46107.301
454.20157	2822.4341
458.21106	3707.0344
466.17679	8049.2808
468.18872	68942.398
472.18985	24154.85
484.19235	6482.0649
486.19574	152849.52
553.2475	2896.5598
571.24103	24895.408
581.24536	63880.984
582.5293	18054.832
599.25153	17473.42
654.25952	3291.2078
672.26495	11675.297
743.30804	10447.873
753.30182	9687.75
808.3667	3324.8452
812.35083	9066.7178
824.47479	6018.5034
825.41357	4494.0845
826.40082	92868.063
828.30426	24532.404
840.42346	28790.602
842.35529	16315.588
END IONS
BEGIN IONS
PEPMASS=924.50098
CHARGE=1+
TITLE=Label: J16, Spot_Id: 23272, Peak_List_Id: 24262, MSMS Job_Run_Id: 10266, Comment:
110.0416	292.5694
175.09047	751.99701
195.05612	174.91214
214.0864	126.80995
232.11356	389.58896
255.1082	174.98178
272.12283	265.19095
327.15936	142.58218
330.08444	601.34705
352.11771	1612.6366
369.14102	703.42792
371.21283	146.27299
403.20273	161.54007
414.336	159.04704
431.17633	280.66052
436.14233	130.32217
443.13727	860.56451
465.16699	431.66263
482.18045	484.32178
522.20636	187.98119
546.19751	322.26266
550.16364	189.48622
556.21783	246.02829
578.21265	236.27155
595.25305	2087.1511
628.17169	186.94899
633.27917	224.61661
634.1322	219.13899
693.20801	364.48279
735.86823	372.40903
736.21838	373.12836
750.2619	486.22952
768.25848	763.92969
770.23279	361.34714
772.20721	477.88751
795.34039	1369.2771
796.2984	392.69666
852.25348	381.83163
858.36877	373.35461
861.31366	782.06555
864.20654	668.72174
870.45703	682.18329
881.30017	745.12402
882.28064	715.39752
884.22101	830.13031
894.37689	499.42368
896.26758	994.10938
898.22797	699.47913
900.21942	1112.036
901.35492	795.39832
END IONS
BEGIN IONS
PEPMASS=940.4801
CHARGE=1+
TITLE=Label: J16, Spot_Id: 23272, Peak_List_Id: 24263, MSMS Job_Run_Id: 10266, Comment:
159.07373	288.66089
175.08983	205.50722
258.09537	162.5753
269.06787	104.22579
311.09882	271.35803
331.16519	133.04237
356.15079	1381.8611
373.1684	275.45853
421.12772	128.11806
427.16412	500.4967
443.11484	104.40335
444.21466	187.38539
497.12985	611.07031
501.95401	133.43399
552.21851	104.76947
568.16333	393.21201
630.22693	245.83279
764.21051	153.16125
768.0683	214.46054
789.28027	251.74556
790.34662	111.362
802.32422	172.53241
812.33038	100.5187
814.17352	221.63846
829.224	144.20395
842.44275	589.95837
871.27789	287.16324
880.28412	274.68362
896.3515	612.97247
897.29181	360.27356
898.19629	808.08282
900.26257	367.4043
902.30188	398.32349
910.87036	281.91843
913.33081	316.0199
919.34943	479.69949
920.23425	323.47617
END IONS
BEGIN IONS
PEPMASS=961.51752
CHARGE=1+
TITLE=Label: J16, Spot_Id: 23272, Peak_List_Id: 24265, MSMS Job_Run_Id: 10266, Comment:
175.09538	298.39725
255.1483	132.61823
272.14615	251.07803
316.12149	347.72552
333.13062	259.41864
386.12274	174.03345
387.14639	116.32568
390.14978	117.80925
401.2128	212.37592
404.16922	823.46527
429.18591	298.80139
430.2132	132.99777
448.12543	183.11522
472.18701	334.25079
530.21472	320.35736
533.19812	1655.8588
558.19763	2265.9409
570.16376	393.06543
574.24225	720.2525
575.24353	341.87482
601.23224	829.1875
603.22528	405.85651
629.22144	4850.9526
646.23224	1442.028
670.25574	534.19519
743.36401	821.81781
787.27698	1059.3527
789.17212	794.46051
793.30627	1638.4872
806.19427	1575.6077
807.18311	974.1662
815.27325	1333.6344
831.30261	633.383
833.24957	510.99881
846.34784	551.05609
864.35107	1068.3613
902.27527	585.68054
917.45398	760.72369
918.28735	1559.927
920.26495	917.45062
922.22198	564.99524
928.52112	788.85522
931.48907	524.58704
932.27533	749.97919
933.23499	801.81433
936.29639	781.40216
END IONS
BEGIN IONS
PEPMASS=1178.6299
CHARGE=1+
TITLE=Label: J16, Spot_Id: 23272, Peak_List_Id: 24257, MSMS Job_Run_Id: 10266, Comment:
112.05856	146.47774
175.09988	1429.51
213.13609	143.29755
232.114	117.67678
271.16144	286.47073
288.18311	270.23306
370.24982	355.38101
387.23016	349.58813
388.22031	137.36267
391.15775	190.65892
401.14105	155.08928
402.17749	130.72011
422.10785	222.51717
436.13528	227.74951
453.22141	166.5675
498.1142	276.80896
499.14209	277.62943
500.27811	651.49506
516.13593	368.47446
550.17072	253.96851
551.20233	366.48688
622.24475	246.84752
634.14667	258.98459
635.32788	381.51709
645.28613	266.94693
651.18109	764.0332
661.15308	509.99088
662.15338	511.54132
663.30243	1923.9353
679.17816	2271.3838
747.24133	393.17191
760.30853	729.81573
764.25934	546.13226
766.38092	417.72296
774.22217	524.6203
777.31055	667.59338
792.22662	823.15759
878.34363	510.22174
887.33978	425.96933
891.30084	828.58459
893.26459	367.18518
935.3949	14240.476
1022.2147	510.94696
1033.4404	1026.9209
1048.4067	1469.9553
1049.4879	656.09308
1050.4966	936.39172
1051.3844	1257.8457
1117.375	1172.714
1119.3029	980.27338
1120.3444	1146.4371
1133.5315	972.02905
1134.5631	2536.1428
1136.4146	1698.4847
1139.3125	887.92871
1143.5385	1501.623
1145.4264	1583.953
1152.276	1174.0731
1156.4607	994.79108
END IONS
BEGIN IONS
PEPMASS=1193.6949
CHARGE=1+
TITLE=Label: J16, Spot_Id: 23272, Peak_List_Id: 24264, MSMS Job_Run_Id: 10266, Comment:
175.10474	132.40808
361.17319	214.28981
407.21161	1046.053
520.26556	1226.5483
561.26862	218.71545
573.29211	140.01753
575.25281	551.0434
576.30377	273.39792
619.31146	429.42999
620.33179	158.6416
646.29468	344.10748
656.28552	250.52736
657.31805	186.56058
657.65997	200.14874
666.30859	269.07196
674.31226	1616.7496
675.32227	409.34552
742.47089	172.77866
753.46509	179.95811
759.43665	183.76157
766.35797	570.61572
769.50763	159.894
770.30914	177.61813
771.7196	212.54234
787.38208	798.6712
875.24719	182.77229
879.33673	1030.7903
881.37018	275.57193
951.37067	191.3484
979.34674	163.64996
1038.3718	371.84113
1043.3607	263.40573
1044.3795	277.89761
1046.4854	176.26054
1048.4092	340.79779
1057.417	186.01419
1130.4564	662.0813
1132.3833	342.49597
1135.4332	905.40033
1146.8728	353.25568
1150.5759	420.4314
1152.3591	492.90631
1154.3203	393.61002
1156.5891	530.02612
1164.3182	802.85461
1168.3671	341.62479
1172.4233	333.61472
END IONS
BEGIN IONS
PEPMASS=1207.5741
CHARGE=1+
TITLE=Label: J16, Spot_Id: 23272, Peak_List_Id: 24260, MSMS Job_Run_Id: 10266, Comment:
70.026146	178.34332
112.06432	358.85028
129.0826	144.24684
175.11552	892.71509
211.08513	112.13126
232.12766	428.36893
245.08852	123.9888
247.15094	249.35393
296.1066	162.88878
303.21722	137.05338
326.13824	296.20157
331.16611	300.72919
343.15176	225.34435
344.13522	266.99338
360.19528	962.85706
371.23999	307.5477
374.11676	143.87502
376.15903	1023.2621
447.19937	198.05426
472.21674	289.47592
473.15649	243.66443
489.21527	1282.4673
585.30719	291.17712
590.23578	404.2496
592.2298	248.73077
601.22363	316.66934
618.2193	5664.6543
621.2392	286.92599
631.13782	244.64511
646.31116	423.34268
716.1925	689.7326
719.25165	325.22205
733.2179	1117.2799
784.43762	273.35718
811.28772	274.73404
815.27863	341.81082
832.26752	2151.1318
838.3114	529.24664
842.34216	414.53604
846.35114	612.52606
848.27179	345.12555
865.32355	345.60461
895.26788	217.17371
932.3551	283.59213
961.37103	577.78552
994.57092	660.9386
1035.3943	443.54935
1041.4543	375.79117
1051.4415	473.74878
1053.3196	553.29285
1056.4121	285.36349
1059.3666	472.27148
1075.5807	1193.9016
1076.6215	2420.9585
1087.5374	1483.4446
1096.3801	984.36212
1145.4238	1537.1597
1147.4001	970.82916
1164.4233	1325.8374
1167.3414	1711.6826
1176.5446	1512.7898
1178.5103	1006.9449
1186.3103	1614.3228
END IONS
BEGIN IONS
PEPMASS=1247.7249
CHARGE=1+
TITLE=Label: J16, Spot_Id: 23272, Peak_List_Id: 24252, MSMS Job_Run_Id: 10266, Comment:
70.046928	524.78058
112.06745	214.33937
185.09442	1212.0227
195.10962	574.91516
199.09535	163.24318
212.12285	474.13757
235.10019	184.30203
237.12822	1675.8129
252.13969	520.17755
254.1626	4520.6226
256.11618	465.88095
278.13733	440.46088
282.15112	709.87988
296.1568	3008.7986
331.19287	3368.6763
334.18597	915.69757
351.19443	749.47913
369.22031	580.26837
431.24634	671.7381
436.21552	866.69592
444.26779	673.8949
454.21411	487.68518
464.21872	2280.7075
505.24921	1260.1344
521.2804	1122.175
531.25598	1157.0844
532.24243	2468.9172
533.25806	1110.3972
549.27136	4433.8374
551.23572	4338.2461
636.30884	5633.4937
638.40826	2077.075
646.28876	2738.1624
664.2915	9280.4785
689.32935	1777.0024
691.36993	1088.2588
699.32312	8277.3779
717.3244	2125.2075
769.30554	1706.1924
776.3512	1746.9019
778.36334	1529.2335
787.32471	6597.439
803.33246	1319.0479
804.34027	2846.7056
866.36908	2213.1643
872.41132	2550.0276
875.39337	1918.9144
889.4176	15413.403
891.39404	4486.5347
897.38458	1852.8807
900.38495	4962.9956
917.40289	4608.3384
950.4455	1755.8169
994.46204	67060.609
1032.519	1901.6721
1075.4879	5084.6792
1117.7098	6518.8911
1118.598	8367.1299
1119.5529	146164.91
1121.4531	32869.973
1133.5872	5490.6357
1203.678	66058.477
1205.5226	19895.846
1207.3605	5279.9692
1217.6813	6940.8403
1218.5828	4929.2686
END IONS
BEGIN IONS
PEPMASS=1259.7224
CHARGE=1+
TITLE=Label: J16, Spot_Id: 23272, Peak_List_Id: 24259, MSMS Job_Run_Id: 10266, Comment:
84.06147	241.09865
112.0722	132.78416
175.11166	267.66202
185.10719	127.88493
221.13568	115.552
249.12985	160.15199
252.14691	137.89032
254.16916	301.96112
296.16876	247.93259
331.19656	328.29092
346.20535	170.81258
403.26807	118.30729
419.21936	181.51538
439.23615	122.11591
516.32739	159.17755
532.22925	192.675
544.26251	285.51791
549.35138	298.10712
551.22687	353.26474
563.28387	182.70682
617.29395	210.60376
628.32202	214.85031
636.48444	164.69131
646.34558	232.23
656.38	225.05629
664.31354	516.39569
699.33881	841.1828
712.30115	261.76013
729.33582	303.92914
784.34351	276.61536
787.336	447.29599
794.58429	260.13269
796.45093	206.53496
836.48425	938.57422
847.29156	274.71344
857.25098	243.80186
886.36133	760.61884
889.40021	501.78055
900.3736	586.89087
902.42572	484.1221
929.35828	597.36877
961.33856	667.75128
994.47064	1256.2969
1006.4585	1183.5514
1048.4559	838.81421
1053.9341	633.10602
1057.0233	484.59323
1119.5665	3397.3479
1131.5635	5545.8018
1132.5057	1698.3163
1133.4485	2876.5857
1176.608	20636.211
1178.4669	6834.3608
1203.4233	1713.816
1215.6531	2259.4026
1216.5499	4099.627
1218.4515	1903.9805
1231.5227	1454.047
END IONS
BEGIN IONS
PEPMASS=1459.7096
CHARGE=1+
TITLE=Label: J16, Spot_Id: 23272, Peak_List_Id: 24261, MSMS Job_Run_Id: 10266, Comment:
251.15938	102.88872
311.15668	138.81677
341.15237	1456.3956
437.21857	108.18643
454.2598	743.58472
478.24631	111.0891
510.22223	112.94091
545.39679	151.43643
601.29828	896.61633
655.34705	141.26086
670.23492	169.62109
672.31171	977.95251
682.36816	139.63669
697.29803	152.91962
760.27472	181.06111
761.38055	229.37621
788.27594	228.7538
819.35498	681.0274
831.35278	208.27431
857.60437	168.56859
859.28259	1028.2668
876.35193	715.40662
908.32538	220.9545
943.45691	169.90929
961.39587	176.13498
963.41473	828.72388
964.36169	255.60892
1006.3805	1285.6439
1014.3552	236.20935
1030.4473	201.86845
1050.4283	1116.5146
1051.3536	311.47672
1075.4441	234.664
1089.4735	207.83031
1119.4761	283.52408
1149.4799	983.86597
1228.5883	219.39401
1230.3929	575.15472
1256.5995	2743.1487
1258.4578	1200.1116
1262.4386	795.21027
1300.5017	685.33813
1327.6614	1375.9163
1328.5332	2918.9417
1393.3749	592.72925
1399.5317	617.20776
1400.5447	707.66937
1419.4193	865.67523
1421.4116	634.73706
1424.6959	941.77368
1431.7373	868.99817
END IONS
BEGIN IONS
PEPMASS=1534.7896
CHARGE=1+
TITLE=Label: J16, Spot_Id: 23272, Peak_List_Id: 24254, MSMS Job_Run_Id: 10266, Comment:
84.115044	117.0361
86.072708	166.8855
112.06542	509.33994
129.09035	426.86542
136.06279	489.3089
175.11121	2206.395
213.12073	125.87918
258.12119	125.9615
270.10147	158.78093
272.12936	2180.3647
304.15964	416.93539
314.159	237.93405
400.21552	161.38113
407.2106	273.07779
415.18527	183.28133
417.25284	742.49286
425.16702	243.44534
435.18091	2026.1633
443.17416	603.27753
460.1669	281.27032
528.27881	775.61456
545.32721	3248.6582
548.26923	331.66092
553.22217	234.8723
570.86206	289.30814
571.25208	1399.3875
631.4314	275.01331
656.36975	308.60568
657.31598	290.7269
658.49438	235.59798
674.33984	1221.269
684.32025	1583.6449
731.33588	426.25156
757.40375	411.73343
758.3988	722.7196
759.4137	277.61453
775.37372	18526.109
778.4873	788.87079
785.29315	297.71182
813.31116	1083.5769
831.35706	444.63904
861.34406	414.23575
872.36041	393.26608
873.35492	1467.9379
890.41248	760.67719
900.37311	373.2851
926.40411	404.74512
952.31812	473.69302
956.50769	947.79999
970.38989	4902.4448
987.41461	5899.3677
1055.5203	340.80377
1083.4478	420.50876
1084.4706	273.58218
1090.3964	260.35403
1099.4181	417.2674
1100.5123	1655.4294
1173.6038	391.99332
1231.5908	1014.5186
1232.4927	443.17792
1236.5769	396.99646
1246.5547	752.82092
1247.5315	275.35553
1263.5768	1385.3787
1360.6895	1146.8816
1361.5745	1469.2445
1375.7112	722.38678
1378.582	1412.7524
1385.5839	796.09698
1401.6816	804.65387
1410.4634	741.93793
1419.7544	13893.613
1420.6423	16605.617
1422.5402	5201.1597
1472.5823	1081.4524
1474.5448	3981.3801
1476.5415	1664.4095
1479.6653	1117.3129
1490.754	3543.613
1492.6233	3219.3618
1496.5115	2608.3342
1499.7642	2646.2478
1505.5564	1956.6805
1510.6952	1176.8671
1511.6289	1596.5756
END IONS
BEGIN IONS
PEPMASS=2201.126
CHARGE=1+
TITLE=Label: J16, Spot_Id: 23272, Peak_List_Id: 24258, MSMS Job_Run_Id: 10266, Comment:
298.08389	139.5284
369.22827	162.69792
415.24304	118.58005
443.26312	353.15353
516.43195	106.08747
532.34833	207.83177
533.40625	132.31956
540.33325	113.08561
551.43793	247.74319
558.29968	115.1674
629.3172	472.75665
652.29651	113.97378
661.37585	427.2374
665.43976	158.83743
670.28235	441.60995
741.3222	204.60031
744.46124	859.08185
774.4762	517.88251
775.46838	211.20905
779.54529	283.41867
791.76953	245.29918
811.39911	468.86008
814.52515	346.73343
878.46332	388.10165
878.82983	437.93445
885.36621	231.82309
920.87439	305.78085
921.51605	677.5
961.57544	203.34962
985.37762	290.89587
991.94507	374.76944
992.53931	277.87601
1017.7959	315.03372
1034.9926	290.73068
1074.4774	445.49124
1087.5596	381.76309
1089.5839	12587.442
1091.7501	4024.2249
1111.5543	383.73169
1120.5809	642.74384
1120.9928	793.59283
1203.6418	416.25461
1204.5975	1319.5521
1221.0457	2175.8889
1227.4579	372.03046
1315.6584	403.0683
1333.678	880.35193
1334.04	1318.8196
1390.694	1953.046
1402.5248	365.77756
1420.6729	591.02667
1421.9968	461.44958
1427.4071	353.28476
1428.6158	674.39368
1433.0275	2967.0515
1444.5803	461.61075
1461.6577	1767.1752
1520.7902	267.56607
1530.7167	477.68115
1535.616	333.30826
1543.9585	164.25624
1548.0215	3180.6064
1551.28	569.6651
1579.384	319.12906
1590.7306	1107.1971
1592.7292	288.58075
1630.8643	340.94571
1660.9187	1958.7784
1677.9319	613.58289
1695.8285	2270.9819
1757.9277	916.04761
1758.8724	2941.0913
1760.7756	2746.4578
1774.9211	1166.9617
1808.906	3835.7813
1816.901	680.74854
1829.9336	1179.059
1831.7673	991.75769
1893.8502	825.92792
1904.7555	577.36578
1905.7145	635.89331
1911.8671	2358.1013
1922.8032	1298.059
1923.9272	1636.3438
1993.8971	3540.5947
2015.218	574.55505
2040.8142	886.97845
2046.8699	847.07159
2047.9244	801.80243
2064.8362	4670.2817
2080.8857	986.67401
2083.8533	923.88037
2141.7717	1322.8334
2145.9133	961.1734
2149.0295	1484.3977
2163.6333	869.56799
2166.8059	923.62537
2174.8164	1354.7141
2176.0315	1008.0817
2176.832	1041.4736
END IONS
BEGIN IONS
PEPMASS=2225.146
CHARGE=1+
TITLE=Label: J16, Spot_Id: 23272, Peak_List_Id: 24255, MSMS Job_Run_Id: 10266, Comment:
98.080223	116.60758
100.01461	116.78914
175.11819	172.27397
417.30582	385.69135
437.25073	199.24298
442.23666	275.07242
444.39008	158.82614
469.35422	172.00078
530.37262	383.91721
531.32355	128.69165
551.31299	596.31976
629.46448	216.52217
664.29272	244.1985
664.54492	210.84851
670.42682	379.78168
677.435	509.04477
678.54962	358.01608
758.59851	473.84402
779.42017	884.56378
801.64343	326.29007
805.50592	1478.266
845.73047	408.29678
859.53149	289.41904
878.47601	1019.3496
899.51093	307.60361
934.50977	1595.4319
953.81409	278.70935
983.51434	473.8031
985.6568	417.33835
991.58441	1338.2383
992.57843	394.80774
1014.4798	400.13199
1048.5128	1402.1112
1050.6212	329.85132
1089.7008	4986.5537
1105.5806	5899.1299
1107.6105	909.63885
1111.6042	7645.8701
1113.6604	1487.754
1120.6036	861.74725
1121.8539	2694.8425
1122.9924	2523.0027
1134.4719	6830.8242
1185.6447	1052.6033
1234.5864	3845.8577
1262.5074	739.46661
1291.65	1014.1926
1347.6906	5629.0225
1390.7809	1145.261
1414.7877	939.93799
1419.797	840.15198
1420.7087	1241.3745
1427.8613	847.4566
1446.7483	6291.8989
1450.8815	730.72797
1454.8801	7857.2207
1483.7448	1138.9358
1488.6359	690.05139
1545.7257	1169.3976
1548.6748	1893.3088
1552.7941	871.57257
1558.9463	1177.5232
1561.7537	4679.6216
1564.6461	935.50958
1569.7958	770.3725
1618.7389	752.35394
1658.7758	1110.9065
1671.9139	4927.7378
1674.8961	1006.0462
1675.8262	1317.4614
1695.7101	2388.9275
1696.8152	1648.3597
1769.9381	980.77844
1786.8191	2876.7273
1788.923	1912.2906
1790.8373	1727.874
1808.9469	2026.3069
1810.7479	1325.0454
1861.9672	1352.8661
1900.9194	5272.8853
1923.0983	1286.5599
1923.9299	2442.1138
1925.9052	1493.6648
1933.8107	3329.6099
1995.9553	1188.6251
2015.8049	1098.1459
2038.7584	1247.1017
2050.0391	1005.9636
2056.0161	966.31488
2065.054	2477.3066
2099.8867	3668.5378
2104.78	13639.259
2112.0413	1596.624
2164.8298	2046.7712
2167.9082	1769.3669
2181.0193	1783.9194
2183.8425	2666.0542
2185.9573	4439.8262
2199.9741	1909.8145
2201.8601	2543.3594
END IONS
