# Supplementary material for: Comparative proteomic analysis of a membrane-enriched fraction from flag leaves reveals responses to chemical hybridization agent SQ-1 in wheat
Source: Front Plant Sci. 2015 Aug 26;6:669. doi: 10.3389/fpls.2015.00669 (PMC4549638; doi:10.3389/fpls.2015.00669)
Supplement: Supplementary file 9 [file Data_Sheet_1.ZIP › Supplementary MS_MS data/spot 137.txt]

COM=Project: wsp, Spot Set: wsp\wsp01, Label: J17, Spot Id: 23273, Peak List Id: 22584, MS Job Run Id: 10265
808.42682	6101.1616
841.50146	5118.1367
842.52625	202875.52
854.53546	5721.9712
856.53876	40381.801
864.49872	9474.9805
868.53687	14425.561
870.55463	115182.2
884.52112	5375.2944
940.50433	8510.8037
958.57977	6736.7026
1011.6542	8358.6855
1021.5444	4560.5005
1045.5771	15251.534
1105.5831	4858.6162
1106.5823	7530.1265
1123.6041	194658.91
1135.6023	11894.957
1143.6499	4692.0806
1145.5867	6177.4004
1149.6147	7944.5933
1151.6282	12879.394
1212.7196	4418.6367
1218.6488	2845.5278
1239.6671	4664.6699
1243.6813	3372.1777
1284.7313	6291.0063
1332.7797	3674.3728
1338.8358	5481.4976
1347.775	3893.4331
1505.374	1282.3821
1572.8417	19681.039
1677.8577	145901.64
1689.8574	6359.8765
1705.8851	36290.594
1725.985	6024.8228
1751.9828	10593.612
1768.9645	12368.614
1769.9923	524177.97
1791.9636	14033.14
1793.9658	5331.6191
1795.9971	19927.037
1798.0134	56052.707
1807.9413	5260.7778
1809.9802	3339.6138
1811.9915	3055.3235
1813.9556	4150.7656
1821.9768	2969.9783
1824.0027	2845.9158
1874.0107	3665.967
1882.9955	9341.3467
1886.0427	18822.955
1904.009	4036.7095
1979.1654	4530.0293
2023.1941	3867.3855
2045.0516	7162.8765
2075.1768	6891.4463
2211.1409	7397.6167
2225.1541	6893.9434
2230.2395	5957.4331
2233.1655	2564.3438
2234.1299	2062.304
2240.1785	2639.5291
2247.1765	2132.4329
2249.145	1704.8368
2258.1819	4277.2212
2280.2053	2504.1196
2284.2087	1803.006
2608.4314	3698.9912
2630.3865	7056.3228
2646.3774	2794.6348
2663.4236	1632.4423
3337.8721	3805.7517
BEGIN IONS
PEPMASS=856.53876
CHARGE=1+
TITLE=Label: J17, Spot_Id: 23273, Peak_List_Id: 24271, MSMS Job_Run_Id: 10266, Comment:
86.0784	1329.6986
100.09268	370.58301
112.0647	769.01923
129.0943	532.31561
157.09894	270.37738
175.10168	686.66986
185.10735	866.3454
201.11908	307.19434
230.12355	247.05577
254.13069	324.63205
255.1228	4855.2065
272.14499	4822.5781
286.14883	3286.095
357.20871	1199.0105
359.2001	818.56433
367.18881	1016.4168
368.17502	1423.5487
368.57513	770.98669
383.16858	621.68274
385.19342	4807.7969
452.1965	685.19952
454.19141	11713.217
468.22775	454.54874
470.18222	513.367
471.17398	562.18304
472.19785	12781.71
539.25183	637.5387
557.23877	498.29416
567.23926	1926.5658
568.25488	580.85278
571.2522	1676.8761
581.26862	582.37738
585.25317	972.87891
672.27942	1325.1135
743.32208	1238.9661
797.21613	1376.1807
800.15027	889.60376
812.40125	8257.8174
814.29852	2676.6777
816.21729	1729.5852
823.4035	960.82172
826.43494	3071.4438
828.32129	1995.9966
831.32062	1074.9235
END IONS
BEGIN IONS
PEPMASS=870.55463
CHARGE=1+
TITLE=Label: J17, Spot_Id: 23273, Peak_List_Id: 24269, MSMS Job_Run_Id: 10266, Comment:
70.039207	427.26773
100.08392	29042.377
112.05674	2544.7942
129.08595	979.08789
157.08624	649.36041
175.09116	2033.4275
185.07808	800.02722
199.11452	2079.3291
230.10667	586.44318
254.11301	482.26877
255.10756	9865.416
272.13467	16648.27
298.11777	965.0271
300.14578	6722.813
368.16385	3464.7947
371.20038	1135.4609
381.18735	1560.1969
385.19009	5533.3228
397.15369	857.19336
399.18277	12774.021
455.18213	922.09912
458.22009	1015.3251
466.16248	3408.1677
468.18695	20005.176
472.1918	7138.8813
484.19101	2104.71
486.1962	44780.305
571.23956	6941.0957
581.24017	18311.359
582.51636	5142.5654
599.24243	5176.0977
654.25177	1155.2634
655.23328	794.64685
672.25061	4546.6343
743.32214	3524.9612
753.30188	3309.3318
809.28253	3151.6243
812.32446	2830.7444
824.41278	2073.1243
826.39069	34302.668
828.30975	2599.4595
840.41779	9155.2021
842.33014	2401.8423
843.32324	2555.313
END IONS
BEGIN IONS
PEPMASS=940.50433
CHARGE=1+
TITLE=Label: J17, Spot_Id: 23273, Peak_List_Id: 24278, MSMS Job_Run_Id: 10266, Comment:
120.02377	119.73472
159.0769	119.53488
175.11078	159.59314
311.1051	139.34555
356.16547	667.28351
373.17346	125.21913
427.16208	236.16615
444.22818	160.55688
451.2402	171.74216
472.3045	506.55743
480.18231	110.67194
497.15872	354.20087
500.24539	112.98203
520.11536	125.10722
536.31354	120.98523
543.34882	114.6112
544.23425	243.31502
552.23822	313.2724
568.20673	196.79753
629.25287	145.50867
665.26398	308.35367
672.30615	429.53009
690.27435	7412.9893
751.87695	262.29559
755.95862	472.54166
765.45612	277.07651
794.26532	349.79834
803.38586	787.63867
813.27313	317.31372
842.38269	469.33011
851.29205	236.96091
865.14819	428.97815
876.29913	427.86819
894.46375	523.70691
896.31989	715.40424
898.26935	834.38812
908.30054	774.84149
910.41901	1208.1304
912.30829	690.01685
917.18457	400.83517
918.3606	577.80756
920.34088	405.77707
END IONS
BEGIN IONS
PEPMASS=1011.6542
CHARGE=1+
TITLE=Label: J17, Spot_Id: 23273, Peak_List_Id: 24279, MSMS Job_Run_Id: 10266, Comment:
175.10831	214.44672
341.18317	148.30045
443.20987	216.10715
472.32434	199.00774
507.22009	129.65665
508.23892	177.92223
515.3028	211.80014
525.27289	106.49758
543.31274	153.18118
594.18054	158.23431
611.20233	151.69522
629.19238	155.92592
640.27472	111.18927
652.24231	147.89348
682.28857	526.57898
738.27606	306.79044
743.30933	194.53926
782.30115	204.00768
786.2663	194.21233
809.41229	395.50418
824.30157	281.87451
837.48834	428.11859
839.28644	207.48474
854.41602	509.34326
855.42993	3813.9438
947.36896	395.70782
951.49261	924.36963
952.50543	471.86176
954.30127	634.70624
966.28693	456.43619
969.55481	4031.9871
971.39557	1127.7111
972.29828	481.70731
982.30896	394.07635
987.4104	516.17731
989.28094	789.09082
END IONS
BEGIN IONS
PEPMASS=1106.5823
CHARGE=1+
TITLE=Label: J17, Spot_Id: 23273, Peak_List_Id: 24280, MSMS Job_Run_Id: 10266, Comment:
110.04098	117.1485
175.08687	166.50444
551.24164	164.5573
561.22333	144.62907
579.19464	225.81883
647.2038	165.56343
665.2196	341.66394
682.23926	1809.7516
692.28625	216.87732
710.23572	102.69478
780.23242	143.7245
849.25964	192.54153
907.28796	380.93069
920.39069	657.69177
921.30518	305.9946
935.35132	416.46683
936.32532	654.83795
937.33832	657.29352
950.34802	333.65494
1042.5081	328.48788
1044.2822	682.05438
1047.3866	360.22815
1051.36	284.95978
1062.618	544.26794
1063.4297	508.61249
1065.1737	622.14349
1067.3683	358.75323
1068.2268	646.63727
1071.2755	204.81372
1073.3165	206.38356
1077.0316	244.18622
1078.377	920.19989
1081.9851	233.36145
1086.3876	692.07379
END IONS
BEGIN IONS
PEPMASS=1123.6041
CHARGE=1+
TITLE=Label: J17, Spot_Id: 23273, Peak_List_Id: 24267, MSMS Job_Run_Id: 10266, Comment:
110.05309	2848.6062
112.06799	1534.1071
129.0995	650.28162
175.11139	7561.8989
200.13005	679.98456
223.14174	466.48035
225.08427	561.74347
228.12898	1969.5519
242.15692	298.22247
251.15001	932.88104
253.08226	891.09619
304.15518	2871.2832
327.19128	796.64197
352.14224	908.11694
366.17087	1411.2708
379.18942	915.17316
397.17523	416.6113
414.22394	395.36987
415.17099	1528.0527
425.18475	413.93524
432.18945	7120.27
442.18564	2291.3313
494.18478	1353.235
508.19482	1183.3866
545.24603	10792.321
551.24084	9365.4385
553.35516	4304.7695
555.25348	1238.494
562.19501	1240.0728
579.22498	22722.451
593.25818	1186.22
623.20038	1268.3257
640.25232	1306.1462
664.29926	9386.624
665.26447	12105.129
666.3653	4251.6016
682.2807	289973.91
692.28717	17498.969
709.2796	1891.9364
762.23767	1630.2831
779.2829	3229.4336
780.25293	15006.079
797.27734	19126.508
820.3252	13147.051
879.28479	2049.5708
890.34308	1388.8862
896.34454	5072.9541
921.44489	1202.4907
922.30151	1477.8898
933.42365	1220.7439
949.37335	21965.537
959.42554	2292.2192
966.37128	2359.0667
967.38379	8260.1826
1009.4085	9039.96
1060.3446	1614.3638
1063.4052	1929.7675
1064.4532	2411.6038
1066.2988	2097.9324
1077.4966	2301.127
1079.5187	4488.5625
1081.46	8147.6807
1084.2842	1598.1931
1088.5491	2835.8557
1089.4827	6634.9761
1090.4495	5026.2285
END IONS
BEGIN IONS
PEPMASS=1135.6023
CHARGE=1+
TITLE=Label: J17, Spot_Id: 23273, Peak_List_Id: 24276, MSMS Job_Run_Id: 10266, Comment:
60.024601	110.98038
175.10695	292.82178
432.18195	112.74608
444.18781	102.9377
545.24976	177.12604
551.30322	170.99863
561.20654	101.65504
565.35468	215.19649
591.21368	431.94226
665.22906	227.1779
682.26874	6883.0757
698.3504	178.58711
704.24774	326.78162
708.26129	165.1257
710.3277	230.54361
779.31049	259.53104
780.28259	254.78145
797.24933	405.7973
832.30151	325.18909
840.41193	231.68062
877.33185	131.78119
941.3255	160.60164
961.37177	377.43964
980.37598	367.9671
989.38794	228.78218
1001.3268	240.24805
1009.4343	314.12064
1011.3378	268.70041
1021.3553	192.41324
1036.3738	153.03394
1037.3308	179.94057
1073.3013	494.633
1088.7874	466.89206
1101.0916	463.73019
1102.3787	799.34869
1105.3492	419.1972
1106.4319	838.27374
1107.3539	440.65573
1108.3021	429.29648
1110.1248	640.55713
1111.1674	535.12073
1114.4287	444.65109
END IONS
BEGIN IONS
PEPMASS=1151.6282
CHARGE=1+
TITLE=Label: J17, Spot_Id: 23273, Peak_List_Id: 24275, MSMS Job_Run_Id: 10266, Comment:
86.089043	102.87911
460.23495	103.98536
509.90851	139.40247
551.25671	118.29321
579.19928	371.3696
664.30774	160.89668
665.29376	250.0649
682.26965	1341.2244
692.24927	358.14191
694.2807	179.70323
710.302	3011.3086
719.36768	173.18994
807.36078	246.27716
820.30933	359.57797
825.34406	203.88
853.28082	187.38539
881.1225	118.06884
935.36023	114.26553
965.04974	118.80901
977.42877	370.08789
980.24249	201.62643
990.95428	189.99815
996.44153	200.18694
1006.4639	106.25333
1009.4728	363.27698
1020.2886	265.73441
1050.4275	125.42625
1067.0441	301.60391
1088.4072	268.27466
1105.6403	292.6319
1106.6431	377.62485
1107.4076	379.14206
1108.5089	360.90985
1109.373	332.58871
1120.5199	312.18698
1123.4457	1775.2576
1127.5276	285.78397
1129.151	298.54126
END IONS
BEGIN IONS
PEPMASS=1572.8417
CHARGE=1+
TITLE=Label: J17, Spot_Id: 23273, Peak_List_Id: 24273, MSMS Job_Run_Id: 10266, Comment:
112.06128	184.57384
129.09685	176.46652
175.10094	1362.2266
215.11409	123.38168
242.1524	156.54291
276.14496	314.66534
343.16431	1191.3177
372.22998	120.58877
374.12082	117.06364
389.23517	753.03699
411.24899	108.29326
456.24957	1188.0325
487.22403	326.09256
501.29993	135.19022
517.37701	160.37328
518.29474	436.65771
528.25812	132.40565
569.33069	337.31235
572.34955	122.77296
600.25519	130.13112
601.32184	149.46916
616.21002	232.08467
631.34406	364.89862
683.2655	159.91382
711.27698	160.28044
713.35535	197.14343
728.32263	814.61737
745.38959	438.62622
754.30634	139.06314
785.34613	224.41705
801.52106	156.72478
802.38086	11477.602
828.45215	138.14684
829.29425	220.8692
871.35962	240.74088
897.31085	147.617
899.36157	506.31512
900.34656	308.85834
917.3858	873.43005
919.54822	385.79715
942.47113	118.18027
943.33014	119.69345
1004.425	569.27142
1021.4525	130.22267
1055.4518	308.63297
1065.4315	111.64568
1089.5056	103.69656
1117.4562	536.07642
1137.5398	131.79477
1185.4954	334.28311
1230.5249	679.55481
1383.8004	611.78522
1389.587	260.33502
1403.4701	306.29779
1417.4294	174.07962
1420.3164	174.16011
1429.55	230.69199
1441.5914	427.7724
1447.6373	361.20215
1448.3875	195.39696
1457.7914	3819.6934
1459.6328	1398.1772
1461.5298	495.61566
1495.5538	442.49719
1510.7468	825.28375
1528.9246	607.74841
1529.7457	1162.1104
1536.5475	481.46085
1538.4727	800.41565
1541.7662	438.80212
1544.4762	573.97711
1548.4227	945.03516
1550.3055	823.16187
END IONS
BEGIN IONS
PEPMASS=1677.8577
CHARGE=1+
TITLE=Label: J17, Spot_Id: 23273, Peak_List_Id: 24268, MSMS Job_Run_Id: 10266, Comment:
70.04039	432.26242
72.059174	495.04565
86.071548	320.90509
112.06214	2109.1057
129.09126	1007.4243
157.0872	385.09222
175.10162	10175.879
185.09976	471.73154
229.08783	399.51221
231.08899	1751.2201
246.1548	2087.4155
272.13348	564.67902
314.16504	704.66425
333.18393	2123.9976
343.17789	606.80847
362.17078	1267.0898
372.17215	1081.7303
378.1553	929.7088
403.20224	668.46997
420.20905	669.74664
445.2099	671.28986
457.21402	625.44922
471.25183	1787.0594
475.21725	1705.7163
493.19562	10314.027
500.23962	10429.313
517.26514	15071.609
564.26166	3331.9688
574.25714	2463.3691
590.25806	1313.7405
592.24469	15411.515
599.30328	2534.7869
616.3161	18606.848
663.31665	1451.3999
665.48053	879.45978
673.30365	1187.546
691.28766	11397.731
703.33502	1012.7668
705.32141	831.14313
721.26599	859.58905
727.3501	877.28119
745.33795	15957.306
804.36865	4001.1499
832.35156	763.29828
864.35193	690.14301
874.35553	5674.2104
884.37085	651.19623
915.31409	515.63147
933.375	3486.0891
949.33112	566.7724
957.37451	529.81073
963.37775	1116.9359
970.44763	791.35651
987.41608	6706.6094
1044.4218	920.77777
1062.4218	3521.3696
1069.5612	654.94055
1086.4805	6989.0898
1096.449	625.26221
1143.5519	699.00574
1154.4248	789.18256
1168.6495	617.47247
1185.5277	81539.367
1190.3173	833.7533
1195.5287	589.91095
1201.6343	552.32269
1265.5369	594.745
1282.5896	1262.4487
1283.5499	5505.0698
1300.5688	7020.8477
1309.5684	369.49609
1310.6146	466.55078
1447.6819	18079.342
1450.5525	2412.3318
1457.6139	739.89502
1576.8156	2080.76
1577.6643	2772.1624
1616.6992	1764.7289
1630.7213	2326.8506
1633.8486	19664.436
1634.731	25434.131
1636.5979	10542.991
1642.8097	1760.2251
1647.8602	3341.9648
1648.7568	2647.8513
1649.6349	3543.5098
END IONS
BEGIN IONS
PEPMASS=1705.8851
CHARGE=1+
TITLE=Label: J17, Spot_Id: 23273, Peak_List_Id: 24272, MSMS Job_Run_Id: 10266, Comment:
72.056664	122.76975
86.079544	108.62746
112.06858	605.05792
129.09474	148.56372
157.10017	107.1097
175.10712	1888.3942
197.13947	144.89291
231.10129	229.9259
243.15308	101.99056
246.15367	550.05945
259.09857	229.24443
315.17484	198.01472
316.13831	149.50478
333.19028	466.91898
342.21408	249.31943
362.1958	346.00589
375.29776	178.34752
378.19772	151.83745
400.24033	233.05229
402.18027	136.4959
403.19315	135.63989
420.2074	149.78777
475.1929	428.87531
493.18051	1257.9753
499.32034	366.23907
500.25092	1894.8711
517.27142	2787.0149
521.22455	773.05566
564.24713	440.55893
592.25366	2387.1108
599.2793	306.90979
616.32385	2953.5632
620.29919	1062.5907
663.27094	269.10849
673.28278	366.9118
691.31897	1970.5427
701.28088	215.25342
717.37408	226.24123
719.3161	718.86389
727.27649	196.29045
745.33179	1560.6589
773.38171	1401.9814
804.36438	545.37927
833.38879	277.78723
874.39172	655.12207
878.36353	238.47205
886.82532	246.37296
902.38483	866.5238
933.35089	454.96375
961.40222	319.65274
977.34399	218.30927
987.41797	503.79819
991.48309	204.19571
1015.436	877.70941
1042.463	172.02228
1086.4994	641.75311
1090.4451	617.22797
1114.5135	946.28687
1143.5836	717.57074
1144.7028	414.89145
1155.5071	254.2531
1184.6106	315.70972
1185.5568	6253.8042
1195.4987	209.92152
1207.6389	309.93619
1213.597	10466.973
1266.6555	155.48006
1282.5972	528.87988
1283.6042	335.23734
1284.4684	253.38016
1300.5995	338.84534
1301.4922	224.5551
1310.6383	280.22922
1311.5081	853.45056
1328.6272	847.20862
1428.5737	217.72803
1449.5759	383.71292
1475.7078	2438.9075
1553.6099	611.0509
1577.781	673.76642
1604.8717	703.70087
1608.5822	545.40875
1637.6252	458.90298
1641.054	740.73602
1645.8167	618.32147
1650.6064	419.23773
1655.5381	492.73682
1656.4324	475.2178
1660.1744	2940.4058
1661.911	3487.1223
1662.7791	7155.7212
1664.6182	1657.0848
1667.5477	898.77039
1670.5624	661.24506
1671.6296	688.10321
1672.8351	994.10028
1676.8063	915.03101
1677.6997	3834.8433
1680.4963	726.67395
END IONS
BEGIN IONS
PEPMASS=1751.9828
CHARGE=1+
TITLE=Label: J17, Spot_Id: 23273, Peak_List_Id: 24277, MSMS Job_Run_Id: 10266, Comment:
175.09943	336.92221
246.16301	424.0777
357.20975	125.93352
375.2034	262.08826
415.1644	167.17921
486.25153	123.77216
517.25006	158.89661
569.36926	162.88319
580.31158	130.21487
616.32196	142.17517
672.56464	114.92199
681.42365	118.01243
697.30609	107.81099
698.35828	279.64017
719.34253	131.60103
746.37402	198.51932
766.41656	110.8278
794.40723	106.3027
802.30835	167.90862
866.53375	107.42499
941.5116	167.40935
952.47003	130.01283
960.60809	111.27419
1043.5215	105.90253
1082.5375	154.61971
1100.5957	228.95915
1121.4838	219.44467
1123.5172	417.95059
1125.531	782.78125
1143.5325	1219.1899
1184.4968	175.51225
1185.6967	392.54471
1224.5032	243.50987
1241.632	186.69807
1248.7225	162.97176
1288.5493	116.92776
1297.5829	180.25204
1301.8508	129.54247
1333.5189	122.36665
1385.8009	147.20317
1391.8024	169.91516
1392.5404	159.75459
1401.3823	116.52192
1410.5851	230.66806
1428.6598	483.76495
1438.7842	221.75912
1523.6974	275.91724
1554.6327	267.87698
1572.8386	304.02875
1576.6106	252.97647
1591.8221	336.08054
1594.7959	617.5426
1598.5277	384.85992
1599.6165	260.23233
1636.8998	253.84698
1650.8019	326.8898
1654.7186	337.63452
1680.8832	995.43689
1682.6647	583.29156
1697.8636	623.02173
1705.6029	613.68555
1707.7404	590.02832
1709.7283	954.55396
1715.6034	1979.1467
1722.7659	879.78314
1725.6862	1561.3051
1729.2201	604.97632
1731.8267	721.69824
END IONS
BEGIN IONS
PEPMASS=1769.9923
CHARGE=1+
TITLE=Label: J17, Spot_Id: 23273, Peak_List_Id: 24266, MSMS Job_Run_Id: 10266, Comment:
86.074699	4245.0132
112.06634	14398.606
129.09329	5434.6074
158.07883	2196.6216
175.10655	56572.777
185.13933	3839.3394
213.15239	8325.1885
215.13055	2595.1221
229.12181	2519.6206
243.13026	3484.5818
246.15364	58314.676
272.16464	3949.2302
342.20831	19166.303
343.20911	5172.562
357.19122	9851.1592
375.20758	36312.508
385.23187	3202.2297
415.19492	4781.5391
428.25253	6567.3643
438.26144	3378.7576
455.29666	4908.0811
456.27292	5752.8013
486.23175	8484.1396
504.24103	11465.651
514.2724	4673.5449
528.297	3962.9658
581.30353	4533.6553
585.28833	11604.253
598.31976	4834.7666
599.29797	12848.474
609.31964	4333.1929
617.31964	21300.332
627.3172	21830.719
670.34564	11321.884
672.53729	5706.2031
680.34381	5970.875
698.34692	51420.883
700.37213	4815.4409
701.33948	4830.0303
718.35175	20311.668
783.40875	5033.3979
785.45862	3731.8882
811.41351	12779.93
831.41113	17045.438
871.40192	5948.897
882.44147	5541.5459
888.42261	39574.426
898.42554	2178.0212
917.43158	3007.9666
921.43195	2259.064
939.44922	8622.209
942.44281	6713.8359
959.45001	40025.457
969.45844	2763.9019
1052.5184	3172.1799
1072.5192	33312.34
1099.5287	9832.7988
1125.5623	8649.4258
1135.5753	3714.0754
1142.683	4606.0269
1143.5568	612286.75
1153.5281	10095.918
1223.5415	7906.166
1240.5688	22460.412
1241.5453	22807.744
1258.5673	33388.453
1297.5813	1673.6436
1298.5638	2703.1187
1315.5978	27820.482
1325.5809	2615.9011
1384.6584	2832.1018
1410.7037	2477.0508
1412.6332	1298.0945
1426.6218	1732.203
1428.6963	129868.17
1431.5869	13342.256
1438.6255	1773.6538
1539.8025	2298.8357
1557.7914	15244.355
1559.6821	4955.2251
1561.5757	727.80322
1567.8013	2093.7234
1568.6747	958.2356
1617.5831	1468.2988
1635.6232	606.85016
1651.8582	810.75024
1654.8583	729.45117
1659.6312	867.53516
1670.8834	7525.436
1672.76	3359.8215
1677.8616	3231.1987
1707.8671	4846.5444
1710.6689	4466.7544
1724.8717	11979.938
1726.0428	43136.422
1726.9066	47997.184
1728.7346	23518.875
1730.5994	11166.504
1734.7399	3292.5259
END IONS
BEGIN IONS
PEPMASS=1798.0134
CHARGE=1+
TITLE=Label: J17, Spot_Id: 23273, Peak_List_Id: 24270, MSMS Job_Run_Id: 10266, Comment:
86.074432	365.80524
112.06395	1520.7471
129.09338	430.60812
130.0731	394.97858
158.07413	338.22333
175.10368	6134.3325
185.15234	268.2959
213.15204	631.84845
239.15189	318.25076
243.1244	263.35278
246.15228	5339.9355
342.21756	990.11896
343.18207	476.66882
357.18726	1036.7297
368.19769	941.61963
370.22214	1278.7335
375.19791	2041.7273
385.20007	458.77005
403.23557	591.67786
415.18073	455.91278
428.28424	644.57556
438.2916	476.37384
483.28754	756.28076
486.22247	666.0069
504.24582	725.84814
514.21796	677.8371
532.30017	655.75061
585.28693	989.73474
599.28668	983.32147
617.30328	955.4328
627.35992	978.8194
645.34949	705.43616
653.35175	1798.6143
698.34644	2040.1584
700.4613	588.31592
718.35394	1168.9656
723.36084	480.80399
724.34265	1117.0896
726.36719	1638.7072
746.39575	897.79852
809.60144	803.88922
811.4444	923.19196
831.39465	1140.6368
859.38263	490.38983
860.48749	358.27603
871.47003	615.65015
883.49103	334.47137
888.40851	1941.053
899.43719	707.9165
916.44806	1911.8894
939.42529	476.18573
942.375	413.49194
943.58856	403.70377
959.43793	2021.9014
987.47491	1495.9226
1072.5063	2096.627
1099.5311	842.89398
1100.5402	1725.5889
1127.5436	1108.5177
1143.5519	30047.738
1153.527	797.00714
1171.5701	29400.537
1185.6469	1049.4176
1240.6252	1252.4667
1241.5724	1052.8859
1258.5516	1524.3824
1268.5837	1442.0002
1269.5826	814.37439
1285.5995	482.21591
1286.5773	1614.7279
1315.59	1471.2117
1318.486	427.81711
1343.6523	1201.439
1428.7535	2612.5454
1430.6469	1569.9105
1449.6537	814.59192
1456.7172	7297.4033
1585.7937	1721.4346
1587.6486	896.41296
1608.7521	609.32703
1633.6929	1274.5389
1637.0739	1406.5764
1637.8853	1531.2542
1638.8313	728.19922
1639.7931	806.26801
1647.5548	1229.1151
1650.6045	727.86157
1651.6539	4862.9565
1738.7134	1769.625
1747.7686	2440.9568
1751.0741	1463.5377
1751.8529	1004.4895
1754.0179	5795.2974
1755.7932	6229.8838
1758.5767	2973.6577
1763.6281	4700.5093
1767.6246	1191.2445
1769.7628	14590.473
1772.6638	1213.0374
END IONS
BEGIN IONS
PEPMASS=1886.0427
CHARGE=1+
TITLE=Label: J17, Spot_Id: 23273, Peak_List_Id: 24274, MSMS Job_Run_Id: 10266, Comment:
86.072701	113.09805
112.07989	344.10205
129.09969	360.18695
175.11154	1172.0618
188.12627	210.53386
246.15459	920.9447
301.24048	289.23987
329.24365	223.9763
357.2128	119.33889
375.21735	719.16516
429.25339	141.83994
458.33795	523.00916
500.34244	123.94417
504.26569	207.2428
517.25189	114.85098
571.36346	438.74387
598.27051	218.70161
616.3208	170.22551
617.3335	394.82849
628.30109	193.70862
710.36108	1013.5302
718.3396	246.11897
719.43915	170.76585
743.40369	768.263
745.39807	176.27844
746.55615	215.04137
814.4212	1578.1034
819.70038	195.16586
825.37177	262.72375
828.46362	203.7048
857.54608	894.05927
888.46893	542.6076
925.4129	220.2403
927.50006	192.89095
931.70227	129.16994
938.56696	153.86707
940.37982	221.98633
959.47418	611.3764
972.62384	167.14984
998.5022	175.39328
1025.4752	172.65526
1055.5487	293.87308
1072.5537	451.84158
1125.751	305.41772
1143.5795	9376.4912
1172.6548	514.87952
1185.6166	649.92358
1212.4896	149.67239
1223.549	140.29456
1240.5292	983.52118
1247.9138	161.95212
1258.5684	813.27795
1262.6969	102.14498
1305.6532	202.46201
1307.6851	346.54089
1308.6464	180.74402
1315.6006	224.68816
1336.4735	119.23122
1387.5103	129.78357
1428.6766	2518.5608
1447.641	296.90903
1455.0359	267.71109
1514.6089	138.8203
1537.8729	278.70096
1556.0083	900.96466
1556.7192	1314.1531
1557.824	490.83337
1559.6044	518.21124
1576.7172	470.21121
1670.9121	3212.9363
1822.8979	889.00732
1827.6787	966.26239
1843.0255	1736.9261
1843.9247	1199.7374
1844.8136	1782.4659
1846.6951	954.84967
1847.577	1537.4064
1851.6199	792.92273
1857.7119	858.17365
1858.84	771.67773
1861.1184	521.84302
1862.5981	233.78687
1863.9087	145.94144
1864.4423	706.65094
END IONS
