# Supplementary material for: Comparative proteomic analysis of a membrane-enriched fraction from flag leaves reveals responses to chemical hybridization agent SQ-1 in wheat
Source: Front Plant Sci. 2015 Aug 26;6:669. doi: 10.3389/fpls.2015.00669 (PMC4549638; doi:10.3389/fpls.2015.00669)
Supplement: Supplementary file 9 [file Data_Sheet_1.ZIP › Supplementary MS_MS data/spot 138.txt]

COM=Project: wsp, Spot Set: wsp\wsp01, Label: J18, Spot Id: 23274, Peak List Id: 22585, MS Job Run Id: 10265
841.50458	6774.5186
842.52771	271557.03
856.54034	63234.434
864.50055	10831.479
868.53864	15998.734
870.55609	174324.05
940.52527	31482.639
952.53406	13680.135
958.58533	11095.605
978.51556	7090.0396
985.58801	8564.5303
1021.5489	43603.602
1045.5813	21166.891
1051.7034	3911.1113
1117.5841	4319.8384
1123.5999	4629.5518
1161.668	3461.9114
1191.6729	17345.508
1193.6501	1965.1146
1213.6615	4199.3701
1284.7238	2868.5737
1295.7079	2143.0608
1316.6815	5369.8521
1330.7463	2810.6399
1342.7246	3687.0076
1346.744	1663.5519
1347.7819	51846.281
1365.6149	2478.3262
1373.7948	3441.6033
1407.6858	3946.0471
1433.7926	5791.7271
1463.8434	2869.1082
1465.7874	3669.9316
1466.786	2913.3535
1471.7823	2557.2686
1527.8224	1542.4014
1528.8242	1223.5023
1572.847	115837.7
1594.8213	2400.3162
1598.8497	1983.1382
1600.8717	6700.8706
1617.8188	1216.5541
1666.0215	1782.3197
1669.7953	2280.1064
1677.8573	1403.3424
1688.9082	3323.6509
1730.9579	2471.1609
1769.9849	4683.3608
1794.8438	4850.9912
1811.8889	5338.7319
1821.9755	9640.4463
1827.8795	4628.2163
1840.0367	10515.194
1843.9625	4953.9854
1851.9152	3054.1321
1855.9938	6911.4541
1882.9991	13926.149
1887.9968	16677.326
1903.9882	20056.666
1919.9862	16399.258
2075.1797	4810.2783
2126.0703	6808.293
2142.063	8029.6313
2148.0559	3485.9844
2153.0754	2429.9182
2164.0491	3735.8281
2170.0911	1605.2563
2207.1431	2536.7817
2211.1467	19527.473
2225.1643	15519.755
2230.239	4590.2251
2233.1387	9491.8516
2237.1563	3669.3291
2239.1946	5202.5083
2247.1431	5036.3066
2251.1543	1987.6503
2253.1692	2419.1802
2257.2341	10936.046
BEGIN IONS
PEPMASS=856.54034
CHARGE=1+
TITLE=Label: J18, Spot_Id: 23274, Peak_List_Id: 24283, MSMS Job_Run_Id: 10266, Comment:
70.043633	343.61191
86.076576	2699.8489
112.06548	1728.8767
129.09442	724.4549
157.10844	461.93637
175.1106	1581.4386
185.10229	1857.0103
201.10583	421.88022
230.12331	472.48788
254.14877	646.66217
255.11929	10072.853
268.1394	1244.9634
272.14508	9753.3604
286.14862	7799.1812
288.14044	1121.8604
357.21515	2249.885
359.14771	1446.7596
367.18149	1998.2886
368.17596	3281.3936
383.17651	1149.7916
385.19284	10220.521
454.19064	23632.283
472.19537	26609.371
486.20813	902.83923
539.2486	1079.2825
554.22076	852.73254
557.25012	1806.7997
567.25488	5829.9009
571.25195	4040.1128
581.25275	1277.6334
585.24701	2522.7903
637.19135	833.57758
654.27136	1831.083
672.26428	2944.0471
682.25787	1663.3676
743.31366	3166.032
796.31421	1663.1019
798.31671	1447.3427
811.4173	1415.2472
812.39258	17884.732
814.29364	7222.6152
820.32465	1858.0477
824.48804	1807.9021
826.39728	4802.6172
END IONS
BEGIN IONS
PEPMASS=870.55609
CHARGE=1+
TITLE=Label: J18, Spot_Id: 23274, Peak_List_Id: 24281, MSMS Job_Run_Id: 10266, Comment:
70.036011	917.29962
100.08421	60592.305
112.0592	5014.6875
129.08614	2419.8933
157.08081	868.841
175.09242	4312.8711
185.06961	1227.3518
199.1192	4217.3799
230.12334	1213.9868
254.11787	1459.0502
255.10773	22566.713
272.13345	34943.676
298.12415	1863.4442
300.14789	13763.339
368.16599	7346.7217
371.20361	2356.4014
381.1785	3319.6248
382.57315	1922.9277
385.18823	12585.263
399.18707	26641.801
454.17764	1768.9482
458.21271	2018.5986
466.17844	4710.8306
468.19003	38905.191
472.19092	14315.965
474.24545	2747.9814
484.181	4943.8286
486.19446	90893.188
571.23859	15824.262
581.24249	37684.313
582.54065	12978.854
599.25238	9849.5459
654.2486	2260.5708
672.25745	8574.3252
743.31549	6803.1641
753.27838	5661.6372
809.27679	14602.8
812.30798	6278.644
825.37976	7054.7065
826.3902	61337.004
828.30133	5790.5015
829.27594	4547.4565
840.41211	18453.422
842.34021	6509.3848
END IONS
BEGIN IONS
PEPMASS=940.52527
CHARGE=1+
TITLE=Label: J18, Spot_Id: 23274, Peak_List_Id: 24286, MSMS Job_Run_Id: 10266, Comment:
86.072929	155.81357
110.0526	341.65942
112.07259	270.84311
159.07661	586.81482
175.11574	890.78137
199.09322	139.48799
223.15855	197.67998
251.1425	1498.3971
255.13368	216.47502
258.11816	166.05011
259.14932	247.7122
276.12634	320.31006
311.11569	729.2771
356.16125	3153.8467
368.17834	263.25143
373.19135	1095.7877
387.2117	317.87592
389.22299	362.06882
405.17236	821.8634
415.19894	743.31989
427.1723	1184.9954
444.20078	791.96588
497.15335	1545.601
538.21625	636.49164
544.20837	2125.8833
552.21704	3655.4905
562.18683	897.94531
568.16437	998.62958
593.25891	1016.3951
613.22314	779.86804
630.22095	863.89081
637.28082	767.64307
640.24054	707.23193
665.27637	6048.9248
672.27893	1487.6602
690.27539	132419.28
785.27777	708.12213
794.30347	5068.0127
796.26477	589.74396
803.36389	11815.953
806.27466	640.19617
808.32831	695.2533
812.32404	3606.0217
842.3797	1773.8766
877.30115	868.85699
886.36475	959.31842
894.34509	938.19025
896.3421	2137.291
897.30847	1752.7192
898.25574	2310.9644
900.24438	1351.4915
905.30548	954.53156
906.45538	1797.3517
909.28162	832.77496
916.30591	1374.8943
END IONS
BEGIN IONS
PEPMASS=952.53406
CHARGE=1+
TITLE=Label: J18, Spot_Id: 23274, Peak_List_Id: 24292, MSMS Job_Run_Id: 10266, Comment:
175.09236	182.20473
223.14621	110.11433
235.09854	100.6267
251.12665	229.45613
255.15829	165.98802
263.12881	327.50964
264.12668	107.89203
272.20157	125.48891
302.11029	176.01727
387.2233	190.58264
401.1929	189.08408
405.14401	131.6096
415.22098	354.18066
427.1738	146.49043
444.24838	164.55475
544.17865	824.32861
548.22913	328.83252
552.21881	616.49335
563.23596	223.09926
564.20795	888.30237
570.27954	352.00156
582.27533	369.34235
604.216	243.51396
611.3197	234.60144
635.31024	238.95262
637.30396	260.82678
665.25958	1481.6129
677.25806	1496.8965
678.25836	654.12952
690.26489	9331.4297
702.25873	22355.959
794.32294	1423.6586
803.31976	1198.9152
806.3313	1109.8401
812.33392	964.15045
815.32562	2438.8457
824.31952	969.21094
870.33887	732.75909
893.25586	769.37354
896.27594	691.51837
907.42627	901.74493
909.26923	1119.1039
912.21558	737.12488
915.18561	773.68274
920.35864	1221.8527
924.29755	691.29053
926.19312	1365.4387
932.48761	874.90869
END IONS
BEGIN IONS
PEPMASS=958.58533
CHARGE=1+
TITLE=Label: J18, Spot_Id: 23274, Peak_List_Id: 24293, MSMS Job_Run_Id: 10266, Comment:
112.06239	250.22217
129.09778	121.72066
158.05182	108.74084
175.10156	384.10339
188.13545	225.3096
255.11966	755.8576
259.14478	255.36079
272.14862	843.91376
274.17715	164.00714
287.15137	434.90955
288.15329	225.45728
356.11972	156.08066
366.10065	176.17377
384.20517	156.10246
385.18802	413.87021
387.1983	143.5312
388.17258	849.79962
427.1611	150.42909
472.20584	774.12115
487.21835	1193.8822
556.20575	2394.6665
558.21875	379.88873
563.19055	515.10028
571.27039	709.88971
574.21283	3181.6399
581.2113	361.77213
596.16656	350.19833
632.20465	306.12292
659.30481	408.84262
669.29089	1491.2836
670.34558	728.38397
712.23999	664.02161
743.27966	3109.4448
802.26733	691.25726
816.26337	932.41748
822.25122	612.88214
825.30688	761.66217
833.20776	722.79224
834.22699	13568.399
843.25909	641.6994
862.64044	906.13416
896.26288	1028.2449
899.28674	948.82733
902.27148	964.30408
914.448	1824.2762
915.32318	2337.6709
916.28467	1893.8953
917.27673	1033.918
928.4942	1722.6711
929.30927	1004.455
932.28503	986.2641
END IONS
BEGIN IONS
PEPMASS=1021.5489
CHARGE=1+
TITLE=Label: J18, Spot_Id: 23274, Peak_List_Id: 24285, MSMS Job_Run_Id: 10266, Comment:
86.074211	809.54724
112.06527	820.18732
120.05348	328.87613
129.09381	367.37262
157.08797	356.3237
158.08287	343.65894
175.10474	5210.0835
217.05756	277.62177
219.10942	424.65573
255.1674	256.26938
256.16736	301.04147
305.14362	2192.3223
314.10245	842.83789
322.16354	1429.3254
332.08902	6115.3613
376.16617	1825.9695
393.18396	1923.601
403.17865	719.77942
417.15887	2426.0471
419.2897	1075.8354
445.15009	10557.346
447.1944	1840.3828
464.20618	2336.0596
516.1673	2632.707
531.31635	1335.7499
558.19904	7589.2344
560.23901	1941.2747
577.26752	3499.4617
587.18939	1776.0979
601.21924	725.12341
611.20801	837.59467
629.21515	7329.5327
646.27643	1916.4862
672.28522	788.85669
690.31476	39029.484
700.24963	2780.0522
707.28912	601.05847
770.31671	579.75415
772.28186	624.41205
788.289	1728.9293
805.31628	3850.248
832.27203	741.06726
849.31238	906.17023
852.37592	592.58447
862.36804	1613.687
895.224	7521.5698
906.38867	31566.076
912.24933	1420.1436
960.39941	3372.6724
962.32452	2224.9333
976.46899	2464.5737
977.42181	6977.6694
978.35492	1915.4855
979.33496	2573.0032
985.45496	1819.1107
END IONS
BEGIN IONS
PEPMASS=1191.6729
CHARGE=1+
TITLE=Label: J18, Spot_Id: 23274, Peak_List_Id: 24288, MSMS Job_Run_Id: 10266, Comment:
175.1022	302.63773
246.17113	170.59421
263.1214	467.40533
272.14801	153.19312
302.24469	143.75583
345.22446	278.03394
362.21985	150.28821
376.19424	1333.5316
387.11108	181.47035
402.24435	2596.5762
413.20206	131.85995
447.21609	425.54276
458.18063	406.74741
461.28754	443.09271
489.24802	717.01904
517.23895	3153.2058
522.23499	462.77136
543.30139	373.82846
560.25812	512.9483
571.22089	622.36877
585.24268	462.67078
615.29913	376.13416
632.25586	3505.6597
657.19092	389.14331
684.27716	787.88477
703.26062	4577.6685
720.25549	5661.8896
734.27185	595.45313
790.29205	644.94257
816.30914	3636.9919
821.24738	1986.4752
833.2536	1022.0576
846.29291	570.26013
847.30182	3566.165
854.15002	711.65894
918.36853	1629.0792
920.29865	575.37872
929.40887	4068.0693
932.3537	584.40515
946.33685	1769.1284
968.25677	991.37799
1019.3386	677.05072
1028.5084	616.45099
1039.2872	665.74817
1045.3905	490.64536
1047.3186	533.02411
1065.2913	726.84155
1096.3287	957.05963
1124.4958	942.10065
1129.4402	828.19928
1131.3087	1061.5123
1135.3888	747.79681
1148.4038	1992.5521
1151.3123	1183.8414
1156.4337	717.16028
1161.3226	730.62732
1170.6042	1834.1621
END IONS
BEGIN IONS
PEPMASS=1347.7819
CHARGE=1+
TITLE=Label: J18, Spot_Id: 23274, Peak_List_Id: 24284, MSMS Job_Run_Id: 10266, Comment:
72.054001	176.11699
86.067749	316.93427
112.06804	510.17004
129.0854	409.09702
157.08955	458.70337
175.10835	1189.0265
185.12007	146.86911
213.14084	145.28697
228.17848	144.42937
232.11577	204.58066
246.15617	503.81683
263.12631	602.29199
275.14462	993.84735
303.14563	903.58569
320.17004	614.9917
359.10043	455.56131
360.17581	438.38132
374.20859	480.99426
376.21695	760.01202
391.22321	585.36469
402.23892	2972.875
419.22397	1119.1224
504.2872	756.03705
515.25446	3010.3523
517.29053	732.00201
532.27753	951.64514
558.33057	4671.8076
600.36218	741.18488
617.36469	1422.9624
619.52496	644.703
628.32697	1570.5105
632.26715	1394.7174
645.33911	2414.658
673.32355	3209.0518
703.28168	2058.5923
716.36163	3118.0483
733.37683	3224.9966
734.37909	2888.8003
814.34198	3633.6748
816.37256	1715.494
830.35077	1966.5818
831.36407	48011.539
848.3963	2973.217
849.37	4526.231
862.55103	766.95764
874.38672	3446.894
879.56287	3212.6926
929.36035	7779.939
945.4129	2040.5466
946.37036	85450.523
986.34607	3010.0806
1003.3959	2044.7344
1028.4265	1130.3998
1057.453	4759.5229
1059.3646	792.27356
1074.4735	3048.0193
1076.3545	2040.2388
1156.5669	2082.1907
1173.5476	6449.1855
1175.4551	2665.8782
1201.5811	4484.1499
1202.5416	2849.4907
1210.9084	2056.9167
1218.6201	5847.2388
1219.5831	53399.336
1221.4647	15763.866
1287.4487	1500.2075
1289.4553	838.7757
1291.3242	1254.2834
1306.5078	1770.8878
1308.3105	2277.0747
1312.6403	3684.7881
1313.6495	947.35596
1321.3679	892.12048
1323.5104	1357.2899
1324.488	841.63818
1326.3484	1810.299
END IONS
BEGIN IONS
PEPMASS=1572.847
CHARGE=1+
TITLE=Label: J18, Spot_Id: 23274, Peak_List_Id: 24282, MSMS Job_Run_Id: 10266, Comment:
86.072624	638.3078
101.05173	1254.1373
112.06806	2569.5642
129.09529	1197.2772
158.07368	442.03091
175.10548	12833.401
215.09969	807.05743
228.12956	487.71408
232.13902	501.98886
242.13744	866.48029
259.13614	1302.5364
276.16992	2684.949
343.16882	12183.985
357.17535	689.34204
372.21085	1832.8031
374.14188	1122.0083
389.25516	7853.3589
414.1857	1072.1965
439.23859	805.15167
442.23077	744.59357
456.24191	10988.075
459.22284	707.86395
470.20181	944.98273
487.20102	2024.2626
501.25	977.67383
518.27362	4023.4602
529.229	1008.7027
569.29901	4620.1084
600.27838	1315.808
616.26038	1894.0345
631.34851	4242.5786
641.31409	919.50079
656.32867	1735.7512
711.34235	1492.1871
728.34344	7365.5112
745.37756	2978.335
758.36017	1302.8094
784.3714	1288.9772
800.37653	1057.3141
801.41199	1538.1843
802.38452	122320.66
812.32928	1231.0045
828.35388	1803.2847
842.37567	1212.4971
871.39136	1375.0054
897.35907	1014.3263
899.38733	3661.0869
900.36609	3813.8491
917.39636	9170.6641
925.35876	995.74921
942.40656	1541.8304
986.42682	1195.3884
987.38647	1117.3889
1004.417	6403.1567
1055.4263	4158.438
1079.4698	510.6662
1100.4469	1422.2046
1117.4819	7068.3047
1127.4253	715.3996
1167.4573	1153.4564
1169.572	571.87451
1184.5205	564.77765
1186.4783	381.37057
1188.4293	447.06598
1213.5469	416.23694
1230.5886	7007.3813
1358.6829	3760.9531
1360.5718	1121.7579
1403.4906	3605.7554
1405.375	767.16138
1417.5618	811.62061
1420.4834	764.36084
1439.7502	1421.6184
1440.7375	593.73871
1445.5779	977.22284
1457.8055	46526.539
1459.651	15097.961
1461.5551	2731.0166
1511.8115	3271.0122
1512.71	6880.7012
1515.4937	3373.3521
1527.8073	3847.947
1528.8566	3690.9043
1529.7236	6378.3247
1531.5798	5559.3999
1542.8647	2674.5803
1543.6915	2241.2822
1545.5464	1650.5328
END IONS
BEGIN IONS
PEPMASS=1840.0367
CHARGE=1+
TITLE=Label: J18, Spot_Id: 23274, Peak_List_Id: 24295, MSMS Job_Run_Id: 10266, Comment:
112.04707	103.63942
175.11124	239.82077
286.12546	165.6362
456.25119	105.25045
501.36282	187.30334
664.29913	189.2003
681.35638	436.03156
711.41376	129.66948
729.46027	280.73712
729.70789	131.58855
792.47845	193.14445
793.5979	127.75347
802.59351	215.26622
809.48022	3472.4011
840.40265	144.27342
857.46698	1271.2673
908.37451	129.99438
934.4837	121.29681
994.48187	236.98244
1004.471	174.92827
1012.5843	138.47289
1031.4465	147.31107
1054.668	174.77083
1096.4885	221.81453
1097.6256	242.058
1118.808	222.58163
1124.5656	2364.519
1129.7009	218.967
1172.5865	840.8894
1173.4854	278.44089
1193.6675	215.44344
1201.5588	265.55853
1215.4039	202.85022
1239.5109	386.91092
1270.5068	210.91025
1287.6459	268.67484
1288.5018	207.45502
1294.6008	193.40399
1314.5189	210.58832
1367.5845	188.46373
1370.6494	203.84517
1371.4926	329.384
1410.5072	144.46034
1455.7527	339.14069
1457.6941	141.41028
1499.6234	253.17429
1529.4597	172.02028
1541.6173	627.09979
1555.8596	384.14648
1578.7224	505.72433
1587.5967	406.74414
1715.6189	8800.1221
1736.7198	1580.7988
1751.7461	1128.9482
1783.559	1408.6833
1785.595	4041.8191
1791.6753	1026.6772
1794.7156	1022.3657
1799.6681	4524.7466
1802.5674	1280.3564
1810.5443	1156.0526
1814.6439	1249.603
END IONS
BEGIN IONS
PEPMASS=1887.9968
CHARGE=1+
TITLE=Label: J18, Spot_Id: 23274, Peak_List_Id: 24289, MSMS Job_Run_Id: 10266, Comment:
112.07514	182.74445
129.09836	197.69917
157.11383	103.96539
175.11348	904.65466
185.13672	112.97607
242.14995	220.97919
244.1752	100.20452
286.15704	245.89162
313.25214	232.02527
314.16147	144.45195
331.23126	485.03937
341.22897	160.56561
376.16772	149.97221
390.27643	131.81308
399.20529	139.49149
431.23404	157.84575
444.35226	240.12903
445.31	125.35046
470.28204	250.67874
501.34558	741.37701
527.35815	240.19196
532.20996	157.31668
556.43738	133.99989
598.27618	144.26147
615.31555	100.17578
710.38629	1350.7266
711.37506	511.1813
712.36066	329.45029
716.23621	236.33057
729.3999	2768.6563
809.49689	545.54913
809.79858	186.7785
825.48804	194.58266
839.49677	293.16879
840.46753	646.25916
857.48004	16151.02
866.52692	184.59415
867.54529	282.09006
885.48407	179.35808
889.42822	304.36734
954.56207	475.51279
955.50323	441.02527
972.45941	1096.2646
1003.5976	230.11765
1042.5774	263.22137
1059.5497	791.1709
1124.6769	520.94922
1126.4221	182.57634
1155.5132	455.97537
1157.5076	323.20123
1161.4565	946.70605
1166.5729	176.52081
1170.6041	486.73981
1172.59	9941.0879
1176.7057	184.89096
1180.5608	199.95004
1211.6912	328.56595
1261.5554	433.77658
1269.541	321.82071
1270.6182	561.3924
1287.5743	983.38727
1289.5673	409.42532
1297.453	284.40714
1308.7579	569.91455
1400.6373	555.79407
1418.687	1941.746
1419.5826	927.49725
1426.6581	360.92871
1556.1627	1587.7694
1557.702	410.32715
1558.9258	356.43121
1646.8401	462.77606
1819.7958	2126.0015
1824.8573	1614.1311
1826.7944	1087.4987
1827.7457	2659.3606
1830.6403	1902.59
1835.8612	1165.4357
1840.049	8064.4346
1840.6244	4358.9546
1854.7798	3107.2043
1857.4539	1493.1781
1859.8328	1344.6125
1860.62	380.60269
1861.0573	443.98462
1863.7245	1477.4805
1865.5592	871.10504
1866.829	276.58063
1867.9268	234.32899
END IONS
BEGIN IONS
PEPMASS=1903.9882
CHARGE=1+
TITLE=Label: J18, Spot_Id: 23274, Peak_List_Id: 24287, MSMS Job_Run_Id: 10266, Comment:
175.1104	327.94501
331.22241	100.60294
500.25494	107.45002
501.32251	298.1835
612.33295	206.2262
653.36462	821.71576
655.47858	291.30057
681.41345	168.48871
710.55591	216.74583
724.44598	142.00621
728.33734	226.98427
745.38745	418.77499
783.47791	216.987
802.45294	222.23909
809.45935	1655.1223
814.39362	173.12184
856.51965	161.76254
857.46869	3082.2712
873.46906	2955.3584
875.5307	243.61034
879.5658	332.21185
886.91772	151.41498
907.40826	215.25249
961.69684	164.29764
968.62183	127.94313
970.49109	279.89041
1004.5248	146.38023
1020.5469	218.32671
1053.4485	329.21713
1075.422	236.63913
1113.4828	391.83868
1114.5249	148.67488
1124.5902	1350.7838
1130.2833	277.99783
1172.568	1694.65
1175.3926	293.60953
1180.5397	138.37451
1188.599	1680.4602
1195.5184	537.32257
1244.4714	151.51752
1286.5785	397.34039
1313.6146	290.01071
1342.4972	155.05511
1360.7782	330.4325
1370.7009	606.19702
1371.6136	230.13875
1383.63	372.09714
1455.6393	440.23578
1459.9257	341.74216
1467.6198	329.99561
1503.5897	357.35269
1555.6106	623.30536
1611.868	540.62439
1791.7456	1934.0668
1814.8068	2222.6174
1823.9357	3025.8293
1839.052	2782.3352
1840.1042	32112.977
1840.9679	54065.602
1842.7996	27228.486
1844.6949	6861.2275
1850.7665	2225.2183
1856.014	5977.4463
1857.2084	2043.8419
1861.8911	1068.3444
1864.8434	1414.0236
1868.0662	1115.9636
1868.8818	808.58264
1869.8601	1038.8287
1870.9045	1741.543
1872.1757	752.00159
1874.6776	997.55444
1876.072	704.83691
1879.6625	1531.6896
1881.9366	5548.1089
END IONS
BEGIN IONS
PEPMASS=1919.9862
CHARGE=1+
TITLE=Label: J18, Spot_Id: 23274, Peak_List_Id: 24290, MSMS Job_Run_Id: 10266, Comment:
501.35211	175.80534
653.40186	295.30798
681.49078	122.51176
710.4856	127.42006
745.36377	316.56555
765.466	110.92609
809.52332	819.79565
814.39679	197.24884
857.64539	552.83356
859.55115	269.80972
873.49054	2183.1299
889.534	631.19928
972.62354	172.59451
987.52661	223.7543
991.62592	143.72797
1031.6653	113.62121
1076.515	239.85493
1085.6902	156.21078
1091.5117	165.69063
1124.5681	265.52292
1129.5125	306.03873
1153.5931	150.32822
1172.5728	172.01695
1188.6111	1631.7225
1201.595	131.01611
1204.6061	203.47935
1222.5768	174.74303
1287.6118	218.20071
1299.626	106.94179
1304.6084	118.35413
1310.8723	184.3779
1370.5287	100.50758
1386.5742	266.86017
1447.4941	302.62769
1450.595	460.98041
1627.7238	326.75504
1792.0382	8402.8887
1793.8767	4000.7437
1796.0903	7123.9795
1798.9844	1229.0898
1815.5531	1161.9075
1829.9022	1364.0879
1840.886	1606.9011
1842.7545	3203.5166
1856.1312	17591.248
1856.9904	25934.652
1858.8524	11530.308
1860.7266	5837.9614
1861.7098	1881.0504
1865.7689	3062.3022
1867.8439	2603.408
1870.8715	1009.8169
1883.6288	1055.4745
1885.7087	799.35016
1888.6385	1460.3387
1889.5439	1400.4215
1892.2002	895.87238
1897.1287	1932.4089
END IONS
BEGIN IONS
PEPMASS=2225.1643
CHARGE=1+
TITLE=Label: J18, Spot_Id: 23274, Peak_List_Id: 24291, MSMS Job_Run_Id: 10266, Comment:
72.074814	104.09706
181.72542	107.41161
417.28275	102.01909
418.29803	101.97856
551.30383	162.3047
664.45349	219.81262
679.49683	111.25494
779.52814	206.34668
780.41797	210.23117
802.78632	142.80751
805.61047	208.22107
806.44757	241.04665
845.63873	109.38489
878.4317	321.8183
934.50049	411.58942
991.60614	280.8533
1031.5962	197.70396
1032.4976	211.80299
1048.5719	397.62283
1105.554	1297.3979
1107.6699	228.62694
1113.8274	235.31554
1114.9833	335.78607
1120.5765	447.62888
1177.5085	282.37891
1182.8552	195.99498
1193.8488	210.36253
1218.5074	190.23537
1234.5784	1259.6791
1237.7615	210.55185
1333.8661	194.88504
1347.7118	1791.6216
1355.813	191.68547
1420.5985	353.01938
1430.928	175.3443
1432.9612	181.71654
1437.7155	212.71219
1442.874	534.03674
1443.8848	177.21986
1446.7714	2124.1919
1454.8939	2366.0107
1465.5774	173.95442
1540.019	285.92758
1544.7444	181.1926
1548.8016	863.12695
1549.6791	383.80606
1552.8073	464.20071
1561.7457	850.09851
1562.7526	524.46222
1566.5513	173.23581
1569.8488	296.96921
1651.0863	190.48654
1671.932	1153.8789
1673.0414	545.93494
1674.8632	482.4248
1695.8923	806.65381
1696.6814	517.63342
1772.8086	436.78656
1788.9592	738.63385
1807.7889	412.845
1808.8268	875.90082
1809.9669	598.57385
1847.8442	660.41333
1900.9222	1698.916
1923.0742	708.49219
1924.9358	1025.4441
1932.8811	640.07776
1933.7981	948.11945
1980.9017	309.45856
1993.9799	512.35522
1996.0413	395.89819
2043.918	364.46341
2046.7751	340.50272
2054.9951	374.39136
2064.8721	550.33118
2101.7327	563.89105
2104.7705	4589.8511
2109.9866	684.26782
2165.8867	1902.3538
2168.8816	893.33704
2175.009	862.26959
2181.7388	556.06329
2184.9446	1093.9113
2185.991	1032.1061
2200.8665	652.38953
END IONS
BEGIN IONS
PEPMASS=2257.2341
CHARGE=1+
TITLE=Label: J18, Spot_Id: 23274, Peak_List_Id: 24294, MSMS Job_Run_Id: 10266, Comment:
114.11401	121.89945
175.11795	414.7695
389.2973	119.2887
472.32898	101.4521
631.49115	182.0818
800.4621	142.315
801.44885	144.67592
802.47119	4775.3604
808.05713	144.5239
871.51917	110.71579
899.49152	284.69659
900.54364	249.29947
1004.5387	186.60219
1025.5282	100.9369
1062.6398	114.22881
1106.6801	129.80237
1113.5519	249.47543
1127.4175	111.08704
1140.6593	174.88797
1217.9258	139.89915
1230.6552	207.29396
1324.6731	117.53362
1336.6974	169.06509
1349.6864	161.33934
1358.7144	206.85049
1359.7379	146.81964
1373.808	116.84398
1420.0007	188.73895
1439.6642	151.75037
1447.7622	395.60654
1454.6545	1138.1901
1457.7153	4640.8271
1461.6765	216.63057
1462.9406	291.89224
1473.4781	183.6501
1484.6653	442.28406
1548.7838	388.25818
1559.6184	172.31932
1571.7253	439.07019
1572.7465	285.83121
1574.7643	400.88712
1582.74	187.97447
1651.6381	373.00958
1673.84	272.78943
1701.8656	116.81411
1702.7598	165.74011
1797.6948	145.66255
1810.9739	246.52863
1821.8297	276.88208
1842.6141	191.60251
1874.826	193.88109
1878.7041	206.63373
1922.9552	123.80315
1928.1267	349.35587
2003.7452	366.99933
2040.6782	212.93324
2044.0021	297.54706
2103.8647	664.22076
2119.7876	814.76984
2120.7546	982.35059
2128.3206	776.67072
2131.9355	1132.3754
2187.9707	588.29382
2194.1309	569.08502
2198.8433	1037.8009
2202.8142	636.27979
2210.1199	621.80505
2233.8787	650.64496
END IONS
