# Supplementary material for: Comparative proteomic analysis of a membrane-enriched fraction from flag leaves reveals responses to chemical hybridization agent SQ-1 in wheat
Source: Front Plant Sci. 2015 Aug 26;6:669. doi: 10.3389/fpls.2015.00669 (PMC4549638; doi:10.3389/fpls.2015.00669)
Supplement: Supplementary file 9 [file Data_Sheet_1.ZIP › Supplementary MS_MS data/spot 139.txt]

COM=Project: wsp, Spot Set: wsp\wsp01, Label: J19, Spot Id: 23275, Peak List Id: 22586, MS Job Run Id: 10265
842.52777	246895.13
856.54077	52423.563
868.53882	17318.826
870.55634	143572.34
903.53656	22254.205
906.5199	12192.526
940.48547	17367.15
943.54974	235125.84
955.54492	14934.045
965.51984	13150.958
981.50073	13229.262
1011.6533	6304.5757
1012.4901	17390.191
1021.5464	13020.056
1023.5353	8230.8574
1045.5819	24673.617
1059.61	7776.5166
1117.5831	3842.252
1135.6252	5213.812
1187.6752	5485.9629
1214.6747	10186.595
1309.7338	9501.7666
1340.7103	11698.031
1342.7247	479562.09
1358.7151	6717.0654
1364.7035	8185.2441
1365.6302	16459.734
1368.7362	19054.287
1380.6825	8256.3096
1390.6815	11612.167
1398.6508	81499.047
1406.6772	5116.8916
1407.708	17491.471
1420.6438	8381.1514
1423.7041	11805.102
1446.7638	5826.356
1458.7858	15113.01
1465.774	12464.327
1505.7085	3319.5308
1514.7324	4363.2847
1551.8776	2982.3
1572.8579	3249.1106
1617.807	5925.4375
1651.7899	7092.7285
1652.8096	5086.1475
1669.7892	220509.95
1681.7921	5239.3984
1690.7874	5992.6543
1695.8054	11450.985
1747.9084	4444.3403
1760.8944	6927.6841
1785.8566	9027.9424
1794.8475	5891.4448
1883.0032	18406.225
1924.9545	4702.8491
1940.9659	2672.0388
2075.1865	8458.7891
2108.0769	4178.0767
2110.9917	4069.1021
2136.9805	14203.128
2152.9863	9125.8584
2154.9873	194629.98
2156.5198	6099.0566
2168.9807	4425.4937
2170.9856	11958.385
2180.9995	5978.0854
2186.9783	15977.765
2211.1506	19210.113
2225.165	16597.795
2230.2385	7264.1895
2233.1711	4555.1875
2234.134	2368.7917
2237.1614	2765.7666
2247.1641	2783.7871
2249.1394	1937.0776
2251.1729	3910.0142
2271.0681	2880.1826
2284.2144	2030.3219
2663.4299	1867.1648
3338.8208	2552.9622
3667.9268	4513.5308
3684.9561	3217.3286
BEGIN IONS
PEPMASS=856.54077
CHARGE=1+
TITLE=Label: J19, Spot_Id: 23275, Peak_List_Id: 24302, MSMS Job_Run_Id: 10266, Comment:
70.041168	286.47104
86.073593	1416.3291
100.07825	268.4635
112.0687	1416.1577
129.09746	479.78406
157.09479	397.87659
175.09929	1958.915
185.10939	865.67834
201.11807	356.24139
254.12971	572.21411
255.11998	5806.1304
268.14301	852.56799
272.14215	6940.2373
286.14166	4849.3301
288.13562	1013.7542
357.19916	1370.7976
359.14877	1094.3022
367.181	1651.1406
368.17734	1979.3335
385.19647	6479.1567
452.17078	908.38898
454.19159	15270.278
468.20184	828.69788
472.19504	18798.031
540.18817	1312.7184
549.25446	802.41272
557.2558	961.61768
563.21533	613.65582
567.24011	3789.606
568.15283	1370.153
571.24921	2551.7671
581.23358	750.27936
585.255	1208.3986
793.28278	1572.0696
794.2865	1786.8026
809.38489	1671.9354
811.49225	1473.0294
812.41412	13408.364
814.29016	4127.0483
816.24341	2502.2888
826.44678	2091.3335
827.34906	2625.3533
828.24567	2232.0159
832.28894	2187.7917
END IONS
BEGIN IONS
PEPMASS=870.55634
CHARGE=1+
TITLE=Label: J19, Spot_Id: 23275, Peak_List_Id: 24300, MSMS Job_Run_Id: 10266, Comment:
70.036209	676.74731
100.08401	45736.582
112.05828	4170.6333
129.08736	1800.6094
157.08633	557.80548
175.09406	3843.7583
185.07979	910.10638
199.1151	2959.5444
230.11772	762.57208
254.13728	1049.4562
255.10783	17423.441
272.13165	27697.445
288.1239	1329.0477
298.11792	1719.9406
300.14566	9979.0977
368.16592	5075.7651
371.21426	2315.8713
381.18326	2528.3506
385.19144	8951.7266
399.18469	20511.033
454.1926	1393.3389
458.21881	1393.109
466.18143	3899.2085
468.18936	28789.865
472.19308	11049.223
484.19473	3446.2639
486.19687	68613.148
553.25403	2179.4878
571.24213	10930.709
581.245	26681.137
582.54108	8164.6494
599.25677	7532.4404
654.24634	1775.0771
672.26581	5873.5303
743.34094	3745.9944
753.30554	3364.1868
807.20746	2867.4536
812.31824	5301.752
824.4563	5005.4712
826.40637	42719.531
828.30133	13639.854
840.42114	12732.632
842.33325	6143.8013
849.2887	2525.6704
END IONS
BEGIN IONS
PEPMASS=903.53656
CHARGE=1+
TITLE=Label: J19, Spot_Id: 23275, Peak_List_Id: 24303, MSMS Job_Run_Id: 10266, Comment:
86.0774	136.25453
112.07045	234.58641
136.07344	199.91808
158.06404	180.77457
175.11761	1360.3706
228.16167	187.07207
232.15584	115.182
257.14038	107.6378
318.14709	2055.2046
327.12015	644.7511
334.07385	963.8465
343.20502	485.53537
384.29565	396.32242
401.32071	347.39566
403.21533	567.01471
431.20383	1879.4543
447.14328	764.16449
455.19373	1296.1234
456.1857	984.94818
473.19601	39995.855
476.33456	550.98291
506.21909	909.09778
528.24493	676.65039
534.12653	745.71588
564.30743	5323.9634
586.25281	4036.0215
619.21771	934.85938
629.26459	791.58789
633.18524	548.26837
644.23816	687.5459
713.92572	950.3858
733.30536	3604.7947
757.32532	1191.0326
804.35352	1404.5928
840.3139	1120.1334
841.26434	1202.3827
842.36584	2076.9695
844.29559	1197.9254
848.23956	925.12079
857.44061	1295.126
859.36353	1392.4724
860.27899	1314.5254
861.24188	1168.3888
862.23187	1442.8116
864.23535	2098.8567
870.42542	1539.3153
871.30542	2600.332
874.29224	1691.9111
875.29333	1844.4513
876.27551	1089.196
879.16248	1195.1904
883.27563	1763.4949
END IONS
BEGIN IONS
PEPMASS=943.54974
CHARGE=1+
TITLE=Label: J19, Spot_Id: 23275, Peak_List_Id: 24297, MSMS Job_Run_Id: 10266, Comment:
101.04456	11223.189
112.06055	3986.6731
129.08034	1741.5186
158.06966	2473.3455
175.09441	35350.168
186.09947	6494.2397
214.10017	14575.707
228.10487	2336.5276
231.11603	3535.427
242.11821	8370.1113
257.12897	4267.562
274.15588	8130.4678
325.10239	4238.1104
342.13022	70264.711
344.14764	10473.14
361.16931	12305.919
369.15131	3497.3342
370.15295	9399.2256
439.16068	3975.8799
454.16589	7672.7778
455.18173	35648.762
457.17944	4016.5688
472.17767	27835.955
479.18332	4818.0166
489.18701	15672.772
538.19049	4228.1982
566.18317	4478.1426
568.19879	5555.9355
583.20801	11127.21
585.22235	15058.278
602.24432	22189.012
635.19421	3936.7544
652.22125	9306.4941
670.22876	12076.67
695.24158	4666.5156
696.23615	2844.7729
713.26379	8818.3096
730.28821	13748.079
740.28473	4146.957
751.28735	3252.781
788.24402	2068.7847
797.29852	2370.2913
829.36267	8860.5186
839.36041	3882.5112
884.3429	3531.53
897.49255	4554.4634
899.41779	5949.355
900.34381	3103.5549
901.40479	6858.6567
902.32843	2675.0872
903.26581	4452.9331
908.41547	5112.6021
909.38757	5120.0732
913.42719	17631.236
915.3075	4045.5164
END IONS
BEGIN IONS
PEPMASS=1012.4901
CHARGE=1+
TITLE=Label: J19, Spot_Id: 23275, Peak_List_Id: 24307, MSMS Job_Run_Id: 10266, Comment:
70.044746	194.96365
72.064178	151.57066
86.069656	160.86275
112.06573	315.20999
129.08633	172.56764
175.10374	2048.5022
213.05719	231.19073
214.15395	184.00816
235.09204	160.24515
255.12389	302.5502
257.14954	230.95869
272.14926	361.0719
274.16168	298.40509
284.09283	918.95459
293.07541	405.72073
413.14911	209.49593
419.13824	488.50467
420.15677	288.93546
437.20093	394.57797
443.13885	278.63718
445.18939	252.83994
447.13458	812.13287
487.14929	576.74097
508.2121	8580.1768
518.20074	344.02509
546.15942	400.32272
548.17004	433.20865
558.1452	546.74127
576.13928	1245.3783
609.23846	344.67224
610.23083	430.64874
623.24255	364.83112
630.26331	332.72403
703.21381	2528.0435
720.23724	1732.6094
739.15826	883.43146
743.35333	608.69794
809.41962	512.30499
824.30188	851.88397
829.31317	555.0589
838.27753	522.87231
842.3385	1271.6918
855.47461	6205.6899
858.30219	1024.5332
883.35413	3992.2778
943.48608	1272.7133
948.42041	1515.03
952.46881	1189.8553
953.33386	1580.321
967.58398	1222.1282
969.60889	4737.0181
970.48401	5205.4902
972.34076	3699.8127
982.44781	1427.9865
987.24225	1081.0638
END IONS
BEGIN IONS
PEPMASS=1342.7247
CHARGE=1+
TITLE=Label: J19, Spot_Id: 23275, Peak_List_Id: 24296, MSMS Job_Run_Id: 10266, Comment:
86.077599	4565.3032
112.06995	13592.643
129.09962	5585.6978
136.0614	4169.5938
158.0816	2845.3462
175.10988	73052.883
201.11444	2033.9753
215.13008	6712.8101
227.16718	3819.821
232.16771	1931.7748
244.09203	2465.8662
299.13666	7147.8188
304.16422	26817.957
327.13351	22244.904
328.20505	12735.243
378.19467	7129.8984
384.14627	9494.4648
401.16638	28119.586
410.16345	29338.547
418.1933	13802.984
427.26767	6599.1348
428.17072	106792.26
489.21838	31156.443
491.26474	15188.945
513.24298	16552.785
515.33002	9811.375
523.229	51749.816
524.64087	17305.172
541.229	75708.406
573.2287	16582.088
590.25232	41926.828
626.30182	20180.783
654.29382	50031.914
672.27124	15055.621
689.29321	32109.846
699.28363	3500.0593
723.32257	3799.8167
735.34338	4511.2974
741.31427	5170.7129
753.34644	13168.063
785.3576	4817.77
802.36151	23765.723
836.36395	5310.5342
854.38586	6814.1035
881.37213	2322.9785
897.37695	2777.5881
898.40369	2199.4009
907.45172	3070.8264
915.44135	37650.578
925.40161	4862.7847
970.43982	3092.3738
998.48242	2899.2505
1016.4815	20810.436
1024.4561	1895.4487
1026.4799	1886.7814
1128.5046	1624.1161
1168.5566	1703.6193
1177.5104	3719.3018
1179.5651	11062.413
1181.469	4261.0811
1190.4022	1983.1808
1219.4801	2876.1067
1235.668	3999.6304
1236.5228	4468.6602
1254.6273	1911.8196
1257.4705	2543.5876
1280.6477	10482.508
1282.5563	3106.8589
1283.5253	7208.438
1285.4537	4038.3096
1295.6992	2812.6389
1298.701	169121.42
1299.5968	155433.05
1301.4609	43014.574
1303.3286	6136.7104
1308.6179	6935.541
1310.4763	4252.1143
END IONS
BEGIN IONS
PEPMASS=1368.7362
CHARGE=1+
TITLE=Label: J19, Spot_Id: 23275, Peak_List_Id: 24304, MSMS Job_Run_Id: 10266, Comment:
70.041443	149.74979
86.083733	175.75645
112.06349	405.81534
129.09862	250.31906
157.11188	121.14334
175.10258	2553.3076
201.11078	147.72694
215.10008	138.65314
232.11201	1213.8389
242.15192	146.44742
244.08801	124.67915
288.16824	388.85663
304.15695	666.28229
325.14084	562.57214
353.14447	604.08795
401.15771	625.48987
418.22821	294.99103
428.23459	346.27301
436.14917	565.11316
452.12604	445.5061
454.17184	2462.0688
456.2244	363.75247
472.19904	318.47809
489.22708	785.70715
523.25732	316.49591
539.19739	478.18463
541.25055	342.42676
549.25555	583.12091
550.63837	388.88849
551.29254	527.72272
567.2417	3082.803
590.24963	843.83636
654.26367	515.81024
672.31708	644.95264
680.28113	1690.3733
687.13641	372.45468
689.29553	466.00467
759.46429	360.56223
779.35687	686.73169
785.33893	433.03931
802.38458	587.94
810.29181	994.46155
827.31604	1073.9241
828.30463	427.56815
862.32697	390.8573
880.41864	317.4241
881.35693	317.15421
897.31543	432.26276
914.36237	408.18155
915.40503	1244.5303
943.42249	419.82513
964.51617	389.71143
985.45728	534.15381
986.3382	778.62653
1016.4559	785.19971
1164.6309	1455.4574
1179.5563	3125.4426
1195.3639	805.55988
1208.953	3366.1204
1209.6553	2962.0547
1210.6407	1525.5338
1213.3444	1218.3086
1215.326	890.685
1237.6134	997.41876
1247.5039	955.75446
1252.4927	899.52057
1302.7913	1257.9225
1306.5026	1896.6466
1307.47	1250.0322
1311.4915	1386.7355
1324.6663	5896.3428
1326.5178	4264.9941
1328.4092	2927.0486
1331.4159	2742.5747
1340.496	2621.022
1342.521	14822.833
1346.403	1452.7313
END IONS
BEGIN IONS
PEPMASS=1398.6508
CHARGE=1+
TITLE=Label: J19, Spot_Id: 23275, Peak_List_Id: 24301, MSMS Job_Run_Id: 10266, Comment:
86.07077	219.92012
110.052	1316.3014
112.05955	384.2981
120.06654	307.8111
129.08777	289.50311
167.08101	316.84827
175.10858	930.07208
195.07413	246.29149
232.11974	199.54523
235.12817	161.33968
253.09151	274.47156
263.09354	246.2462
310.10229	1279.7166
340.12115	234.23337
361.24615	776.69427
376.21732	289.38226
378.11353	1933.3431
397.14774	437.96652
411.16425	788.62933
423.17804	737.17163
450.13586	258.11954
452.2243	1472.9098
468.14835	1324.9263
473.25797	639.86871
497.20261	542.27942
525.18219	2181.1968
551.26208	511.00119
558.19635	1089.3942
567.23853	6588.4556
570.26862	635.33008
587.27094	655.23761
615.21588	1651.8835
638.23273	704.6189
695.25452	1807.567
702.49847	853.32574
704.27142	26155.893
728.25958	1216.286
743.30566	1743.2998
761.27722	42726.613
804.28833	7342.5054
806.34027	4383.9214
832.27765	9779.9209
849.30157	1140.3582
850.29175	852.49103
874.34454	18136.828
876.35114	1661.5801
947.29108	34835.648
953.4328	1617.3704
965.32672	1511.3787
1006.3346	3192.3367
1016.3343	3569.2942
1021.3992	29765.738
1034.3114	20622.389
1037.3181	1823.8905
1039.2844	2489.4417
1077.342	4634.6841
1079.3386	2395.9404
1087.3407	3111.4194
1088.4884	7085.9937
1105.3624	31723.229
1115.2101	4266.2515
1136.4371	10176.567
1224.4478	3454.624
1226.3241	3102.6951
1252.4615	23568.715
1254.38	2754.6514
1270.489	10892.93
1283.5647	13570.132
1285.4502	6529.9199
1293.5421	2100.418
1337.4709	2519.312
1342.5096	21596.068
1356.5164	2671.3171
1358.4553	3133.3147
1363.5232	2182.0903
1368.462	3121.0896
1371.4554	3245.1221
END IONS
BEGIN IONS
PEPMASS=1407.708
CHARGE=1+
TITLE=Label: J19, Spot_Id: 23275, Peak_List_Id: 24306, MSMS Job_Run_Id: 10266, Comment:
100.0709	101.39274
112.05849	322.68253
129.09138	171.84024
175.09657	1354.9698
181.10977	113.60844
199.08176	190.48479
214.14803	204.8481
240.17812	103.0965
242.16882	322.18869
284.15192	190.92606
294.1546	272.44327
304.15402	179.43936
312.16019	331.52444
361.20914	315.59988
377.17514	192.24203
397.11642	194.53157
405.14276	176.15579
415.16306	239.42575
432.21658	220.32858
440.20996	271.93698
475.26166	272.85287
518.30164	244.01097
525.24164	200.65727
535.28436	177.65556
546.19275	212.37263
552.1944	201.39989
553.31244	194.89522
563.21747	1435.1466
604.25574	710.90771
652.23962	291.9108
654.16003	205.90662
692.24896	388.78387
704.30646	401.12045
716.31604	293.48193
722.32629	235.88153
735.31085	348.29153
751.22766	227.215
761.50092	436.78915
766.25037	725.61542
810.28699	324.82318
838.21381	372.634
855.2757	705.23645
874.38934	388.14279
948.43262	564.34711
951.41113	354.84161
959.30359	513.86017
968.36053	684.09082
972.41779	368.52997
977.38867	574.31598
1013.4512	287.51056
1021.3987	356.095
1033.4193	601.75873
1046.2979	336.42233
1125.3308	414.88
1149.4938	341.36542
1150.3175	859.11633
1166.4594	1576.8912
1168.3546	433.25812
1179.4031	628.0174
1249.4225	373.8291
1252.4396	1179.1567
1254.4028	343.1044
1255.2775	975.02222
1257.4827	1213.6133
1342.7007	10615.441
1344.5481	6548.6738
1346.443	2205.76
1349.4635	1001.3499
1359.5739	1006.5543
1364.5409	1452.1161
1365.4095	3402.1768
1368.5062	1673.713
1374.5815	1006.5872
1379.4553	1911.8647
1387.3333	1100.3641
END IONS
BEGIN IONS
PEPMASS=1458.7858
CHARGE=1+
TITLE=Label: J19, Spot_Id: 23275, Peak_List_Id: 24310, MSMS Job_Run_Id: 10266, Comment:
112.07615	201.72495
129.09219	131.47163
175.10762	858.64911
287.16974	118.30284
304.17014	324.44812
305.19427	115.00423
327.10297	103.63042
328.24936	112.59071
361.23978	135.70593
401.1532	377.07938
415.19995	435.98068
416.25009	150.47939
418.17719	158.23073
443.19073	460.56323
489.24637	293.82855
544.21149	1178.6216
549.75562	161.86293
573.24823	178.52422
590.25739	208.41084
629.30176	164.22433
639.33124	312.81049
640.65521	204.95087
656.25854	175.42381
657.28412	2635.9915
659.33453	266.12985
664.56677	222.19159
671.34558	181.03897
689.30463	267.62006
690.32031	258.74408
742.38104	254.75186
764.24493	231.95328
770.33875	1692.5062
777.36499	269.92767
801.57458	180.33035
802.3598	406.14133
825.47314	197.53242
869.39404	530.88989
870.42261	224.52226
915.42865	495.26486
934.33777	181.33034
936.27234	274.42255
965.59149	191.03171
970.4234	415.84909
990.47015	266.75293
1010.2932	444.18353
1014.4226	360.32132
1015.3826	174.95815
1068.2463	271.9043
1070.1241	400.17596
1071.4573	206.82736
1072.4198	515.55414
1083.2947	1199.6503
1085.3461	234.35863
1096.2131	208.41618
1167.2294	205.42268
1179.5391	3976.1326
1198.4088	219.37056
1205.4725	447.05548
1345.3684	820.29443
1395.5311	766.89972
1397.5498	1747.0844
1399.4698	1517.9515
1403.4561	2676.6536
1414.8151	1842.6613
1415.6354	2906.636
1417.5326	1321.3044
1419.434	1361.4254
1421.4623	2312.9441
1429.6438	949.2486
END IONS
BEGIN IONS
PEPMASS=1669.7892
CHARGE=1+
TITLE=Label: J19, Spot_Id: 23275, Peak_List_Id: 24298, MSMS Job_Run_Id: 10266, Comment:
84.058952	256.1716
110.04891	3865.9055
112.06342	1439.4911
120.06324	762.52869
129.08633	2061.6775
158.08031	358.38208
167.08525	638.21429
175.10497	13575.129
195.0627	412.15125
235.10667	566.13446
253.08966	766.92194
263.11252	740.36432
274.09579	632.0097
290.14673	1824.3639
310.12817	1278.5339
340.13794	608.15405
378.13568	5678.6509
397.11011	817.5495
401.21368	1221.1909
411.17203	856.4115
418.24933	4932.2583
423.20157	779.46985
468.17816	1680.3788
497.22336	914.92261
525.17365	1954.4158
548.27136	1229.6801
558.19977	933.45386
565.29492	7166.958
570.30548	842.24756
581.23065	1046.1068
587.25317	799.91498
615.22327	1595.9708
636.32367	11975.609
705.34619	5947.4966
707.43604	2449.1418
723.34229	152377.95
801.30695	2708.0083
804.34204	4537.7563
806.45282	2931.4636
820.34167	3095.5269
821.32019	13617.082
832.3042	4006.397
838.34674	23004.52
858.30634	3711.5205
875.33612	2325.7607
876.34705	2036.3046
947.31927	14427.113
957.40167	2390.8601
958.35931	8059.8843
975.38403	17299.725
1006.3786	2768.7668
1015.3766	10732.775
1032.3966	19031.711
1034.3685	7892.1284
1036.392	2105.6113
1077.4299	2659.2632
1079.3723	1975.4448
1088.5796	3240.4436
1105.3785	8214.6133
1118.4501	3293.5476
1128.4346	2833.7092
1145.4651	17568.758
1196.67	2046.4767
1224.4478	2320.4065
1250.5444	2437.5474
1252.3766	5712.2524
1274.5964	3306.0693
1275.4877	6830.1797
1292.5432	227788.48
1296.4291	3818.9067
1379.5875	4850.1118
1389.4989	3213.7949
1390.551	10233.29
1392.446	5056.8286
1397.5946	4435.3066
1407.6085	13757.684
1409.4781	4893.9204
1495.6378	56403.199
1497.5043	25665.67
1513.6322	12487.201
1516.4209	5251.3687
1554.7473	87879.57
1556.583	45826.941
1608.7805	5914.645
1609.6537	11590.167
1612.5192	5671.8301
1627.7223	7710.9053
1629.5491	10015.555
END IONS
BEGIN IONS
PEPMASS=1883.0032
CHARGE=1+
TITLE=Label: J19, Spot_Id: 23275, Peak_List_Id: 24305, MSMS Job_Run_Id: 10266, Comment:
86.081367	113.09804
112.07419	248.30344
129.10146	105.86327
175.11246	1311.5176
283.11188	119.34198
288.17981	207.53706
328.19855	111.01017
359.246	219.84613
370.14682	291.96454
416.29019	303.70407
428.18863	133.69075
429.22784	184.08459
430.30478	108.1395
483.3064	175.31847
546.32684	107.10573
548.35242	127.99198
557.57318	102.11618
563.35266	427.21906
598.29688	506.38794
645.38977	210.63174
710.39825	5408.6157
713.51257	185.26289
717.30347	176.48453
723.5498	319.48401
738.35358	145.88467
745.34406	145.47658
755.42096	188.59509
808.41235	406.39908
825.4093	416.51608
826.48138	173.67348
836.44482	178.35039
875.3736	256.97601
927.58252	202.07051
938.52545	257.14151
946.41125	255.04282
950.58728	110.01542
955.48608	136.99217
975.4433	311.22238
1021.547	127.62341
1025.4847	539.05609
1026.5114	174.80736
1116.4723	145.53214
1153.5193	618.93927
1160.563	159.31316
1172.7083	359.25266
1210.4645	249.881
1220.4315	251.3237
1246.4034	144.27084
1290.5543	1065.2301
1292.6179	445.7612
1295.553	196.59772
1307.5881	2017.9539
1310.6675	285.34277
1339.4089	112.62849
1454.6665	1068.3059
1512.7614	449.12653
1537.7354	404.63245
1555.7748	6765.6958
1557.6605	3771.856
1654.7699	188.16147
1658.6399	342.1391
1793.6301	693.65356
1806.7842	914.99231
1808.6537	804.78418
1817.7146	754.70544
1821.743	1307.9836
1825.6851	1778.2687
1829.8207	878.86005
1838.9556	787.54944
1839.8207	788.04156
1842.6598	783.44128
1857.8678	712.83063
1862.5859	913.09631
END IONS
BEGIN IONS
PEPMASS=2154.9873
CHARGE=1+
TITLE=Label: J19, Spot_Id: 23275, Peak_List_Id: 24299, MSMS Job_Run_Id: 10266, Comment:
112.06811	3429.9175
129.09671	1487.1121
175.1066	15017.786
251.10211	1785.3962
284.13065	2464.1191
344.18466	2966.0459
359.18112	1436.9011
361.21771	186397.08
364.21448	1291.752
365.24704	1174.5277
371.2085	1816.5132
442.2309	988.47101
447.23499	1629.7733
458.22845	1514.9388
459.23672	3341.9697
465.24118	1699.0015
476.23947	4959.9785
515.24127	1337.5989
536.2771	1654.5
584.3139	1198.168
602.31097	1405.462
605.26019	1242.7749
608.24066	1079.8542
627.31085	15696.715
644.33948	15518.699
650.30701	1726.8457
699.32446	1055.5449
705.28461	1117.5253
723.30841	1776.1162
747.34485	1400.9519
765.34943	2868.5876
790.35754	7416.7051
804.34674	1202.2103
805.30743	1611.8729
806.44025	1565.9841
807.39124	9769.1602
822.30945	2304.3865
886.35321	1154.6273
903.47101	1009.9437
920.44678	7436.1206
957.40472	2059.2871
967.40485	1339.2406
985.37457	2164.3601
1054.4067	3907.2422
1066.5068	898.17212
1072.3741	3347.9373
1083.4939	8335.4063
1152.4674	922.8584
1153.5193	902.43298
1170.5149	7609.5083
1217.432	2237.3589
1218.5088	1023.3211
1235.4551	2465.571
1331.5168	1816.9813
1333.5674	5908.0117
1348.5328	2794.1057
1360.6344	1130.3749
1372.6399	2074.0337
1373.6327	1527.562
1388.6271	8581.7393
1390.5809	233415.39
1394.5704	4516.7881
1396.6895	1298.6147
1459.5792	2891.8894
1470.5645	1845.5518
1486.6823	903.03827
1487.5913	6486.5122
1488.5848	4278.9438
1505.6084	24495.24
1515.6564	1201.3818
1585.6116	2602.907
1602.6187	9568.1338
1605.5253	1124.9186
1619.6401	6980.4941
1621.6138	1309.0333
1672.6904	2666.7705
1686.7795	2242.7751
1688.7356	1652.6003
1690.7086	135348.67
1693.6058	30023.135
1771.6833	1059.0853
1787.627	930.83038
1788.7529	4602.8496
1790.631	2494.6951
1805.7684	5644.8931
1807.668	2957.4438
1904.834	3136.2158
2003.7124	1151.0118
2033.0107	1246.073
2068.8054	1383.8699
2092.7598	1535.5817
2095.6689	1596.4865
2099.8645	1616.1288
2100.7644	1680.5281
2114.762	2313.8071
2117.5996	1446.2501
2124.8948	4638.1167
2127.7954	2686.2964
2129.6536	2047.8765
2132.8022	1427.5713
END IONS
BEGIN IONS
PEPMASS=2186.9783
CHARGE=1+
TITLE=Label: J19, Spot_Id: 23275, Peak_List_Id: 24309, MSMS Job_Run_Id: 10266, Comment:
112.06734	586.08417
129.1044	187.59892
175.11366	2282.4214
260.14398	339.89352
284.13101	173.90468
361.23889	2899.677
373.23492	174.9695
375.2092	361.93265
376.19281	1326.4423
391.20862	139.00085
393.21518	5411.3125
447.21872	148.85881
491.21024	279.31433
508.2041	386.52188
519.25635	175.18536
536.23126	167.90887
537.3009	132.30229
562.23419	166.25058
642.4162	211.75194
644.46686	302.56567
659.31805	1112.6122
666.29517	128.58028
676.3363	889.66479
759.42102	153.30841
779.56036	180.69749
805.37994	194.34088
806.54657	178.54648
807.42651	154.72571
822.31366	487.7861
839.39294	627.83771
949.41205	143.73865
951.591	146.77588
952.52789	266.23975
954.40027	149.4187
962.35779	164.66644
985.28546	158.90788
1055.4121	219.81398
1072.4656	165.70496
1080.3118	220.63794
1115.5208	405.33002
1120.2382	157.39766
1170.707	287.33401
1173.4686	142.11041
1195.5024	217.08743
1202.608	658.50507
1244.8158	202.82918
1365.5592	645.22607
1390.6239	958.8606
1392.6827	605.68652
1394.5618	632.59155
1404.5812	466.06348
1406.671	512.35132
1410.6371	562.09265
1418.6736	442.29343
1422.5632	13444.19
1427.6906	603.98541
1428.6108	424.28601
1488.7131	419.46927
1492.5245	246.03589
1493.6322	244.28014
1505.6995	486.89163
1507.5679	229.08781
1520.6455	282.71405
1523.5781	290.74051
1537.5679	1558.7441
1617.9126	364.08218
1634.6306	886.39282
1652.7874	262.32446
1688.8359	539.46454
1690.7587	1415.2518
1705.598	483.65161
1712.5463	496.70258
1722.7061	8173.7705
1725.5804	1446.7163
1729.6404	451.26843
1815.6489	738.22284
1819.6853	660.5882
1832.5404	726.07513
1833.6547	479.15125
2005.835	624.0882
2019.6943	655.60223
2020.8783	486.61401
2025.8499	806.60748
2036.6267	1804.0223
2043.8444	341.44263
2053.0991	1313.7971
2054.033	2203.9785
2054.915	4733.7407
2056.7551	2334.9829
2122.0398	1430.3135
2126.6902	1291.22
2131.8691	1394.4883
2133.6665	1107.0392
2140.5356	1469.696
2148.7029	1277.953
2153.6931	3028.3748
2154.7949	4748.7876
2157.748	1052.4622
2159.8145	1358.7211
2163.6118	2165.5764
END IONS
BEGIN IONS
PEPMASS=2225.165
CHARGE=1+
TITLE=Label: J19, Spot_Id: 23275, Peak_List_Id: 24308, MSMS Job_Run_Id: 10266, Comment:
175.11261	188.58997
361.24567	371.04764
393.19608	105.82668
437.21848	101.82893
779.43219	152.13838
805.44586	353.39383
878.47107	199.46336
934.46594	230.66035
991.55463	165.9942
1048.5415	415.06946
1105.5751	1810.2472
1113.7687	415.00467
1115.9673	210.2148
1120.5509	349.80054
1177.5054	104.54048
1184.7177	184.41728
1185.66	128.32747
1199.7891	284.8168
1222.4086	170.30988
1234.5852	890.62805
1291.5426	199.57506
1345.6318	169.47537
1347.6768	1184.4226
1390.6638	476.65024
1420.7253	368.0701
1421.5785	418.24063
1437.6199	260.42709
1446.7274	1843.9117
1452.8328	376.36392
1454.8606	1191.6411
1456.6221	229.20479
1515.6167	163.49454
1518.9398	275.9989
1548.6549	1154.8037
1558.9493	471.04465
1561.744	1735.8806
1569.7555	497.6741
1671.9111	1993.5403
1674.8423	329.94186
1691.7166	417.73502
1695.84	818.10748
1696.714	520.12415
1721.8131	363.74026
1763.7068	363.09763
1771.9838	366.04108
1787.9598	292.79819
1789.7885	356.32123
1809.8875	404.78601
1883.8063	443.37689
1900.9403	1292.2925
1917.4015	416.31784
1922.9218	942.78778
1933.807	799.1037
1949.0669	427.24796
1984.1918	442.79303
1994.2109	402.89285
1994.8994	786.51062
2036.9445	530.90204
2046.6846	433.75668
2066.0422	767.68237
2104.7986	2750.9033
2154.9482	1324.9031
2161.8677	1012.3257
2164.8806	771.14948
2168.0293	869.93488
2182.0063	1345.3246
2185.9243	1449.1774
2187.7981	1278.1401
2193.9917	946.68115
2200.7573	1474.078
END IONS
