# Supplementary material for: Comparative proteomic analysis of a membrane-enriched fraction from flag leaves reveals responses to chemical hybridization agent SQ-1 in wheat
Source: Front Plant Sci. 2015 Aug 26;6:669. doi: 10.3389/fpls.2015.00669 (PMC4549638; doi:10.3389/fpls.2015.00669)
Supplement: Supplementary file 9 [file Data_Sheet_1.ZIP › Supplementary MS_MS data/spot 14.txt]

COM=Project: wsp, Spot Set: wsp\SQL2013-1-15, Label: A17, Spot Id: 21072, Peak List Id: 18755, MS Job Run Id: 10233
807.45081	91220.016
811.42902	71562.914
827.41864	41139.625
833.46124	16532.814
842.52557	65752.922
856.53326	11804.85
870.55695	31023.543
940.48578	24089.615
942.48621	11414.733
995.61523	16689.795
999.61267	38637.871
1023.5283	7808.4771
1037.5183	8601.6357
1045.5972	9660.7656
1102.6548	49603.207
1104.6108	7702.1377
1124.5466	7542.8105
1132.5493	28422.604
1151.5748	159209.55
1156.5562	14096.008
1167.5566	69500.742
1179.6002	17727.557
1252.627	19272.102
1260.6511	7631.6699
1265.6134	23696.068
1287.6271	8479.9697
1288.6078	8156.1909
1307.6823	13832.499
1328.6887	10849.365
1363.6055	17143.475
1373.5952	10457.619
1379.5948	9536.2246
1389.6007	9644.5166
1414.6963	9063.9785
1429.6941	17797.477
1431.7358	9403.3984
1433.7831	6624.6128
1445.704	5895.0957
1457.7263	5674.2754
1459.7151	15062.435
1463.8042	51001.422
1491.7524	5721.9067
1515.7705	24788.582
1547.7549	4293.1094
1601.8341	4682.0679
1630.7849	22712.496
1646.8527	3261.5076
1652.7992	6164.5186
1681.8528	3838.8406
1697.8284	3881.0308
1747.9106	23361.42
1763.9049	13578.34
1773.8704	3426.4973
1780.043	7167.4761
1786.9106	3230.1836
1821.9226	34608.699
1838.0422	6076.9365
1849.9504	4876.0024
1882.9924	17406.738
1909.9222	35587.75
1910.9602	27775.639
1918.0037	10834.893
1931.9196	8126.0522
1954.0648	7290.8838
1959.0599	69593.586
1975.0355	32006.063
2028.9646	15187.256
2062.0596	3545.5791
2072.0986	3095.9424
2075.1729	16326.528
2079.0869	4124.2378
2080.0442	12204.322
2097.1167	3113.8938
2211.1128	2832.9868
2645.3213	3741.0151
2691.3157	3951.926
2693.2732	41176.262
2709.2625	5149.3877
2721.2949	3848.3662
2725.2739	2540.8948
BEGIN IONS
PEPMASS=807.45081
CHARGE=1+
TITLE=Label: A17, Spot_Id: 21072, Peak_List_Id: 19083, MSMS Job_Run_Id: 10234, Comment:
175.10332	786.27271
245.09923	211.8997
262.1225	219.07614
344.14349	407.05124
361.17612	223.10742
376.14133	702.52228
415.18091	358.35699
432.19254	393.23767
447.16339	1942.0016
489.17313	206.07442
518.22723	260.97043
546.21625	357.00818
562.23956	250.76636
579.24463	11035.492
606.33899	270.33472
776.3703	407.0976
END IONS
BEGIN IONS
PEPMASS=827.41864
CHARGE=1+
TITLE=Label: A17, Spot_Id: 21072, Peak_List_Id: 19089, MSMS Job_Run_Id: 10234, Comment:
673.18976	476.15146
736.35132	3522.563
738.24078	325.27182
742.31628	1406.4015
763.39514	24205.723
765.27313	1852.9581
767.54364	9990.7188
807.31256	355.1427
END IONS
BEGIN IONS
PEPMASS=870.55695
CHARGE=1+
TITLE=Label: A17, Spot_Id: 21072, Peak_List_Id: 19094, MSMS Job_Run_Id: 10234, Comment:
486.23517	209.62482
827.34851	334.67032
842.42816	243.18021
END IONS
BEGIN IONS
PEPMASS=999.61267
CHARGE=1+
TITLE=Label: A17, Spot_Id: 21072, Peak_List_Id: 19090, MSMS Job_Run_Id: 10234, Comment:
272.17819	327.16638
419.2316	222.43205
564.33722	205.30759
581.33093	378.71042
629.31915	283.42972
728.38647	221.62798
956.45367	218.4306
957.39905	243.89565
971.39783	260.76825
END IONS
BEGIN IONS
PEPMASS=1102.6548
CHARGE=1+
TITLE=Label: A17, Spot_Id: 21072, Peak_List_Id: 19087, MSMS Job_Run_Id: 10234, Comment:
792.34534	291.12268
974.58942	1638.2516
975.47638	876.87683
982.95605	1116.6439
1045.4624	244.39206
1060.5217	381.76587
1067.5311	259.70081
END IONS
BEGIN IONS
PEPMASS=1132.5493
CHARGE=1+
TITLE=Label: A17, Spot_Id: 21072, Peak_List_Id: 19095, MSMS Job_Run_Id: 10234, Comment:
1088.6898	232.28735
1090.3741	301.00525
END IONS
BEGIN IONS
PEPMASS=1151.5748
CHARGE=1+
TITLE=Label: A17, Spot_Id: 21072, Peak_List_Id: 19082, MSMS Job_Run_Id: 10234, Comment:
175.12273	968.79767
305.17749	287.12045
322.20038	911.48633
360.16449	914.97369
419.20059	711.979
436.23425	1406.3569
505.19687	207.09627
548.24756	222.34081
565.25037	239.72055
605.25922	364.39896
622.26215	309.18903
645.23865	280.09406
662.25153	939.96692
679.29016	563.98523
716.31451	335.54099
775.33301	694.85248
792.37085	4431.6338
830.3313	263.52972
922.40735	215.20178
1088.6388	239.91962
1089.5024	1288.3499
1092.5962	484.24023
1093.6838	249.89877
1109.7394	260.59909
1110.4209	943.56201
1113.2321	418.80832
1119.7224	380.39734
END IONS
BEGIN IONS
PEPMASS=1167.5566
CHARGE=1+
TITLE=Label: A17, Spot_Id: 21072, Peak_List_Id: 19085, MSMS Job_Run_Id: 10234, Comment:
436.23593	288.89523
792.36737	757.13849
1076.6553	3817.3501
1077.5244	3534.0259
1079.4106	436.17068
1082.5093	2860.0093
1103.72	24644.043
1104.5745	15413.443
1105.4738	7836.1172
1107.7286	16696.35
1109.6333	3800.1616
1125.5818	469.38174
1141.0081	400.85941
END IONS
BEGIN IONS
PEPMASS=1463.8042
CHARGE=1+
TITLE=Label: A17, Spot_Id: 21072, Peak_List_Id: 19086, MSMS Job_Run_Id: 10234, Comment:
650.39575	218.94937
748.39459	526.34052
758.44104	530.99658
764.40961	204.07745
765.41791	235.9066
862.42792	4035.9475
1102.517	260.05405
1119.597	562.22345
1335.8689	1633.2688
1336.7019	2082.0791
1338.5964	257.46234
1344.1516	1730.8171
1407.605	233.45105
1420.0332	409.8699
1421.8007	280.6828
1422.7228	228.6275
1423.6039	648.06842
1430.6908	355.14822
END IONS
BEGIN IONS
PEPMASS=1515.7705
CHARGE=1+
TITLE=Label: A17, Spot_Id: 21072, Peak_List_Id: 19096, MSMS Job_Run_Id: 10234, Comment:
1454.7404	252.61415
1458.6744	293.31296
1472.7469	258.2966
END IONS
BEGIN IONS
PEPMASS=1821.9226
CHARGE=1+
TITLE=Label: A17, Spot_Id: 21072, Peak_List_Id: 19092, MSMS Job_Run_Id: 10234, Comment:
589.375	616.61737
718.4325	296.82242
904.48816	4629.2422
1116.5635	350.86133
1325.6149	249.48311
1761.8889	2652.7507
1766.0138	1310.2677
1778.4326	779.61029
1779.1868	350.99609
1779.9801	445.09698
1781.8342	846.64679
END IONS
BEGIN IONS
PEPMASS=1909.9222
CHARGE=1+
TITLE=Label: A17, Spot_Id: 21072, Peak_List_Id: 19091, MSMS Job_Run_Id: 10234, Comment:
616.38373	890.1806
665.30438	237.59247
744.47052	1507.6831
759.79242	238.04227
857.5509	2178.1313
938.49329	217.65256
972.57068	740.8454
1053.4359	455.6669
1132.594	1177.6746
1166.5284	376.76321
1245.728	757.29169
1247.619	216.01468
1294.6599	258.03476
1392.7571	643.37848
1449.6978	249.30977
1535.7965	315.22012
1664.9564	512.68127
1782.926	359.61169
1790.3352	301.92664
1796.0975	1233.646
1797.9863	574.58203
1803.5591	822.44696
1819.144	467.97156
1850.8641	325.9407
1854.0308	465.51526
1865.9703	545.82007
1870.8944	227.9081
1883.9561	486.23123
END IONS
BEGIN IONS
PEPMASS=1959.0599
CHARGE=1+
TITLE=Label: A17, Spot_Id: 21072, Peak_List_Id: 19084, MSMS Job_Run_Id: 10234, Comment:
175.13646	272.19888
402.25754	290.9404
419.27579	462.63889
473.29126	223.18936
490.35495	358.07089
499.27667	354.74887
594.35303	404.52887
612.3761	345.92343
660.45306	420.53284
725.44849	851.92517
743.49194	232.22591
761.49207	290.83499
818.50342	512.04669
856.49225	522.02026
919.58673	258.33807
969.58807	617.40039
990.57672	348.09293
1103.674	404.50394
1234.7271	299.88681
1291.9882	251.53894
1633.0171	687.56079
1748.0811	737.54059
1844.4694	10142.547
1845.281	5099.0474
1846.118	10850.777
1847.9589	2370.4338
1851.6925	11358.011
1853.5746	7248.7046
1867.8619	633.92841
1901.0055	784.24286
1911.2212	3011.3027
1912.0319	3053.5313
1915.6683	1057.4609
1916.5549	1202.1365
1918.0514	1216.8547
1918.9773	646.1615
1920.8501	824.5849
END IONS
BEGIN IONS
PEPMASS=1975.0355
CHARGE=1+
TITLE=Label: A17, Spot_Id: 21072, Peak_List_Id: 19093, MSMS Job_Run_Id: 10234, Comment:
639.49695	799.53748
710.54303	295.96027
878.61121	689.0177
1046.6678	1274.6053
1103.682	213.91541
1175.7292	262.94623
1256.7046	298.64923
1347.8092	243.52827
1476.8768	229.97298
1796.3658	526.50037
1797.1586	485.63782
1798.0543	260.39584
1800.317	430.48294
1803.718	568.31628
1804.6549	484.28824
1818.3112	271.08124
1831.8815	225.62343
1843.8438	320.91183
1860.6145	1219.1432
1861.3418	485.68094
1862.1934	750.06982
1863.0754	939.48376
1867.7324	1516.1385
1869.5958	780.89966
1911.6342	6913.7354
1912.395	6340.7021
1913.2524	6626.0088
1914.0513	3339.875
1917.2122	3417.7329
END IONS
BEGIN IONS
PEPMASS=2693.2732
CHARGE=1+
TITLE=Label: A17, Spot_Id: 21072, Peak_List_Id: 19088, MSMS Job_Run_Id: 10234, Comment:
534.3941	220.66162
720.49261	888.08044
1015.6962	365.73679
1037.7111	227.41599
1184.7198	249.92654
1281.7827	263.78714
1551.9318	504.6839
1611.0153	532.91376
1737.9871	569.80273
1839.1168	533.13342
1840.0178	875.47534
2122.3206	234.20563
2123.1196	657.24512
2193.3228	358.8884
2194.1775	375.23059
2259.322	386.18503
2266.8208	347.41125
2290.2776	339.11273
2307.6211	1210.3282
2308.4905	833.47424
2309.2861	1028.5198
2310.1792	664.08643
2312.0017	208.6006
2332.6182	413.64749
2333.4485	492.27731
2334.334	344.03287
2335.2273	553.64362
2628.2832	579.55103
2642.3193	636.86938
2645.3357	5500.8926
2649.8135	1476.3694
2653.0471	1536.8894
2655.1934	301.47098
2661.6831	431.37955
2667.7693	738.58307
END IONS
