# Supplementary material for: Comparative proteomic analysis of a membrane-enriched fraction from flag leaves reveals responses to chemical hybridization agent SQ-1 in wheat
Source: Front Plant Sci. 2015 Aug 26;6:669. doi: 10.3389/fpls.2015.00669 (PMC4549638; doi:10.3389/fpls.2015.00669)
Supplement: Supplementary file 9 [file Data_Sheet_1.ZIP › Supplementary MS_MS data/spot 140.txt]

COM=Project: wsp, Spot Set: wsp\wsp01, Label: J20, Spot Id: 23276, Peak List Id: 22587, MS Job Run Id: 10265
803.44623	3407.4229
826.51709	3642.9053
841.50616	3444.6345
842.52814	122745.88
854.53223	4218.2202
856.54181	26502.641
864.50568	4492.8525
868.54077	9313.9346
870.55731	76893.563
940.48718	6122.7729
958.58905	4665.2246
1005.5762	15027.693
1011.6563	5244.0933
1012.4928	3223.3389
1023.5326	3440.0278
1027.5608	3486.8823
1045.5875	12153.983
1088.6602	5592.8467
1127.5906	13810.652
1149.5748	3319.1362
1161.683	59987.695
1187.6807	12160.008
1201.6833	29779.953
1223.6686	7387.9897
1229.7135	3551.9192
1239.6499	2684.3735
1243.6776	2209.9871
1277.743	2311.4951
1328.6901	3921.2883
1338.8409	3505.489
1341.7528	3618.7034
1357.7899	2312.1204
1365.6105	2564.4148
1413.7717	3242.1692
1422.7316	4265.3096
1436.752	1464.725
1493.8024	3971.6143
1501.8953	2058.6799
1623.9132	2148.2354
1676.8384	2462.3003
1760.9086	2151.9219
1774.9551	1878.068
1794.8373	3006.3152
1875.0264	6958.1016
1882.999	9764.25
1891.0197	12783.956
1897.009	2683.3574
1913.0051	4958.4873
2060.0508	4402.0332
2075.1909	7421.4731
2153.0847	1701.285
2211.1477	7817.3511
2225.1641	6676.3921
2230.2512	3550.5186
2233.167	4140.0479
2237.1609	1886.6875
2273.1726	3033.2578
2291.2327	34154.434
2313.2085	21219.629
2319.2478	3738.5288
2329.1848	4304.3315
2341.2371	3370.0542
2447.3159	2612.7939
3257.7891	5522.9121
3279.7439	4380.5327
BEGIN IONS
PEPMASS=856.54181
CHARGE=1+
TITLE=Label: J20, Spot_Id: 23276, Peak_List_Id: 24315, MSMS Job_Run_Id: 10266, Comment:
86.074722	1849.3739
100.08592	436.64453
112.06857	1024.8927
129.10086	470.83353
157.09767	420.26465
175.11179	1069.3489
185.10748	1324.3502
201.10474	242.4073
230.12524	314.48618
254.13556	324.52515
255.12112	6402.8369
272.14542	6140.6489
286.15469	4827.8228
341.16736	793.88263
357.18762	1288.5601
359.19705	964.17029
367.17148	1477.63
368.17703	2312.4131
383.1712	832.84497
385.19498	6566.6968
444.20932	1201.0137
454.19617	15159.907
472.1955	16867.109
474.23526	754.57678
539.23895	816.54932
557.24451	1512.516
561.19177	708.10999
567.24164	3267.49
569.24377	745.25641
571.25085	2956.4226
585.24524	1755.7054
626.94	1071.5238
654.25958	1051.7343
672.2724	2188.6101
701.17059	1453.6803
743.3075	2035.96
796.1778	2447.9497
812.38483	11423.029
814.27863	4449.5732
817.26642	1364.2097
821.3504	1532.554
826.38556	2802.1919
828.24713	2118.645
833.33258	1459.3499
END IONS
BEGIN IONS
PEPMASS=870.55731
CHARGE=1+
TITLE=Label: J20, Spot_Id: 23276, Peak_List_Id: 24311, MSMS Job_Run_Id: 10266, Comment:
70.036263	601.80145
100.08461	44255.734
112.05761	3943.7681
129.08473	1583.571
157.08141	660.00494
175.09496	3378.3801
185.08122	960.36517
199.11746	2919.3794
230.12538	1056.5282
254.11963	709.34106
255.10863	15658.423
272.13272	24644.729
288.11884	1340.7625
300.14761	11357.444
368.16113	5012.8062
371.19589	1883.9323
373.24149	1210.1047
381.17471	2813.5239
385.18768	8587.4854
399.18607	19328.328
454.18164	1366.6232
458.19922	1672.4563
466.17877	3816.7251
468.18997	27845.227
472.19586	10833.067
484.1846	3465.6919
486.19543	64376.918
553.24628	1393.6749
571.2356	11278.376
581.24402	26608.053
582.52551	7690.6938
599.24951	7126.8145
654.27008	1658.822
672.25854	6034.1152
743.29785	4257.0894
753.27991	5144.6201
812.3241	3972.4653
824.41064	4287.0078
826.39673	40969.207
828.29626	13170.701
840.41895	11618.645
842.34552	4679.5708
846.29199	3021.4255
850.45184	3393.522
END IONS
BEGIN IONS
PEPMASS=940.48718
CHARGE=1+
TITLE=Label: J20, Spot_Id: 23276, Peak_List_Id: 24322, MSMS Job_Run_Id: 10266, Comment:
112.07611	186.6171
129.09258	101.89983
159.07138	432.33234
175.11662	534.57184
255.13948	133.15115
259.13205	150.45273
272.16064	139.26741
283.1163	292.03494
311.10269	334.04846
356.15384	1932.1368
373.18369	591.25323
384.18576	111.42926
427.17786	1015.4462
439.10413	189.26857
444.21417	341.55701
457.26505	121.64221
497.13721	899.96735
512.19995	175.02852
537.19275	217.4415
538.17261	242.94583
550.06775	191.77255
568.16766	579.33679
599.27435	253.94002
604.22321	210.79086
613.22485	297.33029
630.22241	320.69763
659.30023	198.91643
715.22009	271.93692
757.24139	311.75739
793.31049	334.83795
804.28436	352.95801
809.35858	381.23257
816.32581	240.87254
829.19214	270.41095
842.42615	784.80627
844.98065	314.68729
854.28448	246.23654
856.26886	255.40729
882.20313	839.92004
893.36243	608.23114
895.51257	967.81348
897.26825	991.40405
898.21869	695.01563
899.28131	938.55505
907.34601	721.82135
910.36194	911.38959
912.18408	823.66968
915.93323	623.7981
920.25195	907.83374
END IONS
BEGIN IONS
PEPMASS=1005.5762
CHARGE=1+
TITLE=Label: J20, Spot_Id: 23276, Peak_List_Id: 24316, MSMS Job_Run_Id: 10266, Comment:
85.762238	120.29753
86.069366	285.11777
120.0467	183.13522
129.07954	145.06854
147.0802	110.01551
175.10727	287.22903
219.08167	320.10779
255.16542	146.63824
257.09482	112.44164
260.17871	385.66895
332.16214	2866.1685
375.17798	1629.7365
376.19806	441.62698
403.17285	748.28406
415.13202	788.99622
417.23779	418.8761
444.16232	297.28928
445.22699	1702.0439
448.21805	346.19876
456.25839	291.3454
472.2023	403.24878
490.18011	5505.0508
516.24304	944.35986
528.19696	1168.6918
561.19775	7974.5669
584.27454	435.30942
599.20343	414.00616
616.23199	593.44861
620.19775	404.33923
631.22546	953.24432
633.18732	905.84265
674.24292	7900.1172
728.25879	802.617
746.23273	6357.4292
753.75989	759.72382
787.3161	6722.3682
820.30414	740.20898
831.35663	798.66022
850.37732	1261.0067
855.461	1595.3944
858.35925	1689.8988
859.33429	905.1167
924.31683	730.64929
942.30927	1430.5229
948.28833	766.42426
955.41803	724.66705
962.28906	1452.1082
963.31012	950.35895
964.2514	776.19708
967.3219	732.61163
969.42255	3050.3767
975.46399	941.75525
979.32068	1492.9816
END IONS
BEGIN IONS
PEPMASS=1011.6563
CHARGE=1+
TITLE=Label: J20, Spot_Id: 23276, Peak_List_Id: 24325, MSMS Job_Run_Id: 10266, Comment:
175.13669	121.28199
508.23749	418.19531
515.21771	131.30991
651.26385	109.89977
667.3598	127.1398
703.18262	179.14217
720.30847	251.49971
785.26831	208.97664
809.39874	177.57996
811.37158	147.3287
827.32336	136.49568
831.14063	119.27479
838.3158	132.24454
855.42773	1170.9752
856.38043	357.55396
870.35901	263.21893
883.34448	245.47731
926.4248	265.08478
951.58417	273.51846
966.43634	380.81015
969.57153	1406.8866
971.37744	375.8584
972.25098	428.86304
977.48065	309.54962
985.93341	283.66168
986.67511	318.89359
END IONS
BEGIN IONS
PEPMASS=1088.6602
CHARGE=1+
TITLE=Label: J20, Spot_Id: 23276, Peak_List_Id: 24323, MSMS Job_Run_Id: 10266, Comment:
212.1624	102.81525
282.15668	187.48831
730.42133	125.55467
802.30023	333.24753
804.27197	128.75648
819.32471	264.28128
931.45551	302.60577
1003.4263	215.81483
1025.4608	280.026
1026.438	341.54361
1027.3198	235.51376
1040.391	270.48297
1044.549	285.64636
1046.35	584.35382
1048.3176	262.9509
1051.5164	295.23462
1058.4921	314.85843
1064.2599	420.0864
1065.1537	142.09061
1066.9722	124.91071
1067.5624	151.68776
END IONS
BEGIN IONS
PEPMASS=1127.5906
CHARGE=1+
TITLE=Label: J20, Spot_Id: 23276, Peak_List_Id: 24317, MSMS Job_Run_Id: 10266, Comment:
175.1129	249.65582
386.14291	122.37335
400.20453	149.05804
403.1774	116.63975
411.1795	635.46674
434.10345	125.90453
447.18225	111.96952
457.14719	203.16147
482.21133	1149.9803
533.17303	255.94127
553.23151	1544.8196
575.20807	679.3313
602.28802	295.92877
604.25836	315.48355
618.23596	413.95929
620.25171	254.73003
624.23431	655.84747
646.24091	1718.0945
651.18787	328.00827
663.20801	341.82935
681.24261	2400.1111
689.34839	519.45801
698.27167	279.37912
717.24811	1679.5778
722.31201	215.55997
767.28711	252.00418
784.34784	209.62711
796.26672	1970.2662
809.33313	423.53815
814.34698	283.22217
867.28088	1911.4788
880.23181	343.74945
894.28973	328.96658
936.4021	409.99704
939.29736	388.07663
980.37653	609.25299
982.24554	481.42239
994.33502	486.79282
1032.4191	457.00681
1041.3119	359.70822
1058.202	302.0527
1063.3134	455.71594
1069.3875	444.10529
1070.4059	1175.4669
1081.5884	475.29379
1085.4172	592.31519
1086.2888	612.24945
1088.4421	542.64954
1096.2089	634.88531
1097.3602	686.24048
1103.3586	555.59009
1105.4098	684.78253
END IONS
BEGIN IONS
PEPMASS=1161.683
CHARGE=1+
TITLE=Label: J20, Spot_Id: 23276, Peak_List_Id: 24312, MSMS Job_Run_Id: 10266, Comment:
70.037788	348.6636
86.068703	653.99402
112.06235	978.48846
129.0799	353.00421
147.09792	298.68842
157.08772	741.69696
175.10483	880.15424
185.11372	437.89188
219.0956	346.86627
244.12688	240.09956
259.13458	1389.8417
287.12906	997.49957
304.16736	1252.322
316.13254	877.75781
332.17545	1261.172
358.15381	2307.0452
375.17953	2632.3176
415.14252	733.15991
416.24866	937.74432
429.22229	887.17395
443.23276	1294.5066
445.34906	684.86481
460.25565	1623.1479
471.21439	5239.8594
488.23477	1984.954
490.19446	2010.446
561.21552	4966.3311
573.32867	2081.7998
584.26752	2556.7249
585.29333	1604.3741
601.29291	3493.7009
644.32483	2446.5803
655.28027	2274.7549
672.32233	5459.5234
674.27173	4796.7422
689.33362	5936.7583
690.31641	5533.6104
715.3454	3592.1946
770.29663	9015.8447
787.32007	86039.984
804.33911	4961.6641
805.32574	9752.1309
830.35687	6656.5728
835.38123	4966.437
885.31226	23270.006
901.40051	4452.5693
902.3407	126378.84
920.38055	4117.1055
1005.4438	3666.9236
1015.4498	6300.8438
1016.4252	7907.4092
1032.5386	10014.863
1033.4698	112061.87
1035.3693	20281.074
1037.2643	3656.2656
1097.4935	1997.7639
1101.3262	3971.4028
1102.4036	2695.7966
1105.3734	2449.4756
1117.5975	1501.9866
1118.4126	1805.5536
1119.5135	3006.3054
1121.3177	3447.4941
1126.5596	5839.2974
1129.4788	1642.2955
1135.2509	2058.1401
END IONS
BEGIN IONS
PEPMASS=1187.6807
CHARGE=1+
TITLE=Label: J20, Spot_Id: 23276, Peak_List_Id: 24319, MSMS Job_Run_Id: 10266, Comment:
112.07697	109.80009
175.10146	203.92722
183.10715	207.19493
302.10327	102.59265
314.14917	142.681
327.18805	126.7911
363.14322	152.74091
384.16302	708.22168
386.16199	154.20195
413.16431	106.32372
415.17508	103.47129
457.233	115.18063
476.21786	601.31519
484.27652	434.71295
497.21744	391.2594
514.33716	203.33575
561.19696	352.7583
573.22424	178.534
585.31915	184.13673
591.22211	1104.5662
597.26508	242.25934
599.25085	304.60248
610.26538	243.71118
704.2804	1102.6541
712.29626	1262.6508
787.3241	578.15216
793.34418	584.17041
811.3111	599.44019
813.33173	2998.187
815.3111	492.66049
825.34418	432.01422
832.32928	632.3327
833.30396	619.61359
857.33484	410.48312
885.24011	742.51355
902.32391	817.2038
926.40076	610.63794
928.34442	5063.1372
946.37976	737.62933
1003.405	953.2785
1005.4124	1019.4218
1033.3999	1287.5511
1042.4246	581.01941
1057.5748	952.88507
1059.4561	5625.9351
1062.3854	770.96088
1115.394	551.50116
1125.3417	962.35382
1126.3383	830.41846
1128.3427	2716.1958
1143.2469	572.80835
1144.5388	1293.0795
1146.3754	893.61194
1161.4021	639.23584
1165.662	579.52759
1166.4547	879.76416
END IONS
BEGIN IONS
PEPMASS=1201.6833
CHARGE=1+
TITLE=Label: J20, Spot_Id: 23276, Peak_List_Id: 24314, MSMS Job_Run_Id: 10266, Comment:
86.071472	194.37195
129.10295	100.61469
175.09442	147.13495
197.13177	100.40747
242.13223	342.57581
258.12326	107.28085
300.17136	227.49469
327.21173	346.75354
355.22192	385.00378
358.16211	239.19775
371.17426	158.19746
377.17685	930.7547
399.25058	127.52321
413.20886	442.71249
417.39209	130.9745
456.2276	295.69913
459.19254	222.31064
484.22214	2230.2292
490.23862	4397.748
528.21265	528.54944
542.20453	326.40399
569.28937	596.23151
572.22797	340.50037
597.30664	949.32318
598.31805	598.48059
599.24786	371.48294
605.23376	5499.8408
641.27124	839.82245
684.3504	532.48505
694.27655	801.35004
712.29199	7331.8877
718.30475	6651.5244
787.35773	640.84027
798.39374	695.14044
807.32562	639.39618
813.30353	948.75525
824.40631	583.69751
825.37262	2992.8586
847.30652	4783.8091
902.31573	735.67969
908.31616	878.59796
909.34326	697.85907
926.39819	1422.3621
942.35376	1358.7511
960.39746	1347.9353
1012.4567	823.86536
1017.436	5695.416
1033.446	891.61176
1038.6208	712.74316
1055.4236	1250.1178
1081.5137	1274.4216
1130.5414	1583.1138
1140.4158	1470.1947
1144.3907	1270.9508
1158.4581	1252.6758
1160.3306	1815.3176
1161.4556	1253.8646
1166.55	1390.2736
1173.3776	1521.501
1176.2759	1343.6732
1178.3673	1164.9718
END IONS
BEGIN IONS
PEPMASS=1891.0197
CHARGE=1+
TITLE=Label: J20, Spot_Id: 23276, Peak_List_Id: 24318, MSMS Job_Run_Id: 10266, Comment:
175.1181	128.63712
514.2713	276.54004
515.36066	126.67117
573.39191	273.27106
619.4364	112.76318
627.38831	303.86688
628.27667	110.21509
631.4505	112.30042
637.37866	2580.1714
639.36572	236.00475
726.42181	161.81496
734.36554	166.38518
740.42523	709.25415
752.34991	539.89087
754.41998	118.89945
802.40118	214.95358
811.57153	142.9317
839.5011	829.38123
849.42542	224.81575
866.39142	1093.9089
868.46552	216.46904
908.53412	144.50606
926.49377	250.78723
965.45282	698.35815
966.47144	201.70705
988.54083	362.58475
1033.6863	131.453
1035.5513	219.8363
1052.4603	2433.5022
1053.5182	608.43793
1087.5724	344.06863
1147.5	194.30305
1151.5447	978.76086
1178.6974	182.81593
1179.7094	195.33261
1180.9121	269.37396
1199.7455	208.59735
1204.7428	509.51984
1209.8135	404.26672
1254.6731	324.69513
1258.7244	579.57819
1260.5918	252.04276
1264.7234	513.71008
1265.6315	255.67766
1266.6169	173.1161
1276.6676	7136.7354
1278.7983	464.85327
1313.7269	230.94783
1377.6588	891.32098
1491.8301	291.66766
1496.7169	612.50812
1531.0647	301.95862
1568.976	233.00551
1575.655	104.29163
1620.0195	185.57037
1620.8464	651.75214
1625.678	867.85803
1766.7313	1003.2717
1768.6602	2406.5752
1802.9674	769.84766
1812.1119	670.44202
1827.2106	4404.873
1828.0287	6552.8306
1829.8458	2732.8826
1831.7478	1761.231
1835.6471	737.29126
1836.8131	869.6925
1848.7814	1228.2581
1860.7844	1421.2805
1862.8467	239.70001
1863.6575	490.94891
1864.151	337.54855
1866.5925	400.09229
1867.7751	885.81647
END IONS
BEGIN IONS
PEPMASS=2075.1909
CHARGE=1+
TITLE=Label: J20, Spot_Id: 23276, Peak_List_Id: 24320, MSMS Job_Run_Id: 10266, Comment:
112.06432	106.62227
175.1136	161.14731
310.23969	174.56615
409.27509	156.59439
498.34641	153.52585
569.39941	128.66287
686.50293	107.35433
732.40448	119.02386
845.56317	114.7129
847.38184	118.66492
920.74896	115.37202
926.43793	115.5032
1033.5934	220.25911
1179.5518	142.07581
1180.6215	1594.7998
1184.752	115.56918
1295.6256	416.27493
1409.6803	135.49516
1413.7076	142.88141
1444.9578	129.3591
1466.6198	145.49994
1545.6862	136.91357
1811.3524	110.7515
1835.5024	217.55716
2012.0939	2509.1108
2012.9961	4822.2441
2014.8258	2971.2981
2017.6674	586.91718
2022.703	674.97034
2023.9163	636.02905
2024.8064	603.03735
2040.6252	848.41589
2045.9207	1004.54
2047.4497	653.72778
2051.7612	606.93842
END IONS
BEGIN IONS
PEPMASS=2225.1641
CHARGE=1+
TITLE=Label: J20, Spot_Id: 23276, Peak_List_Id: 24321, MSMS Job_Run_Id: 10266, Comment:
758.55518	164.06551
805.47791	206.07365
1105.5619	535.77411
1113.587	136.46121
1117.0953	105.87513
1177.4972	106.45107
1185.606	115.22777
1234.594	501.33783
1347.6295	633.53296
1355.7719	133.15927
1395.5231	148.75824
1416.6436	141.99319
1432.5715	148.0896
1442.7563	295.74384
1446.6736	462.83081
1448.8025	132.35397
1454.7772	425.8208
1455.9253	220.6665
1457.0378	140.22682
1549.6121	159.98514
1561.7719	520.36993
1569.7832	288.9502
1572.0013	227.49734
1671.8932	1352.0145
1675.9087	294.02136
1683.9362	107.35861
1688.8463	143.53519
1696.7501	254.28378
1786.995	150.69609
1788.9121	110.30174
1797.7336	206.82599
1847.7849	315.70456
1885.741	184.77547
1900.8915	826.70905
1903.0454	233.76248
1926.9144	500.62152
1933.817	645.995
1964.8643	216.49014
1995.0477	241.69353
2017.9128	160.67142
2022.7059	126.80598
2035.7441	221.91472
2054.7996	150.80371
2060.7356	571.70801
2084.8271	416.78409
2104.6826	1254.7406
2106.8284	425.89856
2140.4434	455.49316
2155.9651	521.70709
2167.8408	933.04468
2184.833	554.8158
2186.0127	977.30676
2194.0156	547.95782
2197.1482	473.61386
END IONS
BEGIN IONS
PEPMASS=2291.2327
CHARGE=1+
TITLE=Label: J20, Spot_Id: 23276, Peak_List_Id: 24313, MSMS Job_Run_Id: 10266, Comment:
260.19202	143.25626
300.18787	132.09039
371.28113	132.17773
485.27942	474.60931
486.23236	125.05436
500.24863	132.64127
502.35068	346.83411
503.10236	136.83188
513.38928	133.90396
567.36499	214.94896
584.38281	651.11456
597.34662	164.9491
631.37091	556.95831
700.36444	227.31224
702.44128	796.0838
713.40631	431.27005
732.43219	187.97495
759.42993	2084.4534
762.34705	277.3085
819.4931	240.48041
828.50488	238.84734
842.47797	360.21933
844.46631	203.36491
846.47656	5339.375
881.69635	170.69058
899.58093	174.32707
932.37183	176.91759
949.4776	286.09897
959.55127	2521.7563
973.52429	625.65479
974.52112	259.70267
999.16406	134.39125
1015.5237	204.23358
1042.5385	452.32278
1060.5931	4265.7725
1077.4814	387.32016
1084.5983	1025.6884
1127.3834	190.168
1189.6385	405.92575
1197.8196	301.76236
1207.6682	4202.7759
1212.5125	199.70105
1214.6129	436.39371
1214.9514	202.04774
1231.6322	1080.9063
1314.6688	696.73071
1318.8185	398.01404
1332.6575	1087.6024
1335.6843	1245.4396
1360.7289	638.84497
1375.927	371.09818
1392.7186	2705.2822
1430.693	739.89575
1432.7915	489.81607
1445.7498	555.54175
1449.7334	6402.6289
1560.8358	409.33426
1563.6069	305.19394
1575.7549	554.56372
1578.7795	4852.1875
1581.8	612.41071
1594.115	146.95622
1628.5516	201.52995
1689.7642	277.56448
1707.8351	5184.8013
1710.7295	659.20673
1730.6848	264.60745
1736.6855	299.53052
1790.8999	492.80725
1806.9482	1749.6218
1808.8284	1038.3389
1832.8234	654.02887
1834.7637	533.90308
1835.9486	339.4837
1888.1538	306.85648
1896.0729	275.45715
1903.9227	363.14319
1904.7816	438.61057
1921.0525	1703.8459
1922.8621	675.1767
1974.9476	534.18164
1978.5848	321.96481
1983.9529	284.33099
1992.0615	1214.6296
1993.9231	804.96063
2091.1482	987.24011
2093.9429	821.04468
2168.8127	997.33362
2203.8149	801.46307
2212.7634	889.15729
2231.8789	2644.2485
2234.9338	4193.8101
2238.0229	1586.7828
2241.7456	903.64368
2244.0835	965.24011
2246.8015	1145.5862
2262.1316	434.67105
2262.6682	522.49121
2264.8171	1380.765
2266.677	171.16173
END IONS
BEGIN IONS
PEPMASS=3257.7891
CHARGE=1+
TITLE=Label: J20, Spot_Id: 23276, Peak_List_Id: 24324, MSMS Job_Run_Id: 10266, Comment:
1232.8109	240.36461
1233.6998	144.74869
1234.4606	102.18217
1468.7264	192.36197
1469.879	304.86044
1695.1664	121.93214
1799.0336	179.7193
1806.7705	111.94271
1927.0524	158.07083
1933.1606	146.84795
1940.4286	119.86291
1982.2485	155.78825
1998.0918	447.30096
2005.5736	157.05507
2010.1707	159.7821
2012.9525	189.68159
2026.2573	565.93427
2027.1184	577.29095
2039.4658	168.18625
2156.1887	386.42969
2158.9778	120.08243
2165.6042	116.61806
2614.064	204.99133
2629.5417	447.03052
2631.3655	141.57623
2633.2468	213.57228
3014.7542	167.63881
3019.7815	147.38089
3054.3074	205.87189
3149.7288	355.35907
3155.5171	322.46521
3165.5139	399.77884
3167.4124	446.2623
3178.7466	329.78888
3197.1711	359.88434
3199.0107	729.30908
3203.2568	462.27859
3208.0989	441.66782
3230.5442	392.16513
3235.8059	400.03165
END IONS
