# Supplementary material for: Comparative proteomic analysis of a membrane-enriched fraction from flag leaves reveals responses to chemical hybridization agent SQ-1 in wheat
Source: Front Plant Sci. 2015 Aug 26;6:669. doi: 10.3389/fpls.2015.00669 (PMC4549638; doi:10.3389/fpls.2015.00669)
Supplement: Supplementary file 9 [file Data_Sheet_1.ZIP › Supplementary MS_MS data/spot 141.txt]

COM=Project: wsp, Spot Set: wsp\wsp01, Label: J21, Spot Id: 23277, Peak List Id: 22588, MS Job Run Id: 10265
803.45306	9762.4619
818.41046	13931.728
822.40057	11814.145
842.52698	208678.86
856.54022	44648.105
868.53809	17585.395
870.5564	127466.92
906.51782	19708.678
940.48511	10256.828
981.49365	14043.667
994.48315	10842.662
1003.4766	33235.852
1012.4896	23178.504
1025.4747	6257.9165
1045.5792	20714.004
1102.6494	7319.9312
1165.5729	6772.0127
1166.5941	7111.7793
1177.6331	5106.5933
1182.5951	7529.8105
1190.589	5460.2314
1191.5962	11001.928
1203.6545	9274.9033
1213.6464	4190.8618
1226.6606	4028.1899
1243.689	9946.9766
1313.6464	4424.7676
1322.6582	9915.3555
1341.7524	10393.535
1347.6014	8111.9507
1365.6078	20057.705
1373.7249	3971.4741
1381.6042	7355.3174
1413.7672	5832.3193
1422.7311	13047.693
1427.775	8893.3691
1475.7465	16948.521
1491.7439	24994.49
1493.8041	137110.09
1507.7748	6602.9238
1509.7965	12046.928
1521.8212	5793.5767
1525.7938	24093.111
1549.8361	6140.2285
1605.8201	3353.5857
1609.8696	4427.5474
1647.8414	10013.585
1657.905	33058.914
1679.8884	7044.1089
1689.8933	6783.1543
1718.8213	4253.3018
1773.9442	4702.8115
1774.9639	24863.941
1794.8337	8635.0361
1796.9097	4633.1724
1809.8079	28103
1812.8104	5100.3643
1831.788	9250.9121
1833.7904	2266.2466
1834.7908	1704.738
1836.8634	2537.6431
1847.7792	4519.709
1882.9993	10641.918
1918.0168	5422.1865
1947.0652	3172.1382
1968.9618	5065.7432
2075.187	8257.8184
2112.0576	3403.1262
2211.1492	15942.93
2225.166	13656.746
2230.24	3802.9851
2233.1382	8098.7476
2237.1648	3950.1252
2247.165	3454.521
2259.1511	2543.0315
2275.1895	5319.9365
2327.2214	3516.3494
2345.2393	4296.6353
2346.2429	3394.103
2814.5088	1972.9612
3248.76	2777.6907
3249.7825	19922.197
3281.781	2687.4199
BEGIN IONS
PEPMASS=818.41046
CHARGE=1+
TITLE=Label: J21, Spot_Id: 23277, Peak_List_Id: 24338, MSMS Job_Run_Id: 10266, Comment:
86.07058	242.11615
112.0638	467.49347
129.08517	159.91949
158.07327	193.84538
175.1019	2943.7246
230.09613	196.09079
240.08054	410.33197
246.16449	109.39606
254.13206	149.44528
255.08301	142.4276
258.07892	1109.6036
273.08871	633.11182
322.21048	1244.5913
344.09689	437.18741
353.12051	669.58923
361.10349	521.71857
371.12958	611.19891
387.13116	435.2067
431.10086	1334.1622
440.12054	913.75159
448.1264	562.85028
458.1279	780.68683
484.15137	527.61859
541.20325	805.18823
544.1496	987.09943
546.12183	846.10089
558.17462	619.29498
561.18542	735.88281
572.13733	553.54834
593.27057	557.59955
643.15613	550.63068
644.10114	9437.2529
648.13788	1069.1606
662.11322	3758.5674
695.20343	1716.5027
758.20319	1879.9651
761.11383	1630.0138
774.22522	2655.2693
776.14301	8020.8066
778.13647	20275.164
788.24719	1493.821
790.22723	2151.522
792.20502	1929.0541
796.24738	3374.9639
END IONS
BEGIN IONS
PEPMASS=856.54022
CHARGE=1+
TITLE=Label: J21, Spot_Id: 23277, Peak_List_Id: 24327, MSMS Job_Run_Id: 10266, Comment:
86.075607	2406.9956
100.08752	353.13824
112.06651	1441.1582
129.09344	666.86163
157.10268	371.08777
175.11008	1864.7595
185.10039	1743.9369
201.10672	393.26239
230.13748	544.42767
254.15581	681.65747
255.11993	10522.705
272.14615	10276.603
286.14822	7277.6802
341.14777	1477.5642
357.19873	2179.571
359.20068	1719.999
367.18484	1880.2555
368.17902	3894.384
385.18893	10899.112
423.13321	1227.728
444.19626	1335.5725
454.18979	23909.539
472.19714	26885.402
538.13306	1769.4647
557.24408	2649.2104
567.23596	5990.498
571.24445	3707.5327
585.24976	2499.2021
620.06201	2513.481
639.30963	1264.5585
648.1568	3197.019
653.1355	2687.499
654.21155	1494.9762
672.27698	2829.2927
684.03326	3228.6978
719.18573	2816.8345
796.22852	3534.9907
810.51178	2687.0388
812.3963	16831.742
814.22052	7110.2065
816.16949	3754.7615
826.3924	4797.4277
828.25745	2910.5291
836.43506	2522.2434
END IONS
BEGIN IONS
PEPMASS=870.5564
CHARGE=1+
TITLE=Label: J21, Spot_Id: 23277, Peak_List_Id: 24326, MSMS Job_Run_Id: 10266, Comment:
100.08475	65502.773
112.05704	5412.6631
129.08417	2720.1086
157.08263	911.27277
175.0932	5241.4976
185.07832	1474.7426
199.11821	4656.4727
228.16397	1056.9105
230.10776	1011.2212
254.1205	1225.8667
255.11079	25112.527
272.13556	38671.48
298.11328	2473.6587
300.14792	15891.763
368.164	7754.5049
371.19995	3831.6079
381.18375	3258.0784
385.18896	12864.536
397.17822	2115.3699
399.18726	28519.93
454.20206	1691.3722
458.19803	2203.5132
466.1821	6844.5635
468.19168	42132.293
472.19403	15028.271
474.26401	3236.3677
484.17307	6605.4517
486.19659	89167.125
571.24286	14019.472
581.24481	36603.293
582.53992	10769.764
599.25598	10466.978
654.27106	2985.0928
672.263	8088.5957
743.30634	5731.9292
753.2854	7426.6826
810.21051	3737.7441
812.31293	6325.1938
824.4024	4873.2725
826.38348	62341.359
828.29663	6657.8374
829.24921	5619.7915
840.40588	18549.338
842.33594	7262.4019
END IONS
BEGIN IONS
PEPMASS=906.51782
CHARGE=1+
TITLE=Label: J21, Spot_Id: 23277, Peak_List_Id: 24336, MSMS Job_Run_Id: 10266, Comment:
87.033447	118.47713
136.05466	123.37428
175.09299	805.34998
200.14005	110.48232
271.13837	138.33434
288.15286	128.90997
327.39709	131.93208
334.10953	162.04918
343.10168	474.31149
378.09705	135.97928
384.18518	213.6507
392.12976	272.98792
401.23868	158.42491
449.12183	147.6235
456.125	121.85175
461.14276	198.81108
478.16129	208.70401
489.10345	284.53735
506.12469	1022.5636
515.30865	261.48282
534.14215	202.15282
564.237	4833.8823
573.17181	205.14171
591.22327	347.45071
601.17578	201.19081
619.18408	666.77692
662.23468	406.60437
679.23816	542.3302
716.14209	278.53836
752.20294	557.104
778.39832	270.98367
836.05273	386.46405
842.46545	348.96576
843.23083	308.57092
845.38245	518.54572
846.32745	452.04489
851.16919	648.10852
860.33295	676.37793
861.4375	425.15192
862.26355	1051.454
864.24652	714.33521
865.24475	437.87268
866.2735	847.39423
868.1944	1188.0295
870.38019	569.74976
871.36023	654.70654
877.40717	458.79779
880.24506	601.94513
END IONS
BEGIN IONS
PEPMASS=981.49365
CHARGE=1+
TITLE=Label: J21, Spot_Id: 23277, Peak_List_Id: 24337, MSMS Job_Run_Id: 10266, Comment:
175.09962	184.11171
286.12479	152.09056
322.16345	273.12653
409.19327	152.30014
436.1322	483.36816
439.1748	109.63948
539.18976	135.13907
557.30768	217.5873
561.1449	109.21904
594.18103	175.92548
619.15155	106.24113
654.26434	158.61517
655.26953	161.18564
791.25854	326.93036
808.21826	329.83987
826.21881	312.7308
836.18652	284.77911
843.29993	329.06921
845.33063	321.12683
846.34106	379.36276
848.30719	284.8688
850.2796	353.78503
853.15631	330.66843
858.3183	280.09525
868.32281	1382.8397
890.36035	1788.672
917.37512	31471.287
919.27985	6279.311
936.29877	873.03174
937.37701	543.85852
938.30554	977.55688
939.26086	621.92352
951.34149	746.51971
955.24414	1074.7668
956.53833	573.20258
END IONS
BEGIN IONS
PEPMASS=1003.4766
CHARGE=1+
TITLE=Label: J21, Spot_Id: 23277, Peak_List_Id: 24328, MSMS Job_Run_Id: 10266, Comment:
70.036827	141.22096
112.06441	174.6991
129.05725	159.98907
158.09676	100.48306
159.07089	170.85368
175.09633	859.03217
255.12177	140.65074
256.13614	168.76923
272.15887	404.94943
284.12512	330.9321
322.19986	274.9668
333.17725	1493.5201
335.14185	377.5574
388.10727	2830.7856
398.12845	494.01898
420.26227	195.39404
442.15326	288.88058
444.20642	240.60675
447.21838	247.1488
468.10043	1822.4442
470.17639	893.52301
485.1311	4140.5107
529.14673	1061.1292
616.21967	24864.896
626.16498	1147.3146
643.16321	6793.439
645.21326	1020.8683
653.16052	958.49585
654.14209	2165.8677
655.28027	2498.5999
671.15668	12040.064
728.18842	1950.285
730.23425	10159.455
813.27948	1430.2192
829.26587	6411.9697
840.2016	2043.3192
841.2627	1712.6349
842.32513	4460.9805
845.27496	3036.2192
847.27222	3854.9473
857.23676	9858.5928
902.31146	1884.1592
939.37012	1791.9275
940.31848	2316.157
943.26019	4100.7705
958.37909	1529.1289
959.36627	4555.1323
960.28625	2338.4202
961.28735	8875.7871
963.28186	1456.4514
976.24438	2827.874
978.24225	1486.5997
END IONS
BEGIN IONS
PEPMASS=1012.4896
CHARGE=1+
TITLE=Label: J21, Spot_Id: 23277, Peak_List_Id: 24334, MSMS Job_Run_Id: 10266, Comment:
60.04528	107.13714
70.042969	226.98494
112.06621	213.40143
129.09821	115.09589
158.07684	120.81532
175.10165	2003.2058
213.07178	380.75183
235.11604	138.26541
255.16805	149.35953
256.11938	108.59927
257.13181	370.061
265.09204	196.78773
272.1723	392.97473
274.16562	209.86223
284.10236	1111.2615
293.07761	300.57965
413.16708	223.01889
419.15079	558.41602
420.18582	712.09369
425.14859	200.49086
437.18567	704.36792
447.12842	1279.2974
508.21426	11661.285
530.23322	451.61182
546.17834	440.88165
558.14844	538.44562
575.21338	433.30325
576.13275	1371.871
606.17023	909.21881
616.2851	574.87604
623.19855	649.00128
630.34088	527.96027
655.21497	410.45853
703.21826	3003.0032
711.21588	465.09555
720.237	2135.6921
722.1344	636.93945
739.17065	1612.9065
743.29224	515.08051
824.34937	487.66718
842.35004	790.21112
855.44342	1273.5436
857.30402	499.80576
858.41229	530.63214
883.32861	6682.3911
886.23468	780.9425
952.31812	1325.9441
967.49829	1221.6284
968.40363	903.87396
969.48083	2020.2684
970.38617	1221.5275
971.32794	2509.3015
981.25909	1164.3125
983.42902	786.63702
985.34497	916.39856
END IONS
BEGIN IONS
PEPMASS=1422.7311
CHARGE=1+
TITLE=Label: J21, Spot_Id: 23277, Peak_List_Id: 24340, MSMS Job_Run_Id: 10266, Comment:
159.08881	101.16175
175.09833	365.6145
319.15967	324.68936
322.21472	103.1674
343.16843	204.74223
351.14542	105.91827
400.24127	122.99689
448.18988	113.40623
535.16895	105.56735
643.33313	161.20055
670.45929	133.47903
681.30261	225.81786
682.25061	2536.0295
763.27618	111.28501
780.27472	178.11868
784.46216	215.15799
797.23975	204.60544
800.45441	133.78951
871.43323	154.3777
882.29962	152.08847
896.36523	197.96437
906.16614	100.48721
971.50903	121.67277
1004.5044	111.97353
1080.3055	168.93683
1081.2789	158.02301
1111.364	756.25073
1113.5538	231.35385
1118.3374	208.05434
1120.4185	225.70715
1137.4135	137.46602
1138.3898	164.72914
1170.4808	206.80865
1237.5542	242.68678
1255.4932	212.18694
1299.3467	1461.5879
1360.4912	485.15707
1364.4369	531.7243
1368.6517	439.71265
1379.4862	485.06644
1381.3917	687.06262
1382.4813	533.26361
1383.5038	434.02399
1384.4039	697.55133
1393.5604	1021.7157
1400.6288	518.88983
END IONS
BEGIN IONS
PEPMASS=1491.7439
CHARGE=1+
TITLE=Label: J21, Spot_Id: 23277, Peak_List_Id: 24331, MSMS Job_Run_Id: 10266, Comment:
70.047195	772.37836
72.068382	482.82242
112.07593	1620.0581
120.0715	1241.1816
129.10196	1013.779
171.14572	478.13867
175.12384	7842.2817
199.15195	3924.324
219.16039	658.00708
247.16312	722.26288
256.16608	1762.4856
284.1665	4390.0815
301.20895	838.30981
322.22702	43199.117
346.25043	14139.331
355.23819	866.67627
383.25323	5059.7075
417.34338	1375.5773
420.23788	1932.5405
437.27081	3364.5649
443.32861	1379.0659
445.3331	3802.5671
482.32904	1135.2119
484.31458	642.05945
512.29846	4552.3613
520.27484	671.69806
538.30902	8292.1426
542.38727	1976.6836
595.32715	739.29401
611.3327	632.41095
613.34729	1231.021
629.36877	984.9682
650.29633	808.28839
667.31628	3958.9639
710.33008	1589.5511
728.35742	7578.9717
749.34534	1160.1077
766.35876	4751.0439
784.39893	712.42139
827.41437	1435.1763
847.4079	1072.8751
848.36615	1865.0024
857.37469	1039.8191
859.49426	768.55731
871.40356	1762.5442
935.38892	1199.2061
952.38525	2653.7478
986.44659	976.74994
1007.3829	2089.5884
1013.4777	984.35681
1014.3811	998.52686
1031.368	1751.4485
1032.3723	18147.002
1047.4247	1033.6063
1049.4006	23849.695
1083.4601	4104.3628
1111.45	8788.2969
1117.5118	364.76367
1129.4111	370.32059
1131.3951	1641.6519
1146.4537	397.12836
1148.4252	6356.3071
1185.4797	466.6026
1227.5551	651.27283
1228.4443	759.52039
1239.7113	522.4718
1295.4917	4022.2246
1363.6001	4526.9219
1365.4878	7785.1313
1394.554	2894.3447
1426.8003	5499.5991
1427.7281	48183.492
1428.6276	63619.656
1430.5297	19799.363
1434.6067	6509.3931
1449.5948	22809.936
1452.4734	6468.166
1460.5667	824.10938
1461.5295	576.09564
1462.421	940.47443
1463.5824	1126.1144
1464.8231	377.67725
1465.3773	471.89923
1465.8059	287.24814
1467.8895	177.17726
1468.6519	738.32922
1469.0449	353.29684
1469.5126	259.76303
END IONS
BEGIN IONS
PEPMASS=1525.7938
CHARGE=1+
TITLE=Label: J21, Spot_Id: 23277, Peak_List_Id: 24333, MSMS Job_Run_Id: 10266, Comment:
112.06879	210.1546
120.05273	146.17023
129.10721	107.34812
158.09697	121.4831
175.10318	1164.7864
199.12766	482.38187
219.1212	103.81092
305.14825	141.06679
316.11386	332.57675
322.18616	4546.0098
332.18518	192.83826
346.20541	973.57867
415.20856	673.65259
417.26013	208.57896
420.19736	232.07703
437.22635	251.69318
445.27808	104.66012
538.23523	1052.6515
542.09113	116.25739
544.20996	409.16974
643.29852	124.41851
645.2865	165.99463
650.27374	159.50511
667.26288	307.06097
724.26703	168.36853
760.26788	402.80496
766.2995	1603.9825
768.42267	252.09657
775.29224	109.30087
886.47467	201.03622
964.3985	189.20816
965.34473	334.86981
967.30353	5257.0239
971.64563	201.47673
994.29657	157.79851
1014.3725	138.13707
1020.6584	177.94614
1024.3008	161.90103
1039.3857	159.3156
1054.5607	164.28729
1062.7644	221.908
1064.329	1700.2703
1081.3511	1377.9302
1111.5354	234.21002
1177.66	243.04163
1180.4835	715.28455
1195.6359	287.75153
1210.4474	372.67041
1212.5874	378.84439
1235.4176	305.05121
1238.5354	255.25169
1373.3585	935.55103
1375.447	1539.9374
1392.6776	8156.6992
1394.5597	3380.5852
1397.4094	1091.0566
1402.4279	495.39343
1435.2585	637.29315
1437.5786	439.23746
1441.4192	646.18262
1447.6255	441.63608
1454.3912	430.31964
1461.6019	934.68207
1464.4846	2251.2046
1465.4586	1277.3967
1473.558	1053.9581
1479.6917	893.42603
1483.4435	1291.2947
1486.4015	861.26477
1487.4384	1075.7126
1488.459	960.71173
1491.4753	1513.3306
1493.5608	2986.8176
END IONS
BEGIN IONS
PEPMASS=1657.905
CHARGE=1+
TITLE=Label: J21, Spot_Id: 23277, Peak_List_Id: 24329, MSMS Job_Run_Id: 10266, Comment:
72.565605	131.05145
112.06055	309.79434
129.09427	117.8642
175.10275	477.34125
244.12383	129.5218
260.20471	117.79694
289.1525	133.61816
322.2088	651.03546
339.22583	171.95168
342.18372	121.42644
357.19028	421.052
400.22946	304.11984
431.22018	319.77469
432.33875	244.16414
446.26407	607.65533
457.2225	178.42493
470.35641	203.83585
502.30209	204.77892
513.23962	424.33585
528.30823	517.84442
530.20966	286.67938
561.29736	912.22247
625.26691	352.82785
626.36279	1005.9568
628.31732	216.24962
641.28113	217.80853
643.28552	2194.8879
689.52966	539.54181
690.33533	2921.6475
728.38226	1201.2935
730.50824	582.5321
756.36139	3276.5737
757.3598	916.99225
789.35663	6496.6162
793.48877	947.77246
841.43073	1491.0482
842.4563	651.43048
852.4079	613.61078
869.41437	4985.5166
876.58228	561.9519
902.42499	9393.8203
940.44196	879.88098
943.5813	1083.4672
950.46533	766.61255
966.38281	722.22278
968.47076	8822.3691
982.35913	817.17682
1015.5012	8726.9766
1056.5494	889.43024
1097.4829	5326.1479
1115.4823	814.65326
1129.5356	782.80237
1130.5103	5257.4268
1195.4531	849.65869
1197.571	756.06158
1212.5123	20011.051
1215.4939	1118.3599
1244.5695	2465.8696
1245.55	769.88794
1256.5361	781.58502
1301.5604	4776.436
1302.5381	2944.4141
1354.6172	840.90466
1370.5894	2983.5234
1373.4343	1014.8962
1398.6519	2167.0413
1399.5793	1479.9397
1400.5486	2331.262
1414.6967	3466.3179
1416.5939	1805.701
1448.5569	1253.0284
1505.5095	2267.1069
1509.7415	3102.9761
1512.653	2915.7771
1542.8143	7216.4595
1595.5972	2250.9143
1597.5897	3440.2146
1616.5957	2513.6653
1619.5468	2051.3313
1621.6381	3532.6458
1630.5431	2622.8523
1634.5234	2849.0369
END IONS
BEGIN IONS
PEPMASS=1774.9639
CHARGE=1+
TITLE=Label: J21, Spot_Id: 23277, Peak_List_Id: 24332, MSMS Job_Run_Id: 10266, Comment:
70.050941	112.86186
175.11676	330.0726
226.13274	145.57841
272.17133	107.50085
322.20468	247.12419
382.27219	108.54108
408.33725	129.65787
411.33292	176.69699
419.23224	100.04572
431.26825	105.54294
436.29205	193.02472
466.35666	149.30925
482.30273	462.53235
524.29938	156.39841
553.29993	156.44611
590.40125	173.79642
595.32648	199.34216
607.31317	195.49815
618.3656	225.30193
636.4248	297.94669
648.28284	355.45645
653.2514	201.4882
694.4646	224.33698
707.39191	898.02832
719.30847	602.03314
735.46222	214.22491
763.56543	204.91637
792.43536	379.02417
803.41125	256.8407
806.40332	402.2283
820.4751	1682.7671
838.35156	617.73071
856.35626	10347.209
919.49335	1300.9054
920.52637	608.97687
955.39722	5026.1333
1018.5698	397.59488
1028.5692	830.80676
1029.5806	261.92206
1030.6071	529.17261
1034.4634	381.84445
1038.5471	282.76978
1051.4384	325.28946
1056.5573	6030.0625
1061.7424	500.96863
1068.469	3726.8223
1087.5194	517.95557
1110.713	292.42413
1127.5966	5481.9429
1130.5686	318.23636
1139.4962	4562.3516
1144.6405	308.30466
1242.6387	3947.1462
1249.5635	363.04715
1252.5808	1265.0527
1318.4708	434.84625
1328.5415	407.0672
1339.6328	2891.7988
1341.6151	2681.1548
1343.6215	565.41919
1346.652	430.84012
1360.52	432.60284
1382.6273	406.97626
1452.6517	526.32819
1456.7567	2497.6294
1458.5933	1089.865
1532.8873	841.41571
1549.7946	5182.1572
1551.6968	2869.5959
1571.7892	4412.3735
1573.6644	2610.229
1621.765	1658.6953
1628.8242	1449.1085
1629.7156	1242.3485
1646.8436	2502.4253
1648.6414	1835.5013
1655.5378	1022.8014
1662.5837	792.52557
1713.624	1085.5284
1717.6715	1082
1719.6533	1143.2108
1723.6714	811.48962
1732.6865	1446.2511
1736.6547	912.93506
1740.7394	1214.7397
1742.8821	1151.6803
1744.5803	912.23285
1750.5425	1140.1694
END IONS
BEGIN IONS
PEPMASS=1809.8079
CHARGE=1+
TITLE=Label: J21, Spot_Id: 23277, Peak_List_Id: 24330, MSMS Job_Run_Id: 10266, Comment:
175.09375	165.03899
244.11699	110.86126
322.21338	199.83237
367.18045	130.85635
383.10342	161.96133
395.11566	104.34653
421.20032	237.56509
446.24362	115.1517
454.21371	124.95403
468.85388	103.12574
502.36456	150.95898
527.18762	121.63911
555.18707	121.84216
560.2699	173.84877
631.26129	229.36192
667.24689	201.66159
706.36462	204.39568
723.33435	393.11154
724.36926	220.13766
787.30273	562.54785
789.44116	344.70602
793.35724	234.32172
815.32831	1067.6523
830.36902	235.82628
851.40216	899.05078
856.46027	436.51849
872.31946	1464.9819
873.35657	386.49667
931.33759	476.23477
938.39093	1951.4172
939.39325	595.38885
959.328	1603.0728
978.40149	759.18671
979.51495	1022.7795
995.39197	8085.4756
996.40863	2138.0024
1059.3816	898.81903
1087.3679	4338.7559
1089.402	1033.9409
1098.6722	618.13092
1115.4081	604.41522
1132.431	4903.8408
1133.4331	2042.1309
1182.5983	572.55615
1222.4537	1701.4822
1224.4098	944.47186
1226.4052	648.78473
1250.3994	4804.0854
1267.4738	1707.9517
1280.5341	1463.3409
1292.4648	1078.6085
1363.3545	606.81299
1364.4832	4693.2275
1366.4167	1394.4003
1372.5684	3091.7629
1381.4595	1339.3795
1389.5126	14863.667
1391.4669	2561.561
1451.4427	612.65973
1478.5142	6660.73
1481.4092	1370.345
1482.2996	1117.1011
1494.6171	2117.6584
1532.6182	1487.6466
1549.5828	5322.1221
1551.4672	3586.665
1606.6781	1318.9583
1607.5613	5133.5078
1609.5359	1683.3779
1610.5664	883.98279
1664.6068	4163.0708
1681.6863	2502.7698
1683.5703	3114.2405
1684.5516	1887.3531
1720.5999	1560.5352
1746.6866	1366.7125
1749.6713	1481.2322
1752.6052	4057.5405
1755.5649	1885.1154
1778.5365	2378.844
1786.6864	1957.2808
END IONS
BEGIN IONS
PEPMASS=2225.166
CHARGE=1+
TITLE=Label: J21, Spot_Id: 23277, Peak_List_Id: 24339, MSMS Job_Run_Id: 10266, Comment:
531.32172	111.40613
664.45026	129.88217
677.4256	197.58057
778.36896	121.42522
779.37616	255.25894
780.44073	169.08569
805.47394	308.02805
850.54279	208.89612
878.47089	443.04016
933.86151	110.9205
940.52405	147.18423
991.52667	157.07077
993.74603	152.45717
1014.4957	167.61481
1048.5142	251.39444
1050.7255	134.87872
1096.028	165.52016
1105.5867	1421.5889
1113.8684	307.67825
1120.4847	273.09561
1121.572	170.01364
1201.8572	240.86958
1215.6813	216.535
1217.6136	232.80589
1234.6028	952.72424
1291.5956	194.43185
1297.7762	169.30708
1334.3596	164.12146
1343.646	401.31525
1347.6952	976.75073
1357.7157	148.49916
1420.629	292.78177
1446.7732	1255.2535
1448.6107	741.49683
1454.8673	1699.0002
1458.1124	165.16527
1532.8706	302.98785
1545.6118	354.27051
1547.1168	315.81088
1549.6565	531.15381
1558.9025	581.90991
1561.7985	1328.2938
1564.9086	332.74582
1570.7021	322.05981
1576.6603	131.29959
1581.0712	101.14749
1671.9523	1023.3817
1675.845	505.80701
1680.9463	273.37457
1697.7113	493.54135
1712.6241	292.10873
1717.6593	395.04324
1775.8328	314.66519
1788.9166	532.99365
1791.7979	290.82004
1807.8964	372.8244
1808.8723	666.66479
1900.9326	1851.1053
1910.1074	275.39993
1912.3589	411.44073
1922.981	1286.1158
1925.9043	390.73782
1928.7621	462.93671
1933.7656	518.28931
1935.948	379.40366
1984.8615	334.29016
2018.1681	489.28052
2033.4865	445.4035
2081.0933	608.04865
2101.7112	647.90692
2104.7966	3607.6304
2166.8423	550.66168
2169.0342	820.80194
2173.8362	586.56274
2179.3618	552.39929
2185.9504	2183.7478
2192.0376	994.90582
2196.7917	723.77203
2197.925	762.85516
END IONS
BEGIN IONS
PEPMASS=3249.7825
CHARGE=1+
TITLE=Label: J21, Spot_Id: 23277, Peak_List_Id: 24335, MSMS Job_Run_Id: 10266, Comment:
284.18213	153.78384
322.23019	1009.9374
436.32263	117.33044
437.25616	142.00769
464.45483	134.13022
482.33737	161.98698
531.42352	121.89429
538.3136	303.62088
707.50708	159.99429
728.44751	220.90968
765.5954	123.34803
766.66846	237.16728
820.81464	154.13602
1018.6354	182.22891
1028.7599	125.94471
1032.5397	294.65692
1036.504	163.04895
1047.6589	276.43951
1049.6094	1755.2948
1056.7705	460.13129
1148.6833	690.06647
1242.7695	334.12161
1280.8182	128.3261
1295.7484	827.29315
1394.9138	720.42609
1395.8137	272.11346
1456.8387	344.36929
1458.0071	113.31433
1460.8398	168.84752
1474.9948	186.10791
1493.9514	566.98816
1571.8274	719.61981
1621.0105	155.66423
1622.0261	373.31992
1634.8602	286.28802
1636.015	514.5813
1661.0033	699.39301
1676.9816	1212.099
1678.9946	20808.756
1683.1061	942.30591
1695.6887	557.5163
1696.9146	432.28632
1776.033	471.30453
1776.9786	808.16034
1794.0328	9551.0752
1797.0662	772.63458
1856.9949	396.75092
1892.1016	778.86584
1893.9771	395.06137
1909.0604	1011.14
1955.2257	562.96075
1988.1099	245.27521
2006.0542	198.43134
2008.0848	9475.8252
2077.3936	402.46259
2102.1914	309.07782
2107.2231	915.20746
2123.1626	634.50305
2125.0432	908.98926
2164.021	269.88681
2173.0999	344.88965
2174.208	378.2338
2177.3586	448.33359
2194.1782	727.20374
2202.2844	957.58923
2326.6001	195.33319
2331.2134	867.33044
2333.1067	427.83542
2431.2603	344.39819
2468.3889	186.07506
2543.325	254.15887
2545.4407	380.07703
2555.7483	206.1535
2614.3831	475.81903
2713.5332	471.78424
2723.3757	220.78568
2732.3262	264.53821
2817.4143	333.80051
2913.6431	193.49556
2917.04	347.48639
2927.6904	633.23273
2928.9114	356.38046
2929.7412	1195.9554
2937.5032	239.13748
2939.6714	355.02386
2945.6414	299.1134
3025.731	261.85376
3027.5645	366.32324
3053.6172	286.84256
3081.5383	434.36353
3096.4104	737.39453
3097.7402	711.07819
3100.5232	561.65088
3111.6001	501.94287
3164.8284	465.38016
3191.7908	592.94977
3195.3054	460.4877
3202.1208	603.60632
3207.4326	1688.395
3220.512	569.55914
END IONS
