# Supplementary material for: Comparative proteomic analysis of a membrane-enriched fraction from flag leaves reveals responses to chemical hybridization agent SQ-1 in wheat
Source: Front Plant Sci. 2015 Aug 26;6:669. doi: 10.3389/fpls.2015.00669 (PMC4549638; doi:10.3389/fpls.2015.00669)
Supplement: Supplementary file 9 [file Data_Sheet_1.ZIP › Supplementary MS_MS data/spot 142.txt]

COM=Project: wsp, Spot Set: wsp\wsp01, Label: J23, Spot Id: 23279, Peak List Id: 22590, MS Job Run Id: 10265
820.40973	135824.03
842.52161	156291.13
856.53369	29462.557
868.53473	11287.719
870.54938	82689.828
906.51062	16053.828
948.50507	56177.215
960.46686	15097.801
961.48975	340591.06
987.50537	11507.735
989.51404	9417.0176
1012.4841	18843.168
1020.5104	145621.16
1045.5725	13222.82
1046.5543	4617.2354
1048.5406	11128.209
1077.5519	7328.1172
1107.5504	3117.2534
1136.575	4271.8057
1179.6071	2837.5313
1193.6245	2732.2371
1236.558	5305.918
1282.7479	4777.6133
1320.6028	1736.4236
1327.824	13523.707
1338.8307	4282.6465
1345.6556	6224.3862
1347.6232	3185.0286
1362.6794	14650.477
1365.6038	11805.931
1381.5991	4842.5898
1399.7218	6466.6724
1416.76	19706.41
1441.8542	2684.5061
1444.7972	1746.4025
1457.7904	2333.4429
1459.7566	1576.3485
1475.7656	1815.4905
1493.7599	2956.7795
1521.782	1615.1083
1794.8322	3026.3462
2013.0822	3917.6946
2030.1021	5744.3711
2052.0735	2847.7615
2117.0925	3255.6162
2143.1936	6007.1143
2144.1936	23386.518
2160.1455	16247.508
2161.1382	28503.809
2182.1208	3835.4497
2183.115	5393.4893
2192.0874	27483.742
2207.1091	2895.4058
2208.0894	24651.082
2211.1104	8003.0693
2220.0955	2745.7441
2223.0776	2712.3059
2224.0742	2422.9885
2225.1238	7146.7896
2230.1902	4135.9106
2233.1313	3723.4106
2237.124	2771.3655
2248.1353	2019.7953
2624.1885	8679.5762
2640.2046	6210.8687
2656.2163	4137.9116
2855.4155	6015.4448
2877.3721	2847.0632
BEGIN IONS
PEPMASS=820.40973
CHARGE=1+
TITLE=Label: J23, Spot_Id: 23279, Peak_List_Id: 24358, MSMS Job_Run_Id: 10266, Comment:
74.033783	923.89453
112.05958	4181.9165
129.08487	1374.7678
136.04997	8571.1807
157.09164	1531.835
158.06642	3819.1777
175.09395	32821.625
191.09544	3282.3989
219.08707	13053.842
237.09496	4185.8462
247.08112	1025.2688
265.07642	6823.4424
299.09454	5503.4414
302.10577	19816.805
320.11008	64587.07
321.10791	47529.148
327.07919	5195.4897
338.12601	13022.805
428.10065	3558.1467
437.13577	5480.9336
439.13959	3610.304
455.13834	11908.314
465.11951	23812.984
483.12506	16600.807
484.11688	52219.504
499.10324	2741.6729
501.14093	17158.77
567.13098	5630.8979
584.17688	2660.8135
585.1405	21694.516
602.15576	16218.826
618.1662	5724.6348
633.91437	1857.2307
732.20331	7931.5083
749.23065	7025.1079
758.25305	3200.2395
762.20636	2734.6614
774.27399	3555.115
775.28693	3649.1296
776.25281	62409.566
778.20288	10245.627
785.26721	7280.8066
786.21484	3284.2671
787.22784	2727.9854
END IONS
BEGIN IONS
PEPMASS=856.53369
CHARGE=1+
TITLE=Label: J23, Spot_Id: 23279, Peak_List_Id: 24361, MSMS Job_Run_Id: 10266, Comment:
86.077515	1669.9597
112.06756	1275.6512
129.09306	672.4646
157.09753	345.9744
175.10611	1497.2773
185.10672	1362.5612
201.11235	235.02034
230.13602	251.25502
242.12953	317.24637
254.11806	404.6713
255.1199	7345.4702
272.14581	7214.8706
286.1506	4709.2881
288.11926	974.54944
357.20291	1592.3611
359.18332	1088.6284
367.19272	1381.4957
368.18127	2262.7356
385.19257	7103.2637
444.21689	889.78851
452.18314	1078.3024
454.19504	16868.604
472.19507	20341.184
539.23419	984.14642
553.18097	838.4126
557.25201	1130.5527
567.24243	3377.7097
568.24939	1318.0641
571.23846	2472.8689
581.23376	742.22913
585.25183	1725.6984
639.26709	645.5874
654.26282	993.89392
672.2674	2027.452
702.0993	3233.2864
743.32544	1814.1609
811.29456	1617.7913
812.39819	12047.183
814.25079	5379.7163
818.29102	1566.7159
820.34204	2713.0803
825.44836	1731.5183
826.3924	4137.9868
832.29498	3140.8098
END IONS
BEGIN IONS
PEPMASS=870.54938
CHARGE=1+
TITLE=Label: J23, Spot_Id: 23279, Peak_List_Id: 24359, MSMS Job_Run_Id: 10266, Comment:
100.08438	35078.207
112.06002	3279.1108
129.08202	1476.3385
157.08066	648.58356
175.09096	2771.3689
185.06778	808.11194
199.11789	2739.9585
212.11682	505.59906
230.12463	659.72845
254.10962	740.93402
255.10912	14267.838
272.1344	21080.629
298.12228	1417.9232
300.14673	8538.9561
368.16284	3936.7412
371.19852	1794.3976
381.18506	2192.5757
382.56226	1110.2179
385.1936	8107.1191
397.16235	1043.2518
399.18686	14431.701
458.19766	1394.5133
466.17728	3969.2385
468.19009	22439.871
472.18927	10076.953
484.18182	3437.095
486.19797	54621.449
492.03912	1261.7207
571.24847	9435.4385
581.24377	22354.166
582.55035	6529.4136
599.25354	6188.1201
654.24353	1125.3292
672.26947	4873.5303
743.33374	4377.1724
753.28992	4223.9844
812.30695	4827.2739
825.43274	5156.8174
826.39868	33058.227
828.29236	10637.645
830.19678	3078.21
840.42584	9801.8965
842.35638	4532.2852
847.26599	3238.7517
END IONS
BEGIN IONS
PEPMASS=906.51062
CHARGE=1+
TITLE=Label: J23, Spot_Id: 23279, Peak_List_Id: 24368, MSMS Job_Run_Id: 10266, Comment:
101.04059	180.38298
112.06429	149.40561
136.05429	320.42603
175.09743	1662.7856
200.11839	285.3833
228.09181	295.63199
271.138	387.97171
288.17624	403.85873
334.01898	168.30983
336.03928	177.29485
343.10519	992.62756
384.18442	369.69543
392.11752	465.07828
401.21243	297.21445
447.11371	209.7562
449.09967	208.9944
456.09659	175.70612
478.14517	388.53006
489.1188	576.98499
505.15463	306.12244
506.12918	1299.0333
533.13446	245.21591
547.20673	648.17651
550.16077	1559.8995
564.23267	8999.9736
591.18097	413.64679
601.18451	465.31027
619.18158	1070.0559
662.20868	837.1355
679.24518	1069.6454
749.24121	592.06934
752.21094	1352.4203
807.23645	512.35632
842.37683	954.58301
847.24994	531.16681
848.24255	589.92682
849.13989	723.48669
850.32788	577.62006
851.17279	532.90582
860.45538	1159.3257
861.25928	1213.0166
862.28186	432.8446
863.27911	688.41528
864.24347	1579.1606
870.41888	697.02728
872.27435	1526.0635
874.41754	530.10394
875.16608	609.71826
878.29688	882.40839
880.21985	608.55609
END IONS
BEGIN IONS
PEPMASS=948.50507
CHARGE=1+
TITLE=Label: J23, Spot_Id: 23279, Peak_List_Id: 24360, MSMS Job_Run_Id: 10266, Comment:
84.0588	3213.8445
101.0888	1148.0453
112.06588	1263.2399
129.09018	1087.9703
136.05209	951.14813
158.07887	685.07928
175.10292	8871.7988
200.11349	614.09332
231.12387	763.33472
247.1218	704.60718
249.10152	568.19525
265.10165	697.06689
319.18378	755.94495
320.13309	1406.6073
321.12726	2979.7837
338.14441	3194.116
347.17245	2731.5559
394.13147	1018.8071
412.13367	1009.4308
420.21231	1983.4714
430.19562	2152.5266
448.18808	3422.9844
465.16696	785.78601
484.14331	4057.7974
501.16714	5108.5093
550.19452	835.60144
565.21704	938.2348
567.20392	1348.8096
583.22626	6832.3022
585.1897	3089.2991
593.20398	3656.1824
602.18597	4442.5029
611.2077	5926.6606
719.34979	1537.9056
732.2027	2619.4404
746.2641	3746.939
748.20288	1179.6353
749.22943	4153.5327
774.26501	2552.5527
785.24237	1323.0201
791.29724	1403.022
792.26166	2271.0183
820.28961	4145.5825
822.21954	1608.3306
886.35248	1916.6014
888.26672	4432.749
904.36676	21016.861
906.29108	3137.0237
908.23126	2433.3159
913.38043	2653.5022
915.36359	2741.989
916.30371	2456.3032
919.25824	1706.6295
920.23431	2692.2273
923.2749	1974.2803
END IONS
BEGIN IONS
PEPMASS=961.48975
CHARGE=1+
TITLE=Label: J23, Spot_Id: 23279, Peak_List_Id: 24356, MSMS Job_Run_Id: 10266, Comment:
86.071297	2323.9797
102.03129	3299.1047
112.06194	13676.721
120.0545	4438.5581
129.09149	4694.7158
136.05342	20851.076
157.10471	13533.849
158.07245	9003.4678
175.0984	93375.5
185.1077	38302.066
243.11725	3986.9417
283.11401	11820.468
293.08209	19547.455
305.12787	78212.133
311.10144	12287.596
314.14056	194334.2
322.15012	32018.021
327.09338	17674.84
406.13681	11775.185
449.17023	35678.164
451.28308	17837.504
456.10785	22775.324
468.15262	129930.3
477.15903	122951.98
485.17163	45878.93
527.1239	15955.937
550.16266	20727.645
597.15839	7448.9751
612.19135	44742.176
614.20868	10262.399
631.17206	62731.531
640.18652	32236.998
648.19934	306693.94
674.16724	3390.4539
735.21436	2705.9089
742.22699	1900.1107
743.27081	3190.073
759.21533	5829.6851
760.19458	17497.238
769.28101	1861.0273
777.22217	35711.07
787.21588	8337.4609
814.25739	2229.9775
848.30438	2189.9451
873.29749	6590.9043
890.33514	17473.354
899.26691	6770.6748
900.27307	6518.4844
903.30963	7313.1929
916.40662	5552.2607
917.35394	11756.046
918.30829	6888.4287
919.33246	12723.511
926.34393	19825.777
927.31677	6653.1294
END IONS
BEGIN IONS
PEPMASS=1012.4841
CHARGE=1+
TITLE=Label: J23, Spot_Id: 23279, Peak_List_Id: 24367, MSMS Job_Run_Id: 10266, Comment:
70.040916	285.10999
72.066879	127.93275
86.077202	165.68892
112.06333	227.51305
157.09784	114.31974
175.10289	1773.4449
213.07141	202.10095
242.18895	147.69202
255.14632	153.34618
256.13809	123.95982
257.1203	131.99655
284.11014	647.68323
293.07458	237.13554
327.25842	192.51126
368.22598	161.19757
385.21432	184.272
413.16965	215.33083
416.23853	738.83936
419.1391	452.64023
420.1792	295.35507
437.20273	293.88422
447.12912	695.05194
487.11292	281.74646
508.21579	6526.7998
533.16174	293.88541
533.42627	288.24109
546.15991	320.0199
550.47363	3275.1909
558.13782	282.03122
571.1969	535.81366
576.13116	583.30267
606.20892	550.13971
648.21106	590.8653
686.25397	515.80396
703.224	2024.944
711.21307	590.52057
720.26141	1253.2852
739.20343	643.3374
764.19568	573.60077
773.23077	780.35126
778.58936	515.21783
855.47858	4284.6655
857.37061	694.42151
858.27008	513.52106
874.36792	877.25439
883.315	3989.9336
953.27313	933.71271
955.17786	2284.6304
961.37964	1520.3717
969.61255	3096.3203
971.38599	2952.7581
974.2962	928.57465
981.44629	1265.0703
984.27234	1088.7953
986.30591	1006.2729
END IONS
BEGIN IONS
PEPMASS=1020.5104
CHARGE=1+
TITLE=Label: J23, Spot_Id: 23279, Peak_List_Id: 24357, MSMS Job_Run_Id: 10266, Comment:
70.04438	1727.4889
86.076759	2319.2712
112.06895	4651.7979
129.09726	2312.563
136.06035	1331.3195
158.07796	1398.7776
175.10588	58516.574
213.06696	1763.5349
215.12804	1589.8398
233.11008	2467.178
243.11958	8837.208
261.10803	2156.0085
273.09711	3801.1636
290.1282	5041.4331
326.15152	1279.8868
358.13486	2276.147
376.11377	9176.1309
393.1412	2791.7568
394.142	1047.8883
436.13885	5652.1025
453.16003	4210.4395
455.16394	1735.9554
471.18817	9390.4502
491.1275	6313.6152
508.181	6619.8662
515.14893	4165.0615
532.18787	4532.5078
533.16431	107059.27
549.21362	5427.4023
550.20026	698842.44
568.21729	5532.1958
647.18158	3665.1162
648.16235	40742.07
665.18732	13998.437
675.1557	1446.2192
710.13928	3192.5984
731.25006	3246.2041
743.21387	1144.2496
761.24518	4546.4053
778.26239	59032.594
819.18158	1446.4872
839.1344	1554.1569
846.25873	1858.7142
849.1817	1138.7064
907.31842	5050.9312
955.46283	4370.8252
957.35822	2425.6992
961.3938	4624.8799
963.27039	2656.0178
974.46594	3053.384
978.37097	6840.5815
979.32513	2516.0002
980.26654	2618.4429
982.26587	2450.2456
985.40198	4103.3901
END IONS
BEGIN IONS
PEPMASS=1327.824
CHARGE=1+
TITLE=Label: J23, Spot_Id: 23279, Peak_List_Id: 24370, MSMS Job_Run_Id: 10266, Comment:
244.14708	147.80847
391.20221	103.80124
413.18875	108.58604
484.2916	166.11366
512.29675	443.82123
533.24811	182.92201
550.28027	215.12032
552.26575	316.18195
637.28003	225.64932
665.31628	479.97586
736.29169	197.88785
767.3913	214.29393
778.45032	269.90631
783.3053	116.58293
792.36078	186.27776
793.30975	108.22066
838.46136	152.11055
840.49695	122.94302
841.36267	213.30016
849.42926	340.80154
866.40936	186.72791
893.2785	135.84406
909.47211	566.64606
911.44049	137.05269
937.47821	171.6465
945.42249	318.37122
986.42126	174.50366
1036.4276	152.49797
1056.5519	711.1601
1058.4681	428.39142
1059.3743	268.73438
1084.4957	309.33145
1085.4785	323.05627
1097.5254	174.46727
1103.5249	219.04164
1172.5579	203.3203
1174.217	288.84424
1181.6547	333.54892
1198.5743	558.03259
1199.6399	4349.0874
1201.5176	1473.087
1205.8865	231.7122
1264.4933	422.04977
1266.3868	660.40991
1268.3812	860.29181
1272.4811	329.25281
1277.2888	318.54379
1290.3453	330.48343
1292.4714	376.15405
1296.3652	314.51355
1300.3854	501.9747
1302.6187	384.84024
1304.3033	369.29391
END IONS
BEGIN IONS
PEPMASS=1362.6794
CHARGE=1+
TITLE=Label: J23, Spot_Id: 23279, Peak_List_Id: 24369, MSMS Job_Run_Id: 10266, Comment:
112.06322	153.13184
175.09769	610.52118
232.15535	1127.0709
266.11249	327.61765
267.08807	172.52847
274.17294	181.8354
350.13095	253.09874
361.19885	463.69287
367.16476	256.28513
452.26196	176.10953
490.2168	133.25917
510.26062	157.52827
513.15918	133.90594
521.20227	162.45056
530.1875	155.58774
539.21899	331.70496
541.70166	125.66206
550.2677	203.66989
591.25659	981.49811
596.21002	150.82799
643.33142	272.67834
713.19733	237.81668
720.21826	206.58347
754.27063	265.90317
772.22028	313.03793
810.29053	1211.4845
814.35419	249.4574
827.3028	1328.1403
833.36548	446.72198
854.36121	336.97672
857.27014	221.81744
858.40155	242.23537
898.38544	134.3325
912.53882	153.94179
914.33215	846.02698
979.35956	241.55177
985.30914	1019.0797
996.41016	518.0127
1001.3257	214.25323
1007.3783	176.50607
1078.3206	336.41574
1082.2701	326.0701
1097.3578	586.63446
1099.3031	528.9248
1134.2882	458.57547
1203.5406	331.68759
1205.6549	294.79758
1210.5789	622.72552
1213.3707	316.84329
1217.4419	290.69177
1236.3229	2505.7979
1300.4794	917.99933
1307.4592	1022.0128
1318.6515	1754.858
1319.5016	2275.9944
1321.3615	1259.0044
1323.3409	1034.5066
1324.4612	1321.0143
1330.4016	726.69672
1332.4926	694.11371
1335.3137	1338.7314
1339.2958	725.03339
END IONS
BEGIN IONS
PEPMASS=1416.76
CHARGE=1+
TITLE=Label: J23, Spot_Id: 23279, Peak_List_Id: 24366, MSMS Job_Run_Id: 10266, Comment:
86.072205	243.17917
101.0494	232.51996
112.07305	484.59515
129.0999	190.50598
158.06104	126.91853
175.11382	2483.9209
185.09581	137.41
197.13232	122.23959
215.11586	222.29536
216.09161	163.271
232.14247	310.24493
288.20337	617.69373
312.14465	267.1279
313.17361	1226.0714
330.1376	721.08057
372.23804	280.16357
389.25043	4195.0381
398.18372	651.65936
410.255	244.74425
415.22446	272.0101
426.19693	728.37164
443.21399	1109.017
484.26437	393.42676
487.24506	401.93582
504.2637	890.31451
508.30563	391.46948
539.27667	416.35886
550.30145	335.65228
556.3363	421.21423
579.29358	978.94977
617.328	6820.165
625.29321	282.98569
647.28687	412.42621
682.435	286.69742
708.37152	357.27621
714.31567	354.40579
715.28973	696.45117
717.50281	343.86417
732.33331	2510.2419
782.29565	406.77496
795.34802	482.87753
800.31506	374.90845
801.34631	285.60001
826.38568	283.90652
861.33453	694.55615
878.42755	288.47461
895.33374	242.01392
957.43304	416.4072
961.3642	358.61697
974.41431	1389.6561
975.39862	497.09558
991.39661	1793.0046
1008.4211	448.46011
1043.6219	223.61194
1052.5282	270.90363
1087.4946	1228.3804
1104.5812	220.75516
1112.4763	144.56891
1128.3865	308.31931
1184.5765	851.00836
1201.5697	668.11316
1230.3403	268.14551
1244.4456	435.50281
1245.3365	208.11998
1265.3934	625.06879
1352.6351	618.59845
1354.4966	1621.2363
1358.4861	1532.619
1362.6581	1205.9113
1372.7383	1126.7817
1373.5938	2469.2549
1377.3562	1016.3786
1381.575	2345.5916
1386.752	1325.4845
1388.5016	872.45923
END IONS
BEGIN IONS
PEPMASS=2144.1936
CHARGE=1+
TITLE=Label: J23, Spot_Id: 23279, Peak_List_Id: 24365, MSMS Job_Run_Id: 10266, Comment:
112.075	172.54425
120.06591	216.52669
175.11208	201.79843
212.08855	139.55785
298.17065	155.54791
342.16159	152.54103
359.21786	262.35388
360.21457	112.01309
368.18234	119.80849
444.21664	149.18779
458.28632	213.75499
459.21771	144.6544
472.2865	204.9261
475.29584	447.89664
530.27704	172.78387
609.3432	113.12772
618.20233	112.94911
618.45599	115.14087
635.29883	291.38788
672.34766	185.44305
731.35016	172.51637
738.32977	168.14835
748.40558	313.93448
755.34344	196.08815
785.93481	128.18941
908.4613	152.32191
918.49658	614.78058
968.57825	160.39713
993.55023	527.69305
994.41553	359.54321
999.45819	162.24529
1001.5079	795.13861
1010.9474	206.39706
1011.4649	240.36482
1011.9541	375.60233
1038.5946	229.3988
1098.496	512.11615
1100.6208	135.19566
1104.5536	257.89139
1115.5344	1180.3569
1125.1187	335.82477
1212.5181	777.1543
1219.6835	156.59032
1229.5322	191.01019
1230.5913	173.35185
1259.6606	287.07477
1276.623	481.05185
1278.5009	346.24829
1294.3396	369.59641
1359.6135	363.16837
1387.6207	335.37509
1389.6259	623.67798
1408.4485	358.98929
1432.6741	359.9935
1445.7356	306.73111
1447.6055	797.97668
1449.7198	286.09512
1476.6443	241.01637
1477.5402	286.87173
1502.6895	237.10794
1532.653	370.91553
1572.6757	487.67145
1576.6539	273.40875
1591.5591	1096.3348
1631.645	328.31317
1647.5692	331.09665
1655.6747	549.63989
1658.4037	254.96201
1671.7275	219.64609
1672.757	1850.6453
1751.9426	282.46069
1763.9956	225.64049
1776.2163	130.0175
1776.5774	256.17117
1777.663	228.88947
1783.5029	331.74097
1786.7021	801.82141
1798.6277	262.46155
1913.8113	545.70593
2008.0519	571.42865
2011.7747	523.34656
2013.8868	781.57709
2015.6672	756.34778
2028.9567	577.02692
2033.1726	1099.0098
2037.6552	514.50269
2042.8193	1006.9796
2052.8647	2312.3811
2059.6868	487.35757
2077.4536	1008.2101
2082.8875	1378.3202
2083.8643	2532.6106
2085.7905	2607.709
2086.7576	4833.9131
2096.1975	1022.4786
2100.9475	1185.3934
2106.6697	1114.0393
2109.6467	1549.7848
2116.6226	949.88147
2117.7651	1005.7296
END IONS
BEGIN IONS
PEPMASS=2161.1382
CHARGE=1+
TITLE=Label: J23, Spot_Id: 23279, Peak_List_Id: 24362, MSMS Job_Run_Id: 10266, Comment:
110.0658	171.08682
358.19968	172.09752
364.21045	462.88553
441.21921	223.52878
475.33725	244.06395
477.32129	539.50165
522.31256	201.79388
533.37134	172.41531
571.31464	392.45471
572.35626	178.48929
627.24744	305.35028
640.39026	234.50069
686.38739	364.74033
724.43909	322.60889
736.41071	284.79797
737.41028	236.16565
749.58325	258.16736
754.38464	660.15222
764.3678	206.88054
773.37225	908.0722
831.29846	291.33456
838.49658	197.67628
856.38342	570.3692
873.3833	1217.5503
874.4104	2350.8245
883.40918	501.98206
924.51025	689.46783
992.51416	1015.6107
993.46997	1087.3564
995.60846	586.02271
1010.4721	3600.1228
1011.4562	11123.301
1037.5172	503.15369
1038.6346	488.30188
1105.6891	415.94263
1106.6049	582.72998
1107.6715	446.21832
1123.5261	1742.5729
1124.5288	3917.2202
1126.5564	465.68341
1146.8269	478.92346
1166.5717	403.32104
1235.532	621.7088
1237.6119	1978.199
1259.8267	565.51385
1275.6775	635.51544
1276.6582	1041.8571
1287.6998	2187.2749
1293.6659	4451.4004
1294.6031	8463.0176
1305.729	650.41968
1360.7158	518.02081
1388.7416	2028.3121
1406.6858	1298.7943
1407.6689	3295.5029
1458.7841	743.56335
1475.7544	2148.5581
1492.7811	904.17932
1493.7798	2234.605
1503.8191	879.6051
1504.6715	755.57697
1520.7571	1116.3005
1521.7415	3858.3245
1572.7872	618.15723
1590.8243	7870.1807
1592.788	1404.2786
1596.9001	478.29022
1666.8062	605.50092
1683.8776	1324.7719
1684.8564	1674.2346
1685.7799	723.48199
1686.7081	997.14789
1750.7393	371.64484
1776.932	1184.9038
1777.8259	2354.3804
1787.0728	617.09833
1797.9833	1481.9185
1799.8701	1507.479
1887.8387	1107.7478
1911.9935	1083.3097
1913.9916	1256.7345
1915.8678	1611.5853
1987.0426	966.29016
2009.785	3191.4868
2015.0017	1600.01
2027.1414	925.85205
2033.0731	5316.7041
2035.9741	1257.4344
2052.9478	1501.4843
2065.9609	983.39758
2085.8081	1092.7427
2096.1733	1038.4973
2099.8889	6601.0244
2102.8528	3358.2727
2106.8003	1592.0463
2116.1768	998.78113
2119.0527	1277.4944
2129.7363	1472.075
2131.9236	1941.2244
2133.7102	1557.3834
END IONS
BEGIN IONS
PEPMASS=2192.0874
CHARGE=1+
TITLE=Label: J23, Spot_Id: 23279, Peak_List_Id: 24363, MSMS Job_Run_Id: 10266, Comment:
120.06339	234.31294
175.11893	260.45938
212.08781	230.6463
226.11127	142.19812
297.18677	488.27103
325.16321	235.10555
338.21075	216.35495
359.19565	1016.5665
411.16965	162.7897
444.28497	255.15199
455.30652	229.55022
458.21329	444.45154
472.29449	408.46722
475.28674	822.11523
529.33765	161.14087
558.30304	279.96561
559.41064	222.5937
581.29028	206.4043
618.26807	436.07538
627.41064	143.55528
635.31763	808.8476
655.31696	156.60675
672.32855	195.99509
673.20337	228.87578
688.61047	141.45412
731.37378	263.9556
748.39447	644.8056
768.42627	212.30643
791.39752	144.39204
804.33765	135.32982
843.87115	173.06572
847.41187	686.74933
857.40234	278.32504
874.44196	445.50693
901.37561	443.41949
915.53046	332.26797
916.4563	362.83887
918.51318	1290.9028
973.4696	426.22879
1011.4818	443.33481
1011.8951	344.32962
1032.5092	457.0202
1039.4719	350.03793
1049.4739	1694.2689
1115.5406	438.45865
1146.4742	1867.8752
1148.5356	317.16232
1160.6005	490.07111
1163.5441	3042.356
1165.5548	696.3349
1212.473	284.27087
1232.524	474.32141
1244.4854	298.83188
1257.4293	353.95148
1258.6119	176.49677
1260.5168	1580.3839
1276.6735	225.16611
1277.5037	1152.1464
1278.5515	475.95059
1294.9214	322.86151
1322.4514	182.94037
1330.6439	142.25215
1409.6714	323.15982
1424.5648	1106.7653
1426.6666	299.77585
1444.6918	238.08035
1495.699	1418.7523
1498.5801	531.54401
1526.5569	476.69183
1530.7581	884.11169
1531.8177	1042.463
1583.7906	770.42157
1612.7913	500.56339
1622.827	600.33966
1624.684	1921.8693
1628.766	4892.0156
1631.8889	767.96252
1676.5759	242.27734
1701.8688	252.07156
1703.856	497.84515
1704.6752	971.10474
1720.7577	3665.8342
1776.7452	335.08948
1833.8273	499.58044
1834.6836	853.96509
1980.9962	962.03864
1981.9637	892.92432
1983.7842	761.04004
2057.9844	626.57715
2069.8325	2782.1323
2103.0176	2074.0078
2125.8296	2851.1482
2126.967	5253.1538
2134.8721	4183.3169
2142.9192	2034.7135
2144.0869	28984.57
2144.9749	15956.495
2145.791	27961.246
2151.6326	8420.8857
2161.8433	2180.4304
END IONS
BEGIN IONS
PEPMASS=2208.0894
CHARGE=1+
TITLE=Label: J23, Spot_Id: 23279, Peak_List_Id: 24364, MSMS Job_Run_Id: 10266, Comment:
175.12894	144.02751
375.23682	157.92949
437.32175	116.70502
458.22104	154.84933
475.30032	215.86446
529.27863	201.82439
551.31445	339.44327
604.3233	138.82025
635.28198	172.01134
642.37506	129.41457
664.38739	258.47778
666.2774	140.10242
703.32953	226.84448
747.40173	136.11891
748.29584	200.68437
779.46234	284.2045
780.64337	230.58595
791.51923	207.63434
845.42743	282.67642
847.43439	340.1077
850.48248	138.27644
878.46246	288.36887
916.4837	823.25397
918.492	950.06476
944.46606	353.82846
973.43945	243.8847
974.52057	329.45099
991.61047	306.42764
1001.5171	257.02643
1030.4607	292.87875
1034.5602	394.15897
1051.4633	259.53613
1065.4689	261.00211
1091.5968	2042.8033
1115.5635	252.18901
1116.5785	189.37331
1120.632	1142.3551
1162.5651	247.22868
1165.4269	408.21848
1177.5103	307.48566
1179.5466	657.8313
1203.5731	150.86935
1220.6512	1171.7842
1276.5607	220.32607
1277.5776	266.25113
1291.6189	648.74744
1316.5605	619.51129
1333.6703	1570.6049
1342.7197	435.97583
1419.5857	448.50125
1420.6726	954.08063
1432.7094	1901.2759
1448.6891	318.88318
1454.6514	258.36102
1514.8071	753.63379
1515.64	465.62024
1531.6798	457.72488
1532.8259	578.36194
1547.7206	2235.679
1548.724	653.94214
1550.6552	403.57663
1612.6508	1275.8105
1638.808	521.03235
1639.6447	1026.8782
1644.7794	536.15961
1660.7782	708.11499
1667.762	414.49063
1672.7502	874.85712
1694.8306	602.04364
1695.787	1229.7123
1696.7791	998.92474
1736.7363	538.19598
1753.7467	676.92322
1774.7754	1065.8384
1792.9707	868.97876
1808.8176	1608.0315
1912.735	942.71674
1922.842	1675.4421
1993.9253	620.67664
1994.723	983.8598
2028.0195	1561.556
2028.9011	1282.0125
2052.9805	1929.1477
2057.7607	6201.1055
2129.0327	4794.6968
2130.9187	3565.6213
2144.3101	35279.563
2145.1472	70697.547
2146.9822	42087.52
2148.8694	12380.05
2155.875	5704.623
2157.8843	3293.3445
2177.7935	4652.8418
2182.009	32725.963
2186.7473	3792.4351
END IONS
