# Supplementary material for: Comparative proteomic analysis of a membrane-enriched fraction from flag leaves reveals responses to chemical hybridization agent SQ-1 in wheat
Source: Front Plant Sci. 2015 Aug 26;6:669. doi: 10.3389/fpls.2015.00669 (PMC4549638; doi:10.3389/fpls.2015.00669)
Supplement: Supplementary file 9 [file Data_Sheet_1.ZIP › Supplementary MS_MS data/spot 143.txt]

COM=Project: wsp, Spot Set: wsp\wsp01, Label: J24, Spot Id: 23280, Peak List Id: 22591, MS Job Run Id: 10265
834.42932	12573.232
840.51831	7017.3247
841.49683	6516.5327
842.52362	274329.97
856.53552	60703.387
864.49652	8930.7305
866.48804	6584.4141
868.53534	20229.072
870.55121	175242.25
958.58093	10749.094
960.49945	42170.543
1004.4624	8074.0005
1045.5769	23608.973
1076.5519	341840.22
1084.5424	21143.396
1098.5289	7152.7949
1112.5731	5299.4155
1125.6151	199832.78
1137.6116	9956.2871
1145.5939	12612.089
1147.5948	4271.9146
1151.6267	9419.7432
1212.6377	4385.3584
1219.6681	29321.898
1247.5848	40726.367
1270.6162	5887.4609
1275.6182	3880.698
1409.7405	15443.233
1411.9061	30113.729
1413.7657	16853.289
1460.7507	6384.1831
1484.7957	15366.218
1485.7875	19973.973
1502.7559	130352.65
1528.7656	10127.01
1530.7814	6554.0942
1548.7883	14181.375
1579.7424	26465.916
1601.7272	6739.4565
1607.7833	3938.2612
1629.8086	4117.7236
1676.8658	7810.8931
1694.8467	215530.86
1710.8461	4890.5879
1716.8378	9306.7246
1722.8752	33903.578
1757.921	7397.2212
1794.8303	7066.0742
1822.9424	19863.48
1833.9558	4737.7368
1849.8939	4748.3042
1850.9346	5153.0684
1874.9204	2962.8086
2119.1309	5966.6152
2120.1592	5357.0625
2145.1377	9085.1025
2146.1602	11073.928
2163.1382	357474.47
2164.1587	157186.64
2165.6858	5663.6802
2175.1343	10118.608
2185.1221	9204.2881
2189.1492	14330.54
2191.1602	13646.965
2201.1199	3187.8354
2205.1406	4204.647
2211.1479	16176.164
2225.1494	14581.525
2230.1885	3622.071
2233.1313	9214.6094
2247.1392	3637.2463
2251.1484	3044.5752
2280.2095	5433.5527
2353.1184	10095.489
2372.3145	4777.2324
2438.1877	3405.2393
2637.304	98461.133
2659.3264	3041.1145
2665.344	3833.8921
2729.4197	4480.542
BEGIN IONS
PEPMASS=856.53552
CHARGE=1+
TITLE=Label: J24, Spot_Id: 23280, Peak_List_Id: 24378, MSMS Job_Run_Id: 10266, Comment:
86.072876	2173.0444
112.06451	1456.0522
129.08913	573.59045
157.08951	344.4577
175.0976	1454.9988
185.10907	1768.9008
201.10373	351.27554
212.11612	273.01837
230.12886	433.94067
254.13223	395.01831
255.11877	8963.874
268.14206	992.79669
272.14304	9029.6953
286.15033	6696.0205
288.1348	976.54956
341.17114	1333.3075
357.20288	1975.1399
367.18677	1677.5709
368.17899	3128.3474
385.19	8716.5303
444.20947	1021.7468
454.19257	21619.094
470.17313	603.46558
472.19528	24406.682
478.62933	638.23474
539.26154	832.09387
557.25977	1291.3341
567.24933	5789.2876
571.25006	3153.0093
581.24701	742.64728
585.25134	1868.1342
614.14825	1219.3726
654.25604	692.27582
672.27356	2451.3
728.20093	6446.1704
743.31378	2493.6267
811.4115	1683.8868
812.40424	13874.569
814.30243	4541.814
816.09418	1202.5684
824.2381	1344.2584
825.50726	1736.3463
826.41565	3877.7024
828.31616	2379.7354
END IONS
BEGIN IONS
PEPMASS=870.55121
CHARGE=1+
TITLE=Label: J24, Spot_Id: 23280, Peak_List_Id: 24375, MSMS Job_Run_Id: 10266, Comment:
70.036446	987.68439
100.08468	62398.996
112.05894	4967.1909
129.08591	2188.6487
157.07933	1018.8004
175.09526	4470.3628
185.07394	1365.2069
199.11644	3877.5908
230.11864	1181.6721
254.11783	1287.0364
255.10899	23204.645
272.13321	34509.102
298.11761	2154.6819
300.14703	14786.095
368.17169	7594.6855
371.20538	3436.8311
381.18402	2834.7246
385.18802	12279.379
397.17215	1964.0917
399.18665	29121.754
455.17267	1524.302
458.20435	1864.7075
466.1814	5035.6396
468.18756	40931.004
472.19415	14703.095
474.1853	2296.4888
484.19147	5990.5845
486.19711	96968.125
571.24139	15652.32
581.24524	38914.539
582.53955	11198.797
599.24695	11506.236
654.26752	2762.6323
672.26471	8061.4502
743.31427	4278.3457
744.21039	4310.6484
753.29767	6747.5571
811.26196	3272.4727
812.33606	4889.7749
825.40979	5439.3071
826.40625	59507.48
828.30505	15478.863
840.42419	16485.527
842.33801	6718.0249
END IONS
BEGIN IONS
PEPMASS=960.49945
CHARGE=1+
TITLE=Label: J24, Spot_Id: 23280, Peak_List_Id: 24379, MSMS Job_Run_Id: 10266, Comment:
70.039612	216.3004
112.06393	254.56444
120.05542	138.52652
129.09171	157.48671
158.06004	159.21161
175.0985	2138.377
212.07431	364.93015
229.09386	387.59955
232.16045	129.23497
243.0658	148.20052
255.10358	247.89536
274.14511	764.31531
277.0961	368.46597
340.11118	1551.219
348.10748	934.91699
385.1897	767.91467
388.14243	287.72821
394.12711	289.52902
402.18607	1001.3011
411.12024	723.08636
439.1655	673.27191
445.11874	293.86145
489.27652	506.18582
499.17209	1311.4147
556.24506	625.95013
559.14587	622.05542
571.22253	553.68414
574.23834	775.08643
576.15594	787.44763
579.17657	1657.0181
596.20258	7035.6802
613.22162	3730.5225
650.21527	775.79395
667.21075	3495.6729
670.19501	836.54187
672.25537	453.91757
684.24023	14282.257
687.18079	1413.7885
743.33875	1324.8508
758.27307	458.35056
786.25653	466.64713
813.30261	555.36237
834.17493	454.95847
847.28259	460.08746
869.33667	715.69647
898.29791	817.12976
901.27875	1016.053
914.41296	1104.6635
915.42426	578.37347
916.40564	1321.0116
918.28204	1454.0111
919.25262	1014.5654
920.24707	826.16406
929.42853	790.41187
938.25305	794.72375
END IONS
BEGIN IONS
PEPMASS=1076.5519
CHARGE=1+
TITLE=Label: J24, Spot_Id: 23280, Peak_List_Id: 24372, MSMS Job_Run_Id: 10266, Comment:
70.04081	1352.2947
86.069786	31448.121
112.06224	13526.803
120.05595	2750.7258
129.08723	6120.4331
157.08688	4116.332
158.07176	4904.2153
175.09839	58964.094
201.10231	1493.3013
229.0905	19251.758
246.13725	6479.5815
286.12344	25843.998
303.15436	19690.104
314.14404	28194.631
316.23639	10193.311
342.13495	132503.44
377.10541	7839.728
399.17407	6918.3682
433.1658	43857.195
448.12311	9995.7988
450.19449	373568.34
455.19336	68598.211
460.16995	10419.036
490.16147	7677.1704
512.19562	24336.836
514.18512	9414.6123
530.15857	6639.6875
547.185	14194.51
548.16602	27951.146
565.18634	28298.084
605.16962	42266.27
622.18994	35382.145
627.19849	13364.524
690.3078	3261.9971
693.23187	3762.6133
700.22247	4590.5703
718.22882	34447.797
735.25342	41880.941
774.25604	3204.698
813.26538	5068.3687
831.29749	9875.2754
848.33344	592376.5
858.31476	7352.0269
859.31677	4654.6479
928.34027	3163.47
945.36011	5671.5488
946.34967	29459.162
963.37689	36693.199
968.3056	3811.9119
1014.3518	3053.8716
1032.453	11778.246
1034.4171	20180.49
1036.3025	8583.1436
1042.1722	3118.0701
1045.4578	3734.5798
END IONS
BEGIN IONS
PEPMASS=1084.5424
CHARGE=1+
TITLE=Label: J24, Spot_Id: 23280, Peak_List_Id: 24385, MSMS Job_Run_Id: 10266, Comment:
70.038994	233.02405
112.05631	189.83244
169.06673	406.63235
175.09625	1119.0049
183.14291	145.6012
211.11812	220.76656
227.19734	127.46619
229.09473	116.15872
246.12767	3505.0288
256.12021	109.35339
266.13956	349.03497
298.13705	199.85683
343.16693	149.02313
344.11511	183.89665
351.18796	142.40945
361.13486	758.7157
379.17813	367.30182
401.20187	181.96796
409.1897	130.42964
427.17523	288.48486
451.21625	156.4778
466.17239	168.70779
490.17236	1227.7516
526.29535	206.23152
556.17371	515.34656
563.18494	225.83893
579.18433	178.71523
596.3299	187.14545
613.32593	300.1355
619.16638	349.70395
653.20715	234.16203
657.30353	258.70004
671.15466	838.3125
684.3606	347.03378
696.24207	315.51709
706.18579	977.15991
742.23303	547.11597
756.26855	331.09534
819.27771	353.76135
829.27234	328.52142
839.22174	648.72357
848.31592	449.85611
853.43243	312.53751
882.26556	863.3512
899.26318	2000.6077
916.32837	2197.0083
928.31287	780.61493
987.39349	1065.7429
1022.3155	868.6463
1037.1022	702.02002
1040.3651	825.5899
1042.2913	821.54047
1048.5044	649.84186
1054.4305	977.37122
1060.3351	481.82462
1063.4724	553.20471
END IONS
BEGIN IONS
PEPMASS=1125.6151
CHARGE=1+
TITLE=Label: J24, Spot_Id: 23280, Peak_List_Id: 24374, MSMS Job_Run_Id: 10266, Comment:
110.04523	1849.615
112.06514	1674.1976
129.09621	603.25867
158.07452	956.27393
175.10176	27827.822
185.08537	334.53455
187.12144	653.41534
215.1187	724.27759
246.15131	467.96906
251.13254	619.60077
252.13426	1487.5443
270.1326	560.04657
272.1557	648.80261
277.10907	661.19885
294.14774	651.18658
295.12994	9707.2656
312.15817	10216.862
369.14285	893.4823
386.15656	4768.6782
408.19101	5030.708
425.21884	9961.2129
457.23547	1644.0332
482.23129	2100.677
485.2142	4174.8853
487.16339	1704.0959
508.24637	3192.6323
509.21732	5516.8218
526.24658	117944.45
590.25006	4442.4097
600.20795	5002.2876
623.23761	1980.9291
624.21625	16646.916
641.2373	15197.347
683.23883	6037.958
684.23444	2973.0203
701.23706	6983.1489
723.2774	2411.2366
740.29028	10240.055
750.27148	2406.3467
796.3017	1591.6075
798.38245	2427.1987
814.29028	2248.4133
837.29858	14539.737
854.31274	4816.6328
894.31671	6501.1421
907.30859	2142.0356
911.33667	11636.421
923.37701	6403.2471
934.42926	2464.8735
951.37708	9749.4492
968.4306	4849.4111
969.36603	8474.9717
1024.4656	13717.924
1037.4154	2474.4385
1040.3236	2557.376
1063.4738	6897.7866
1064.4386	4032.054
1066.4143	2724.2813
1067.2928	5933.5225
1068.2731	2762.0942
1076.474	3135.8462
1081.5084	132486.63
1083.3779	46185.742
1086.2988	3080.7078
1090.5156	6275.021
1091.5035	5776.792
END IONS
BEGIN IONS
PEPMASS=1219.6681
CHARGE=1+
TITLE=Label: J24, Spot_Id: 23280, Peak_List_Id: 24383, MSMS Job_Run_Id: 10266, Comment:
112.05602	113.12107
175.10672	307.48285
288.21082	106.04924
304.1969	128.64444
342.16998	212.29364
359.19293	120.36594
450.25327	152.002
510.27533	219.86963
526.2995	259.21326
527.276	735.82068
578.32056	132.84869
594.224	676.04706
595.27417	205.15233
596.37347	335.8447
598.28717	370.61765
622.21338	1015.905
624.25275	151.06232
627.23718	200.06079
664.19556	169.08269
665.24353	708.02991
667.33252	172.21617
681.23206	316.85297
693.24738	1610.8019
718.3418	158.43672
734.50378	102.99374
735.30841	695.97693
737.29321	159.00867
766.35681	107.98827
792.35614	546.21808
861.41376	255.51984
862.28699	400.75131
865.31915	296.35431
920.37451	9694.8252
932.26666	407.35953
994.29132	405.70938
1018.352	825.07892
1035.3828	1581.3855
1045.4585	442.16296
1046.3091	276.74982
1048.1925	490.49609
1064.4175	497.78336
1125.5577	394.18048
1156.4296	392.69394
1163.3495	484.1918
1166.3232	417.87704
1175.5149	644.35156
1177.4032	1342.0309
1179.353	551.81964
1180.2789	773.4342
1192.5232	733.10522
1196.1292	591.95892
END IONS
BEGIN IONS
PEPMASS=1247.5848
CHARGE=1+
TITLE=Label: J24, Spot_Id: 23280, Peak_List_Id: 24380, MSMS Job_Run_Id: 10266, Comment:
86.072884	160.12994
112.06234	409.17053
129.09004	264.41235
133.02092	110.98641
157.09395	202.41898
175.101	3236.8472
228.13437	123.0284
229.11615	347.94492
243.11729	190.75966
244.10631	345.0629
246.15283	655.03485
303.21494	176.16096
315.11728	619.17407
333.04672	334.9187
342.18127	361.68665
358.12585	226.59581
359.21524	544.93286
369.16168	143.66982
404.11884	408.08334
415.17664	373.9328
447.12881	149.08459
455.23825	144.31104
462.08459	835.05823
472.29797	2247.9514
475.15091	530.03101
526.37036	460.49277
532.12183	607.92065
533.11053	536.7392
575.15234	1155.627
601.30786	11270.864
618.22223	438.54797
646.16162	1009.5991
647.11426	918.61011
681.29523	410.97693
690.31024	793.46472
698.28314	515.76331
699.27905	751.32129
716.28278	1029.8276
748.1441	720.8222
758.11536	515.00763
759.22174	1292.2699
773.30768	1491.397
776.15179	3765.2361
845.33264	427.46066
861.25824	472.55807
871.19208	552.91791
873.37335	604.04559
889.22443	1689.4363
902.36462	365.2771
920.46521	409.16885
933.30481	1682.104
960.28253	566.06207
1004.3632	1293.7373
1024.4167	721.65308
1044.2526	345.76501
1115.469	1772.8669
1132.486	17301.1
1134.3527	6182.4717
1156.499	2965.2773
1186.5054	1538.9366
1188.4108	1801.6854
1191.2925	1038.6003
1204.4341	1593.2605
1205.4486	1715.6813
1212.4349	1549.6813
1226.4401	1523.0096
END IONS
BEGIN IONS
PEPMASS=1411.9061
CHARGE=1+
TITLE=Label: J24, Spot_Id: 23280, Peak_List_Id: 24382, MSMS Job_Run_Id: 10266, Comment:
70.039192	253.84192
86.072113	540.93445
112.0638	607.95154
129.08586	399.85916
158.05542	131.5563
175.09871	2392.6072
199.11513	395.02805
227.15613	1050.7062
244.1283	152.46898
245.12279	290.47183
246.13881	193.72804
261.15881	242.60541
262.13632	420.45398
294.18378	458.43018
312.16919	579.28821
340.23538	661.45361
347.19296	836.74207
375.24365	355.76324
381.19653	612.29047
389.2001	327.08905
399.20328	828.8064
408.24066	360.14011
462.24194	643.59204
480.25012	810.23712
498.28122	659.64679
538.33246	594.24109
542.20154	501.8779
559.21423	575.8576
575.29791	652.76788
587.28894	1276.5715
601.33472	935.26428
611.31873	1096.2598
625.36432	670.30414
674.34424	516.89337
682.32819	2236.0889
698.32452	541.617
713.30072	571.39764
733.65533	416.80469
738.36047	714.61505
761.37018	724.95453
773.36517	875.70538
811.29315	1954.0005
832.35065	425.30844
842.35364	1282.2222
867.34998	1398.7377
874.3916	1088.9237
898.37885	877.14453
939.37982	7615.1548
997.45306	897.83136
1024.4551	806.89203
1025.3704	977.5589
1037.3593	1055.6533
1041.4286	2643.4619
1045.5583	1706.6835
1055.502	709.01746
1072.5195	2626.7712
1124.5026	740.78778
1139.425	720.18488
1156.4729	1268.4031
1173.4943	517.58643
1185.6104	844.28601
1192.4987	1162.6182
1237.541	743.31171
1239.4664	3216.0139
1255.5651	7086.0308
1257.4651	2844.093
1350.6639	1256.5671
1353.4738	1785.8296
1356.4393	826.32635
1367.8995	1550.2461
1368.7052	3200.7629
1369.6609	3074.2896
1370.5701	1606.774
1371.4933	1806.8539
1377.5739	1005.4834
1381.8428	2655.5713
1383.6289	2025.6698
END IONS
BEGIN IONS
PEPMASS=1502.7559
CHARGE=1+
TITLE=Label: J24, Spot_Id: 23280, Peak_List_Id: 24376, MSMS Job_Run_Id: 10266, Comment:
112.06081	462.70108
129.08569	327.50214
157.08641	155.056
158.08739	166.27365
175.09906	1810.4364
211.0948	163.20901
229.11487	164.57623
239.12358	545.02032
244.11551	141.42911
246.15227	458.79187
256.17239	407.1694
273.16162	352.8576
274.17993	307.53552
299.22775	386.81009
315.09253	214.50769
342.18793	160.75153
354.15857	181.73967
359.23083	276.00641
371.21262	1254.8087
411.07413	188.57919
415.18478	305.13223
455.18051	153.97861
472.30511	1608.9871
482.21689	845.30792
499.23029	675.8031
553.24023	956.19562
570.27014	448.8472
575.17029	434.99548
583.33087	989.49908
601.33832	11786.732
611.37396	534.35229
618.24396	359.46851
646.21667	377.17465
681.34131	662.70068
698.31952	896.96259
699.31982	2035.864
716.3465	2462.3542
773.35754	3859.1611
787.28265	1395.8147
804.30121	9007.0117
805.30499	4025.2317
811.2948	1005.6185
830.30377	1395.8669
835.56018	689.15778
884.37408	969.70618
901.28894	876.01923
902.29071	44726.32
904.30219	3908.8718
933.34668	2674.7854
986.35571	827.67755
1003.295	1337.6162
1004.3866	6607.9771
1014.3235	1518.7925
1031.3259	8416.583
1041.4666	810.54187
1114.4363	2349.8452
1115.4161	3694.7268
1132.4362	48418.152
1144.397	2078.2969
1229.5314	4546.8267
1230.4583	7752.7163
1231.4106	3060.7744
1247.4993	12094.526
1249.3984	4588.1343
1255.5306	3225.0781
1257.5059	2490.3694
1328.5886	11696.702
1345.6482	6545.8608
1346.5922	121602.12
1348.4775	54087.613
1393.676	9076.5059
1411.7144	37025.059
1413.5574	13616.679
1442.7456	11143.511
1443.6473	18182.174
1445.4567	5783.8442
1446.3342	17578.141
1460.7523	36816.227
1461.6267	47958.195
1463.506	14215.979
1466.6821	4741.9668
1467.7405	3240.2141
1468.6631	8470.6514
1469.6083	4107.1973
1471.546	3623.2012
1473.3452	2436.4424
1478.3916	2550.1677
1481.4657	3888.4255
END IONS
BEGIN IONS
PEPMASS=1579.7424
CHARGE=1+
TITLE=Label: J24, Spot_Id: 23280, Peak_List_Id: 24384, MSMS Job_Run_Id: 10266, Comment:
175.11432	100.59408
469.21423	112.18909
540.30908	158.8788
594.25342	474.76889
681.28748	971.35834
715.23779	650.47211
735.21173	151.05119
752.30792	1762.1638
785.36713	109.51418
800.31805	102.82574
828.34033	1026.431
837.21057	108.95322
865.36395	1000.572
866.38123	346.27441
888.30524	203.95255
899.32886	529.78607
957.46008	107.80184
958.42432	131.21397
986.34521	575.82416
994.39899	952.37909
996.42212	140.46878
1100.4336	710.53912
1102.3588	242.84167
1112.3833	213.54543
1123.4661	317.6825
1199.4462	255.51514
1203.5216	580.88458
1206.5183	200.30292
1220.4823	6193.5264
1237.8567	209.09399
1247.4933	885.88092
1249.4326	432.03189
1367.6208	1655.1958
1393.6875	343.0101
1414.3834	463.21631
1415.5504	482.40137
1417.4191	340.48056
1427.4834	365.92084
1434.791	425.09555
1447.6818	404.55887
1449.515	686.63086
1456.3932	544.03784
1458.443	543.52783
1464.7311	3223.8523
1465.631	5434.6704
1467.5018	1337.2981
1475.5361	516.76526
1517.5288	486.96182
1521.5901	471.05698
1539.5814	758.73303
1541.5822	680.45911
1542.4358	838.04651
1550.4192	791.4375
1555.5953	586.70966
END IONS
BEGIN IONS
PEPMASS=1694.8467
CHARGE=1+
TITLE=Label: J24, Spot_Id: 23280, Peak_List_Id: 24373, MSMS Job_Run_Id: 10266, Comment:
70.043175	1306.5781
112.06662	3077.7502
129.09502	1173.5513
169.1044	1520.9209
175.10712	8678.7471
183.13011	727.94287
197.11697	1367.183
211.14079	1171.2551
229.11127	678.09418
246.15607	59466.965
256.14273	843.33563
298.17004	748.23621
310.21506	621.01575
326.16611	1339.6725
343.17883	1210.4349
344.16125	2022.4965
361.19122	8836.5586
379.24374	1238.3596
397.2276	1374.0004
399.19739	873.03076
425.23154	1529.9983
427.21191	981.49921
466.25055	1171.1438
470.20224	946.17029
490.23224	9399.4688
494.24304	1209.5946
496.26782	1603.6692
512.23834	5031.0933
556.25293	1737.9126
593.30231	1180.767
611.28589	10589.703
619.26147	4547.0508
637.29938	1246.9744
671.2608	5137.9868
680.29974	4337.1777
688.26697	1494.7103
706.27966	8704.9561
742.30243	1441.7197
751.38361	1941.1981
759.34283	1788.4218
779.35248	10216.304
819.35602	2235.4419
829.31488	1838.1118
839.32898	4753.5703
874.3548	3569.9019
898.41144	2005.6255
899.34662	19072.807
916.36853	31128.83
970.38928	2339.3599
987.38806	6049.5645
989.43689	1875.0237
1040.4534	2616.0261
1042.4362	3636.3552
1049.4893	1848.0872
1054.4596	4175.5405
1066.4474	18349.27
1067.4281	13100.717
1069.5642	3620.8643
1084.4519	1107850.4
1089.6007	2631.217
1096.9497	11814.795
1164.4211	3702.5059
1181.4521	14180.074
1182.438	10911.222
1199.4534	14523.923
1252.4913	2589.8252
1270.4976	191966.23
1275.3922	1438.9045
1278.3724	1159.1389
1336.4758	1018.7758
1350.5381	3616.0334
1352.5397	1069.171
1367.5375	3690.5308
1368.4995	6519.3818
1385.5383	13191.652
1449.6685	4060.4417
1451.5388	2323.3328
1498.6791	9222.5264
1500.569	4857.8564
1508.5797	1900.1282
1537.7048	2509.2456
1580.5166	1852.1016
1595.7734	7402.8643
1597.6498	3658.0442
1634.6837	1895.7799
1649.6202	1799.2958
1652.8119	2304.3135
1656.5195	2595.5752
1660.7495	1554.62
1661.5529	953.52698
1663.6859	1045.2605
1664.8491	1909.7749
1665.662	2661.502
1667.6238	627.70844
1668.5649	855.42731
1671.422	1768.5709
1673.588	1162.2603
END IONS
BEGIN IONS
PEPMASS=1722.8752
CHARGE=1+
TITLE=Label: J24, Spot_Id: 23280, Peak_List_Id: 24381, MSMS Job_Run_Id: 10266, Comment:
70.048828	111.28668
112.0678	212.40451
169.07832	143.28795
175.10661	488.74365
197.07819	100.53966
246.15063	3445.8071
298.20026	108.23524
344.15875	100.28004
361.17535	425.55432
379.21307	114.03146
397.19885	167.03197
490.18219	104.61092
512.23755	321.66675
518.23889	315.29138
611.27106	446.71051
619.35907	146.42354
647.25366	223.09424
680.3269	199.44969
699.27759	191.31831
706.36316	148.20297
708.30347	124.36201
717.27563	184.80988
734.2713	384.3833
751.24976	177.84305
752.34845	112.04346
761.27881	136.46182
779.34424	210.31573
780.38501	159.56685
867.36969	195.06212
899.35889	366.26849
909.43359	316.19739
916.367	317.20718
927.3736	767.47809
944.36353	968.0567
987.36566	199.85361
1015.4146	179.93576
1027.454	136.42444
1084.4496	3509.6375
1094.4218	668.66858
1095.4366	929.59991
1106.5612	1004.9842
1108.4553	641.63947
1112.4558	49083.941
1123.6687	497.27292
1209.4867	747.33923
1210.4508	920.8476
1212.5006	379.02475
1227.4868	1295.7123
1270.4697	747.06177
1298.5182	12055.062
1308.6261	364.16873
1396.4866	476.96405
1413.6036	698.31598
1415.4406	174.44165
1477.6426	322.17868
1493.2517	284.10837
1527.632	403.99286
1558.6437	439.63333
1565.525	404.55304
1576.5708	830.66309
1601.644	408.40186
1610.4822	327.64557
1620.5323	411.16766
1623.714	905.83582
1659.7034	756.42816
1664.4493	904.64551
1669.4719	729.22021
1672.6774	609.58533
1682.2095	744.89343
1684.5562	888.64832
1689.8337	615.11841
1691.6898	952.71509
1693.564	1908.059
1694.5759	3083.3159
1697.5001	721.31836
1700.5447	896.11328
END IONS
BEGIN IONS
PEPMASS=2163.1382
CHARGE=1+
TITLE=Label: J24, Spot_Id: 23280, Peak_List_Id: 24371, MSMS Job_Run_Id: 10266, Comment:
112.07583	6045.8721
175.11815	27136.654
200.10692	5959.6392
246.17346	4145.0024
313.21069	9207.1963
317.22147	6578.311
402.27826	5485.168
430.32748	8161.6543
476.28671	3438.3848
483.33844	3660.7673
499.30267	5712.9829
543.40405	8092.9956
577.35437	4734.582
596.35162	6459.7095
598.36798	3821.3069
613.37622	19071.811
624.34857	5381.8892
652.34454	8834.2363
684.41418	49009.191
690.48157	127514.83
695.37842	3808.7178
700.45349	2852.2048
723.37579	17934.445
757.46118	3873.5393
787.49957	4307.0454
788.47491	7581.3101
805.50128	28849.67
813.43829	6883.1563
828.43225	4019.5671
891.43713	6077.3525
898.45428	6385.0186
902.50671	11408.609
919.52649	7168.8711
920.53229	2868.3018
960.50311	11019.452
962.49231	6463.3003
990.547	9711.625
999.50854	2946.5894
1017.5367	2967.2986
1045.5128	4192.5815
1075.5675	6007.8926
1077.576	10184.979
1087.5979	2995.7107
1088.5562	8896.9063
1158.5725	5521.2144
1190.6334	6767.1313
1201.6206	9440.7041
1203.6075	6920.4692
1247.6365	11296.313
1271.6815	2873.2849
1272.6311	11864.004
1287.6534	3459.4038
1304.6598	20405.25
1343.6769	3102.9377
1353.658	3672.5352
1403.723	13280.357
1423.7336	5218.9971
1440.7266	48216.262
1479.7157	10026.336
1484.7905	2866.2927
1490.7179	4764.4629
1500.7208	2848.7681
1511.7638	29867.402
1550.7653	11426.179
1570.8037	6645.3467
1587.7899	59948.93
1648.8214	21258.563
1670.8063	5234.8662
1688.8333	16191.552
1705.8705	12895.553
1776.876	9136.5869
1816.9911	8887.625
1818.8915	4571.1494
1833.9575	285398.66
1835.845	190196.41
1839.6478	6051.1777
1852.0009	6063.6963
1852.8345	7603.3589
1889.9846	4439.5366
1931.9781	12327.772
1933.8815	8938.6768
1949.007	18940.713
1950.8992	16927.881
1965.0289	6341.0537
1966.9316	4114.3687
1989.9365	4107.8418
2007.0668	3070.4612
2008.929	3082.5486
2011.7406	3060.1924
2062.1016	5937.5088
2062.9746	5696.563
2101.9971	6770.2705
2117.1514	8120.1489
2119.1536	70023.82
2120.1431	35145.738
2121.0508	64538
2122.9016	35361.563
2125.7927	11676.506
2128.9226	10225.3
2134.0498	13507.471
END IONS
BEGIN IONS
PEPMASS=2637.304
CHARGE=1+
TITLE=Label: J24, Spot_Id: 23280, Peak_List_Id: 24377, MSMS Job_Run_Id: 10266, Comment:
86.085884	741.90118
314.20279	477.85754
342.20175	2381.8047
356.17621	953.9281
455.30499	1789.3826
469.27612	580.71429
480.30258	662.96747
512.33917	619.79547
530.31921	512.06598
547.33466	1077.6884
594.36761	654.22235
600.30927	520.5415
627.3634	1446.286
681.40399	1497.4114
702.3772	945.69885
752.40906	2201.5305
774.42212	579.68353
865.52405	1095.467
945.54651	1370.6639
994.55176	737.52393
1030.6791	702.39783
1058.5952	2913.0552
1075.5873	3484.3491
1076.5807	6536.4912
1101.627	5518.624
1107.1671	2318.5212
1146.6039	643.17438
1173.6042	43797.902
1202.5652	1128.075
1220.6117	5151.8369
1389.7113	2531.9851
1391.8385	1730.7571
1417.7026	2801.8245
1435.6927	814.92151
1447.7078	543.91302
1448.9503	745.90662
1462.7847	480.16946
1464.7439	5574.439
1514.8151	877.1709
1532.7914	513.06781
1579.6958	990.09619
1615.7572	2234.698
1618.813	1058.9774
1642.823	1174.6265
1643.7937	5577.9707
1718.7916	2275.3799
1735.7987	3360.2581
1744.8381	2573.1675
1746.8258	1283.1917
1747.8129	558.04913
1772.828	6393.1182
1788.8805	567.25214
1805.8101	800.87427
1806.8495	2124.4351
1832.92	562.23322
1857.9331	1130.7777
1863.9049	4413.8198
1882.8882	4472.5527
1929.939	1186.1674
1956.9609	1168.9481
1975.0254	1371.0519
1993.0409	1627.14
1994.9303	1868.771
1995.8225	1504.2716
2010.9752	77346.867
2015.8818	1733.7692
2021.9126	1340.1384
2061.0203	5155.3018
2063.8823	1132.7723
2091.8689	1079.6298
2108.0115	3508.47
2109.9216	1119.0792
2110.8313	1995.6752
2126.05	2616.1729
2127.9292	2564.9734
2158.0344	2725.3257
2160.8879	1285.6309
2183.9355	1576.3701
2278.1663	1455.0663
2279.0598	1359.6312
2296.3208	1095.7678
2297.2039	1063.7655
2298.0251	1593.8975
2393.9988	1554.7864
2409.425	10576.085
2410.3025	8195.2783
2411.186	15153.805
2413.0886	3827.1992
2413.9895	1194.7207
2466.0696	1875.925
2490.4124	1951.7295
2492.3206	3122.6877
2495.9373	1634.5852
2509.4277	16417.875
2510.3137	10218.35
2511.2031	13748.431
2512.9966	10090.061
2517.5193	936.77319
2525.2742	1697.7468
2609.0752	1185.5267
END IONS
