# Supplementary material for: Comparative proteomic analysis of a membrane-enriched fraction from flag leaves reveals responses to chemical hybridization agent SQ-1 in wheat
Source: Front Plant Sci. 2015 Aug 26;6:669. doi: 10.3389/fpls.2015.00669 (PMC4549638; doi:10.3389/fpls.2015.00669)
Supplement: Supplementary file 9 [file Data_Sheet_1.ZIP › Supplementary MS_MS data/spot 144.txt]

COM=Project: wsp, Spot Set: wsp\wsp01, Label: K1, Spot Id: 23281, Peak List Id: 22592, MS Job Run Id: 10265
803.4212	159139.33
825.41071	15192.755
829.43604	12984.797
842.49182	308380.31
856.50391	75786.742
864.46777	22644.561
868.50226	24188.99
870.51941	213985.39
892.4967	12946.846
906.47949	18352.684
981.45599	13000.921
1012.45	20955.482
1045.5397	24734.959
1102.6073	5943.002
1117.5441	4842.3853
1282.6417	5237.7173
1339.6846	7938.3325
1341.6968	169260.63
1347.5469	4816.5522
1355.6765	5090.5415
1357.6899	13320.647
1363.6677	7528.2754
1365.5513	15988.594
1367.7019	7979.2153
1373.681	21441.609
1381.5508	5813.7246
1405.6444	10679.971
1422.6677	65645.789
1426.6759	3045.9263
1434.6637	7313.3457
1436.665	2927.9807
1438.663	5869.2603
1444.6509	4226.9697
1454.6649	4267.3511
1532.7614	3372.2314
1538.7136	4296.7354
1549.7821	5849.1162
1616.765	2531.0208
1794.7738	3915.522
1816.7701	1816.4481
1921.9705	1643.6683
1949.0844	18010.512
1978.9735	3123.1902
1994.967	7984.1631
1996.9849	9791.5527
2000.9672	2090.0125
2012.9817	19176.523
2016.9733	2077.7251
2018.9597	1270.4575
2028.965	1725.4709
2034.9583	2285.3918
2123.0564	1497.6653
2211.0618	8628.2656
2225.0815	8216.4609
2233.0422	8385.4629
2237.0801	1954.9506
2247.061	6445.7559
2251.0759	1465.3955
2254.1101	1410.7096
2255.0869	1943.5745
2259.0513	1657.1797
2273.0815	1765.7152
2276.1077	2104.0759
2691.2358	4099.793
2748.2642	3420.7046
2807.2651	3745.866
2868.4629	1863.5055
2881.4438	2165.8511
2890.4133	2048.0825
2903.4238	2224.8694
BEGIN IONS
PEPMASS=803.4212
CHARGE=1+
TITLE=Label: K1, Spot_Id: 23281, Peak_List_Id: 24388, MSMS Job_Run_Id: 10266, Comment:
112.06006	2658.8315
120.05844	1232.2415
129.08824	1654.5477
157.08504	990.98218
175.09055	6664.6587
185.1248	3236.7722
212.10477	1123.924
213.12509	7766.7988
230.11136	1829.526
254.11737	1312.7888
255.10577	38350.832
272.13651	439005.13
320.0686	7548.8687
352.10294	1370.0027
360.16534	1649.6395
369.11826	5385.3574
370.10239	14403.961
387.11826	1812.4874
417.15045	2470.7112
427.10892	5252.1079
433.12271	5543.7515
444.13867	2135.0591
486.1709	1739.301
531.19714	1080.6709
532.17084	9289.1777
549.18286	1192.2029
557.15045	1038.0839
558.27106	1327.8153
574.14368	20875.84
591.17151	5641.4707
602.1842	1166.2908
616.1781	1199.4788
617.07159	1335.1996
687.23291	5470.395
704.24231	3723.1694
742.23547	2077.8784
757.3092	2674.7495
759.29297	3249.572
760.22815	2969.9917
761.30792	7881.2925
762.23657	4025.3728
763.19604	2212.7319
768.33807	2781.5811
772.37549	2302.2788
END IONS
BEGIN IONS
PEPMASS=829.43604
CHARGE=1+
TITLE=Label: K1, Spot_Id: 23281, Peak_List_Id: 24397, MSMS Job_Run_Id: 10266, Comment:
72.048447	114.72739
100.09039	109.06423
112.06296	129.40475
157.11028	121.4409
175.0988	259.09561
211.17876	121.79541
213.17625	100.56998
239.1254	336.336
254.11794	117.60951
255.12395	1304.9399
272.13251	9495.7266
281.18344	192.93378
352.15225	184.02879
369.1228	216.32031
370.10669	239.06921
385.18484	274.46335
425.16043	184.92798
439.18979	153.86847
443.15909	311.37616
447.17886	192.10875
455.14029	154.22908
515.2121	300.5108
545.16626	330.11105
554.24683	353.25369
555.19427	486.14951
556.18518	304.56427
558.15631	507.13489
574.14801	357.64279
602.18542	323.59271
642.15875	289.86478
643.16492	492.92709
657.29816	446.54678
670.40277	655.16205
769.22345	621.52789
785.23871	751.7226
786.24121	1089.4131
787.22028	1211.5454
788.15344	1139.358
801.09479	593.89929
802.19867	1260.1619
803.27631	999.00336
804.2049	655.14557
806.44153	799.66827
END IONS
BEGIN IONS
PEPMASS=841.46527
CHARGE=1+
TITLE=Label: K1, Spot_Id: 23281, Peak_List_Id: 24399, MSMS Job_Run_Id: 10266, Comment:
72.061569	598.30676
112.07236	2032.2493
129.09904	1138.583
157.1015	577.36499
171.10902	1043.58
175.11559	1809.1866
185.10039	698.2583
201.1188	629.22345
230.13934	880.18146
254.14204	2677.4163
255.13684	20774.898
272.15887	21397.846
341.15436	2994.0217
353.19394	4740.4438
359.16263	2472.1191
368.19644	7886.6245
371.18884	4484.8599
385.21527	5773.9961
436.1998	3647.126
440.19315	13829.128
454.2027	8833.2793
458.19229	11660.293
472.21436	9542.6465
482.2056	1343.2607
500.20901	898.11084
525.24615	2463.2822
527.26593	1412.6892
535.22333	2315.115
536.55695	1778.7894
543.2608	2528.9028
553.23169	6175.7832
571.24359	8363.6709
654.25171	3959.939
672.24377	3161.1177
685.22943	1608.3615
743.29309	1734.2234
780.32074	1834.7496
796.46661	1176.479
797.34637	2665.0706
798.33032	26867.818
800.29089	2368.5264
802.24744	1115.9441
811.41919	1561.2594
812.33447	7597.4658
END IONS
BEGIN IONS
PEPMASS=856.50391
CHARGE=1+
TITLE=Label: K1, Spot_Id: 23281, Peak_List_Id: 24389, MSMS Job_Run_Id: 10266, Comment:
86.075699	2915.8811
100.09206	322.06335
112.06652	2065.2236
129.09039	770.84119
157.10986	520.78406
175.10274	1763.384
185.10506	2105.3008
201.11327	393.51907
230.11847	439.23218
254.14006	677.47363
255.11407	11641.99
268.13416	1500.3676
272.1416	14232.23
286.14618	9105.0957
341.1618	1530.0992
357.19455	2625.425
359.15149	1925.4508
367.17886	2688.1924
368.17328	4464.2842
385.18924	11400.99
444.19299	1614.5942
454.18588	28026.6
460.19958	894.22644
472.19727	32833.504
539.25977	1102.7754
541.29688	934.86884
557.24695	1718.1312
567.2467	6654.1196
571.24951	3873.9453
581.21216	972.73962
585.25262	2867.4414
650.01587	1101.3564
654.2691	2145.168
672.27026	2296.6055
743.3186	3279.4932
797.22766	3275.0598
810.45416	3758.425
812.41357	20317.893
814.2973	10834.1
817.22498	2190.2878
822.28467	2121.4199
826.4209	5557.7275
828.27405	2097.26
836.41498	2133.5334
END IONS
BEGIN IONS
PEPMASS=870.51941
CHARGE=1+
TITLE=Label: K1, Spot_Id: 23281, Peak_List_Id: 24386, MSMS Job_Run_Id: 10266, Comment:
70.035851	854.79395
100.0838	63567.066
112.05693	5398.7974
129.08438	2245.3337
157.08287	775.38678
175.09132	4343.3979
185.07338	1267.3105
199.10722	4094.8313
230.10553	1029.0911
254.11673	1259.0117
255.10545	23505.031
272.13043	37009.516
298.11572	2048.1824
300.14423	14841.854
368.15939	6579.3345
371.2027	2553.0654
373.27301	1865.7062
381.18497	3083.8188
385.18317	11824.244
399.18301	28083.553
454.18542	1811.9017
458.20349	1787.2537
466.177	5647.2935
468.18698	38670.781
472.19	14814.742
482.18311	1343.6573
484.19522	4222.8037
486.19299	93051.727
571.23816	15088.414
581.24377	36518.063
582.52789	11048.842
599.25757	9132.998
654.24976	2606.8579
672.26569	7831.729
743.31708	6018.4341
753.29895	5252.7275
808.39868	3309.3254
812.34393	4917.5527
814.23358	3560.0454
824.46387	6045.6216
826.40643	52233.578
828.30475	16323.635
840.42596	18720.23
842.3399	7655.3447
END IONS
BEGIN IONS
PEPMASS=981.45599
CHARGE=1+
TITLE=Label: K1, Spot_Id: 23281, Peak_List_Id: 24396, MSMS Job_Run_Id: 10266, Comment:
72.057693	104.80869
112.06812	101.76845
158.08119	115.09814
175.09976	342.93823
255.1086	172.34621
272.17593	951.52155
322.11499	157.7352
343.18671	126.08212
372.15356	152.5322
436.1358	609.50226
439.25314	130.10422
454.23874	120.58749
471.11124	110.9939
489.32184	109.1552
499.18784	101.62933
515.26001	242.69452
557.15967	271.45468
569.18689	177.59119
579.12872	141.49561
582.15881	234.74858
596.25714	237.96111
650.0871	143.53113
791.2464	525.28485
810.20734	691.47284
811.15515	540.99072
818.24524	375.23837
824.26678	966.93872
827.17682	767.9613
828.2345	658.38153
846.35803	464.56851
849.27618	738.38977
851.2774	676.65375
856.19141	464.82852
890.37335	1968.5444
917.37805	45204.398
919.27618	8654.8242
922.28784	1372.0164
937.29254	1667.7568
939.26147	2127.2151
942.22314	1222.5251
944.36859	1538.0211
949.2337	1096.1029
952.2627	1060.1467
955.26373	927.70966
END IONS
BEGIN IONS
PEPMASS=1012.45
CHARGE=1+
TITLE=Label: K1, Spot_Id: 23281, Peak_List_Id: 24392, MSMS Job_Run_Id: 10266, Comment:
70.046707	361.33429
112.0789	273.1272
129.08977	191.14381
175.10156	2542.1089
213.0732	275.58792
230.12015	125.05726
232.10201	150.17499
235.10712	353.80118
255.14755	464.26044
257.1337	245.67825
258.14368	116.46464
265.08051	278.71127
272.15222	3645.6787
274.17307	382.67239
284.10031	1301.8341
293.07782	387.34033
419.1449	619.46472
420.17831	602.25098
421.22128	415.26703
437.18735	538.11261
447.13589	1217.1951
449.25928	297.02292
487.10138	431.03629
508.21262	11700.393
518.16852	580.16962
546.18097	485.42218
558.11475	456.15033
576.14557	1632.3929
605.18317	476.62836
606.20953	663.79602
623.21649	397.23785
629.24255	408.18683
630.19171	477.75809
703.22675	2990.7273
711.22809	887.84735
720.2345	2653.8679
739.17169	1837.938
743.29651	713.62543
824.35962	837.66589
842.38342	903.64673
844.32275	578.29669
855.36139	974.1651
857.30511	536.69
858.29218	650.24243
883.36389	6264.0625
885.25385	1514.224
952.33588	1251.9578
954.33783	1543.8649
956.25323	1018.6083
969.37463	2101.5791
971.3562	3791.8684
974.21686	1729.7296
984.32428	1702.882
985.41766	1629.4481
987.25031	2237.6899
END IONS
BEGIN IONS
PEPMASS=1341.6968
CHARGE=1+
TITLE=Label: K1, Spot_Id: 23281, Peak_List_Id: 24387, MSMS Job_Run_Id: 10266, Comment:
86.074501	2714.4983
101.04746	2494.7844
112.06739	2884.7888
129.0925	1163.9521
159.07658	944.69666
175.103	25229.359
228.12904	865.06403
232.16919	940.98212
242.14362	3727.4915
256.15848	3519.9163
258.1106	1053.2948
271.17029	1984.6425
273.18311	2254.3372
288.19073	3755.0972
313.18396	1812.3636
384.21094	17188.016
386.17957	2445.1418
401.27231	7399.73
414.17764	2532.1475
440.17477	2053.929
444.16473	1984.2268
457.21722	3671.3997
485.20343	3653.0955
498.26678	8686.8438
499.25958	3795.5374
515.29352	90305.297
525.26141	2837.8481
542.2594	4927.7646
570.2547	13978.106
612.27435	2087.5955
613.27631	8036.8486
630.28723	9453.6016
641.27704	12923.901
669.24896	1687.21
671.22821	2784.9985
684.30505	2306.3152
701.31378	7558.9165
712.29431	4594.4238
755.31104	3503.3599
772.34247	11108.515
782.27844	2868.5159
799.24847	1854.9467
810.32581	1989.7998
827.29797	5000.4316
895.33533	1331.1638
896.36499	1452.5748
924.31708	4504.2393
941.3479	10325.863
944.38855	1668.0323
956.41187	1329.204
958.38245	13203.828
966.39178	1165.9885
1008.3683	1231.7622
1037.4561	1658.6794
1054.427	7268.7207
1069.4803	1750.0554
1084.5393	1854.3276
1086.4697	6640.3506
1182.5247	1314.7986
1187.4496	1079.2365
1199.5739	3610.5413
1200.5437	1048.6805
1209.6066	1364.3761
1211.4899	1366.4655
1214.4431	1408.3273
1215.5067	3781.6519
1279.4935	2332.7178
1283.4636	1950.564
1296.6716	2069.7317
1297.7014	2160.9819
1298.5909	5056.2905
1299.5919	1502.3744
1301.4342	3944.3596
1303.3906	1662.0057
1307.5917	1845.0249
1309.3777	1767.7029
1318.3423	2828.209
END IONS
BEGIN IONS
PEPMASS=1357.6899
CHARGE=1+
TITLE=Label: K1, Spot_Id: 23281, Peak_List_Id: 24395, MSMS Job_Run_Id: 10266, Comment:
112.05978	245.98489
157.08275	118.68742
175.09863	1326.5796
232.15141	333.99924
242.12625	104.96115
256.1239	258.86606
272.1221	174.88271
273.20099	101.83385
288.17542	197.71471
331.08386	112.90406
384.20169	234.51013
401.23285	409.9343
402.20557	117.16535
414.19455	119.04255
426.16498	120.86198
456.17795	213.35783
485.18597	198.68304
498.23767	337.6557
515.28662	3646.4033
537.43909	204.31206
539.32428	162.52074
586.24744	515.07385
613.28284	321.88412
630.26172	537.12
635.41608	179.05493
657.22119	359.17804
659.26404	154.66846
701.27271	360.70813
711.26245	237.96687
751.46112	980.4115
772.31232	2622.3652
794.45813	315.50848
798.28998	971.69775
799.33246	282.31458
810.2182	422.85928
827.55273	371.87766
848.31915	1147.0446
849.4082	1410.6011
866.40436	609.23877
914.48816	324.96851
939.42926	361.13477
945.44031	285.71854
946.30487	260.09348
954.46503	216.76871
955.34625	430.98804
957.32648	518.1759
974.35785	836.48346
985.62402	227.22627
1001.4495	256.11111
1070.4525	405.35245
1187.3834	497.3309
1189.509	3681.9629
1205.3625	596.61383
1206.3829	722.55237
1207.4047	12805.067
1210.5394	747.67053
1212.5635	1036.3533
1231.4137	799.23541
1236.3733	909.38
1237.4763	466.69525
1292.4408	792.26208
1293.6827	764.49329
1302.4082	1314.3157
1303.3969	6219.3667
1306.222	1562.7198
1311.468	747.30377
1315.3514	1118.8291
1319.4568	857.86963
1321.3862	2210.9551
1328.4574	1717.6104
1330.4086	737.30945
END IONS
BEGIN IONS
PEPMASS=1373.681
CHARGE=1+
TITLE=Label: K1, Spot_Id: 23281, Peak_List_Id: 24391, MSMS Job_Run_Id: 10266, Comment:
86.075722	300.7312
101.05254	100.76122
112.07223	524.36285
129.09076	129.90536
158.08691	268.06924
175.10448	2314.8435
228.13141	170.18883
230.07777	135.04332
232.14262	434.66998
242.15256	219.48541
256.1528	328.98828
271.17551	235.74078
272.18051	279.93237
273.15244	238.41608
288.18979	270.9704
347.13739	244.75029
384.2196	339.25806
401.27853	575.87115
412.2627	217.76581
415.16635	253.33945
418.17978	220.47307
456.25027	178.93697
489.22546	269.12006
498.30145	643.54272
515.29669	7665.7114
595.28741	260.59247
596.27753	351.38458
602.23883	872.8938
607.28668	250.78612
612.29352	248.08197
613.27039	393.96979
630.30139	908.33759
638.47998	350.24692
673.26141	556.13947
682.34839	297.82541
701.29016	871.69244
711.27765	407.07535
717.24744	377.88821
744.33691	487.04382
767.39233	502.41086
772.36188	5376.4629
794.44873	520.56683
810.35663	381.87027
859.2757	780.72626
862.38623	339.2114
864.44403	413.57013
865.35205	594.0282
880.59119	456.16064
956.32404	509.1745
971.34277	506.40134
972.57361	601.10168
973.35767	7562.7378
976.32971	453.64026
990.38324	1056.5845
1036.4287	441.27975
1086.4568	982.69427
1204.3451	861.5199
1220.3986	949.39972
1221.3984	1568.2686
1223.403	2334.7192
1239.8556	1007.8698
1240.6184	13749.766
1242.5123	4526.0796
1244.4012	1058.5868
1247.3439	614.73309
1252.4678	649.5824
1310.5912	1208.5619
1312.4927	1559.7897
1316.4789	1682.0676
1330.5471	1658.6842
1333.4429	1483.8167
1335.4211	2117.6055
1338.5361	1156.708
1341.566	7679.3813
1344.4302	1108.3833
1348.5457	1318.5756
1351.3562	1440.0421
END IONS
BEGIN IONS
PEPMASS=1405.6444
CHARGE=1+
TITLE=Label: K1, Spot_Id: 23281, Peak_List_Id: 24398, MSMS Job_Run_Id: 10266, Comment:
112.07487	199.59349
170.05023	807.95673
175.11172	476.10349
245.15694	125.99555
269.12247	245.17908
319.16388	519.75031
341.24911	145.49146
431.17255	127.74847
439.15506	120.47623
443.21307	117.16395
504.16901	123.50591
516.26794	158.52979
518.16992	168.93405
535.23065	351.65601
542.30548	296.18738
564.2124	324.23331
577.20282	172.92314
579.18097	139.68393
664.29382	305.65524
679.22748	477.98761
682.25525	3079.1782
696.28119	194.31955
702.29071	174.46193
733.32214	136.81737
751.35547	1066.7063
763.27948	137.07164
798.31415	178.02161
835.26581	174.42526
848.31812	522.95441
870.31537	3212.9536
888.30389	1284.6927
890.37793	144.40652
892.26337	728.6264
896.30103	352.40646
910.24902	394.93378
952.51746	202.9227
967.31763	314.2926
968.50006	198.60841
1006.4414	237.15126
1024.3251	158.00572
1080.429	404.47092
1137.4376	915.93701
1139.3168	374.08704
1206.4802	393.33411
1219.573	457.41928
1236.5874	2298.6614
1238.4294	525.61487
1248.5007	1083.2672
1253.3416	435.43097
1254.3219	377.05945
1256.4633	326.06049
1341.6472	687.70746
1346.4835	785.47614
1347.4441	786.09601
1360.557	723.32465
1364.3719	1217.7994
1367.4689	662.16168
1372.5432	864.4696
1375.6791	1361.8271
1377.4773	829.78833
1379.4215	1824.0424
1382.4407	1039.218
END IONS
BEGIN IONS
PEPMASS=1422.6677
CHARGE=1+
TITLE=Label: K1, Spot_Id: 23281, Peak_List_Id: 24390, MSMS Job_Run_Id: 10266, Comment:
72.051201	189.09065
112.06116	1263.6729
129.09296	534.77386
158.08304	220.2565
159.07349	521.56586
171.08365	357.9357
175.09966	3504.9399
185.07671	285.79672
242.13866	836.9021
245.09758	192.58781
258.14554	781.38739
262.14685	604.72504
286.12741	1585.6128
302.13699	623.52356
319.16129	5701.2275
341.20294	1364.6561
343.16183	1748.8319
428.22302	1197.6042
431.1535	969.96997
433.1705	539.65204
448.18671	1328.2905
456.21762	1726.9174
499.26163	789.96234
500.21829	395.05511
510.20142	490.96109
517.19653	398.85956
518.16937	801.50018
527.26581	1882.6962
535.19733	2947.7703
575.28796	422.20966
598.3139	501.49142
603.2608	587.24969
626.29547	446.03177
664.21393	600.18939
665.23187	818.28333
682.24628	39954.863
692.21918	532.10461
741.33246	1232.3468
755.24396	593.24927
762.24835	563.89929
779.28094	513.73163
780.23145	3485.9045
797.23926	4517.4712
807.17596	648.13281
870.30164	459.91611
879.24615	754.94598
888.39069	578.49329
896.30322	2183.9224
900.29474	342.90717
910.48047	521.37256
925.37823	464.32504
932.32416	369.17194
950.3042	776.57477
967.3476	2528.125
1021.294	591.97998
1064.395	374.41125
1080.4143	2031.8202
1095.3973	535.34546
1102.4304	389.74603
1119.407	559.73889
1120.4432	1138.9995
1137.4061	3776.5598
1218.524	458.87653
1234.5337	900.27856
1236.5541	3525.7283
1253.3572	398.62735
1269.2834	1033.3719
1271.3634	1551.9634
1341.6996	1315.1455
1362.4198	1298.8333
1363.4344	1180.704
1379.5812	1489.4403
1381.4576	1967.0486
1387.6161	3014.8108
1389.4634	3165.4932
1392.681	2951.6362
1394.5116	1225.0295
END IONS
BEGIN IONS
PEPMASS=1949.0844
CHARGE=1+
TITLE=Label: K1, Spot_Id: 23281, Peak_List_Id: 24394, MSMS Job_Run_Id: 10266, Comment:
93.521545	138.35638
110.05	111.20759
112.07246	100.3508
175.12082	103.52618
274.1196	148.07922
336.14322	138.96977
432.29684	134.2502
449.23868	153.80157
473.24384	524.72021
531.44159	114.4665
597.32941	126.10942
605.59601	102.93828
644.49597	234.87859
695.41229	209.48796
723.38586	141.51419
731.44489	246.08961
764.49762	168.63429
817.53064	164.94093
818.56836	353.90149
837.28442	146.3952
838.37408	419.53168
921.47485	421.9631
922.37378	191.43709
932.53528	166.58786
1026.4987	278.88089
1027.6364	212.67485
1028.5758	1487.6746
1030.6854	281.05048
1093.5437	436.3884
1104.563	187.32872
1111.589	9847.1113
1115.599	162.70638
1131.4857	125.51887
1192.6755	211.59694
1208.6221	273.29767
1209.6107	618.35095
1211.5426	1021.5894
1226.6013	950.81439
1275.3967	129.60393
1290.802	200.96373
1293.5925	825.07532
1345.1838	177.76628
1363.6926	536.49725
1364.5918	306.37234
1392.563	118.01171
1402.7266	178.03447
1425.423	466.81567
1439.6591	326.78159
1440.5461	217.51123
1476.668	459.73495
1504.3962	423.61075
1525.6753	246.1749
1547.7996	656.23816
1632.0491	155.19531
1675.8002	582.10571
1793.6754	338.60135
1797.7393	408.16296
1802.8163	279.38611
1805.827	515.47626
1823.7671	627.41644
1824.686	1291.6278
1846.0397	339.78104
1847.4269	407.10004
1853.8331	423.25735
1857.8447	2296.0371
1885.0669	1045.3547
1888.7405	1738.4878
1889.7499	1643.5699
1891.7374	2296.7263
1892.7261	1606.3333
1907.9066	1242.5217
1911.4808	1386.4995
1915.7086	1417.0861
1920.6819	1122.7804
1923.3788	1109.4426
1926.3665	931.54663
END IONS
BEGIN IONS
PEPMASS=1996.9849
CHARGE=1+
TITLE=Label: K1, Spot_Id: 23281, Peak_List_Id: 24400, MSMS Job_Run_Id: 10266, Comment:
473.25616	141.80103
812.48944	151.54243
838.37347	291.86404
921.35858	139.10202
940.58801	113.76727
969.30365	143.66982
1026.5375	303.54971
1028.6208	738.96234
1083.605	170.16956
1111.6436	719.63202
1141.6764	277.8757
1159.5879	4488.1333
1162.6448	412.4642
1166.7118	114.85882
1175.5165	119.82893
1211.5695	336.08627
1212.4523	483.83081
1257.5184	211.80194
1259.6332	163.01796
1271.6729	142.11581
1274.6229	547.48505
1341.5781	813.33984
1343.7172	347.36362
1362.079	129.19849
1407.807	127.72665
1411.6801	503.55676
1421.6162	240.87173
1427.9622	167.70828
1468.6278	311.25351
1472.5391	206.8893
1483.8264	334.97095
1524.688	310.50168
1548.899	238.90579
1566.6334	243.85774
1582.2135	116.1922
1596.6833	376.10498
1806.3036	229.31985
1813.5061	259.8291
1817.8136	272.0145
1821.0839	271.6394
1827.5981	312.25583
1831.5975	373.48438
1840.5286	393.40369
1841.8297	443.47885
1845.6781	231.82173
1853.7372	254.88701
1856.6566	451.30466
1872.7792	1020.7168
1931.9232	4598.9473
1936.812	3682.2004
1939.6892	1304.4238
1948.0269	1813.7413
1949.0347	10858.059
1957.6648	1430.7996
1963.004	1121.1765
1965.9417	1102.4161
1967.73	989.64587
1973.7834	737.17957
END IONS
BEGIN IONS
PEPMASS=2012.9817
CHARGE=1+
TITLE=Label: K1, Spot_Id: 23281, Peak_List_Id: 24393, MSMS Job_Run_Id: 10266, Comment:
818.50891	132.74446
826.44122	127.2846
838.40796	114.71578
886.48151	105.05904
929.49628	115.63374
957.61853	134.0094
985.49255	292.72516
1026.5698	2251.4832
1028.5767	977.17542
1055.5699	114.02073
1085.6167	212.59605
1111.598	2064.7664
1116.4413	293.51752
1157.662	149.53474
1164.5433	161.63676
1175.6062	2046.1289
1178.6239	132.20044
1181.7207	309.74573
1193.4711	247.02008
1211.5397	663.58411
1226.5715	281.75302
1262.0447	201.63528
1290.6876	289.61584
1293.7441	266.2345
1294.4647	243.85435
1305.4865	215.07011
1339.5806	218.94754
1349.6787	298.51093
1352.6095	188.48729
1357.5082	479.76758
1359.6436	237.46539
1428.6473	346.67792
1478.0452	281.58676
1482.1696	208.90604
1493.6815	201.83952
1505.9288	269.33807
1519.7173	284.33261
1547.7958	254.05727
1558.6533	235.55954
1565.8165	240.44894
1583.5696	353.63446
1613.7743	315.47003
1647.7117	195.69177
1703.8369	379.2511
1741.8358	370.59354
1774.8744	417.08047
1793.3436	383.69348
1809.7322	327.06589
1824.6997	679.82758
1827.8842	509.19571
1833.0604	319.55453
1842.4335	346.41898
1844.0934	536.00073
1845.7858	422.79599
1922.0515	1671.886
1949.2726	24854.957
1950.1028	34481.832
1951.9272	19819.057
1953.791	16171.959
1956.6978	3952.3994
1959.8259	2324.2166
1978.646	1771.7379
1987.3275	2841.5024
1990.703	1398.5171
1991.6011	2228.0491
END IONS
