# Supplementary material for: Comparative proteomic analysis of a membrane-enriched fraction from flag leaves reveals responses to chemical hybridization agent SQ-1 in wheat
Source: Front Plant Sci. 2015 Aug 26;6:669. doi: 10.3389/fpls.2015.00669 (PMC4549638; doi:10.3389/fpls.2015.00669)
Supplement: Supplementary file 9 [file Data_Sheet_1.ZIP › Supplementary MS_MS data/spot 145.txt]

COM=Project: wsp, Spot Set: wsp\wsp01, Label: K3, Spot Id: 23283, Peak List Id: 22594, MS Job Run Id: 10265
832.2981	29459.844
842.49652	87446.055
870.52563	52711.766
889.4649	87256.398
906.4903	216003.52
930.40033	28392.439
933.50098	92864.719
965.47198	91571.398
967.46161	23742.422
981.4635	145361.11
994.44745	91389.516
1003.4412	7041.1318
1011.4369	8124.3423
1012.4572	226275.22
1022.5438	6639.4307
1034.439	10785.068
1038.4727	26611.172
1045.5452	8274.6094
1128.5173	7903.9141
1140.5509	13774.905
1165.5487	17822.209
1187.5334	9070.1689
1230.6263	25625.24
1252.6057	6467.2358
1347.5559	78803.172
1363.5503	23749.027
1365.5642	243208.81
1371.5385	12174.259
1377.5615	9135.2314
1380.6173	8361.4971
1381.5562	64480.984
1387.5374	8758.7129
1391.5737	17204.117
1402.6558	3782.2998
1403.5657	5073.1865
1405.5663	3016.9121
1407.5692	5680.0728
1409.5419	3255.9741
1416.7061	3372.2351
1427.4827	5323.334
1447.6696	4896.3457
1481.6229	5367.6694
1518.6938	5629.6294
1794.7811	1600.3755
1922.0184	3543.9448
1943.9988	5084.3906
2050.1187	10487.582
2072.0955	10884.186
2088.0671	3036.3911
2188.0398	2859.5183
2205.0464	7807.2939
2211.075	4924.7373
2233.0693	3957.011
2276.0708	6315.54
2279.042	11589.922
2290.0322	4483.8472
2296.0525	33548.777
2324.0774	5939.521
2339.0891	4715.2964
2350.0593	8415.8818
2367.0825	23730.289
2408.1614	4228.9692
2424.1553	8000.3096
2430.1284	2204.7271
2446.1208	1686.9481
2663.2842	3081.2896
2691.2632	9022.8965
2720.2468	2112.1934
2748.2825	6151.4097
2807.28	8212.6592
2937.5994	4265.2441
3337.7109	3814.376
BEGIN IONS
PEPMASS=832.2981
CHARGE=1+
TITLE=Label: K3, Spot_Id: 23283, Peak_List_Id: 24427, MSMS Job_Run_Id: 10266, Comment:
112.06071	128.19696
136.05162	196.55867
175.10843	327.64609
232.12357	154.06691
269.07629	135.57175
301.10971	358.63901
327.07959	121.23782
357.22122	133.71332
384.17551	125.68997
397.16205	176.44818
402.23581	167.80359
416.1153	205.07669
432.1033	738.39899
443.09244	125.67001
447.12286	132.92635
490.18045	381.60574
527.11731	400.90793
564.22644	1086.1348
566.22424	1119.4713
580.21112	669.69043
618.1153	870.76422
632.12164	7625.2817
634.13611	1686.2607
644.21313	828.41742
646.13721	26067.895
649.24304	422.53061
660.16663	3203.064
661.15472	4471.9302
662.16809	13983.063
772.2193	1101.467
774.16583	1557.5265
789.15997	1344.2166
800.33765	1196.3186
802.27032	1520.8481
803.18903	1989.1553
804.21259	1813.4037
805.14014	1041.6085
END IONS
BEGIN IONS
PEPMASS=870.52563
CHARGE=1+
TITLE=Label: K3, Spot_Id: 23283, Peak_List_Id: 24425, MSMS Job_Run_Id: 10266, Comment:
87.056923	129.71268
100.08325	6945.0142
112.05726	593.10217
129.08038	268.8335
157.08609	190.00589
175.0938	628.75397
185.07553	218.0744
199.11739	430.45203
230.13089	163.67612
254.12477	164.89183
255.10921	2723.7214
272.1301	4221.3315
298.11398	418.61771
300.14572	1571.9363
368.15979	684.01373
371.19064	445.48553
381.17639	477.48492
385.19019	1906.0914
399.18448	2814.6826
416.15829	511.05014
435.16739	260.16818
454.19565	315.04187
466.18704	792.96838
468.18457	5435.8354
472.18637	1790.6758
474.20404	663.70691
486.19308	12166.218
517.16669	594.47284
571.23901	2017.3623
581.23969	3535.928
582.52405	1169.5405
583.35767	799.57843
599.24512	1224.5383
672.27228	1391.8868
743.34082	1171.7605
811.22174	1032.0131
812.31848	1315.1066
825.42712	2041.1473
826.40747	6994.3208
828.27594	2707.5349
839.34265	1228.7125
840.39117	2349.0959
842.31067	1973.6587
846.22943	1231.822
END IONS
BEGIN IONS
PEPMASS=889.4649
CHARGE=1+
TITLE=Label: K3, Spot_Id: 23283, Peak_List_Id: 24422, MSMS Job_Run_Id: 10266, Comment:
86.075699	2200.9819
112.07021	1049.2271
129.09084	320.99826
136.05763	6310.8081
157.0954	390.61838
158.07234	665.54657
175.10431	12509.135
199.16231	620.35687
227.15384	758.5816
246.13663	395.08624
251.07542	648.90631
271.14719	4680.3091
277.13333	785.27325
288.17398	2431.4111
310.24689	631.60431
322.19214	510.26935
326.09488	2729.2935
384.2034	4202.0718
392.14053	976.54327
401.22833	2876.3416
456.24069	475.5351
457.255	1682.7021
461.13199	10771.171
463.22549	5609.4448
489.11758	25709.928
494.73898	1128.5278
500.14706	967.95892
547.2193	2074.3669
556.17767	1542.3021
563.3288	1034.5178
564.25	64551.434
574.21637	1809.8524
602.17767	8766.9482
662.24146	3658.2109
679.25909	3620.2305
736.25586	2125.1702
760.24622	4951.7476
830.2464	1939.8448
832.27216	2370.4119
842.52252	1883.2664
845.38422	2057.3086
846.31061	2495.4001
847.30371	2231.5068
849.31781	1707.1935
860.33081	901.02612
861.25781	3954.2444
863.25159	1020.4802
864.1286	596.45361
864.86212	194.90054
865.48688	559.01605
866.31329	1064.8422
868.26501	803.20447
868.6734	292.55121
869.27924	569.06921
END IONS
BEGIN IONS
PEPMASS=906.4903
CHARGE=1+
TITLE=Label: K3, Spot_Id: 23283, Peak_List_Id: 24417, MSMS Job_Run_Id: 10266, Comment:
86.068916	2780.4343
101.0434	2400.1904
112.06151	2389.3701
129.08688	1010.0253
136.04994	4848.4946
158.06693	1056.2
175.09126	31033.504
200.11909	4755.6641
227.14343	1370.8136
228.10504	4577.5322
251.07756	886.5625
271.13647	8884.3066
277.1185	1862.7363
279.05469	3113.5786
288.16568	6228.6577
325.10727	2589.9214
326.09412	3276.9246
343.10699	21070.258
378.10522	2839.6875
384.19781	8050.1079
392.11676	9603.7422
401.21823	9454.4629
461.1171	5752.9868
478.13913	9897.3857
488.11533	5274.7183
489.10934	12654.879
506.12567	43023.977
547.21234	6920.085
564.23895	201654.06
591.18097	10812.623
601.17944	6148.8262
602.17139	5257.9072
619.18188	22004.777
662.21613	13451.717
679.23938	18334.791
689.21649	2499.7144
732.24847	2206.0515
755.2843	1406.3696
776.28766	2028.1686
778.30811	7085.5771
846.27612	2317.3853
847.33252	1598.797
848.26526	1416.7401
851.23792	1790.2139
860.43073	1554.6741
862.37994	3866.4507
864.34003	5099.1313
866.23175	1814.0736
869.34674	2353.1892
871.37842	10646.853
872.35211	3045.6641
874.27344	2099.4165
877.32245	1799.4868
880.18323	3819.7195
883.198	1794.0458
END IONS
BEGIN IONS
PEPMASS=933.50098
CHARGE=1+
TITLE=Label: K3, Spot_Id: 23283, Peak_List_Id: 24419, MSMS Job_Run_Id: 10266, Comment:
86.073975	941.50629
112.0638	1955.5509
120.05796	932.66266
129.08963	735.28192
158.07503	1186.7484
175.10023	17990.838
185.14999	2962.251
213.14186	2643.2427
228.11577	1381.2836
230.04184	1417.4475
254.13123	745.29181
270.15784	5925.1924
271.14908	2619.7183
288.18054	6835.5381
320.08084	2033.4562
372.15909	2069.8413
377.09195	2019.7318
385.16791	8990.3125
389.18091	3629.719
402.19006	53433.039
433.14474	3669.2346
434.11218	4431.5815
483.15121	3203.6624
500.16229	7753.6372
517.18628	7259.5269
519.18018	4611.5522
532.17633	6455.2427
547.15454	8068.875
564.25867	8922.082
601.18237	5030.2803
629.17352	4494.3799
646.20776	5261.9854
647.19135	5533.543
660.20154	2684.2622
664.21661	3957.7058
686.19647	2821.7888
687.18304	5725.126
704.20844	12241.77
721.23358	9653.3965
731.2644	4033.2224
759.28314	3548.1155
808.12061	14319.257
817.31104	5489.3013
834.34741	6297.8408
866.68201	11358.532
867.50555	15609.42
868.4129	4297.4507
871.27789	8825.3799
872.21863	13768.121
873.2674	5178.1372
889.39856	3884.4294
891.38007	3894.2847
892.26154	6290.5215
898.3988	7055.1851
906.349	8156.8091
END IONS
BEGIN IONS
PEPMASS=965.47198
CHARGE=1+
TITLE=Label: K3, Spot_Id: 23283, Peak_List_Id: 24420, MSMS Job_Run_Id: 10266, Comment:
86.068398	793.19678
112.06015	1639.1926
120.04932	465.5101
129.08496	526.91846
158.06731	940.49249
175.10017	8423.0918
199.15826	1865.7589
205.06898	436.71838
227.15634	1899.1794
230.05247	940.27423
246.07834	458.02228
284.17328	3356.4399
289.0979	2019.6887
306.12778	4626.5659
320.08133	1315.7507
377.09381	1347.6531
403.12485	5899.7539
420.13983	33660.883
422.20279	1190.4869
433.13644	2219.7231
434.11676	1803.9254
436.18726	2781.1418
489.12839	2005.7094
501.09583	2600.9143
518.11536	5512.6807
530.14209	1552.4224
535.1344	4525.9829
546.19196	2922.4014
565.09662	3405.3467
615.18884	2062.0962
632.22546	1417.2778
643.17456	1787.4435
648.11914	1529.3436
660.21393	2160.3708
665.13837	2560.9958
682.16315	2216.3245
704.14032	2709.8149
705.13019	4193.0605
722.14703	9570.9502
739.16711	6866.7827
832.25818	2508.6663
835.23535	5595.2544
846.24518	1899.2614
852.29352	4413.6938
876.23059	8751.7559
899.52271	6334.1733
900.40839	8273.3672
902.26288	8162.5698
903.2572	185223.19
906.31317	5588.4663
922.26575	3321.8772
924.20081	3713.2534
930.3775	3111.0938
932.26947	3313.6565
937.25031	3242.8259
END IONS
BEGIN IONS
PEPMASS=981.4635
CHARGE=1+
TITLE=Label: K3, Spot_Id: 23283, Peak_List_Id: 24418, MSMS Job_Run_Id: 10266, Comment:
88.060753	301.04059
100.06065	1319.0417
112.06031	581.57599
128.05342	409.99805
129.0891	679.29858
175.09386	3171.4226
201.08006	376.55829
216.10628	870.81073
232.15363	738.8338
244.13184	294.67215
258.15002	344.31641
305.11938	368.42654
322.12811	2119.8367
330.13354	394.75162
372.15732	2206.6758
405.1954	365.16537
419.12085	1910.924
421.15182	489.03189
434.10535	383.7796
436.13562	17479.525
438.18842	893.42151
452.16794	995.86481
470.16074	708.17084
510.19	663.87518
533.12659	718.79272
534.1087	2000.1754
546.20947	666.11664
551.13098	1706.0371
599.17169	1050.295
632.22186	658.16522
633.24139	671.98053
634.22876	694.4527
635.18585	629.26764
738.16132	4556.5908
791.27405	2556.5632
810.18604	2198.7903
818.2594	4284.0161
819.22668	1894.1177
831.31812	3218.7688
834.26404	1891.4565
845.32574	6592.5269
846.31744	9282.4746
849.2467	7752.3398
851.23199	3206.4971
861.2879	4351.9849
863.20721	4528.4224
889.30969	3011.9934
890.33215	54943.789
900.33838	6455.5562
915.55304	3834.6689
916.4256	12533.452
917.38287	988204
919.2713	210332.22
939.30841	4405.6543
960.35651	8742.6201
END IONS
BEGIN IONS
PEPMASS=994.44745
CHARGE=1+
TITLE=Label: K3, Spot_Id: 23283, Peak_List_Id: 24421, MSMS Job_Run_Id: 10266, Comment:
70.039803	2023.9502
72.054985	401.8194
112.06346	1216.9894
129.09453	579.30804
136.06256	565.33044
158.07532	709.5661
175.09572	12562.882
213.06007	3001.1924
235.09422	1127.2991
256.12576	418.49442
257.13406	2740.1582
263.10529	1117.7499
274.15982	1970.0232
284.08966	5488.2539
372.10144	1049.184
401.1149	1151.0092
419.12582	3507.2546
420.15994	6307.6982
435.18381	857.45673
437.18323	3663.4187
447.11978	4239.5669
452.21225	2878.1658
487.09964	16551.045
490.26764	2980.0969
492.09286	1431.5326
508.20114	74028.016
518.16705	1772.8284
530.13159	2990.46
532.19983	2154.4065
546.17383	1368.5177
558.1167	32595.805
606.17792	3470.5542
623.19855	2028.9736
685.19708	982.1535
693.1554	1977.934
695.16278	1234.1328
703.20398	9411.3447
720.23535	9387.3096
754.13879	1748.2546
771.13983	878.74701
823.24323	791.71582
825.33209	844.38995
843.23096	1027.2859
851.33514	792.27856
921.41351	1783.5728
929.48492	10822.053
930.38568	14004.145
932.26373	4535.9058
933.23553	3181.3379
950.3952	3076.2256
951.34906	1767.6537
952.3338	2822.4268
960.38776	3520.6484
964.34949	3574.22
965.34393	1761.3645
END IONS
BEGIN IONS
PEPMASS=1012.4572
CHARGE=1+
TITLE=Label: K3, Spot_Id: 23283, Peak_List_Id: 24416, MSMS Job_Run_Id: 10266, Comment:
70.043526	6267.042
112.06502	4480.9761
129.09244	1470.6809
136.0547	1364.8478
158.07213	1833.5361
175.10335	48785.371
213.0694	7623.6831
230.09647	1380.5397
235.10408	3338.0715
256.11667	2198.9717
257.13861	7745.5996
265.10498	5865.0786
274.16284	9909.5195
284.10272	29364.033
293.08713	10002.04
301.12265	2469.2029
413.11685	2985.0459
419.14084	18041.238
420.17133	13518.634
421.23245	6010.9238
437.1962	17063.406
447.13092	37131.438
487.11957	10500.013
508.21878	326805.34
518.18567	10659.791
546.17303	10658.321
548.16107	6745.0928
558.13721	18193.07
576.13562	43451.414
579.14386	6475.311
606.19214	17500.193
623.2085	11592.105
633.19183	6136.4712
675.18872	5202.9771
678.22461	5997.0586
685.22137	3586.4111
702.30841	4056.4509
703.22266	92017.563
711.17303	10373.252
713.1723	4024.8044
720.24658	59073.809
739.17566	33023.898
838.23737	6607.3838
846.297	2993.6489
860.17194	5818.6763
866.29749	14926.125
883.32684	171402.98
886.2312	4065.28
950.27216	3678.3037
952.27515	3446.3535
955.26422	3491.3945
956.21069	3185.7109
968.35815	4310.1689
970.35895	6809.4722
981.34497	6991.0986
END IONS
BEGIN IONS
PEPMASS=1038.4727
CHARGE=1+
TITLE=Label: K3, Spot_Id: 23283, Peak_List_Id: 24428, MSMS Job_Run_Id: 10266, Comment:
70.029465	165.32147
112.06066	149.10936
129.08443	110.93237
136.03337	128.03575
157.086	127.84412
158.06235	109.10982
175.09764	1880.0452
213.0565	200.1313
235.0815	117.50915
257.12857	155.78331
258.13394	129.18741
274.15195	425.51102
284.10037	843.02057
291.11395	596.32263
293.17163	248.8391
317.07684	256.88339
319.10022	978.61951
419.15372	362.58887
420.17578	469.69656
422.0632	208.34003
437.18466	477.87549
447.12381	1304.5143
508.20547	9770.0244
518.177	465.22156
530.19208	316.25677
531.11298	786.72614
564.27954	350.43369
584.12415	400.41565
600.25378	359.73483
601.14313	494.7446
602.14301	1743.896
606.18683	731.61755
623.18506	332.37753
663.25397	201.73883
685.22723	256.90027
686.17126	165.94962
703.20837	2747.0505
719.17523	300.42978
720.23401	2013.4045
737.21198	430.50171
739.25677	448.05933
765.19208	243.03015
827.28455	397.07465
849.2262	596.10443
878.71313	900.04077
883.30261	7641.9663
976.29309	933.53656
977.19739	1853.765
978.23999	1148.6155
979.17841	2612.3533
982.34076	1647.5208
995.35406	1992.8553
996.29449	826.49719
997.26819	1359.3101
1012.3148	2372.3093
END IONS
BEGIN IONS
PEPMASS=1230.6263
CHARGE=1+
TITLE=Label: K3, Spot_Id: 23283, Peak_List_Id: 24429, MSMS Job_Run_Id: 10266, Comment:
389.16589	200.47192
575.19507	727.78638
655.40698	134.49962
656.31165	3174.6711
672.26703	141.88704
696.29742	159.91125
785.28107	534.71228
786.30127	142.28857
840.43256	109.85345
842.36664	1817.5736
844.38647	183.89217
851.27533	171.1149
868.23151	107.93468
875.69061	157.19286
914.37213	373.55051
916.26282	159.79901
941.40875	581.80188
942.39734	161.05255
943.39514	142.22781
971.36884	243.09862
977.43427	111.32692
1056.329	174.21085
1103.2495	519.45599
1138.4834	936.24524
1139.5385	999.41144
1141.4297	595.68463
1164.658	677.07904
1165.5818	734.41119
1166.6217	11535.593
1168.4829	3900.6201
1170.3295	1253.8271
1191.177	486.03732
1204.4784	553.48956
END IONS
BEGIN IONS
PEPMASS=1347.5559
CHARGE=1+
TITLE=Label: K3, Spot_Id: 23283, Peak_List_Id: 24423, MSMS Job_Run_Id: 10266, Comment:
70.042732	256.72754
112.05922	868.48395
129.08827	551.646
155.05466	138.17404
157.0838	140.94066
158.08076	259.44
175.09666	1421.1207
215.08627	133.27066
232.12849	16112.428
249.07834	528.54126
258.10431	125.26762
290.13998	231.30933
318.13989	454.15717
329.15396	184.36206
330.1225	826.19537
347.16104	1257.2429
363.12888	1612.3918
377.16541	244.69725
406.13596	377.10138
416.16351	229.88766
434.15155	3159.8362
453.17062	352.09229
476.13818	359.56918
481.20523	415.24521
493.18027	1137.6001
495.36884	460.13928
503.1564	2055.9658
504.58569	591.34528
510.17126	1337.1733
521.17712	5587.9331
596.17194	2331.5022
618.25293	409.40265
656.15784	591.9397
670.19983	1112.3428
673.22498	1526.0564
675.20361	1035.806
730.22638	1018.0067
740.19104	835.53375
767.24622	859.56622
785.24615	1007.6333
809.26251	2349.0959
810.23676	12854.734
827.25494	13299.835
838.21753	1341.1853
872.26917	362.19507
880.27466	436.80054
881.40424	495.31909
896.22534	1114.5323
897.26392	2453.2268
914.27295	5094.8296
967.28809	553.14496
984.23828	408.30237
985.29938	10110.51
995.33459	546.6889
1001.3824	422.37869
1082.3267	4049.4802
1099.3492	3372.5972
1100.2875	1674.922
1116.3207	1795.1271
1173.3353	656.96063
1192.3347	574.71021
1199.5062	666.42432
1219.3767	653.07452
1221.4236	460.31952
1223.3676	503.16428
1236.423	1132.0815
1288.3999	1757.6724
1292.4108	971.20782
1299.4905	977.698
1303.516	1534.2726
1304.4999	1583.5968
1306.3103	1817.7288
1312.6178	1149.2509
1315.1132	936.89099
1317.5457	3153.8611
1318.4349	3420.1514
1322.1948	1259.8862
END IONS
BEGIN IONS
PEPMASS=1363.5503
CHARGE=1+
TITLE=Label: K3, Spot_Id: 23283, Peak_List_Id: 24430, MSMS Job_Run_Id: 10266, Comment:
70.046158	271.76971
112.06839	1159.902
129.09918	538.54163
136.07317	179.68982
158.08519	240.04271
175.10814	1623.3113
232.14253	19315.256
239.11031	172.61554
242.08719	195.53365
249.09607	168.91815
252.13823	216.5965
267.10553	1507.7012
318.13345	478.40207
329.16107	312.95374
330.16199	716.64886
347.1813	1546.9821
363.16968	402.40741
381.16266	1936.7946
410.20023	331.11282
434.18579	533.84839
438.24081	502.45081
452.20749	2263.1785
481.19226	429.76437
493.23083	959.34882
503.23605	395.96439
510.23611	2027.3058
521.21222	2039.9083
538.21204	414.30017
539.22107	5363.2979
596.22266	2264.3035
618.26801	360.39252
636.29889	617.14447
656.2384	478.22699
670.25824	1206.5668
673.25726	1940.4982
693.20795	1309.3285
730.26263	1340.5756
740.24066	1150.4227
767.2583	1146.4762
785.2746	1601.4751
809.29596	2082.958
810.26453	17206.73
827.27771	21995.588
856.27228	3312.647
872.24713	486.16815
896.27057	1618.934
897.27234	3356.917
914.27155	9034.9502
985.29382	13333.401
991.31238	503.42642
993.38422	720.77783
1001.3071	1429.5428
1019.2711	837.94788
1037.2758	604.94348
1039.3491	489.31699
1082.2788	6592.8232
1099.3029	7447.7915
1100.2815	1918.0767
1134.2694	9019.5508
1191.3064	1685.2307
1209.2723	2535.6079
1211.3015	1066.2018
1213.2473	2045.2574
1219.3169	2076.1436
1236.3545	34741.637
1242.5076	1068.4703
1302.4768	1011.701
1304.4144	1782.2308
1306.3832	1492.9296
1317.4202	1898.9579
1321.3983	2789.6614
1323.376	1953.7446
1330.3845	2377.6729
1332.2902	1612.8694
1334.3312	2020.8268
1335.3759	7603.3584
1337.2616	2157.457
END IONS
BEGIN IONS
PEPMASS=1381.5562
CHARGE=1+
TITLE=Label: K3, Spot_Id: 23283, Peak_List_Id: 24424, MSMS Job_Run_Id: 10266, Comment:
70.047028	128.94118
112.06274	754.18732
129.08563	193.9288
130.07277	116.91216
136.05916	113.56696
158.06508	185.29701
175.10014	833.10284
185.09581	115.48654
216.12747	126.71482
232.12355	10936.731
239.09521	121.25432
267.09021	982.35278
290.15085	237.63953
318.12231	259.84943
330.12674	482.3382
347.16211	1118.6619
363.11008	239.25699
381.12326	1089.0929
442.17545	319.2948
450.13028	389.00784
452.19684	253.38127
454.1619	269.32141
468.17233	722.49146
501.2413	431.30814
510.1937	1530.621
519.14502	518.21875
527.15045	285.38766
537.17798	1455.02
538.56494	474.89243
540.32074	310.85059
555.17444	2003.2931
596.17511	1597.2809
652.20532	405.00302
670.18671	761.33594
673.21796	1029.8544
709.20978	990.53442
730.22076	1025.9921
785.23315	993.1684
809.27728	1152.8849
810.2373	6086.4619
825.23792	817.76929
827.25922	12597.616
843.2973	631.52332
844.24548	1163.9443
871.24121	1003.6802
872.26245	1674.3632
880.32251	9601.2842
896.24219	1010.5485
897.29059	1696.3635
914.27045	4873.8169
979.38196	1821.6736
985.34222	870.17804
1001.2821	9975.2168
1035.2955	1090.4056
1058.4097	1895.3512
1098.3295	3661.3716
1115.343	2887.4951
1116.2928	1550.434
1150.342	3640.624
1152.2344	2147.5574
1156.2888	4513.1279
1213.319	7690.6372
1229.2026	6341.7705
1231.2554	17578.236
1252.4763	13998.524
1254.3528	5721.2437
1320.4634	2165.5205
1324.35	2008.6289
1326.3306	2078.3572
1327.2943	3615.3264
1339.3582	2628.9324
1344.2231	2185.9619
1346.4115	2480.6702
1347.4402	2859.8943
1351.5756	3084.8848
1352.4205	5522.3652
1357.2494	2483.4172
END IONS
BEGIN IONS
PEPMASS=2296.0525
CHARGE=1+
TITLE=Label: K3, Spot_Id: 23283, Peak_List_Id: 24426, MSMS Job_Run_Id: 10266, Comment:
507.32501	106.54817
524.29504	101.45167
684.39386	109.78356
831.42944	211.53911
863.42206	347.58459
870.53101	140.06912
942.41498	237.48418
960.44403	3205.668
988.4552	668.29474
1031.3606	126.17123
1099.4731	629.28967
1101.5575	149.40051
1116.5651	222.81541
1247.595	113.93782
1292.6936	284.98938
1308.65	256.82565
1314.7188	193.25055
1315.4586	215.13116
1317.5062	236.2778
1334.6086	357.38806
1335.6576	187.62888
1336.6464	791.15601
1337.6744	518.49414
1380.8063	373.85202
1448.7001	384.07971
1508.9568	262.47403
1554.7249	156.45935
1593.8372	345.35843
1595.7084	208.71638
1597.7073	218.22015
1681.766	725.255
1723.6504	236.34952
1793.0052	300.03461
1817.6765	154.5509
1836.7506	206.46173
1849.7581	398.47955
1851.783	210.76434
1865.7278	184.70216
1876.8693	325.55484
1892.9277	192.04909
1979.0616	235.66028
1979.7118	239.40408
1981.0107	271.03873
2007.0438	508.42239
2024.8854	338.01221
2049.189	229.60432
2052.9731	321.16602
2059.6587	427.93811
2168.4075	1820.595
2169.1055	1949.2644
2170.9207	1815.413
2177.7856	1207.7432
2198.8892	1138.5757
2205.2603	1412.7231
2229.897	1024.201
2236.9026	784.82037
2254.1365	808.64294
2256.8804	998.95587
2259.7668	926.27832
2260.9729	278.97311
2261.8787	163.89366
2262.7144	805.48956
2265.9878	960.8623
2267.9231	692.07709
2269.7734	721.16052
2272.7571	235.5291
2273.8667	538.56946
2274.9141	377.44336
END IONS
