# Supplementary material for: Comparative proteomic analysis of a membrane-enriched fraction from flag leaves reveals responses to chemical hybridization agent SQ-1 in wheat
Source: Front Plant Sci. 2015 Aug 26;6:669. doi: 10.3389/fpls.2015.00669 (PMC4549638; doi:10.3389/fpls.2015.00669)
Supplement: Supplementary file 9 [file Data_Sheet_1.ZIP › Supplementary MS_MS data/spot 146.txt]

COM=Project: wsp, Spot Set: wsp\wsp01, Label: K4, Spot Id: 23284, Peak List Id: 22595, MS Job Run Id: 10265
821.47589	3151.0469
831.39465	2894.5977
840.49652	6001.4219
841.4834	2473.9832
842.49231	77069.984
856.50458	21076.16
864.47479	5795.8691
868.50281	6375.0083
870.51971	58862.316
882.5235	3088.9963
892.49933	4565.7671
1019.467	2718.1431
1035.4517	3740.1243
1045.5371	6648.3496
1063.4779	2455.1426
1076.5066	1591.6802
1103.5748	1333.5239
1104.5206	1411.9146
1125.5721	1860.8756
1215.6292	3187.0122
1223.6188	15541.76
1232.6215	4242.3647
1297.6605	1480.2894
1371.6014	2261.7195
1495.6814	1798.4214
1565.7124	3688.9795
1587.7085	1560.6523
1629.7598	4106.667
1716.8051	1910.3269
1794.7681	1634.769
1861.8816	1371.2334
2090.0464	2515.2681
2106.0388	3497.7063
2152.9932	8587.9873
2165.0188	1891.511
2166.9893	948.46979
2211.0559	5563.2607
2225.0725	3635.8188
2233.042	1939.5004
2237.0732	1207.0354
2438.1455	1584.8369
BEGIN IONS
PEPMASS=821.47589
CHARGE=1+
TITLE=Label: K4, Spot_Id: 23284, Peak_List_Id: 24443, MSMS Job_Run_Id: 10266, Comment:
110.04786	241.9016
112.06704	127.9094
175.10674	543.7356
225.10088	145.86523
255.1608	109.6179
288.16983	172.47115
368.23566	130.49686
375.24701	238.27388
395.12784	137.45349
397.31003	152.87477
411.16086	160.82228
419.19342	187.02293
421.19531	238.29617
423.27087	158.54961
445.14114	166.158
447.19742	452.46008
495.16382	606.84705
534.18884	754.96912
554.20361	488.02295
571.21289	318.71042
600.16132	319.38837
621.23547	345.02884
630.29004	461.88168
633.12244	593.05798
637.19812	566.18939
644.39301	478.13882
649.16052	425.36804
682.27344	764.63245
688.19208	845.83197
737.1637	776.9118
760.26575	956.7453
762.22607	1303.0206
776.34204	1749.6172
777.30273	842.05902
778.21106	1706.7754
779.20081	1380.9027
780.26031	847.00269
795.34583	1647.9631
END IONS
BEGIN IONS
PEPMASS=831.39465
CHARGE=1+
TITLE=Label: K4, Spot_Id: 23284, Peak_List_Id: 24444, MSMS Job_Run_Id: 10266, Comment:
175.08664	315.23779
272.11664	125.26662
312.12939	1580.8243
323.09818	124.48998
343.11917	145.61424
424.14893	138.16978
427.13251	116.8562
433.23361	122.73349
442.20105	187.28839
447.21692	130.19095
532.11261	249.31555
534.2489	335.87466
621.02722	253.35904
629.09259	208.44928
631.16516	425.80301
638.31927	263.80383
642.1214	424.42438
644.08014	621.81946
645.0318	255.48514
646.14288	534.97516
650.16193	235.22771
675.2121	617.01538
677.1496	580.35986
768.23505	645.40674
771.26038	585.25549
772.15381	593.91504
786.28784	553.56689
788.20966	953.04248
791.19025	729.36835
797.34839	596.64563
805.21753	1050.7216
806.24017	664.72241
END IONS
BEGIN IONS
PEPMASS=840.49652
CHARGE=1+
TITLE=Label: K4, Spot_Id: 23284, Peak_List_Id: 24435, MSMS Job_Run_Id: 10266, Comment:
72.058388	554.39532
112.06664	2142.3928
129.09927	981.60431
157.10115	558.4071
171.10306	809.21887
175.11087	1464.1588
185.09453	669.01794
201.13148	626.4137
230.15021	658.9704
254.16779	2233.9131
255.15543	15292.241
272.17749	15816.355
341.1882	1892.4469
353.22357	2921.3999
359.18228	1925.6067
368.22525	4743.8071
371.21414	3187.1106
385.23737	3813.6587
436.22351	2854.9011
440.21786	9627.3916
454.22464	7369.3838
458.2135	8988.5664
472.22842	6701.7754
482.24442	1510.7806
527.33795	1205.8402
535.23517	2401.7563
536.54663	1179.1166
543.24933	2681.1536
553.2431	5465.2002
555.2204	1185.7681
571.22711	10992.675
638.27173	995.48993
654.23737	4101.7856
666.255	1913.365
672.23804	1934.6017
684.2749	20221.199
780.32416	5636.0415
783.18121	2996.562
795.34137	2550.8142
796.30414	1888.1566
797.27985	4082.9512
798.28613	42155.57
807.33191	1839.7434
812.25629	8280.1709
END IONS
BEGIN IONS
PEPMASS=856.50458
CHARGE=1+
TITLE=Label: K4, Spot_Id: 23284, Peak_List_Id: 24432, MSMS Job_Run_Id: 10266, Comment:
86.07563	1983.2297
112.06635	941.68848
129.09723	362.64133
157.09827	408.60501
173.09171	246.19157
175.10806	1345.8141
185.10339	1263.0187
201.1111	339.24353
230.11859	374.22385
254.14857	354.77185
255.11795	7189.1494
268.15384	951.95953
272.14499	6902.9497
286.15353	5527.7598
357.19897	1240.3271
359.23483	1072.8564
367.18771	1481.7655
368.1792	2297.5359
368.56415	767.53955
385.1915	7142.5078
444.23291	858.08679
454.19168	15229.851
472.19135	18213.396
539.22034	734.56384
557.26385	1111.2583
567.24469	4000.1372
571.24933	2740.5964
585.22754	1658.2792
587.24335	982.15625
626.89771	1282.745
645.20544	730.85919
650.02673	1547.9402
654.29956	1901.9939
700.28851	4207.3062
743.29254	2680.8447
794.34186	1831.3026
796.34125	2363.2583
810.39276	2684.4351
812.39465	15603.564
814.32269	5706.9995
818.36578	2161.9534
826.38489	4450.9692
828.25757	2587.9495
836.41901	2108.4534
END IONS
BEGIN IONS
PEPMASS=870.51971
CHARGE=1+
TITLE=Label: K4, Spot_Id: 23284, Peak_List_Id: 24431, MSMS Job_Run_Id: 10266, Comment:
70.039246	463.99844
100.08469	33350.004
112.058	2809.8396
129.08813	1230.9304
157.0813	598.11768
175.09207	2182.0581
185.08708	761.68353
199.11386	2405.0273
230.11867	691.22302
254.1234	679.86053
255.10973	13180.148
272.1315	19054.463
298.13107	1013.7182
300.14731	7313.0488
355.18216	910.46655
368.17642	3779.6472
371.19638	1511.7446
381.18423	1744.2858
385.18677	5787.2681
397.17435	1012.4189
399.18719	14645.645
455.19006	1025.2607
466.17221	3150.8181
468.1922	20180.18
472.19498	7560.7671
482.17294	912.93945
484.17355	2414.3462
486.19513	48545.516
497.28668	1143.3125
571.24066	8325.7285
581.24457	23482.207
599.24304	5412.1528
654.25531	1789.489
672.25421	3630.4929
698.22327	3388.5957
716.23358	3763.6914
743.29999	3016.4568
753.27838	3066.9746
812.30176	3798.0178
824.46112	3816.1836
826.38104	32403.785
828.29559	3606.5935
829.2594	4431.1685
840.40906	10347.526
END IONS
BEGIN IONS
PEPMASS=1019.467
CHARGE=1+
TITLE=Label: K4, Spot_Id: 23284, Peak_List_Id: 24445, MSMS Job_Run_Id: 10266, Comment:
70.882484	131.13788
175.10233	183.50261
417.18265	244.69046
515.15796	124.74027
532.15521	124.63613
602.18146	117.5271
643.04816	114.93684
647.05573	159.59589
703.25305	173.16385
715.23431	236.40529
732.12823	151.85898
751.32092	200.24307
788.23962	157.97505
820.32697	158.49416
829.25977	202.856
831.15363	395.8396
831.97687	161.19984
833.09589	163.36171
852.43689	185.50082
926.61578	379.21927
955.39557	1707.4342
962.31213	461.33459
974.52191	600.35278
975.22791	358.00571
976.22412	517.91467
977.3302	995.06494
981.47327	452.40088
986.28827	375.19849
990.2027	567.41748
992.47076	549.10034
END IONS
BEGIN IONS
PEPMASS=1035.4517
CHARGE=1+
TITLE=Label: K4, Spot_Id: 23284, Peak_List_Id: 24438, MSMS Job_Run_Id: 10266, Comment:
112.07444	108.53152
175.09691	264.40311
255.17793	100.83473
288.19028	221.86189
417.18176	416.89682
450.14413	118.08811
472.20865	110.7046
504.20135	167.27072
506.17651	122.98569
532.19019	176.7491
631.24976	222.2626
661.23016	228.59128
748.17151	346.33954
765.38953	230.83096
806.16461	247.38046
806.88715	224.62003
813.24432	273.95053
836.35266	268.77536
842.40271	593.43988
847.21014	218.23792
849.31311	421.26859
850.29523	382.26718
944.31982	5932.5298
971.39136	28951.236
973.27594	5569.0474
976.10681	825.5307
980.1687	830.72546
989.47406	1373.3519
992.30469	892.84607
993.20544	931.96179
994.2868	1694.8265
999.3045	748.52942
1006.2971	836.99103
END IONS
BEGIN IONS
PEPMASS=1215.6292
CHARGE=1+
TITLE=Label: K4, Spot_Id: 23284, Peak_List_Id: 24442, MSMS Job_Run_Id: 10266, Comment:
138.17229	151.70392
175.10301	261.60254
295.1694	105.06124
361.15222	171.06967
472.22095	223.34145
485.22736	274.13089
489.22025	187.98064
490.29022	141.68831
518.25659	392.00143
554.20325	239.17085
554.50861	250.92372
572.22253	143.40063
601.20148	152.46094
622.11389	116.37476
651.27069	127.47921
669.5777	204.13408
670.57159	149.58012
714.27258	175.82605
731.28467	297.26016
732.31036	135.66704
735.35315	136.57959
800.29828	208.3042
834.28986	238.68927
843.33417	174.15039
844.12634	253.60138
859.18201	273.28134
860.28101	472.17212
861.3183	339.99286
879.28406	493.32309
883.33472	601.09424
896.56036	593.11444
920.36676	335.31461
989.33044	347.65936
1029.3271	592.29004
1041.4232	531.8623
1043.4316	468.11569
1049.4543	1405.9016
1067.4911	5189.5718
1087.4825	3057.7859
1154.4285	929.91278
1157.3234	953.07269
1163.4376	1730.6771
1166.1825	818.17102
1170.5651	808.07697
1174.3267	1181.0977
1181.3998	3972.4998
1182.515	1402.2303
1188.3281	1156.7742
END IONS
BEGIN IONS
PEPMASS=1223.6188
CHARGE=1+
TITLE=Label: K4, Spot_Id: 23284, Peak_List_Id: 24433, MSMS Job_Run_Id: 10266, Comment:
72.054054	102.55154
175.09604	433.26035
199.15367	120.28648
295.1521	131.70934
312.17508	155.78551
365.26495	141.34471
425.2193	544.21692
464.40909	268.30185
536.21661	401.32108
537.323	334.68976
554.23193	4818.6533
572.25812	912.06439
573.27582	480.21548
603.31433	151.51256
634.27063	182.24156
652.2229	1917.9742
669.23877	3551.1396
670.25201	2215.0503
695.17432	555.31451
737.31927	364.92078
740.29022	464.35129
765.29517	769.27893
771.3291	430.61285
799.27618	1785.3026
825.30493	980.95355
836.25702	636.07159
854.31714	335.40796
879.30219	1185.5463
896.33661	5884.5161
912.33319	631.06104
930.36536	1422.3038
939.44965	964.31244
1021.4702	1435.4888
1022.3704	1519.8749
1023.2908	589.2807
1025.4124	761.46179
1049.4298	7912.1235
1052.264	534.79578
1067.4479	31614.293
1069.3434	6587.4868
1163.5508	7196.9268
1166.2682	4358.147
1177.6333	1613.4626
1180.5914	1924.0166
1181.5906	15232.595
1182.491	14167.099
1184.3511	2032.0096
1187.4688	1765.7847
1189.509	2981.6499
END IONS
BEGIN IONS
PEPMASS=1232.6215
CHARGE=1+
TITLE=Label: K4, Spot_Id: 23284, Peak_List_Id: 24436, MSMS Job_Run_Id: 10266, Comment:
86.089951	109.09804
175.10002	272.42661
251.14328	206.19098
263.11923	118.73185
357.18002	140.37473
395.24228	102.84066
489.2608	102.95085
491.20776	111.9319
584.32538	171.04832
607.18158	141.16449
609.27246	833.04352
626.29382	1104.5066
643.33429	160.02734
748.19916	169.72122
769.29565	268.83847
786.245	376.56412
788.23206	114.67377
820.25806	158.22595
863.15619	220.55586
965.38037	385.73346
982.39868	1612.0966
1005.4042	419.35757
1048.4536	238.94576
1103.4948	621.21594
1104.4016	882.04681
1153.5469	637.17657
1171.3384	892.2373
1176.481	1439.9762
1186.5338	1113.1443
1191.4215	984.98462
1193.3781	1162.1128
1195.3043	635.30853
1198.4271	976.99261
1204.4203	848.96051
END IONS
BEGIN IONS
PEPMASS=1565.7124
CHARGE=1+
TITLE=Label: K4, Spot_Id: 23284, Peak_List_Id: 24439, MSMS Job_Run_Id: 10266, Comment:
447.17337	116.90791
504.21613	610.95978
545.27734	141.09558
603.30402	738.18652
644.34277	120.97943
645.23706	227.68088
718.30182	1247.1461
804.63513	105.54922
831.39368	109.59519
848.38416	194.75037
879.40411	125.80633
904.34106	1561.8163
908.42957	102.05324
964.35931	369.68875
1003.3939	672.82489
1043.4863	129.38571
1062.3175	208.27495
1104.4108	628.62317
1119.4714	134.00838
1131.4774	117.31622
1138.4316	109.81233
1251.4716	313.35547
1338.6584	862.54443
1396.4335	196.31665
1406.7472	260.89828
1420.4192	215.58083
1424.491	221.27133
1427.7346	204.19289
1435.4321	260.85684
1438.662	257.39752
1440.4374	353.86334
1447.4399	216.10506
1449.8131	201.94147
1503.6042	501.88669
1506.5283	699.9043
1507.4623	514.75989
1514.3602	353.74506
1519.4509	415.362
1523.4712	774.13013
1525.5093	541.28058
1532.6556	574.44196
1538.6682	558.88202
1541.4115	427.1051
1545.361	455.53543
END IONS
BEGIN IONS
PEPMASS=1629.7598
CHARGE=1+
TITLE=Label: K4, Spot_Id: 23284, Peak_List_Id: 24437, MSMS Job_Run_Id: 10266, Comment:
175.10408	139.94901
232.15701	124.10049
256.17349	177.15976
369.23938	157.34224
569.29785	281.20596
638.25427	535.72437
639.35736	156.49707
761.39331	140.12604
767.26672	304.28641
861.36627	132.31795
868.25732	162.30107
924.42163	141.45636
943.35742	167.77478
984.24622	285.60913
985.45563	191.04877
1001.3382	481.29794
1007.2825	169.30176
1064.3026	117.66962
1081.3846	1512.9789
1098.3923	1473.5349
1105.3135	106.64408
1210.9076	134.05766
1261.4756	345.1409
1275.3695	164.2142
1346.5961	110.56238
1398.6621	195.90115
1440.0343	201.21927
1457.6838	206.6933
1532.6949	486.043
1535.8962	568.28925
1566.7737	583.97034
1567.5878	530.5769
1569.475	927.164
1570.6099	667.68054
1571.5311	495.26016
1573.5188	611.56519
1586.689	1331.9967
1589.5583	805.81042
1595.4353	566.91681
END IONS
BEGIN IONS
PEPMASS=2106.0388
CHARGE=1+
TITLE=Label: K4, Spot_Id: 23284, Peak_List_Id: 24441, MSMS Job_Run_Id: 10266, Comment:
1358.781	338.61118
1472.9801	148.37993
1487.7732	389.32312
1489.8813	172.55124
1504.8345	154.18747
1508.6504	153.74991
1721.9484	192.61148
1973.0782	596.88013
2015.2158	905.7771
2016.99	960.26569
2026.2863	559.90649
2030.0391	1041.7644
2042.3702	6019.5776
2043.2356	5188.2251
2044.1143	3848.7512
2045.0105	4237.9326
2046.8428	1170.6311
2051.7183	512.18115
2062.6826	757.72528
2067.6724	440.10388
2069.5178	575.34009
2070.886	804.5899
2071.9458	1312.1013
2076.6165	1280.0077
2078.2009	535.29822
2079.0391	495.79443
2079.6338	437.71729
2082.3535	797.21448
2084.1458	445.06232
END IONS
BEGIN IONS
PEPMASS=2152.9932
CHARGE=1+
TITLE=Label: K4, Spot_Id: 23284, Peak_List_Id: 24434, MSMS Job_Run_Id: 10266, Comment:
175.11345	802.63721
273.13361	325.13873
290.15805	295.65573
299.18451	150.18712
301.16055	409.23148
387.17737	282.92944
401.18784	157.3118
430.24487	148.56337
431.2486	245.08386
448.24927	319.73145
473.21567	170.84541
491.2655	6350.5098
512.32562	148.12381
514.26892	155.34427
557.36505	155.58383
576.30194	273.24542
588.24786	240.998
589.34192	172.78297
606.25397	403.36044
607.41614	245.40552
642.42194	170.42087
690.33649	581.29736
690.7149	153.82539
705.35889	404.86743
774.58844	259.74368
791.39148	153.54712
804.37842	444.50757
815.7243	160.69966
883.43549	287.47809
901.5351	305.04172
919.34619	644.38141
920.76917	187.23233
951.43121	798.74475
953.44525	171.32251
959.3938	172.50627
960.74603	200.24738
976.4704	698.61938
1044.3545	175.12944
1061.5522	342.69943
1062.4479	338.62662
1063.5693	569.27008
1065.5132	205.23683
1089.4795	1606.5145
1091.4928	235.05365
1177.6152	504.26147
1198.5438	194.10988
1202.5476	1407.7422
1204.5328	276.82971
1234.5676	1060.9608
1348.4845	355.24075
1349.5857	305.64172
1350.7185	503.02704
1356.7178	269.91766
1362.6879	782.61438
1363.7045	418.28555
1400.511	203.20876
1422.0538	212.39293
1445.6599	366.99835
1450.595	306.55933
1463.6997	1449.0205
1543.75	185.55406
1547.8124	344.98825
1549.7032	156.68896
1550.851	369.88782
1559.8379	167.8407
1560.671	841.38794
1567.6963	322.13657
1576.6532	199.51003
1577.7931	256.76938
1578.6694	514.18628
1662.8027	1309.1957
1674.8098	390.93842
1676.1588	454.0188
1706.6912	568.78961
1718.8942	278.19937
1791.7583	268.46777
1809.9519	601.78735
1853.7496	279.7182
1905.4125	602.31891
1970.9147	425.96426
1980.5956	350.80215
1982.6743	347.89481
1990.8394	852.56714
1998.7982	382.18982
2009.9839	541.96179
2012.8822	513.98615
2022.1886	648.83374
2033.1003	574.3609
2035.6171	250.58569
2085.656	1139.2438
2094.7949	1362.1841
2100.7686	1664.4596
2102.7581	2781.1995
2107.092	1377.5829
2110.0603	1231.5144
2110.9365	1119.3331
2112.7122	1459.1418
2124.7974	1074.0918
2125.5732	1033.6556
2130.5952	1130.9523
END IONS
BEGIN IONS
PEPMASS=2225.0725
CHARGE=1+
TITLE=Label: K4, Spot_Id: 23284, Peak_List_Id: 24440, MSMS Job_Run_Id: 10266, Comment:
806.44116	116.10575
878.4765	135.69569
917.55341	171.67613
934.58514	300.15799
935.56439	101.67027
991.7149	160.08
992.53076	137.85484
1048.5479	180.90134
1105.5768	618.85797
1113.7156	208.03455
1120.5171	123.27615
1216.8712	133.72166
1220.9623	263.04425
1234.629	543.64465
1292.4442	246.4156
1312.6072	147.47923
1347.7081	1001.0125
1350.6348	144.83736
1359.5653	157.67575
1414.5798	136.74307
1420.9728	208.35165
1435.5123	184.0024
1446.7086	1292.9296
1454.8234	1182.7922
1456.9934	186.45895
1469.1039	103.94633
1548.7229	505.52896
1552.8761	223.83333
1559.7853	254.67947
1561.7321	565.23297
1563.7412	199.30162
1569.7361	118.0453
1671.8354	319.76929
1674.8595	269.0174
1695.8007	464.47278
1735.6671	292.97577
1772.6801	107.8547
1785.4362	217.40889
1790.7379	286.43341
1803.7845	228.58563
1809.9402	315.57327
1847.8151	198.47505
1900.9287	163.33733
1924.0784	232.291
1928.8186	159.22256
1933.7886	680.83881
1946.897	218.57681
1983.0255	161.51289
1994.1896	423.16464
1995.0614	451.43283
1996.8337	200.05136
2027.731	163.25706
2058.6609	169.9621
2085.8225	565.24036
2097.0942	625.66614
2104.7419	2852.2954
2109.0569	506.29895
2152.99	721.36102
2160.4827	515.2868
2166.0374	695.73853
2180.8882	756.72699
2185.8152	540.87573
2186.949	606.41602
2191.9675	548.37329
END IONS
