# Supplementary material for: Comparative proteomic analysis of a membrane-enriched fraction from flag leaves reveals responses to chemical hybridization agent SQ-1 in wheat
Source: Front Plant Sci. 2015 Aug 26;6:669. doi: 10.3389/fpls.2015.00669 (PMC4549638; doi:10.3389/fpls.2015.00669)
Supplement: Supplementary file 9 [file Data_Sheet_1.ZIP › Supplementary MS_MS data/spot 147.txt]

COM=Project: wsp, Spot Set: wsp\wsp01, Label: K6, Spot Id: 23286, Peak List Id: 22597, MS Job Run Id: 10265
842.50043	158196.66
856.51166	34335.695
864.47876	20593.277
868.51086	13140.529
870.52722	96949.031
889.46436	12751.717
892.50763	10225.643
906.48889	32117.691
933.5	16490.027
981.46313	16426.652
994.45026	11001.872
1012.4574	27917.707
1045.5476	12578.104
1060.6134	17826.566
1062.5094	38632.152
1082.6057	26194.154
1084.4965	29599.707
1094.4998	6029.5571
1108.6085	5346
1158.6127	14296.641
1180.6023	23557.664
1188.7075	42947.145
1201.6105	7487.8975
1210.6996	55894.008
1218.6113	143419.66
1232.6149	12423.602
1234.6079	11807.173
1240.5931	15380.048
1244.6205	8690.8467
1250.5997	15467.961
1261.5978	21476.744
1365.5603	20171.707
1381.5542	8725.0078
1491.7902	37624.883
1507.7516	27626.619
1508.7974	245276.06
1512.8011	8652.2539
1519.7455	8599.0479
1522.7762	14582.826
1524.7881	25088.477
1530.776	44085.199
1534.799	12225.355
1540.7836	36221.445
1552.7599	16016.833
1624.8389	2474.7852
1658.8325	3187.3801
1676.8527	5860.1768
1783.8529	2816.1548
1930.9659	5027.0439
1943.998	3021.8931
1988.9951	1854.692
1990.0233	13152.233
2006.0161	3883.8059
2022.0085	5312.7021
2050.1011	1746.6052
2072.0862	4182.4165
2211.0703	4643.3618
2225.0837	3874.8665
2230.1643	2113.6196
2233.052	5707.061
2247.0713	4846.2051
2296.0469	2490.6125
2691.2578	2338.9551
2809.3792	10574.501
2831.3604	16254.67
2853.3433	4385.6494
2859.3816	2772.4609
2875.3228	2552.9585
3079.9463	17533.006
3081.804	6203.2734
3109.626	8392.5801
3125.6514	15061.613
3127.6497	11777.913
3128.646	6054.8838
3142.6675	4961.7446
3143.6624	25848.705
3149.6414	2612.3713
3159.6299	4102.2666
3165.6255	3532.8254
BEGIN IONS
PEPMASS=856.51166
CHARGE=1+
TITLE=Label: K6, Spot_Id: 23286, Peak_List_Id: 24469, MSMS Job_Run_Id: 10266, Comment:
70.042862	112.54735
86.069366	442.69009
112.0657	543.68213
129.08012	134.14568
175.10304	519.27563
185.11153	601.12878
230.1272	194.21338
231.13695	113.10602
254.16666	173.36374
255.11424	2391.5603
272.13715	2318.0361
286.1405	1605.6228
341.16846	286.76825
357.18735	338.59894
359.19968	468.08353
367.17044	538.41724
368.17407	1073.358
383.17966	317.62427
385.18692	2788.9939
444.21359	350.12094
454.1763	4865.7192
472.19034	6845.1709
557.23315	418.6918
567.23682	1333.1699
571.2522	846.11035
573.17798	531.94299
585.23181	602.65662
587.29871	400.75177
626.95862	391.7338
644.22662	438.1398
649.97473	744.17432
654.27887	478.72787
810.513	1202.422
811.40558	1338.5493
812.4256	4187.2119
814.28119	2095.3188
820.44006	1342.603
826.42273	1985.3114
827.32587	1164.6952
829.16028	1213.7699
830.33856	1146.6292
833.30078	1398.9203
836.44977	1506.2334
END IONS
BEGIN IONS
PEPMASS=870.52722
CHARGE=1+
TITLE=Label: K6, Spot_Id: 23286, Peak_List_Id: 24463, MSMS Job_Run_Id: 10266, Comment:
100.08339	23168.791
112.05865	2157.3726
129.08421	709.40778
157.07236	329.70966
175.09291	1681.4648
185.06961	590.66034
197.08322	388.33679
199.11557	1334.7727
230.11749	457.28717
254.11578	547.75806
255.10608	8400.7725
272.12943	13889.297
298.12173	953.18372
300.1427	5332.2896
368.16278	2959.5439
371.20099	965.83862
381.1734	977.41504
382.56689	732.8465
385.1842	4924.6499
397.16324	970.25525
399.18298	10734.98
458.20102	822.92804
466.1839	2493.9441
468.18793	15497.081
472.18921	6445.791
474.27737	1983.0276
484.18509	2269.2041
486.1944	33713.629
571.24377	6249.939
581.24146	15810.528
582.54401	4800.0361
599.24951	4186.6079
654.25269	1282.8129
672.2674	3221.6606
743.31836	2335.729
753.29089	2296.7559
809.19342	5810.6631
810.21753	3754.0862
812.29694	3223.1233
824.54156	3553.8748
826.41693	24524.842
828.30426	6912.7129
840.41852	9716.2236
844.20996	3144.5784
END IONS
BEGIN IONS
PEPMASS=906.48889
CHARGE=1+
TITLE=Label: K6, Spot_Id: 23286, Peak_List_Id: 24470, MSMS Job_Run_Id: 10266, Comment:
112.0647	173.31194
136.04948	250.43613
158.07326	150.02377
175.09674	1831.9462
200.10358	295.52023
228.08311	385.16513
271.13824	520.12189
279.08118	153.5509
288.15982	368.86954
325.08578	238.27814
343.10846	1317.0366
372.18817	169.46088
384.21466	329.90793
392.12192	606.79248
401.23532	386.47729
406.1217	156.30685
442.23355	259.98099
461.13446	320.99033
478.13498	708.46973
488.13367	383.41675
489.11905	621.7757
505.13864	352.27127
506.12625	2253.1563
547.21515	375.05585
564.23077	12445.444
591.16418	415.39822
601.18005	514.38287
619.16431	967.05396
662.20276	975.22858
679.23901	1174.1494
750.24158	387.46332
752.20233	680.35492
755.27277	426.1976
776.25128	356.83209
778.38525	471.03168
810.53992	461.42172
846.31128	768.26678
848.26166	592.1828
850.36407	374.84937
862.33435	596.42279
864.27411	1040.0313
866.19067	864.87421
867.22675	490.84787
869.30072	503.1174
871.51593	764.63794
872.41132	602.48602
873.28278	552.45471
878.28638	872.36273
882.33148	537.66077
883.17194	654.77069
END IONS
BEGIN IONS
PEPMASS=1012.4574
CHARGE=1+
TITLE=Label: K6, Spot_Id: 23286, Peak_List_Id: 24471, MSMS Job_Run_Id: 10266, Comment:
70.040604	135.30191
112.06911	108.88889
175.09377	599.31372
213.06107	156.10768
257.14798	198.89641
274.1615	208.8002
284.09631	504.19019
293.09921	222.64163
419.1387	172.9057
420.1683	313.56586
421.2381	207.45348
437.18915	331.71243
447.13434	528.26636
504.14423	151.60109
508.20975	5130.8154
518.18762	196.9883
546.20294	170.93721
558.11542	308.30762
571.32678	217.8985
576.12555	645.57886
606.16779	304.62479
610.15381	162.5932
624.26453	173.13663
633.16406	159.12849
675.25616	200.34941
703.21106	1295.3356
720.23792	1184.0659
739.2121	519.2359
823.68481	364.73593
824.32654	195.95264
839.48505	182.83011
842.24902	247.30525
856.23462	239.34029
857.35657	274.48923
859.22131	250.08974
860.17804	370.11978
883.35834	2480.478
955.32373	517.59344
968.39063	451.29092
969.29327	411.91208
971.3407	512.95081
980.23785	439.33636
982.46185	673.44525
985.336	361.90118
987.35284	630.09546
990.5744	674.83881
END IONS
BEGIN IONS
PEPMASS=1062.5094
CHARGE=1+
TITLE=Label: K6, Spot_Id: 23286, Peak_List_Id: 24466, MSMS Job_Run_Id: 10266, Comment:
147.09328	101.506
159.06609	529.60632
175.10007	210.65132
199.168	104.44742
227.1497	347.88107
244.15717	272.50308
246.15599	298.62949
290.0592	199.0697
341.14908	529.1405
345.14532	775.95093
346.17462	204.79689
375.18109	811.47302
389.11136	535.62317
405.06461	691.51074
413.20932	298.85327
415.173	207.32381
435.15567	259.63135
458.21173	1190.2854
500.11301	913.97778
504.16937	1713.5106
528.20325	1507.7915
535.17023	8845.1377
557.27356	1063.9756
575.19806	978.49872
591.08868	3048.196
597.21637	805.7796
603.25238	2423.4016
617.18256	1124.7501
650.17358	10626.707
688.20197	2425.8916
690.16693	2364.3052
704.18671	2569.5811
716.34039	2047.4723
720.33868	1441
726.24426	1361.4803
791.27838	1118.4166
803.23267	1888.0305
817.27887	8277.3438
819.23718	1432.9324
836.23267	26615.926
911.26459	3392.1016
916.35107	2035.0922
949.37537	5472.585
971.44556	1964.2271
999.4032	1481.933
1006.3173	2020.4429
1017.469	1709.236
1020.3607	1866.6979
1022.2274	1532.5103
1023.2724	1748.9369
1037.2988	1774.5656
END IONS
BEGIN IONS
PEPMASS=1082.6057
CHARGE=1+
TITLE=Label: K6, Spot_Id: 23286, Peak_List_Id: 24472, MSMS Job_Run_Id: 10266, Comment:
219.23741	114.11462
253.15332	149.76802
429.14124	459.80759
452.22693	260.49326
478.26147	326.00793
480.21106	297.94278
535.31909	403.1322
550.20911	2023.1376
557.19379	7207.2788
567.20874	362.87817
579.25769	908.21082
597.25623	826.94641
624.29175	298.03601
654.15851	377.09183
655.1474	314.30856
672.17108	1351.0132
698.26563	744.37311
710.2915	1907.9521
742.29102	1317.9772
767.31543	750.0863
795.33301	1096.3246
811.263	8785.5449
813.22382	966.99182
839.21057	2644.2617
855.35907	2579.0222
857.25	4611.5615
863.84052	2137.2959
910.32861	8288.4453
918.8291	2487.9622
952.39642	5290.2539
954.43567	37547.172
956.24072	47987.254
993.31091	7080.6719
1038.5492	18842.541
1039.4485	14108.555
1041.3533	2068.5015
1042.254	1459.6771
1060.2618	750.86273
1061.5833	759.48071
1062.097	372.35764
END IONS
BEGIN IONS
PEPMASS=1180.6023
CHARGE=1+
TITLE=Label: K6, Spot_Id: 23286, Peak_List_Id: 24475, MSMS Job_Run_Id: 10266, Comment:
554.21252	493.58566
557.56226	114.4305
621.2179	291.23126
623.33826	149.23721
648.24701	136.41029
649.22058	362.93628
653.28156	107.69048
683.18921	104.3612
692.25507	133.67479
726.33582	100.27736
731.63525	362.18463
737.22974	593.29645
754.25201	258.91507
807.32269	200.92622
818.65967	124.19913
834.25702	245.42769
844.21808	183.33546
844.68347	204.67729
867.31677	1814.8239
919.34821	1115.8162
945.60718	1466.5748
965.36578	341.04044
996.34076	244.44489
1006.3792	843.22284
1034.4872	687.59229
1041.6931	250.47119
1051.5083	681.83215
1052.4249	12045.063
1054.3129	2767.4822
1092.4741	224.9286
1095.4196	245.21368
1119.3961	294.30453
1127.4174	200.606
1136.5969	555.75452
1137.2271	259.05219
1144.4752	588.81152
1146.592	261.10538
1148.4172	417.60361
1150.5483	622.50232
1151.3944	271.41418
END IONS
BEGIN IONS
PEPMASS=1188.7075
CHARGE=1+
TITLE=Label: K6, Spot_Id: 23286, Peak_List_Id: 24465, MSMS Job_Run_Id: 10266, Comment:
84.06385	240.21542
225.91595	111.76464
244.1514	129.53227
345.2233	163.52632
346.16321	160.08034
391.15363	128.95676
427.15439	189.42162
457.26236	104.88293
458.26666	626.38153
469.27597	583.5614
477.25095	196.10826
490.26633	374.40775
532.23846	323.98364
539.34015	246.50691
557.28925	1879.2004
603.2193	370.64185
604.31189	746.3363
605.32928	263.74731
632.27991	2311.5518
656.31989	349.17053
701.24365	1819.0693
703.3313	1460.0117
705.40729	766.45026
720.31885	2726.6929
731.33289	8133.1226
816.42023	1836.8562
827.41699	893.67065
832.40509	722.49896
833.34137	1841.4874
840.20636	632.74902
844.40698	11965.564
901.45898	1431.5552
917.44714	2387.0876
919.38013	2231.7495
927.43109	2725.4358
929.56665	1051.881
930.35822	2766.0059
945.46246	25460.211
947.40546	2679.821
1042.4874	1304.2102
1058.4113	1000.0942
1059.4769	3291.0669
1060.4316	3612.189
1063.3606	2146.2937
1066.4808	847.39984
1131.3335	1376.9285
1144.7035	998.18188
1145.5664	1902.194
1147.4081	2963.4861
1159.7386	750.81104
1161.5518	1262.1628
1166.3341	981.13391
1168.4813	926.33551
END IONS
BEGIN IONS
PEPMASS=1210.6996
CHARGE=1+
TITLE=Label: K6, Spot_Id: 23286, Peak_List_Id: 24464, MSMS Job_Run_Id: 10266, Comment:
225.16859	149.08694
383.33331	115.7009
480.25284	160.64487
499.24088	242.15009
508.2962	102.55814
557.38776	111.52555
579.27051	426.67578
586.57263	170.69737
589.23431	134.04115
626.27679	161.48987
656.39264	316.23032
667.2818	489.72794
684.62317	1823.5404
725.32294	1375.0819
742.29724	1174.9423
752.28326	413.37186
757.47736	473.39975
811.33789	386.69852
815.27405	348.71045
838.39038	1798.8634
840.35156	475.10281
855.39642	2483.032
895.40533	1418.9423
923.43573	900.47418
939.43964	4108.8149
947.51282	809.31042
949.47723	875.20837
952.38977	2495.5974
969.39453	1637.8877
985.46466	1396.2543
1038.5114	3263.7651
1040.396	1547.8104
1046.9489	1341.9169
1073.4722	1094.8951
1080.7043	2537.9912
1081.6005	3258.1594
1082.5657	30788.336
1084.4419	7185.9561
1090.4601	5862.6484
1166.71	18536.82
1167.598	14770.315
1169.453	3434.8955
1176.5352	1117.041
1188.6243	1095.4503
END IONS
BEGIN IONS
PEPMASS=1218.6113
CHARGE=1+
TITLE=Label: K6, Spot_Id: 23286, Peak_List_Id: 24462, MSMS Job_Run_Id: 10266, Comment:
86.075424	691.68219
112.07352	684.78381
157.09999	619.91223
159.08086	815.78564
175.12001	319.22656
211.14305	520.05975
225.16124	2970.5322
228.15752	342.59698
242.18712	664.92572
246.17046	467.95868
253.16812	1809.7837
270.1958	976.77777
290.09219	429.41272
324.2106	624.01477
338.23074	542.99884
355.28336	1381.0281
357.29758	693.02289
366.22647	2325.6504
375.23547	526.1601
383.26154	2378.6055
400.33182	446.42584
405.10797	1033.0204
535.20868	5088.1182
541.31433	1746.7545
543.40997	701.05933
552.2691	1025.8906
569.31073	4108.2441
586.32373	4639.9194
587.31555	2880.6804
591.13263	1462.5111
612.33759	3224.9292
617.49506	2162.2947
650.21143	5758.0801
667.28632	9152.3398
682.29694	1528.1012
683.27496	755.44885
684.30688	85601.961
753.29492	959.54242
799.30872	3012.1262
816.30945	1228.3661
818.32904	921.83301
827.29663	1775.9261
836.25977	8147.8018
844.31952	3281.864
928.31396	6658.1235
930.27063	2282.384
945.36365	9077.2598
947.29169	3786.678
949.32782	4985.52
956.33649	7757.8857
973.34949	13489.702
991.38483	2907.0745
1027.4586	4292.0654
1044.4596	8096.5967
1046.3065	5297.9033
1062.4419	2897.5635
1072.4713	6951.3271
1073.4326	6961.3579
1074.4165	3097.6221
1076.3165	3088.8516
1089.5232	6495.627
1090.4752	99454.656
1092.368	30372.723
1127.5698	12814.701
1176.5557	3037.272
1178.4386	2751.0891
END IONS
BEGIN IONS
PEPMASS=1491.7902
CHARGE=1+
TITLE=Label: K6, Spot_Id: 23286, Peak_List_Id: 24467, MSMS Job_Run_Id: 10266, Comment:
175.09886	107.94795
209.08444	182.83473
383.30136	107.52264
385.22742	144.76343
397.18961	337.76431
414.24655	296.84845
425.2327	160.82126
442.25833	376.84641
498.29669	145.82039
512.34753	203.92174
535.28937	144.55884
566.30487	213.23405
573.28369	1790.6298
583.37427	112.65716
612.38696	199.68121
665.33014	254.13785
688.27118	181.21294
699.39722	238.43536
701.62378	217.20599
768.37921	197.20169
777.34644	162.74278
779.36169	375.65353
781.31708	182.53119
795.37457	268.58667
804.41809	191.32545
857.40265	257.62903
896.45856	328.24338
950.34869	297.17114
954.43433	451.061
959.33557	466.19614
960.45258	300.81909
964.33594	294.82745
980.48755	250.08136
1031.344	333.59732
1034.4751	319.36823
1049.5435	347.75723
1052.4698	386.76703
1062.3787	335.23203
1067.5189	1002.6629
1068.4916	253.11661
1070.3713	297.28357
1079.3531	288.7543
1095.4688	753.86188
1107.406	199.44514
1122.3868	246.54257
1193.5686	193.76405
1206.4443	250.91977
1219.5579	277.48761
1283.552	635.86554
1377.5836	1010.9955
1419.7124	3416.9207
1421.6002	1026.7778
1429.4858	1295.2244
1432.6228	741.2146
1444.6427	1050.5101
1447.8583	654.53595
1448.6573	1432.3087
1450.5177	1562.2596
1454.4369	853.14514
1460.6105	306.87445
1461.5619	350.42303
1462.6823	496.87119
1464.4023	847.0412
1464.9941	286.3172
1466.3975	1087.2323
1468.0355	449.12131
1468.6307	864.9425
1469.4187	679.53485
1470.1318	222.62253
1471.3777	190.73933
END IONS
BEGIN IONS
PEPMASS=1508.7974
CHARGE=1+
TITLE=Label: K6, Spot_Id: 23286, Peak_List_Id: 24461, MSMS Job_Run_Id: 10266, Comment:
70.038544	334.53424
86.075195	273.25092
126.03131	189.18146
183.13409	131.97055
185.08493	403.87396
195.07518	162.5986
211.13409	319.68826
214.11089	175.64323
228.15811	135.15192
243.12016	185.0439
253.15497	3027.4277
270.17801	1528.3147
300.1395	741.19849
301.13358	903.8172
317.12854	1230.2113
355.22806	581.25879
366.24435	1198.1797
383.24768	839.8183
397.16339	2092.406
400.17807	949.9873
414.18845	32646.309
453.22195	1122.7925
484.29257	1251.0039
495.27887	4049.8484
512.29657	8569.3906
527.24384	1821.7085
552.29437	1732.9755
566.29309	8394.1172
583.30804	2199.543
589.26752	1675.927
600.24506	1355.7616
654.40411	2137.3872
656.56274	1517.8376
665.33856	9843.3623
682.36755	3634.8494
699.39392	8290.1162
713.28851	1469.7965
762.3476	1477.489
768.42523	1972.6309
779.36987	12070.053
796.38422	10813.146
797.3985	4370.2539
836.37866	2419.0061
852.32904	1521.4889
937.4024	3978.0159
948.38678	2247.1387
954.44885	15631.953
956.4754	4344.4238
965.42242	15650.778
980.4649	3431.8535
981.45325	4401.3638
982.45074	8263.7676
988.48541	4483.8921
990.40192	2042.8577
1033.4639	2837.4937
1061.483	1889.1638
1066.5955	1788.5416
1067.5271	52083.902
1069.5013	15006.522
1070.4927	6135.2803
1073.5278	2336.6047
1078.5049	2049.1782
1095.526	38788.051
1148.4807	1553.5264
1192.5857	5496.7563
1210.6086	1533.3441
1348.7439	7888.603
1376.7443	9181.1709
1393.8091	11386.622
1394.7852	60485.008
1396.6309	24490.607
1419.8717	8643.0889
1424.3763	6754.0752
1443.9434	31678.508
1444.8074	42042.914
1446.6383	13239.685
1455.6399	7109.7407
1462.8585	2230.1958
1464.8232	3808.8853
1466.6672	2035.1346
1468.5219	3071.2598
1471.507	2748.8796
1474.7227	2856.4841
1478.5743	1515.6943
1479.6981	3511.2231
1480.6005	1362.2397
1482.498	1144.2491
1485.4683	2624.9673
END IONS
BEGIN IONS
PEPMASS=1524.7881
CHARGE=1+
TITLE=Label: K6, Spot_Id: 23286, Peak_List_Id: 24474, MSMS Job_Run_Id: 10266, Comment:
414.21362	930.54474
495.25458	146.13751
512.31555	297.80103
566.33911	343.37875
665.33447	202.11821
699.39526	211.76517
700.41132	125.82633
779.42743	179.27917
796.40088	400.58966
797.37073	202.57497
800.39948	237.61955
813.43268	181.6422
818.58081	140.58571
832.409	209.08211
849.45569	153.70908
941.37225	236.81348
965.53735	220.51608
969.52386	263.32523
970.49225	436.38971
979.67633	215.04492
981.46588	433.79767
996.45856	1207.0889
998.4577	348.06351
999.32391	353.21976
1003.4846	316.22574
1019.4901	857.86963
1070.7208	167.85599
1082.5266	289.44785
1083.5543	1251.4225
1085.4813	222.68799
1089.6243	244.57011
1090.6327	146.84698
1096.851	215.65956
1110.6277	131.28139
1111.4768	619.75861
1117.5377	194.47537
1220.7545	124.39565
1373.4484	637.25757
1380.5795	1239.1418
1394.6063	469.61551
1399.5155	589.81921
1409.7864	674.4801
1410.8354	662.28094
1412.6355	1016.6957
1415.5485	2198.6016
1416.5258	3557.4592
1457.6293	456.45193
1458.488	783.21436
1465.5214	2762.6787
1469.5654	1356.4071
1471.5343	902.54395
1481.6927	672.58679
1483.4003	528.54266
1485.4597	1414.4497
1486.4967	431.52957
1488.5337	1777.3995
1495.6407	575.44543
1496.5197	2152.8564
1500.5154	1635.7429
END IONS
BEGIN IONS
PEPMASS=1540.7836
CHARGE=1+
TITLE=Label: K6, Spot_Id: 23286, Peak_List_Id: 24468, MSMS Job_Run_Id: 10266, Comment:
253.16031	254.38702
324.06363	142.48779
333.11417	208.45976
366.26712	184.26906
383.2963	127.10174
397.18713	211.9639
414.19064	2610.4426
443.22559	111.27121
495.255	468.95212
512.27686	843.01123
524.3302	117.31198
540.40948	111.965
562.17279	111.9631
566.30359	709.53882
573.30457	149.00406
583.32269	242.31984
592.36115	161.82779
632.32007	160.6658
654.36945	300.82059
665.34595	367.40881
682.39954	253.29001
699.42004	482.31003
700.31647	259.38113
796.40637	628.39508
797.37128	275.70163
813.42694	4332.0884
818.55188	377.79779
835.46759	507.17206
840.31799	274.98721
855.49915	249.78845
881.41425	3216.5955
970.45697	472.11502
981.56189	642.33392
986.43542	902.3811
991.49658	564.12341
992.46936	910.49176
996.4541	1400.7231
1014.4479	1369.4207
1018.4733	2172.8362
1021.442	585.33063
1035.4886	623.75824
1067.6031	348.65012
1095.7834	291.08014
1096.6576	492.55725
1099.511	4064.168
1101.4956	1015.0231
1102.4656	468.93881
1105.5093	288.96634
1109.6152	407.17432
1125.509	722.95673
1127.5117	1761.7782
1224.5184	420.65442
1380.6555	2323.0259
1390.6495	2595.8938
1406.7263	2158.231
1407.7529	14251.564
1409.6294	8254.958
1425.8151	1408.3146
1426.7729	1989.6455
1427.6388	4930.4761
1430.5139	1201.3691
1431.5037	1830.9009
1432.4889	1529.8304
1477.7118	1479.6311
1479.6051	1932.8751
1481.5095	2066.5269
1486.5764	1133.6011
1495.6832	1242.7996
1499.4843	1689.7799
1504.4506	1624.9512
1507.631	1921.3856
1508.6556	3506.4622
1510.6302	1228.1609
1516.4603	1182.209
END IONS
BEGIN IONS
PEPMASS=3143.6624
CHARGE=1+
TITLE=Label: K6, Spot_Id: 23286, Peak_List_Id: 24473, MSMS Job_Run_Id: 10266, Comment:
525.34979	120.90827
589.34705	327.87262
590.47803	212.30556
1089.0239	159.27049
1443.8153	123.52165
1507.9063	167.02835
1508.7766	167.42166
1595.0428	171.92796
1718.8158	217.20599
1846.0852	127.0327
2028.2395	238.00874
2043.0707	135.51663
2052.3223	127.00584
2055.0889	143.98325
2082.6511	166.34828
2094.2207	135.80992
2113.001	169.17104
2171.207	134.76894
2208.7485	177.23042
2244.4873	253.05925
2245.241	197.26842
2312.116	152.03122
2312.9199	261.60016
2347.3865	295.11923
2369.0146	129.40382
2374.386	216.65193
2408.3806	208.01646
2412.3579	298.02551
2421.5728	211.48877
2431.4255	164.08295
2440.6492	190.26506
2479.5615	382.2652
2516.24	327.5726
2529.4126	267.43958
2534.0474	149.7182
2540.4309	268.49689
2549.1455	272.56546
2555.5359	716.7641
2559.3618	291.58771
2563.8203	324.52658
2577.3921	575.95105
2598.4114	237.39827
2932.8281	404.51486
2952.4985	426.82764
2990.5847	309.24927
2994.4626	704.33875
2996.2656	398.3317
3029.5049	229.20868
3038.3948	1712.353
3047.6274	849.05042
3055.114	512.62604
3058.3042	261.42737
3064.1404	2102.6206
3065.9944	2405.1726
3078.8513	1944.2913
3081.8904	55156.801
3094.4541	980.35315
3095.3052	1350.2218
3101.8787	1214.7075
3106.1772	1998.3054
3107.8823	1082.151
3110.1589	2625.6804
3118.9207	1491.4414
END IONS
