# Supplementary material for: Comparative proteomic analysis of a membrane-enriched fraction from flag leaves reveals responses to chemical hybridization agent SQ-1 in wheat
Source: Front Plant Sci. 2015 Aug 26;6:669. doi: 10.3389/fpls.2015.00669 (PMC4549638; doi:10.3389/fpls.2015.00669)
Supplement: Supplementary file 9 [file Data_Sheet_1.ZIP › Supplementary MS_MS data/spot 148.txt]

COM=Project: wsp, Spot Set: wsp\wsp01, Label: K7, Spot Id: 23287, Peak List Id: 22598, MS Job Run Id: 10265
841.46985	6748.3608
842.50006	248102.33
854.49481	5142.6167
856.51117	56755.309
864.47363	12928.204
866.48328	5632.0107
868.51117	17856.916
870.52643	170735.06
882.51648	5794.0518
892.50415	7110.5923
958.55475	5559.7471
1018.4352	9528.7656
1045.5458	19511.275
1051.6674	2951.1113
1116.5697	2337.4114
1117.556	2032.3854
1143.4811	2006.202
1170.6241	4281.9146
1182.5344	14616.748
1194.5374	2500.842
1208.547	20861.416
1214.5349	2212.7542
1220.5521	4346.5269
1224.5436	2533.5251
1229.641	4767.3467
1230.6418	2068.2219
1234.5667	2736.0659
1236.5751	3660.5171
1241.6564	6473.019
1245.6361	5074.3325
1357.736	2154.5073
1450.6294	1932.8979
1574.7125	8568.8896
1602.7417	2626.4417
1712.849	5229.6953
1713.8405	1984.8275
1730.8068	19329.561
1752.7869	2231.7915
1758.8446	12448.512
1761.8777	1612.7764
1794.78	1675.2157
1876.8883	3054.9683
1878.8877	7829.6714
1882.9172	2767.3359
1904.9052	15005.182
1908.9067	1063.2281
1910.9259	1748.2499
1920.8981	966.96423
1924.8799	1326.4683
1925.8912	1147.5377
1936.8962	2367.4077
1981.9464	2134.1204
2163.0139	1664.2808
2211.071	13010.195
2225.0806	9129.6787
2233.0564	6756.4419
2237.0791	2246.3804
2239.0911	1998.5387
2247.0735	4247.5942
2249.0559	886.69971
2250.0566	944.59369
2251.0754	2258.3354
2263.0645	1365.0391
2315.1643	2225.6196
BEGIN IONS
PEPMASS=841.46985
CHARGE=1+
TITLE=Label: K7, Spot_Id: 23287, Peak_List_Id: 24487, MSMS Job_Run_Id: 10266, Comment:
70.043259	563.35059
72.05864	867.04327
112.06918	2252.7058
129.09825	1199.1486
171.10461	936.63013
175.10973	1853.048
185.09651	695.16443
201.11734	638.36316
230.13443	894.98047
254.13924	3160.8577
255.13664	22400.574
272.15948	22554.246
341.15884	3139.0793
343.20776	2733.6997
353.19125	3583.7529
368.19864	7557.1685
371.19473	4362.6133
385.21881	5385.9043
436.19971	3203.4346
440.19186	15129.775
454.20193	8637.1465
458.19528	11535.573
472.21414	9735.001
482.22284	1479.6589
525.26489	2419.3518
535.2309	3503.3911
536.55524	1743.9729
543.24463	2511.249
553.22711	6088.7378
571.24854	8745.6436
581.22748	805.47809
654.2489	2375.5818
655.22644	1139.5364
672.25592	2919.3164
743.28937	2146.7195
780.29242	1274.3214
782.19568	1377.2607
796.40417	1287.0022
797.3551	1497.6899
798.32556	29055.641
800.30029	2515.05
802.19794	1571.9296
811.35492	1658.9823
812.33386	6053.8955
END IONS
BEGIN IONS
PEPMASS=856.51117
CHARGE=1+
TITLE=Label: K7, Spot_Id: 23287, Peak_List_Id: 24477, MSMS Job_Run_Id: 10266, Comment:
86.075111	1751.8157
100.0901	232.25722
112.06861	1155.1852
129.0929	465.33041
157.10582	342.90952
175.10007	1329.1403
185.10608	1282.8076
201.09756	256.06522
230.12932	422.76266
254.1386	531.0575
255.12384	7429.8936
268.14673	1074.2151
272.14438	7443.5684
286.14035	5546.7373
357.19858	1685.3921
359.18903	1297.6566
367.18378	1753.4283
368.17886	2863.9446
385.1889	7212.1387
452.18851	951.34802
454.18677	18546.166
458.24887	897.22388
470.21021	1211.0262
472.19836	21953.857
539.24493	704.66791
557.25958	1549.3226
567.23907	4868.0552
571.24744	2906.6428
585.24078	1281.0134
586.24457	872.21045
626.9245	1995.0913
628.8739	941.33051
654.27734	1214.2919
672.26593	2304.0459
743.32971	1998.6678
796.29773	1508.7207
797.24829	1274.5038
800.25006	1401.692
810.5799	2156.3159
812.39948	17702.59
815.26807	1624.5098
826.40717	6242.6084
829.19263	1975.1826
831.37329	1283.8977
END IONS
BEGIN IONS
PEPMASS=870.52643
CHARGE=1+
TITLE=Label: K7, Spot_Id: 23287, Peak_List_Id: 24476, MSMS Job_Run_Id: 10266, Comment:
70.036255	955.80566
100.08414	69839.945
112.05914	5521.3867
129.08745	2602.3447
157.07809	956.38232
175.09373	5146.646
185.07684	1327.2615
199.11552	4992.3955
230.11554	1672.7676
254.12668	1457.1613
255.10921	27119.047
272.1326	40881.961
298.11581	2394.9946
300.14719	16755.203
355.16809	1963.7384
368.1633	7461.311
371.19528	3755.6753
381.16925	3578.342
382.56183	2391.9841
385.18881	14692.642
399.18524	30581.479
458.1976	2197.1848
466.17783	5715.9102
468.18619	43887.262
472.19418	16126.096
484.19342	4761.1572
486.19351	104269.56
553.26489	1947.8684
571.23865	18745.709
581.23969	44903.75
582.53937	12897.201
599.25018	12448.343
654.25995	2583.7207
672.25702	9066.2227
743.31531	6925.0283
753.29767	5378.2192
811.2749	3536.375
812.32458	5794.1758
825.38153	6397.0146
826.40002	70543.273
828.30859	7053.8218
829.2796	3969.2122
840.42157	21032.813
842.33411	8746.2539
END IONS
BEGIN IONS
PEPMASS=882.51648
CHARGE=1+
TITLE=Label: K7, Spot_Id: 23287, Peak_List_Id: 24489, MSMS Job_Run_Id: 10266, Comment:
175.1041	120.60884
255.12071	279.50336
272.15967	235.24625
298.17114	102.06618
368.22699	119.50789
383.16577	187.99681
385.24716	176.27043
411.23242	134.29213
430.18323	129.74236
480.1655	183.48332
482.14249	152.99025
496.23087	165.07042
498.173	156.66901
499.19244	246.70958
581.24213	318.3754
582.26599	162.23489
585.26733	160.37575
611.19019	215.42438
626.20056	175.29512
641.25665	175.28531
725.27692	711.06812
823.19037	508.46286
826.31042	505.29578
836.51544	499.80545
837.31726	944.72272
838.28918	556.5462
840.24725	726.47412
842.23785	2407.187
849.38837	739.01331
851.48718	505.75851
855.35986	781.25745
860.16876	153.90305
860.61102	153.50739
861.22961	188.6946
862.37738	366.42276
END IONS
BEGIN IONS
PEPMASS=958.55475
CHARGE=1+
TITLE=Label: K7, Spot_Id: 23287, Peak_List_Id: 24490, MSMS Job_Run_Id: 10266, Comment:
112.05958	109.42943
175.10808	169.71915
255.12292	184.23848
272.14352	273.48349
287.14206	100.33966
384.17593	101.51546
388.18143	179.58812
472.19284	166.98691
487.19812	252.13277
544.1825	135.85217
554.20825	114.915
556.18195	477.00735
557.24548	138.19635
566.24945	105.87934
569.30066	131.56183
571.26477	179.90379
574.20789	697.34473
643.23273	108.61478
669.17334	219.2045
726.3252	156.56483
731.71466	204.63948
743.29517	649.49219
769.22253	161.38669
791.32019	207.67152
799.51178	211.20963
803.12524	265.50385
813.25311	188.45473
842.41864	163.17055
859.7016	207.54182
861.61334	338.2854
862.57935	356.06357
896.20532	298.96777
900.29291	1457.0405
913.39325	377.00479
915.33972	797.15393
916.26947	885.73633
919.10388	285.89279
929.31671	642.90826
937.8927	341.83084
938.29004	417.16037
END IONS
BEGIN IONS
PEPMASS=1018.4352
CHARGE=1+
TITLE=Label: K7, Spot_Id: 23287, Peak_List_Id: 24483, MSMS Job_Run_Id: 10266, Comment:
175.09573	1080.5836
255.10439	120.46901
272.15384	210.74132
297.09549	105.88763
313.16083	140.23192
314.16199	135.67757
331.18454	2849.9814
387.13528	111.20858
429.1312	295.40509
430.15924	125.16446
445.09824	127.82773
446.18826	315.86688
450.21582	135.43767
514.15344	203.58018
531.48053	164.1333
556.22058	268.91339
558.27795	252.64441
571.12103	151.16682
574.20966	697.22992
586.25867	216.98067
611.18378	153.09413
614.17822	152.13806
620.51025	205.05203
651.23639	266.30087
685.21106	314.61502
703.23285	564.71429
729.25421	385.6048
816.14886	423.03888
817.28265	290.31387
818.16333	298.63177
826.20801	356.71655
842.3717	1127.3912
844.2113	10952.247
848.33105	450.77786
851.2937	583.95343
861.27246	838.41577
862.23694	9350.1338
887.24359	898.37708
903.30664	2329.1108
958.3476	2301.8225
961.0708	2510.3218
976.36322	6157.4053
978.23431	2354.4424
982.37769	887.18475
984.29346	1636.3525
986.22223	1206.8234
END IONS
BEGIN IONS
PEPMASS=1182.5344
CHARGE=1+
TITLE=Label: K7, Spot_Id: 23287, Peak_List_Id: 24481, MSMS Job_Run_Id: 10266, Comment:
175.09448	500.92105
283.1264	111.40354
382.17874	133.41595
452.1843	215.65863
458.09451	104.57496
469.15161	152.17741
529.17035	451.78409
557.1424	218.74448
569.52875	115.20653
584.20685	331.24777
608.23523	265.25226
609.22913	2230.8828
624.24695	131.34389
626.24518	1837.9211
632.20551	122.90285
654.17273	436.08566
697.27277	2027.3885
809.32654	125.41484
826.29205	3229.1052
842.35321	206.9794
923.25134	268.72467
924.27429	359.79584
937.20038	285.10437
941.23492	409.11349
1002.1767	217.468
1006.2834	209.62254
1009.4408	243.93982
1026.3741	259.04727
1028.3408	281.06662
1031.6421	189.62239
1053.438	443.08301
1124.3669	347.26419
1138.4512	694.38861
1140.3757	628.31647
1144.355	523.86377
1151.4884	393.54517
1153.3593	404.46957
1155.4039	513.80292
1157.2904	421.91748
1159.4203	455.58765
1161.1414	349.84775
1161.8782	326.38138
END IONS
BEGIN IONS
PEPMASS=1208.547
CHARGE=1+
TITLE=Label: K7, Spot_Id: 23287, Peak_List_Id: 24478, MSMS Job_Run_Id: 10266, Comment:
70.035759	239.11389
98.066231	105.92837
112.06639	289.77325
175.10046	1378.8566
195.10768	171.09462
246.13947	430.19653
247.18015	117.84885
284.1264	116.47469
311.13605	233.16402
353.173	174.4818
357.10333	256.94186
381.1499	117.21784
398.22141	132.73204
440.13037	400.29715
444.27228	132.15787
450.21515	487.38623
454.14835	245.86699
458.15967	184.41937
468.12711	395.68732
486.13779	836.32208
512.18713	659.4516
529.22009	609.33527
549.23627	515.8844
555.16833	420.54666
566.22223	522.0766
583.1601	2001.1687
585.22723	411.01584
609.23138	6009.7539
626.26544	3480.6411
680.20129	1509.934
697.27551	995.34839
706.25409	6243.5952
708.36639	1105.9037
721.27911	769.06555
723.28235	39739.629
731.58453	747.97015
826.30859	1869.5638
834.30072	972.39056
852.30426	15970.533
854.29828	1800.8335
935.24628	845.50702
950.31006	565.57489
963.31604	581.64197
967.31659	1105.375
982.57977	434.36871
1033.4484	393.89948
1034.3665	1153.7664
1039.3174	727.41107
1052.4431	611.29724
1053.3398	715.60004
1059.8765	349.01306
1081.2911	1627.0258
1111.4092	2608.4751
1127.3379	739.888
1148.3253	1006.8827
1161.558	757.37567
1165.3235	2002.2977
1166.4005	1186.9607
1170.384	1870.1913
1172.384	778.80286
1179.7069	775.81305
1181.5292	1091.9318
END IONS
BEGIN IONS
PEPMASS=1241.6564
CHARGE=1+
TITLE=Label: K7, Spot_Id: 23287, Peak_List_Id: 24488, MSMS Job_Run_Id: 10266, Comment:
175.10907	238.14622
584.17255	100.82084
642.34039	120.33949
711.27094	110.13574
727.24646	113.54041
738.2713	153.95641
755.28455	609.68811
758.32465	100.0491
860.48248	143.93938
884.25946	249.88397
951.30139	124.47341
1053.5123	136.47305
1090.3218	326.71564
1107.4703	534.99274
1139.4453	375.27036
1179.4812	625.22076
1181.4133	15791.977
1184.6049	420.65573
1187.0862	423.82874
1197.6261	631.29358
1198.5206	596.57184
1200.3278	598.17072
1218.3483	342.96677
END IONS
BEGIN IONS
PEPMASS=1574.7125
CHARGE=1+
TITLE=Label: K7, Spot_Id: 23287, Peak_List_Id: 24485, MSMS Job_Run_Id: 10266, Comment:
175.10172	246.78284
418.2341	165.16434
547.24591	228.92174
597.30475	111.56292
676.30377	109.11013
746.37915	102.40559
747.27686	2040.1685
816.29065	129.01556
828.39008	108.71713
844.30389	108.20753
862.2149	145.76465
876.86658	108.28154
973.33307	119.85332
990.37158	399.28403
1087.3551	165.15729
1157.4424	215.27084
1165.5992	160.28348
1175.4396	223.46498
1302.7347	197.05771
1351.6133	135.15245
1362.7888	112.09839
1380.1342	119.27916
1400.6233	186.2834
1401.4659	247.45819
1416.6288	177.11084
1417.5886	306.78439
1439.5876	107.07254
1501.7782	384.40625
1514.6254	686.84552
1517.3328	496.49069
1519.5376	321.06564
1524.0562	402.33923
1526.5812	426.284
1531.6375	421.70151
1535.8723	330.65894
1536.4429	426.84241
1542.646	313.3511
1553.504	328.0928
END IONS
BEGIN IONS
PEPMASS=1730.8068
CHARGE=1+
TITLE=Label: K7, Spot_Id: 23287, Peak_List_Id: 24479, MSMS Job_Run_Id: 10266, Comment:
112.06409	206.0605
175.10429	837.37445
271.15396	133.56134
299.18857	109.94274
313.21921	337.32123
314.19012	659.06323
331.22574	7276.7197
399.19904	123.64171
411.2236	684.75134
428.24622	195.57613
429.18686	452.7467
433.21841	110.12004
446.21686	301.70987
514.3407	117.2921
529.24371	114.95876
539.21912	112.59332
556.35797	135.60918
557.29535	429.44809
558.17657	169.0527
574.30927	1072.0804
585.08557	116.70545
627.27026	106.42954
686.31958	685.39441
703.33307	1320.3313
729.29517	429.78635
747.31769	419.52374
814.32959	185.14801
815.30261	216.31128
832.3573	405.07895
842.34167	398.88681
844.33521	389.75958
846.48853	202.06836
850.51672	176.72876
861.43311	418.11179
862.31787	315.86057
868.42651	402.47693
885.40479	1574.7212
886.3667	2402.7017
888.47467	413.48459
903.37732	7857.5508
972.36365	308.2507
983.36908	439.7355
1001.3533	1109.4352
1018.3985	1185.3127
1087.4451	499.09732
1114.4762	264.7627
1128.3964	374.11194
1129.5367	940.77673
1145.4526	357.87103
1146.4622	985.75342
1156.4454	332.81787
1169.0524	251.88078
1182.5696	292.10876
1210.5973	224.52315
1243.5046	1164.6302
1261.5045	500.77249
1272.676	244.57603
1303.6592	279.59369
1400.5873	750.43134
1402.4327	463.09882
1528.7894	1772.913
1531.5038	1156.4355
1538.7168	1132.3323
1556.7578	17181.574
1558.6289	7197.6274
1560.516	1121.1788
1573.8538	2699.5996
1574.7881	25046.426
1576.6498	11080.479
1578.4917	2197.2341
1654.7401	1370.0972
1671.0664	4017.4646
1671.8486	4169.499
1673.6213	3809.2661
1674.6006	13986.479
1679.8339	1461.969
1688.9685	6901.5586
1689.8478	4595.5508
1690.7317	6380.4038
1695.9429	2303.5093
1696.7963	4942.6958
1700.6017	1672.4458
END IONS
BEGIN IONS
PEPMASS=1758.8446
CHARGE=1+
TITLE=Label: K7, Spot_Id: 23287, Peak_List_Id: 24482, MSMS Job_Run_Id: 10266, Comment:
129.08862	119.29108
175.10875	278.66766
288.22104	819.2467
303.18298	223.58986
314.17947	115.53675
331.2121	435.72595
403.32016	123.70851
428.33133	109.26517
440.28369	492.9313
477.29013	115.49796
511.27533	2765.5522
590.38501	134.50031
609.26404	369.13348
626.28473	436.58795
737.3504	272.17487
747.23981	120.38502
754.36066	207.46896
775.38202	109.59264
889.37341	111.77037
900.47064	119.49918
917.41766	211.1662
931.48041	322.21857
970.42535	140.39162
970.93872	105.14104
988.4248	1035.0789
1043.5948	223.47226
1058.5992	243.58769
1117.4255	693.76758
1172.546	231.40929
1214.4551	549.47046
1231.4586	287.5694
1232.4309	290.88123
1248.615	283.16724
1273.4995	209.49728
1287.4991	223.4417
1335.6351	434.72604
1357.5695	185.6153
1419.3099	283.99109
1426.6794	339.63281
1429.2429	266.96585
1432.423	256.20389
1443.5553	768.87219
1444.6403	251.00165
1454.5724	210.63338
1538.7314	356.30499
1558.6628	352.57672
1584.7102	1664.4802
1590.5186	522.32434
1598.7828	333.65103
1599.7877	335.89093
1602.8185	1659.9834
1604.6757	914.32867
1606.5667	429.74234
1627.6072	378.70355
1648.0096	520.28357
1694.1912	489.77847
1697.6688	862.91302
1701.6251	716.56805
1704.5746	628.85767
1706.7506	544.62067
1716.8644	553.92358
1717.7671	534.0556
1720.822	569.79462
1725.7091	745.2702
1730.6897	491.42651
1736.6288	892.16339
END IONS
BEGIN IONS
PEPMASS=1878.8877
CHARGE=1+
TITLE=Label: K7, Spot_Id: 23287, Peak_List_Id: 24486, MSMS Job_Run_Id: 10266, Comment:
175.12701	251.65392
697.36456	260.61633
710.4834	709.40485
826.4256	569.52972
941.39783	189.61058
955.40533	297.97714
1010.3866	173.59213
1051.5183	143.26175
1053.4609	1777.2255
1136.5892	172.37531
1154.5245	174.06664
1156.4026	212.47888
1164.5131	236.74734
1181.436	345.9332
1182.441	1555.3606
1210.6127	168.41219
1225.5029	225.72343
1228.0182	226.87393
1253.5585	340.1998
1255.4084	168.91217
1290.6134	135.05017
1338.5785	250.2822
1552.2826	215.30939
1555.6144	1330.0011
1640.6567	139.70273
1659.7939	216.93562
1706.7941	787.16803
1722.8846	6314.124
1724.7495	3608.0762
1726.5923	1112.4189
1817.7557	1636.428
1819.8767	1744.6823
1822.5519	972.97864
1837.1938	1232.599
1837.9491	1987.9884
1839.704	1703.1237
1847.7783	2469.6465
END IONS
BEGIN IONS
PEPMASS=1904.9052
CHARGE=1+
TITLE=Label: K7, Spot_Id: 23287, Peak_List_Id: 24480, MSMS Job_Run_Id: 10266, Comment:
112.05984	157.46036
175.11844	307.50433
246.1393	113.06142
401.37546	294.19736
443.22687	100.6817
486.22925	142.92451
512.28918	146.71968
559.36536	149.97296
567.35742	183.1666
569.5694	105.63552
609.35785	313.72144
626.37421	320.07742
645.38055	144.51828
671.40308	180.84625
697.41754	317.2843
705.35071	159.83458
706.34802	423.50693
723.37683	3425.666
726.56097	210.00859
825.50793	290.94141
834.43597	578.91541
848.40033	181.48308
851.52008	209.77711
852.41132	3379.5505
869.40784	230.32605
938.50092	306.7562
950.40436	474.09131
955.45538	812.30554
956.42926	414.34698
967.3609	317.24823
982.55328	338.72006
1036.421	495.41769
1052.4869	413.48828
1053.468	8286.7959
1057.5372	226.04504
1060.8307	396.90549
1062.5719	331.89914
1066.3907	339.12045
1085.4686	345.61169
1144.876	346.34967
1154.5194	1523.9078
1156.5955	398.83035
1157.5576	574.27948
1182.4683	8392.2393
1197.3982	399.28024
1208.4999	1833.8914
1292.4882	220.05807
1330.5326	223.46359
1337.7053	150.43785
1364.5059	328.90433
1409.6962	629.52563
1435.5535	634.86652
1465.6969	579.62195
1524.6851	742.71454
1604.6351	297.74185
1610.5341	716.49902
1730.9634	878.30664
1731.826	1121.8093
1748.8984	8616.5332
1749.7908	13557.514
1751.6917	6666.0723
1754.5969	4193.6216
1778.5989	1144.6814
1845.0391	2359.595
1847.5977	7628.7974
1851.679	877.93567
1853.6879	1051.975
1863.1599	3843.8472
1863.9366	4971.9336
1865.7539	2006.6489
1866.5887	2129.2566
1869.7925	2592.2505
1874.4316	923.84778
1876.5637	1877.8055
1877.7843	648.39886
1879.5946	960.48047
1880.6886	961.07574
1883.6835	686.78802
END IONS
BEGIN IONS
PEPMASS=2225.0806
CHARGE=1+
TITLE=Label: K7, Spot_Id: 23287, Peak_List_Id: 24484, MSMS Job_Run_Id: 10266, Comment:
66.550865	126.07362
660.39545	112.69823
805.43152	279.82071
934.51349	227.13881
991.55994	114.68095
1039.7106	100.11687
1048.6151	124.57359
1100.0555	100.80563
1105.5747	886.04651
1113.8292	442.58093
1120.5508	181.74797
1121.6636	260.66724
1216.6899	249.95798
1234.5973	723.3028
1314.7908	174.73065
1347.6196	512.46893
1355.8599	187.83502
1414.6851	192.03958
1415.8016	171.37317
1421.5021	233.85446
1432.8197	224.94826
1442.7488	321.53751
1446.7384	1029.7094
1454.8367	1885.469
1456.9506	176.82472
1548.7488	501.85272
1551.6533	222.66141
1560.0149	178.54712
1561.851	253.12843
1562.746	564.22913
1670.9075	418.1745
1675.8274	311.9964
1681.7998	382.81979
1696.8268	337.11874
1753.0077	303.27179
1779.7443	183.34808
1781.9623	181.92967
1789.0355	518.14929
1796.7828	181.39775
1808.9299	801.10223
1847.8582	213.07935
1897.7991	301.01328
1901.8174	325.49112
1927.9772	271.42447
1933.74	1118.6675
1944.6893	333.80872
1977.7649	411.02924
1992.9596	265.26514
1993.9561	489.48157
1999.6389	420.84851
2015.7424	262.63159
2056.8889	367.04324
2089.8127	465.55948
2091.9775	422.20169
2102.6445	404.87903
2104.7766	4679.2124
2160.6929	485.16757
2164.7998	802.25775
2171.8613	577.21991
2181.7483	435.36337
2185.833	528.29932
2187.9546	380.68143
2192.843	951.85156
END IONS
