# Supplementary material for: Comparative proteomic analysis of a membrane-enriched fraction from flag leaves reveals responses to chemical hybridization agent SQ-1 in wheat
Source: Front Plant Sci. 2015 Aug 26;6:669. doi: 10.3389/fpls.2015.00669 (PMC4549638; doi:10.3389/fpls.2015.00669)
Supplement: Supplementary file 9 [file Data_Sheet_1.ZIP › Supplementary MS_MS data/spot 149.txt]

COM=Project: wsp, Spot Set: wsp\wsp01, Label: K8, Spot Id: 23288, Peak List Id: 22599, MS Job Run Id: 10265
800.39386	4325.3052
804.27075	6583.6572
832.30371	10227.411
842.49573	66249.75
856.50769	16217.971
864.47699	5199.1997
868.50836	6603.2031
870.52478	53427.809
882.52069	3787.5701
892.49963	3533.0564
958.54315	3219.4968
1045.5439	5340.1782
1051.6669	1369.2454
1537.7719	5640.5552
1567.7789	3056.2375
1583.7754	5558.6851
1585.7893	4864.5791
1601.7866	10562.522
1617.7827	1139.8665
1882.9235	1429.339
2211.0681	3765.7805
2225.0752	3134.626
2233.0435	2564.2632
2248.0652	1613.8408
2663.2429	2433.4565
2677.2253	1997.1368
2691.2466	8811.7139
2748.2688	6370.8252
2807.2617	5019.3687
3337.7214	3159.3899
BEGIN IONS
PEPMASS=804.27075
CHARGE=1+
TITLE=Label: K8, Spot_Id: 23288, Peak_List_Id: 24496, MSMS Job_Run_Id: 10266, Comment:
134.06335	135.92166
162.08604	106.91679
172.03592	157.66222
256.28058	103.11372
359.08966	161.81444
407.14749	182.52277
433.12964	146.86319
437.17215	151.0894
440.2002	177.991
446.20081	231.94582
451.20441	101.70109
507.13525	541.58075
604.07751	762.96021
614.12994	667.64459
616.20148	796.11346
617.0647	1264.1354
618.10004	2973.9609
631.17743	555.79126
632.22675	478.6788
633.1142	1257.2004
634.13318	2646.188
653.29584	464.99182
719.19897	696.90106
740.33209	894.56519
758.38361	1351.8425
759.39978	1836.994
760.30334	1614.5292
761.21692	1807.3271
762.21875	948.29474
763.23578	901.32129
766.18805	700.16345
775.2453	1617.13
778.17957	711.71387
END IONS
BEGIN IONS
PEPMASS=832.30371
CHARGE=1+
TITLE=Label: K8, Spot_Id: 23288, Peak_List_Id: 24494, MSMS Job_Run_Id: 10266, Comment:
172.02817	206.05875
240.13623	106.80132
251.15042	124.88685
270.26059	237.85666
445.19699	316.32809
449.19922	233.99561
529.19708	576.96515
566.22845	730.73816
621.13525	559.11017
631.1955	539.49323
632.12213	2972.9949
634.14514	1087.822
642.23822	557.20984
643.17065	1146.8291
644.13977	931.21741
646.138	10676.479
651.25848	728.71741
660.16211	1739.1808
661.1557	2848.2153
662.15967	7727.6997
676.79822	1334.1411
772.26703	1337.7445
787.37262	1687.7137
789.26764	1646.0524
790.19427	2341.0679
803.23236	2045.2999
807.28876	1179.2513
811.75635	5933.3428
END IONS
BEGIN IONS
PEPMASS=841.46313
CHARGE=1+
TITLE=Label: K8, Spot_Id: 23288, Peak_List_Id: 24505, MSMS Job_Run_Id: 10266, Comment:
112.06672	143.30952
129.10645	147.50159
171.09415	179.63821
172.02489	120.38621
175.10802	258.14267
201.12665	136.94585
212.08759	139.64722
254.14673	335.44016
255.13594	2964.1729
272.16119	3087.304
341.1478	447.91226
343.19327	393.99231
359.15936	383.9769
368.19244	820.72516
385.21014	931.95337
436.19943	390.68176
440.19815	1512.085
441.5509	392.44473
454.19418	952.55579
458.20123	1680.0532
472.22678	1110.0868
525.19482	470.15128
535.23169	530.56543
543.26709	469.55273
553.26227	908.69867
571.24805	1274.681
597.22571	349.19434
651.17755	598.05817
654.24719	1386.1913
655.22546	454.33661
656.07245	711.10181
755.28021	526.76807
758.15387	585.94983
780.38068	667.18719
797.35382	2567.304
798.33154	3885.897
802.24561	609.94897
810.32294	586.59583
812.31348	1781.4711
813.2511	538.23816
814.20343	726.65894
819.1933	594.11743
END IONS
BEGIN IONS
PEPMASS=856.50769
CHARGE=1+
TITLE=Label: K8, Spot_Id: 23288, Peak_List_Id: 24492, MSMS Job_Run_Id: 10266, Comment:
86.075066	406.88712
100.08488	224.86626
112.07281	464.88034
129.09938	180.22865
172.02522	154.13466
175.09366	280.13184
184.11116	121.30949
185.09532	272.91891
230.11801	159.33578
254.147	171.32762
255.12053	1651.1522
268.14685	346.61108
270.17154	341.77393
272.14072	1980.861
286.1489	1505.2045
357.17297	505.16046
367.1713	503.42828
368.17331	594.91016
385.18509	1846.201
444.19147	381.74295
454.1886	4704.4917
457.159	325.71945
472.19519	4776.1982
539.24146	551.99048
557.29883	455.04138
567.22571	1145.0465
571.2514	627.39069
585.26733	495.34311
646.17419	483.73041
652.2182	515.58337
653.24701	444.57355
654.24579	542.93719
656.23859	516.04889
684.20605	1397.0474
770.25854	1276.584
811.42841	1951.0537
812.37964	2459.6658
813.31567	3793.1555
814.26099	1273.1089
815.22375	2240.7937
823.29761	1368.8949
826.41309	1551.3126
828.2807	3037.5796
833.22046	1366.6307
END IONS
BEGIN IONS
PEPMASS=870.52478
CHARGE=1+
TITLE=Label: K8, Spot_Id: 23288, Peak_List_Id: 24491, MSMS Job_Run_Id: 10266, Comment:
70.039925	337.11041
100.0837	21908.42
112.05519	2127.6074
129.08372	721.24524
157.0806	342.66327
175.09302	1289.469
185.07726	418.83829
199.11433	1380.5292
230.11629	420.914
254.11292	366.85934
255.10271	7936.6245
272.12933	12022.628
298.11414	640.42065
300.14374	5211.2002
355.19803	618.74048
368.16199	2502.2795
371.19955	1106.554
381.17493	1063.4161
385.18301	4586.1064
399.18768	9794.6162
455.19263	650.04047
458.20633	1039.4121
466.19232	2325.0208
468.18573	15364.447
472.18942	5646.6714
484.19226	1380.2703
486.19269	32622.926
553.2027	864.98834
571.23663	5459.5239
581.24384	14110.902
582.54681	3737.6033
599.26001	3911.9575
654.23792	1100.5063
672.27051	2893.7046
743.33508	2337.2021
753.31586	2432.6582
812.34583	2630.5593
825.39307	2894.072
826.42279	21941.67
828.30432	7759.8569
830.25684	1643.145
840.43854	5936.6929
842.31763	3157.3848
843.27106	1944.2687
END IONS
BEGIN IONS
PEPMASS=882.52069
CHARGE=1+
TITLE=Label: K8, Spot_Id: 23288, Peak_List_Id: 24501, MSMS Job_Run_Id: 10266, Comment:
102.0675	229.88382
133.03134	129.50381
172.02538	147.27794
175.10144	154.95721
184.14122	295.60309
216.0891	166.20729
298.16656	175.39529
302.14157	122.82472
385.21542	437.33078
386.25204	160.6684
424.17044	110.14369
467.24335	231.95966
499.22449	701.30817
506.06287	206.24715
516.19135	173.21684
525.22681	185.89027
581.27374	666.22675
582.26642	194.92746
585.22333	267.76486
587.30927	191.99184
588.09607	222.85757
656.19989	353.99097
695.07843	642.90503
799.19019	575.02527
801.22144	595.198
807.229	574.26941
838.29144	1089.0342
840.23212	812.00507
841.13464	1304.0502
842.20398	1531.9871
845.31195	700.21521
851.26727	604.62158
854.21362	1040.7556
860.19354	139.41368
861.323	163.33725
862.11206	510.30954
END IONS
BEGIN IONS
PEPMASS=958.54315
CHARGE=1+
TITLE=Label: K8, Spot_Id: 23288, Peak_List_Id: 24502, MSMS Job_Run_Id: 10266, Comment:
472.21298	122.03738
556.25256	124.58592
573.26947	153.20512
574.24792	135.72096
578.32336	112.43613
587.06079	126.41386
599.20111	180.82878
646.21393	166.51477
676.28986	199.76083
730.51959	208.84123
743.29449	397.00229
771.01154	239.22388
772.1723	334.69562
815.2453	250.34442
829.34644	277.28403
836.2641	219.17282
838.48486	232.66408
845.35809	219.42792
856.11639	204.6055
861.58289	547.44244
862.58325	771.95795
898.2464	534.10394
915.40472	647.55908
916.21326	922.01331
919.3501	608.16876
921.15332	551.54871
925.50598	614.91132
930.30389	674.52734
937.48077	734.87732
938.34058	649.24152
END IONS
BEGIN IONS
PEPMASS=1537.7719
CHARGE=1+
TITLE=Label: K8, Spot_Id: 23288, Peak_List_Id: 24498, MSMS Job_Run_Id: 10266, Comment:
112.0629	147.37799
175.10124	674.62897
226.15144	143.85336
254.13182	419.83737
276.151	223.33865
325.24579	120.59296
326.23785	118.98289
342.16177	140.29251
353.233	401.79086
359.21597	235.9044
396.21991	100.75793
424.22278	326.56842
470.34061	217.3826
478.22086	188.34491
496.31393	295.17044
512.27191	186.54381
515.29004	974.80621
583.29333	206.68956
595.27789	322.32037
625.35083	168.06224
644.3067	2964.6458
652.30432	357.6134
658.40082	288.49365
666.36316	167.87668
680.4585	156.08806
742.34027	274.70712
759.33374	454.91254
838.27319	236.7446
843.3938	107.23082
882.39069	167.11877
939.47766	122.31515
943.37439	548.38953
957.43738	2264.2988
982.54004	148.35434
1042.4286	203.46777
1070.5188	364.34836
1141.4595	222.15038
1183.6417	196.36568
1184.5242	169.53159
1186.4288	139.74863
1195.647	173.85312
1208.5009	363.24396
1220.6617	255.06851
1294.4744	303.38718
1295.5684	672.36377
1319.3051	282.41162
1341.4387	270.15002
1347.6758	254.1133
1392.4861	242.35977
1408.7406	907.14276
1409.655	287.94858
1410.6045	312.80939
1448.5499	265.38132
1455.3068	320.74057
1465.2815	517.66937
1474.6554	581.87158
1475.7625	608.70142
1478.4932	915.35651
1481.4775	547.59369
1493.7838	946.32947
1496.397	534.5484
1499.4797	562.6217
1505.6371	831.86786
1516.7625	666.37299
1517.5927	696.74731
END IONS
BEGIN IONS
PEPMASS=1567.7789
CHARGE=1+
TITLE=Label: K8, Spot_Id: 23288, Peak_List_Id: 24504, MSMS Job_Run_Id: 10266, Comment:
175.08434	148.43394
478.25098	143.01767
563.29669	149.60347
692.2724	488.94128
832.36792	107.76031
989.48175	210.659
1248.6165	100.44208
1297.4502	116.23474
1343.7068	191.14131
1356.0796	216.38493
1394.679	135.04419
1416.3474	137.74051
1426.437	106.26756
1477.1987	389.75415
1515.2971	313.45157
1516.1915	413.66135
1519.5055	641.80725
1522.1804	313.36871
1523.6727	293.46353
1528.5266	397.51871
1534.967	346.26373
1538.7234	317.86169
1539.4691	319.79654
1546.2914	348.78769
END IONS
BEGIN IONS
PEPMASS=1583.7754
CHARGE=1+
TITLE=Label: K8, Spot_Id: 23288, Peak_List_Id: 24499, MSMS Job_Run_Id: 10266, Comment:
692.35138	490.06653
1005.4042	128.44507
1258.3063	175.53043
1277.5974	117.2301
1292.7057	140.63663
1313.7446	156.00375
1337.8105	111.57237
1413.9545	110.2642
1433.4283	136.26205
1438.1797	258.53491
1444.4305	151.04219
1450.8041	107.31425
1452.6027	201.73259
1457.5112	300.82971
1519.9143	2326.175
1520.7932	2785.7786
1522.6589	724.92767
1523.5463	710.01709
1537.6638	538.21771
1543.5043	354.16226
1545.4022	503.64972
1550.4567	453.41513
1555.0422	440.56812
1557.333	544.49286
1561.1124	384.0921
END IONS
BEGIN IONS
PEPMASS=1601.7866
CHARGE=1+
TITLE=Label: K8, Spot_Id: 23288, Peak_List_Id: 24493, MSMS Job_Run_Id: 10266, Comment:
175.09523	151.84698
259.14987	104.17643
260.11713	104.94807
284.11325	232.99615
317.15482	147.05569
318.17746	169.74066
332.16483	102.64584
579.25793	340.52325
580.29584	146.81985
595.23883	147.69867
644.29834	240.78867
708.26392	1324.2002
724.26349	175.72372
934.37	106.50815
966.49298	193.17432
985.349	133.02818
1000.5538	165.82819
1087.5801	150.87622
1131.377	155.61935
1152.5132	334.75247
1204.4873	228.46272
1278.5182	178.498
1447.761	284.23477
1452.7297	365.56555
1495.8142	924.37756
1520.9413	653.76996
1521.755	1335.1422
1537.9271	22724.379
1538.8093	16706.912
1539.7078	18369.604
1541.5596	4156.0815
1545.5497	1093.1069
1559.9874	605.82837
1561.4905	625.54633
1580.6025	874.39478
END IONS
BEGIN IONS
PEPMASS=2225.0752
CHARGE=1+
TITLE=Label: K8, Spot_Id: 23288, Peak_List_Id: 24503, MSMS Job_Run_Id: 10266, Comment:
1105.5011	254.76414
1116.4524	109.56461
1234.5685	188.13779
1327.6993	127.93851
1347.6266	256.70728
1420.6483	234.39349
1432.5403	100.70787
1446.7284	111.00423
1447.7329	211.52184
1454.7833	511.09528
1455.9192	265.30872
1534.41	160.58542
1569.1586	111.10938
1671.8457	142.72237
1674.0062	152.6954
1675.7512	170.65831
1771.1619	100.03526
1779.741	215.56502
1788.9039	160.86653
1790.8478	126.67406
1900.8113	205.94893
1917.8649	211.39134
1932.673	134.93645
1933.7026	216.06569
1934.7269	189.93706
1945.7281	196.96538
2017.7078	141.61513
2033.6549	222.46979
2041.8119	121.47857
2045.0699	129.22849
2056.0852	175.31154
2104.7505	1139.2302
2119.7542	304.36285
2132.0869	293.97678
2166.0901	239.17574
2171.8301	283.13553
2177.8435	299.5686
2180.9685	399.54367
2186.9517	605.7301
2193.9797	235.77356
2196.8364	272.58374
2201.033	248.91304
END IONS
BEGIN IONS
PEPMASS=2691.2466
CHARGE=1+
TITLE=Label: K8, Spot_Id: 23288, Peak_List_Id: 24495, MSMS Job_Run_Id: 10266, Comment:
88.067657	164.74222
581.4115	204.31905
1563.6469	156.55179
1617.7616	192.72076
1729.868	136.95576
1748.8073	203.81816
1840.9052	102.1394
1857.403	163.19087
1874.8793	156.29295
1901.0305	145.81766
1999.7001	177.73645
2024.802	130.1749
2028.434	173.97037
2052.1208	202.08818
2072.0266	225.24133
2086.8081	220.29913
2111.928	397.72565
2119.7915	329.49158
2130.8997	271.30524
2167.5732	341.00784
2206.9558	206.49451
2224.2974	311.1033
2247.9246	320.75653
2249.6392	443.17639
2257.3867	216.92645
2276.1606	237.61476
2279.1489	327.34161
2363.7883	343.55341
2395.1372	423.85434
2398.7791	272.63556
2402.562	305.24838
2405.3284	358.18896
2421.8467	367.67429
2423.0613	209.88036
2454.9658	249.86501
2456.3635	257.25702
2523.083	688.60065
2535.252	728.33179
2546.114	603.06207
2567.6582	632.86816
2590.9514	629.62109
2602.1079	548.73187
2634.9307	556.32904
2644.4609	939.74054
2650.2114	774.56213
2658.1951	795.19403
2659.8743	884.47076
2661.2205	336.65591
2663.4233	356.40982
2664.2942	274.59586
2665.1252	443.55148
2667.5798	290.92123
2669.9844	578.79315
END IONS
BEGIN IONS
PEPMASS=2748.2688
CHARGE=1+
TITLE=Label: K8, Spot_Id: 23288, Peak_List_Id: 24497, MSMS Job_Run_Id: 10266, Comment:
1569.4236	123.88992
1732.7366	148.83855
1803.8633	142.86125
1834.0201	120.99792
1981.8762	138.74625
2070.957	195.51303
2162.5225	214.28369
2167.9365	328.00101
2207.1758	297.40515
2223.6423	120.36665
2225.9783	151.67906
2273.4824	255.38695
2292.8047	385.9314
2297.0601	155.55618
2299.3052	106.97806
2348.1995	179.37865
2491.3904	458.16446
2522.2412	318.62634
2535.2053	391.59705
2558.4526	376.4744
2562.0127	322.54788
2568.1418	376.17801
2604.3997	353.96133
2617.5063	436.36423
2626.1438	339.71631
2630.064	343.73007
2659.7979	411.79181
2661.9985	783.77795
2667.3464	589.92542
2695.0125	517.21344
2698.7827	365.91251
2700.5308	413.54471
2704.1475	443.56711
2708.4854	367.76242
2713.063	379.13739
2713.9358	446.02225
2719.9824	712.57306
2722.574	319.20569
END IONS
BEGIN IONS
PEPMASS=2807.2617
CHARGE=1+
TITLE=Label: K8, Spot_Id: 23288, Peak_List_Id: 24500, MSMS Job_Run_Id: 10266, Comment:
1673.7007	100.80773
2101.4487	166.07639
2129.0598	109.26397
2217.8994	137.6368
2227.2908	106.77915
2233.0989	149.39708
2344.5056	120.70285
2393.4187	157.60236
2409.3647	160.17075
2565.0232	231.32677
2591.3569	280.2211
2606.6011	177.83365
2624.4575	157.76091
2626.47	175.30659
2632.7725	178.12405
2638.7522	166.72446
2650.7561	427.87173
2654.301	191.75661
2656.1868	148.52388
2658.1636	197.07349
2660.8628	277.8689
2694.4495	256.93149
2727.0542	283.22906
2738.3755	268.81174
2743.6992	266.84595
2745.23	259.69525
2750.1565	245.56645
2752.218	325.8765
2774.115	290.14084
2778.1455	333.66153
2782.1912	289.65295
END IONS
