# Supplementary material for: Comparative proteomic analysis of a membrane-enriched fraction from flag leaves reveals responses to chemical hybridization agent SQ-1 in wheat
Source: Front Plant Sci. 2015 Aug 26;6:669. doi: 10.3389/fpls.2015.00669 (PMC4549638; doi:10.3389/fpls.2015.00669)
Supplement: Supplementary file 9 [file Data_Sheet_1.ZIP › Supplementary MS_MS data/spot 15.txt]

COM=Project: wsp, Spot Set: wsp\SQL2013-1-15, Label: A18, Spot Id: 21073, Peak List Id: 18756, MS Job Run Id: 10233
837.46454	15224.29
842.52667	53274.695
870.55768	26121.441
895.43427	171486.67
921.45007	23835.938
923.46527	32403.295
940.48889	550982.94
956.47937	37798.738
966.50006	35963.824
972.47522	70628.797
974.50098	29493.982
1012.4924	12406.424
1023.5283	212434.92
1031.5723	13437.948
1045.5597	15949.625
1047.5502	10247.427
1049.5416	34170.246
1077.5631	12780.187
1096.5613	22183.643
1112.5458	11505.072
1166.7211	19417.957
1198.7157	10437.164
1205.7037	9498.0371
1228.6022	55989.414
1250.6044	7345.1108
1277.7764	39065.457
1304.681	13511.415
1307.6899	5991.6621
1308.6874	6035.6133
1309.6846	7707.8545
1326.6396	28265.928
1333.7942	15045.995
1365.6099	11580.202
1414.7563	4097.3965
1418.6633	12389.849
1420.6921	4054.8826
1421.697	4601.7939
1432.7672	5786.4473
1458.7592	4137.9282
1468.7394	10092.763
1475.756	6283.4292
1508.7828	5300.2969
1573.785	8104.354
1582.7828	5503.9878
1621.7852	9441.4707
1637.7983	60285.297
1664.8328	83001.531
1691.845	21055.674
1707.8217	12736.453
1708.8696	18685.795
1709.8278	809631.44
1712.8074	165878.58
1728.7612	63085.59
1731.7661	8365.667
1738.8207	7898.0107
1838.9539	4489.418
1865.0061	8892.0801
1881.958	5262.7119
1882.9996	397898.38
1885.4218	3023.2295
1904.9674	5071.5015
1908.9985	5583.7949
1982.9828	9142.2334
2011.0229	3491.2427
2025.1019	3677.123
2031.2135	7447.4331
2057.2585	10872.464
2073.1423	6538.3579
2075.1887	392314.19
2076.7092	9742.8457
2091.1746	3146.8413
2097.1467	4114.126
2139.0664	7118.6934
2211.1179	3358.4314
2225.1255	2932.5442
2304.0923	2749.7273
2320.0715	4600.1187
2336.074	2915.604
2347.0608	4006.2163
3268.6665	4693.353
BEGIN IONS
PEPMASS=895.43427
CHARGE=1+
TITLE=Label: A18, Spot_Id: 21073, Peak_List_Id: 19102, MSMS Job_Run_Id: 10234, Comment:
175.10873	1565.4596
235.12793	208.11169
257.15042	354.8562
274.1734	1907.6444
360.08228	485.23325
378.14651	280.50592
403.19836	3736.8716
459.14041	365.89651
493.14807	512.51453
500.21536	217.65594
501.1911	298.14948
518.20673	5752.9619
523.10669	727.39001
594.19196	500.90253
598.17194	263.71082
616.2049	414.68088
622.17328	1373.7335
633.21387	738.56049
779.31958	376.55469
796.32867	367.66861
852.34198	352.87164
853.42719	271.44955
854.28802	467.29742
856.13794	338.67084
856.9729	234.84277
END IONS
BEGIN IONS
PEPMASS=923.46527
CHARGE=1+
TITLE=Label: A18, Spot_Id: 21073, Peak_List_Id: 19111, MSMS Job_Run_Id: 10234, Comment:
175.10399	382.11798
403.18137	226.99704
431.21588	923.89807
493.14383	218.22046
518.23859	391.47202
546.22015	928.36975
881.29718	213.12209
895.30768	684.9646
END IONS
BEGIN IONS
PEPMASS=940.48889
CHARGE=1+
TITLE=Label: A18, Spot_Id: 21073, Peak_List_Id: 19098, MSMS Job_Run_Id: 10234, Comment:
70.047997	260.96396
112.07628	557.1629
129.1028	370.69919
157.1041	220.84996
159.08745	2054.813
175.11237	2703.4792
199.10593	217.27983
258.12238	638.69025
259.14008	366.06354
283.13574	480.24127
311.12994	2283.5479
331.18765	691.94824
338.17166	403.34882
356.17728	20961.713
373.19989	5263.9639
402.21594	330.04172
421.16306	474.12955
427.203	8316.3984
444.22723	2960.3076
451.18054	338.89365
496.25851	248.15233
497.18518	6891.355
500.31583	229.46643
502.19507	812.23743
540.23041	286.74219
542.31982	207.32068
568.21246	5313.0898
596.2652	504.27197
613.26532	2253.2744
630.28363	2400.2419
640.29211	238.52257
665.25598	697.93829
776.3667	383.0499
777.25293	242.13982
793.41547	982.39709
849.50452	298.41672
850.34344	261.99335
855.34247	249.65128
895.50458	826.04358
896.52411	2776.5664
897.396	2088.7124
899.31598	1987.0948
900.22589	805.69476
901.16791	431.64737
902.11139	324.39395
905.55786	817.31415
907.61676	336.63278
915.5719	254.05144
END IONS
BEGIN IONS
PEPMASS=956.47937
CHARGE=1+
TITLE=Label: A18, Spot_Id: 21073, Peak_List_Id: 19108, MSMS Job_Run_Id: 10234, Comment:
175.0988	234.35721
356.1626	690.39294
427.18484	321.52588
444.21378	208.38361
513.16876	253.40984
809.48438	257.44373
811.39941	210.20766
914.36353	254.34711
915.35303	239.44514
END IONS
BEGIN IONS
PEPMASS=966.50006
CHARGE=1+
TITLE=Label: A18, Spot_Id: 21073, Peak_List_Id: 19109, MSMS Job_Run_Id: 10234, Comment:
175.11032	217.37611
337.13977	287.86459
356.18042	928.26947
373.20544	236.21152
427.21078	453.20154
523.18555	319.87372
594.20697	515.41217
793.34033	350.08447
839.5882	252.34222
903.40424	603.93884
906.5105	314.92963
922.49146	207.9727
923.38855	385.49457
926.20972	370.69452
937.40808	244.66423
940.39569	2937.0171
END IONS
BEGIN IONS
PEPMASS=972.47522
CHARGE=1+
TITLE=Label: A18, Spot_Id: 21073, Peak_List_Id: 19104, MSMS Job_Run_Id: 10234, Comment:
175.12108	551.05011
303.2525	298.00662
356.16635	1108.6771
373.18597	276.52902
427.1886	552.04694
432.26953	736.56903
444.22089	587.39655
529.16663	669.89673
600.19128	423.6192
645.23376	2602.8342
774.31274	371.95679
839.39331	1322.1555
848.07782	435.68323
928.46167	323.89066
931.28491	721.44928
940.38324	2087.3645
942.41608	208.38794
944.55353	208.67189
END IONS
BEGIN IONS
PEPMASS=1023.5283
CHARGE=1+
TITLE=Label: A18, Spot_Id: 21073, Peak_List_Id: 19101, MSMS Job_Run_Id: 10234, Comment:
286.18524	518.46033
303.21378	681.50293
385.23959	466.45004
402.26627	4386.0313
459.1489	214.28986
493.15906	361.39825
514.27472	474.11215
518.21497	671.28168
523.12415	384.84131
531.28912	8245.583
594.20074	433.77921
596.30353	257.505
622.18109	949.40808
628.28021	333.11224
629.26917	895.23761
646.29883	12425.384
743.25977	292.66455
744.30035	1181.2588
761.32715	1478.9934
877.41095	4271.5952
886.87701	1584.1896
895.4278	36483.93
897.29962	4141.145
903.79254	14855.547
905.64008	1324.0614
END IONS
BEGIN IONS
PEPMASS=1049.5416
CHARGE=1+
TITLE=Label: A18, Spot_Id: 21073, Peak_List_Id: 19110, MSMS Job_Run_Id: 10234, Comment:
402.25745	397.1669
531.28345	750.87054
646.29578	1278.075
903.39844	635.61816
921.43774	2808.7161
923.29437	780.4679
929.81647	1356.6444
984.03998	1249.7566
984.75153	1027.8407
985.56805	497.2756
987.8363	697.07758
989.65521	371.04865
1011.4174	333.12918
1023.4361	1439.1132
END IONS
BEGIN IONS
PEPMASS=1228.6022
CHARGE=1+
TITLE=Label: A18, Spot_Id: 21073, Peak_List_Id: 19107, MSMS Job_Run_Id: 10234, Comment:
365.22134	843.21423
464.28735	1969.074
502.23376	262.84665
523.19666	383.03232
531.20453	208.9874
561.22607	416.78812
577.35272	1784.9042
624.24603	263.57776
630.2691	319.57657
652.22003	2786.1135
654.25067	270.09634
678.30902	320.34961
706.38977	1036.7445
737.29993	766.69775
747.27228	245.37799
751.34967	312.37683
765.29797	5458.0352
772.29645	468.56339
836.34509	558.56317
838.35114	406.16699
846.3772	349.76712
847.63019	307.41672
864.37616	3658.8818
866.3916	1631.4739
912.35681	358.09848
983.48535	358.06268
993.45135	370.65366
994.53754	959.53821
996.39722	370.65952
1011.4965	1202.806
1025.8468	291.04587
1082.7443	427.96359
1083.5433	261.72141
1084.3895	271.92505
1092.2106	283.60318
1093.1024	353.29785
1139.5247	282.37366
1166.5696	572.33929
1171.6088	229.91176
1187.5446	207.8633
1199.6488	207.94252
END IONS
BEGIN IONS
PEPMASS=1637.7983
CHARGE=1+
TITLE=Label: A18, Spot_Id: 21073, Peak_List_Id: 19106, MSMS Job_Run_Id: 10234, Comment:
431.25879	770.97394
432.30283	279.33539
561.34839	1040.295
659.38373	755.9082
676.36084	1204.7776
758.37128	213.6438
763.39581	4472.981
774.39813	277.30096
776.3808	536.70544
847.45111	221.81641
858.40869	637.61987
862.45728	1562.6403
875.42834	2032.7244
976.50354	3839.1345
1074.5287	304.34586
1077.5453	418.13913
1091.5159	1940.89
1177.6429	291.12958
1192.5927	1920.983
1206.6079	701.41034
1275.5771	436.10257
1293.6989	511.09598
1320.7208	462.67258
1321.6111	586.72491
1330.7094	243.45078
1467.964	733.85168
1548.7584	905.93005
1553.6473	677.16833
1574.1184	3971.3892
1574.9354	3329.7991
1575.7589	2977.9119
1576.6527	1422.0532
1577.993	1427.2301
1578.9272	1314.309
1579.8448	1381.9491
1610.7523	754.39111
END IONS
BEGIN IONS
PEPMASS=1664.8328
CHARGE=1+
TITLE=Label: A18, Spot_Id: 21073, Peak_List_Id: 19103, MSMS Job_Run_Id: 10234, Comment:
431.28796	1390.2748
546.3537	212.26483
659.40295	1204.2914
774.41913	543.30066
831.48187	232.9101
871.45947	244.00514
1146.5542	352.38873
1261.7101	217.9828
1563.6631	248.54596
1573.9832	292.79449
1574.8398	379.15085
1600.2968	492.9147
1602.0295	388.95282
1602.8512	335.19962
1607.6421	3103.3042
1611.9226	1288.6008
1621.8718	590.01868
1637.7565	877.07208
1641.6233	361.61618
END IONS
BEGIN IONS
PEPMASS=1709.8278
CHARGE=1+
TITLE=Label: A18, Spot_Id: 21073, Peak_List_Id: 19097, MSMS Job_Run_Id: 10234, Comment:
112.08138	1948.4153
175.12932	9350.2012
276.19135	3735.49
360.28619	1892.9033
389.28931	30876.859
431.34116	27579.777
487.2843	4639.5054
504.32294	6299.9526
520.28149	2922.9407
529.35278	1562.554
546.36053	2563.533
565.28174	1953.1345
615.35004	1442.9713
632.37811	6398.2461
659.45135	23302.447
689.27252	3228.5457
712.35468	2502.6863
742.422	1713.8724
743.40674	1884.2715
760.4325	107226.14
774.47052	6558.876
802.36133	2376.7822
857.43921	3424.7666
858.43372	4102.8174
871.46625	3137.2615
875.45685	90638.336
888.46259	1868.8751
889.51306	1695.2294
972.47491	4073.5547
973.46979	4182.5049
990.48755	9477.377
1060.504	2239.0342
1077.5332	11044.188
1148.5748	2281.2988
1172.6584	1562.3334
1190.6311	127450.33
1261.6489	2251.0049
1287.717	2964.999
1288.6578	3609.3394
1289.6116	1862.8749
1305.6897	8381.5215
1307.5846	2644.4751
1322.5676	1734.0966
1421.6705	2927.5464
1468.8539	3183.186
1540.8508	1708.3546
1551.0259	2899.2144
1621.7583	9311.2744
1623.6543	2123.6235
1627.6436	5216.3149
1649.7374	3629.886
1666.1699	5468.4204
1667.0356	3164.0212
1667.9143	2262.0391
1668.8341	4113.75
1669.7385	5061.604
1670.6857	3122.7563
1671.6219	2411.5793
1678.8138	2575.1433
1681.8325	2572.9136
END IONS
BEGIN IONS
PEPMASS=1728.7612
CHARGE=1+
TITLE=Label: A18, Spot_Id: 21073, Peak_List_Id: 19105, MSMS Job_Run_Id: 10234, Comment:
175.13036	223.60516
389.36597	278.38248
431.28345	4690.0093
546.29865	562.23151
659.39868	4882.9893
728.28918	274.53152
760.51367	609.40692
774.42682	1578.6493
782.45819	357.37457
871.40161	332.30319
875.50519	381.29654
880.51886	224.8943
888.44897	381.32269
889.44348	588.81909
897.48175	892.17883
972.45172	246.64392
1001.5228	299.32312
1148.6182	451.72208
1190.6788	446.78949
1212.5559	533.2561
1262.6082	306.69272
1343.4907	461.43909
1547.9338	1401.1198
1548.8038	1005.947
1553.7931	1684.2081
1575.6884	2002.8508
1622.9524	1089.0288
1623.7765	1380.0446
1638.1561	4800.9941
1638.9053	2024.9707
1639.7517	4070.1887
1643.7837	2006.2822
1644.6721	4291.4058
1665.1997	36973.164
1665.9696	31798.705
1666.8315	29998.328
1667.7258	19238.83
1669.0167	22511.039
1670.8867	14015.629
1672.7813	2953.9412
1680.1266	563.61267
1688.6262	1495.588
1691.5236	1431.3036
END IONS
BEGIN IONS
PEPMASS=1882.9996
CHARGE=1+
TITLE=Label: A18, Spot_Id: 21073, Peak_List_Id: 19099, MSMS Job_Run_Id: 10234, Comment:
112.08345	605.25903
175.12897	4937.6455
283.17322	642.94257
288.24307	681.47156
359.28644	859.4494
370.21924	852.68994
416.31992	1736.9379
429.2934	868.67163
548.37085	576.91437
563.39667	2372.6926
576.36133	720.66479
598.3454	2532.6631
693.44373	614.04694
710.46179	52794.449
717.42035	557.55945
745.4162	1627.9467
807.46167	851.06152
808.46527	2437.2751
825.48181	4569.2505
858.4892	729.05316
864.48242	555.53839
892.47101	1121.0842
938.56207	2614.7842
945.5047	794.24298
1020.535	1578.1986
1025.5964	3316.5032
1035.5723	742.28687
1133.6206	631.41803
1135.6163	769.31287
1152.6165	638.76752
1153.668	2019.7231
1210.6927	1006.2665
1220.6368	650.56543
1265.7241	585.64038
1273.649	683.07599
1289.6914	893.17743
1290.7151	6429.8081
1307.7435	10528.112
1437.8541	790.02509
1454.8861	5234.1035
1456.7679	1417.1401
1511.911	846.48651
1537.9407	1675.2543
1555.9915	29609.211
1556.8848	36361.516
1558.7772	8767.7715
1576.6671	11803.443
1577.3502	25057.549
1654.0736	1046.5663
1654.9216	1412.998
1668.9849	1630.6283
1671.0862	1948.9558
1672.8955	815.59454
1684.9672	1258.824
1839.5432	4127.7544
1840.2683	1967.3088
1841.1085	3252.4158
1842.9484	2692.6499
1843.8511	3871.3723
1855.0106	1646.1689
END IONS
BEGIN IONS
PEPMASS=2075.1887
CHARGE=1+
TITLE=Label: A18, Spot_Id: 21073, Peak_List_Id: 19100, MSMS Job_Run_Id: 10234, Comment:
112.08325	328.8476
129.10338	273.66919
175.12425	3055.1572
197.13753	329.68896
211.17136	328.51697
288.23615	395.03357
310.24918	1221.9232
381.33487	288.92126
409.33246	1590.1404
480.42548	343.96341
481.37851	1548.318
498.39938	3906.2864
508.40594	1149.9116
552.39856	558.18225
569.44391	2241.8049
609.45013	394.57999
732.51086	2271.0691
780.51709	289.92703
796.492	341.9559
845.58502	3267.1106
895.54761	876.43585
928.61194	702.79779
946.63507	1965.1323
1015.6339	408.8407
1033.6716	3018.8718
1042.6022	625.84747
1070.613	288.53262
1113.6042	370.48117
1129.6603	463.05585
1136.7523	569.10254
1163.818	538.07849
1180.7305	44510.688
1190.6896	625.08612
1212.6744	448.16858
1213.8263	313.13586
1230.7643	725.09039
1251.7639	384.46454
1277.7378	1758.3936
1278.7395	2088.8723
1295.7523	9098.3555
1315.8842	308.59921
1321.8756	294.50262
1325.8877	339.49866
1343.843	878.30151
1345.7087	278.46188
1364.7916	771.96381
1392.7874	3271.4043
1409.8041	1623.8765
1466.8672	3268.6406
1493.9454	321.08463
1525.8464	355.48669
1567.943	2117.1848
1578.8459	396.13766
1645.4552	380.6543
1660.2764	450.88693
1667.0295	861.85919
2032.6388	22170.855
2034.2811	3184.8845
2035.1665	3948.4255
2036.0481	5066.7568
END IONS
