# Supplementary material for: Comparative proteomic analysis of a membrane-enriched fraction from flag leaves reveals responses to chemical hybridization agent SQ-1 in wheat
Source: Front Plant Sci. 2015 Aug 26;6:669. doi: 10.3389/fpls.2015.00669 (PMC4549638; doi:10.3389/fpls.2015.00669)
Supplement: Supplementary file 9 [file Data_Sheet_1.ZIP › Supplementary MS_MS data/spot 150.txt]

COM=Project: wsp, Spot Set: wsp\wsp01, Label: K9, Spot Id: 23289, Peak List Id: 22600, MS Job Run Id: 10265
841.47412	6507.8682
842.50305	234701.61
856.51556	59962.883
864.47607	13269.813
868.51324	17742.182
870.5293	183633.45
882.5119	5238.5039
892.5061	9060.9326
913.39331	8173.1704
931.40851	5970.8716
995.54071	6894.3335
1002.5486	35868.852
1012.5622	11722.042
1045.5485	20676.541
1122.6042	62908.133
1130.6532	5601.7676
1142.4976	114455.71
1154.496	135547.89
1164.4722	6002.8364
1168.5081	16452.496
1170.5084	24379.029
1182.5226	11305.39
1204.5347	5165.4253
1231.5936	3408.1086
1232.1044	2617.041
1232.5955	1525.6023
1240.1069	5180.3408
1240.6113	6499.5459
1278.6505	10989.216
1298.6266	1981.5028
1467.6633	2865.4536
1485.6642	34289.656
1511.6782	1339.3151
1701.8713	1705.7847
1716.8218	1715.8171
1794.7833	2324.2043
1871.0034	3158.9766
1901.019	1520.4
1940.8987	1900.6538
2153.083	2173.5947
2211.0732	11569.122
2225.0884	9977.7363
2233.054	6272.5674
2236.0613	804.14905
2237.0874	1680.3369
2239.1023	728.85992
2247.0769	4761.4722
2249.0586	1349.3978
2250.0469	2228.4492
2251.0745	1248.2887
2263.0569	1987.2089
2444.2302	7236.8032
2461.3135	16380.315
2462.2285	14555.12
2478.2007	2626.3242
2479.2295	27404.984
2485.2114	2075.0247
2501.2043	3127.7642
2504.2014	2364.6284
2505.2229	3179.3442
2592.0884	2063.1313
2595.239	3192.7095
BEGIN IONS
PEPMASS=856.51556
CHARGE=1+
TITLE=Label: K9, Spot_Id: 23289, Peak_List_Id: 24510, MSMS Job_Run_Id: 10266, Comment:
86.076248	1641.6333
100.09064	259.98618
112.06481	1022.9045
129.08713	428.8103
157.0867	317.00848
175.09926	1009.9374
185.10406	1331.6211
230.12601	235.88498
242.15254	221.70303
254.1465	235.42215
255.11819	5854.1299
268.14844	773.2005
272.14041	6449.0942
286.14807	4315.5454
341.15097	817.76898
357.21466	1531.8687
359.21725	894.6507
367.18304	1118.5864
368.17868	1932.8693
385.19009	5550.9346
444.19373	919.63165
454.19034	14089.896
470.20679	534.11688
472.19556	16371.238
554.198	543.48553
557.27997	914.82068
567.24286	2847.835
571.25555	2077.9709
585.23065	1675.7614
626.91943	610.77563
643.23273	592.86481
645.20093	700.76752
654.2785	785.60376
672.27802	1730.6682
743.33026	1647.7448
777.03479	1112.3856
796.23547	1197.8525
810.37207	2075.5542
812.40051	11665.317
814.2821	3196.6641
817.18243	1536.623
820.29828	1023.636
826.41632	3512.6057
828.23822	1253.5103
END IONS
BEGIN IONS
PEPMASS=870.5293
CHARGE=1+
TITLE=Label: K9, Spot_Id: 23289, Peak_List_Id: 24506, MSMS Job_Run_Id: 10266, Comment:
70.040482	585.42682
100.08423	49952.254
112.05752	4211.4639
129.08647	1972.2385
157.0826	719.50269
175.09213	3307.3813
185.07594	1039.4303
199.11577	3441.3125
230.11992	1023.4105
254.12186	1048.3514
255.10767	17724.797
272.13162	28567.564
298.11795	1457.3
300.14548	11642.095
368.16263	5566.9248
371.20471	2825.5127
381.17953	3464.9548
382.56735	1658.0848
385.18735	9855.9053
399.18735	21787.178
454.18256	1595.2626
458.20221	1991.4148
466.17267	4162.9897
468.1882	32617.363
472.19095	12518.354
484.19617	4130.874
486.19397	77650.75
553.24194	1727.6001
571.23663	12596.562
581.24341	29078.293
582.52863	9448.3613
599.24084	8401.0938
654.24078	2021.3635
672.26276	6578.9341
743.31628	4084.4438
753.29919	4355.5151
812.31519	3836.1455
824.55035	2745.9937
825.36182	5308.9004
826.40796	42797.066
828.31079	12790.895
840.42529	15429.239
842.33331	7795.5479
850.50098	4852.3354
END IONS
BEGIN IONS
PEPMASS=913.39331
CHARGE=1+
TITLE=Label: K9, Spot_Id: 23289, Peak_List_Id: 24520, MSMS Job_Run_Id: 10266, Comment:
175.11862	115.29199
245.06863	106.51228
262.11472	217.2408
391.12045	107.24727
422.12198	141.60681
505.08969	232.2019
512.12421	125.97375
523.08826	145.87233
710.18903	189.04799
781.19342	222.36786
806.30396	231.90567
814.7912	300.48849
815.5528	194.93025
818.5365	291.22089
820.63025	364.40109
842.39337	265.88544
847.24622	205.3063
851.25879	250.91394
855.19299	250.93674
869.2337	517.53418
870.33954	2177.7146
872.2464	367.86179
873.1579	549.84448
875.28967	271.02951
881.06525	485.82703
883.37811	283.16742
883.93085	274.18408
885.17889	354.845
888.24524	355.80267
891.0155	288.27197
END IONS
BEGIN IONS
PEPMASS=1002.5486
CHARGE=1+
TITLE=Label: K9, Spot_Id: 23289, Peak_List_Id: 24511, MSMS Job_Run_Id: 10266, Comment:
86.071419	376.52039
112.06721	261.5882
120.05894	150.2679
129.0835	666.26392
175.0999	2386.0476
200.15018	226.1144
228.11053	1845.131
255.10349	108.89669
273.08401	224.10899
276.14594	1116.3673
313.19675	162.58832
315.26044	232.65337
341.1922	2559.5422
345.08487	115.53831
370.13986	1787.6365
387.14847	2440.7424
389.18716	146.77344
399.15613	125.99227
452.18854	140.57626
481.16428	243.6835
487.86005	228.83076
488.19559	487.29858
498.18228	1278.5469
505.20163	153.53107
515.21704	1165.718
599.24286	148.81197
602.26947	164.70038
628.15344	193.59998
640.97418	202.75105
645.2276	381.66623
662.22614	961.64661
713.30609	496.05643
723.20709	335.77142
774.89563	367.17273
775.33691	778.43793
828.38049	715.64142
833.21863	310.92941
842.35968	1822.0723
845.51282	353.91122
850.37244	359.05246
855.25989	349.44666
873.33514	376.38617
888.42297	932.98413
908.86475	543.81683
920.23132	390.86169
924.89777	404.63046
956.50238	774.07495
960.30664	692.75848
962.18152	905.9032
967.42365	390.64041
974.40442	383.25452
977.97766	631.47833
END IONS
BEGIN IONS
PEPMASS=1012.5622
CHARGE=1+
TITLE=Label: K9, Spot_Id: 23289, Peak_List_Id: 24516, MSMS Job_Run_Id: 10266, Comment:
70.040642	102.7635
86.078644	106.8928
112.07373	146.19547
175.10992	1134.1007
186.08525	120.24335
211.12489	201.25958
240.14737	140.76332
276.17422	134.43373
290.13593	166.34543
299.13062	265.84381
324.22076	226.95465
353.24234	178.92049
370.17502	233.7086
374.15228	133.02419
379.17673	194.89131
387.24255	188.75549
391.13623	222.91551
443.16525	126.93691
487.2576	322.79025
504.23126	242.63495
508.18933	289.0975
509.23932	516.64795
582.29681	164.9549
611.16937	212.28804
622.2464	201.43672
624.2168	172.16412
641.10321	195.31519
652.30768	161.60599
654.28662	180.0155
662.263	308.98901
675.24933	264.80902
696.27948	230.52245
697.27643	1203.5413
714.30389	1041.7429
715.26343	346.24905
743.27856	268.90488
787.17755	297.57159
824.32538	428.70889
827.33044	240.72578
842.32733	679.13745
933.1535	584.10095
956.31763	759.14441
967.56567	615.32971
968.48016	1247.3839
970.3056	965.276
971.35156	898.30176
977.28467	588.88849
981.12939	510.14969
985.25903	908.70099
987.08038	898.45367
990.89435	485.36368
END IONS
BEGIN IONS
PEPMASS=1122.6042
CHARGE=1+
TITLE=Label: K9, Spot_Id: 23289, Peak_List_Id: 24509, MSMS Job_Run_Id: 10266, Comment:
86.068893	861.02985
112.06294	727.15704
129.08629	353.60056
158.07176	218.93086
175.10313	7120.5757
185.09097	197.11433
201.12587	483.86511
207.10191	477.98248
215.13219	238.10803
229.09573	353.47809
235.09248	1648.3123
271.17102	1043.5254
288.18375	1597.5508
300.1579	1006.7484
306.13702	1091.2428
358.19217	1314.5905
375.20459	2521.6167
387.18188	617.69604
421.1394	18317.232
441.19781	597.00732
447.16299	600.13684
459.22504	2699.991
476.23813	3706.2444
506.20389	5472.3672
508.31464	2251.5227
516.20551	1591.6293
534.19232	13746.974
572.24469	2056.5261
589.28888	3926.1021
619.25568	1499.4249
635.2403	1112.8273
647.24506	3580.303
658.33014	727.96442
684.32483	665.71735
701.38611	728.06036
702.34552	53486.828
712.32489	1509.139
715.3114	708.97412
722.24023	729.92914
730.24945	1330.892
748.28888	1796.929
799.29596	1477.3815
800.32452	2778.8069
817.35345	5387.4614
871.42664	496.16217
877.21295	540.09772
888.38812	1992.6161
930.25684	628.29388
936.31323	560.53076
965.37921	533.45551
997.23407	428.1167
1008.3486	484.92947
1035.504	1635.2242
1038.3773	991.16449
1041.2866	867.89465
1062.3422	928.9563
1065.2782	819.25787
1078.5371	12703.659
1080.3961	4141.1367
1082.2904	2163.408
1085.7943	769.83862
1087.5636	940.49445
1088.458	1580.9202
1092.5513	8180.6313
1094.4025	1563.2769
1098.3293	1142.0875
END IONS
BEGIN IONS
PEPMASS=1142.4976
CHARGE=1+
TITLE=Label: K9, Spot_Id: 23289, Peak_List_Id: 24508, MSMS Job_Run_Id: 10266, Comment:
70.047417	910.67084
112.0682	1593.8918
129.10075	738.35516
158.09122	492.76038
175.10973	5533.127
184.10983	282.8092
212.10201	1695.9387
231.09818	330.95233
244.09334	566.66888
245.11862	610.83313
249.13034	281.70944
262.1463	7891.2192
313.1514	749.23059
339.11295	505.6337
341.13458	8791.0225
374.1644	453.42404
391.16946	2101.4946
407.1395	1683.4698
412.15918	550.20508
440.15939	425.66351
457.1615	421.75821
459.16028	1113.6234
475.17392	1532.4558
476.18048	2576.8875
478.32526	1017.3926
487.1438	831.78497
492.19907	3457.4419
504.16748	9050.4307
622.19916	2531.2598
623.20264	3073.1941
625.28784	1032.4003
639.22772	4517.582
651.20502	3658.1338
724.32172	617.42096
734.22888	1974.114
735.25562	735.30414
752.21582	1771.9777
760.15228	589.2265
767.28235	694.14984
785.25543	1542.3672
802.26648	22283.316
812.24255	870.66907
835.23285	712.24121
853.27936	764.56848
881.27234	1199.7826
914.25885	1036.0978
931.29016	8024.3394
942.25928	1120.1803
986.38263	1226.9885
988.32935	3704.1841
1011.2984	1218.3165
1028.3649	6155.3984
1045.386	4121.3384
1047.2582	1078.01
1055.3606	1320.8354
1080.4662	1815.6787
1084.3831	1502.1472
1096.426	1626.6154
1098.4489	15896.804
1100.3484	10217.282
1104.2784	1480.7858
1107.4783	2293.0659
1112.4648	1959.0188
1113.3573	1896.9554
1117.3558	1135.5464
1122.4259	1411.7483
END IONS
BEGIN IONS
PEPMASS=1154.496
CHARGE=1+
TITLE=Label: K9, Spot_Id: 23289, Peak_List_Id: 24507, MSMS Job_Run_Id: 10266, Comment:
70.04303	447.39612
84.058815	11937.039
112.06483	1949.7971
129.0984	1312.1326
157.08678	431.2984
158.07774	479.78809
175.10588	7681.8135
196.09941	536.30707
224.09825	1005.7446
244.10941	519.48108
245.11513	1139.046
262.13901	12055.197
325.1362	421.85181
341.13556	787.94861
353.13022	8310.9375
374.13626	822.2569
391.16571	2763.1182
407.20532	440.03311
419.15128	449.43182
433.0983	802.25824
450.16437	458.18939
457.17801	625.50287
471.16235	1062.8789
475.18414	2598.8464
488.17065	1810.8009
490.31842	1160.6079
492.19177	4081.4395
504.17746	1084.4557
516.16211	13210.731
622.20862	5887.2803
635.19751	2794.4697
637.28784	1395.8694
639.23071	6606.5786
663.18695	8622.0537
665.20642	683.01294
715.33356	579.58551
720.19019	1429.1006
729.17126	570.10901
746.20941	4167.2666
747.21625	1522.9514
758.22632	570.65051
764.20642	4033.0286
785.24933	2177.53
802.26038	30089.938
875.26941	2199.3521
893.23438	3336.033
931.29126	11583.826
980.30725	2318.4756
998.32874	1901.7704
1000.3052	2383.0686
1027.3159	5552.6636
1028.3597	24462.139
1032.7965	2033.4203
1053.3556	5830.9888
1054.375	1909.7035
1070.5145	10903.231
1071.373	436062.03
1073.2523	87069.125
1076.4255	6558.5933
1110.4347	18912.891
1112.3492	5200.4565
1113.3037	4894.4434
1118.4426	2600.2476
1120.4061	2376.9954
1124.4943	3738.3835
1125.4127	2856.8594
END IONS
BEGIN IONS
PEPMASS=1170.5084
CHARGE=1+
TITLE=Label: K9, Spot_Id: 23289, Peak_List_Id: 24514, MSMS Job_Run_Id: 10266, Comment:
98.072411	146.57661
112.0626	167.54628
175.09026	364.03339
240.07344	138.94063
245.10742	140.67966
262.13199	647.72925
341.11542	170.14105
369.1131	648.28442
391.15503	109.53218
474.23553	124.38741
475.16971	101.28624
476.20953	130.69733
492.16763	195.47226
502.11914	144.72549
504.17917	174.09706
532.13715	560.86945
622.18732	281.32535
633.19934	112.75742
639.20209	267.98953
677.19019	124.2437
679.18573	163.62558
760.21375	117.44226
780.29633	297.6033
802.26575	961.99554
830.35034	357.2504
837.19946	136.05476
931.32831	732.30933
941.54407	251.7066
959.30878	452.75479
976.18311	293.0155
1011.6425	239.80794
1012.4194	451.03302
1020.235	1271.4196
1027.5067	300.00793
1028.4375	324.42029
1049.239	228.24161
1050.2268	198.98598
1071.6132	1486.5253
1072.4777	1312.6692
1073.3755	1396.9418
1093.204	685.2204
1115.3856	612.9104
1126.5272	751.58606
1127.4041	1003.5237
1130.2725	803.15204
1132.2441	728.86829
1140.7136	790.86255
1143.334	1291.2581
END IONS
BEGIN IONS
PEPMASS=1182.5226
CHARGE=1+
TITLE=Label: K9, Spot_Id: 23289, Peak_List_Id: 24517, MSMS Job_Run_Id: 10266, Comment:
84.057144	142.3914
129.0863	109.52524
175.0968	372.22946
262.13971	322.95184
381.17108	114.31057
383.24728	154.47859
391.20068	110.79846
516.15411	100.67088
544.15106	119.24344
622.28296	309.39478
639.21161	111.98772
651.20276	125.12627
662.26453	121.84544
665.30292	146.28929
736.25677	126.7469
742.24805	128.00589
767.34253	119.51015
774.1311	134.67247
799.18719	132.56689
802.28375	316.23831
830.28186	140.97304
840.25549	110.945
908.3717	167.30196
959.36383	360.18887
1024.4158	1331.4911
1026.3201	476.93808
1028.1925	186.66075
1036.4274	180.31783
1041.2224	341.35229
1055.3844	355.48264
1056.3336	493.64044
1057.3702	247.99072
1059.2485	585.02338
1071.3457	736.99341
1099.4021	7585.7393
1101.2892	2025.1584
1127.1571	610.18884
1130.5398	512.00397
1136.3761	619.20801
1138.4932	782.16382
1140.2991	1770.0081
1142.2717	1808.3101
1154.3208	1418.767
1156.3557	567.06256
END IONS
BEGIN IONS
PEPMASS=1278.6505
CHARGE=1+
TITLE=Label: K9, Spot_Id: 23289, Peak_List_Id: 24518, MSMS Job_Run_Id: 10266, Comment:
239.14081	143.84758
273.19516	124.52058
353.16687	373.43124
370.21271	150.15428
408.12698	192.74831
438.24234	220.01353
466.23312	117.95389
749.32697	140.36017
758.32263	121.6782
774.17505	101.67614
775.30182	319.42441
792.2851	245.90639
793.30096	160.24837
873.21606	371.4043
874.26379	132.3853
890.30017	3219.0012
907.01575	117.25019
934.37524	128.35178
974.21399	108.68079
986.27197	349.94839
1002.414	131.31497
1051.4095	177.85817
1053.2405	143.14803
1056.4468	127.48199
1177.3054	355.51071
1182.4883	324.14142
1205.0544	332.40887
1221.463	531.49207
1225.3652	384.11823
1232.886	416.20877
1233.6212	321.4057
1240.3655	406.17166
1247.1373	381.3053
1251.6176	372.19217
1257.321	654.40485
END IONS
BEGIN IONS
PEPMASS=1485.6642
CHARGE=1+
TITLE=Label: K9, Spot_Id: 23289, Peak_List_Id: 24512, MSMS Job_Run_Id: 10266, Comment:
112.07267	246.09328
120.07018	110.68396
129.0876	146.30289
157.10941	110.08789
175.11075	1082.4727
201.11153	106.09309
245.12587	250.70537
262.16287	338.05273
263.11447	126.2209
316.11063	102.65493
332.08832	180.01271
350.12839	498.14316
358.17993	146.98048
371.20251	123.96483
392.20319	232.21181
409.23865	1090.3148
435.16113	119.46876
445.20715	207.27794
469.22141	155.60783
486.20523	256.46515
520.26062	148.80861
538.24323	5032.9966
570.23798	176.89847
592.24011	392.79517
609.24451	330.79187
615.17365	234.05424
618.24622	176.39192
636.22351	536.09973
653.25104	626.77448
720.23645	623.92719
732.367	114.46439
748.24066	119.62663
749.29767	188.57915
766.30505	754.63562
790.23438	103.36904
833.27979	397.52539
835.39514	159.41872
876.30579	148.10016
877.32526	400.845
894.34106	2777.5825
908.47675	123.05606
931.31445	174.01358
948.40436	266.6355
949.25269	284.16495
1006.3657	265.0719
1023.3787	597.02979
1024.4061	262.18063
1079.1294	169.48387
1136.4839	844.95764
1206.4934	468.69025
1222.3036	360.71057
1223.5232	15210.368
1226.4027	1058.3689
1234.4125	213.66377
1258.6058	114.91092
1321.6356	398.73904
1322.4797	732.72473
1338.613	664.82068
1443.6495	875.19849
1445.4929	465.99023
1446.645	641.82251
1449.4329	452.7421
1451.9647	523.38458
1455.7885	586.11877
1456.5531	1232.5253
1459.6732	395.05057
1462.4915	337.23569
1464.251	163.35896
1464.7543	301.48285
1465.5035	599.81622
END IONS
BEGIN IONS
PEPMASS=2225.0884
CHARGE=1+
TITLE=Label: K9, Spot_Id: 23289, Peak_List_Id: 24519, MSMS Job_Run_Id: 10266, Comment:
805.50226	120.31863
934.47565	229.03951
1105.4844	264.3418
1107.5585	159.36636
1113.7509	194.26732
1114.913	162.33978
1121.6113	178.16551
1234.5201	347.4631
1292.7539	112.81757
1347.6057	390.3782
1348.6565	222.86133
1355.9141	177.12207
1414.7946	189.99026
1429.0664	101.22839
1442.9073	212.78969
1446.7551	479.29538
1454.7585	939.75922
1456.8851	328.70624
1548.8239	223.50443
1549.687	115.84189
1561.7336	249.37125
1562.7933	115.47762
1674.8542	237.19678
1677.7854	189.13203
1694.7411	134.35352
1774.9189	141.96565
1780.8538	118.96162
1789.028	305.92059
1804.7924	140.22105
1809.9276	441.06763
1847.9318	246.12761
1900.7717	215.99014
1911.8826	270.32339
1923.028	489.04587
1925.1716	183.73267
1926.8636	130.84752
1933.7937	640.65845
1944.7468	203.20993
1945.8083	127.21319
1980.5952	137.99715
1997.0872	113.72752
2008.5338	137.6971
2082.1975	273.44489
2085.9216	271.146
2104.8083	3333.6335
2136.2278	348.75549
2147.8772	303.66858
2166.4666	224.6264
2171.8506	309.00198
2177.1636	405.21182
2186.1926	250.51361
2186.8936	283.39502
2201.7739	272.29398
END IONS
BEGIN IONS
PEPMASS=2461.3135
CHARGE=1+
TITLE=Label: K9, Spot_Id: 23289, Peak_List_Id: 24515, MSMS Job_Run_Id: 10266, Comment:
70.048172	234.91675
112.06142	229.15271
175.09235	284.24234
379.2023	229.60391
409.25296	262.27811
419.18979	115.26742
464.26047	117.04872
469.22827	113.9977
486.19086	114.22276
492.34857	284.64282
520.26996	142.06607
521.16571	102.22089
538.32001	957.62897
618.26996	220.25943
636.33679	175.03201
653.34644	120.34545
679.37061	110.69669
766.37646	158.60391
776.55133	140.86919
877.49188	217.189
894.47479	368.64099
895.72302	137.77596
942.64624	134.228
1023.5136	102.94181
1136.5894	236.00162
1141.7507	480.85223
1205.6412	853.55432
1206.6144	412.20203
1221.707	272.89313
1222.5087	211.05853
1223.5989	5013.1719
1238.6887	613.25732
1239.6481	2356.4663
1256.6812	1027.6714
1258.5009	292.88229
1270.5461	132.23141
1303.4752	124.56963
1321.5898	362.10236
1326.7806	237.54872
1338.6224	452.04929
1485.6316	882.30182
1568.7651	1051.464
1581.8389	395.62244
1582.7279	554.8681
1599.6927	1337.5428
1606.7094	377.5863
1614.9541	330.87238
1623.8275	2281.7051
1624.7767	1282.5938
1627.5933	524.19531
1641.7449	4668.4038
1714.6448	197.23474
1721.4615	287.92123
1722.6854	273.23532
1740.7943	683.06909
1757.9003	475.98743
1807.9945	353.46085
1826.9685	1077.8979
1829.7842	207.97008
1834.7114	350.96082
1853.9299	391.48441
1856.7632	523.94104
1887.6565	254.02353
1906.8733	586.42047
1910.0479	475.9426
1923.9797	2208.7124
1924.9547	5039.0142
1927.844	1087.4674
1941.8375	436.39526
1942.7256	2140.8455
1954.0234	368.52286
1956.5974	419.4086
2053.9448	1183.6589
2129.0815	259.64465
2155.2664	185.60281
2163.1355	242.42848
2165.9924	321.73648
2201.1018	295.50388
2202.2358	223.10777
2218.999	416.92026
2244.2249	347.50262
2248.8076	290.6149
2258.9617	214.55873
2289.1187	2218.7026
2305.0732	3673.1299
2306.2549	5823.2622
2308.0869	4683.2222
2323.2791	3890.8711
2401.0278	2531.0232
2402.1548	2645.1226
2406.9434	2230.9822
2418.0149	3549.8538
2419.0815	2804.0955
2419.9634	3842.8699
END IONS
BEGIN IONS
PEPMASS=2479.2295
CHARGE=1+
TITLE=Label: K9, Spot_Id: 23289, Peak_List_Id: 24513, MSMS Job_Run_Id: 10266, Comment:
70.063042	181.37157
112.06433	296.40823
129.09122	190.02226
175.08803	323.00974
183.14272	175.25237
186.08359	106.87885
211.13078	199.01265
262.13992	103.31212
299.16553	281.09128
324.24799	222.51074
356.16885	110.04721
409.23544	272.77856
410.22241	109.97815
419.26978	197.76945
492.26819	101.15646
520.26892	215.9416
538.28308	1882.1713
619.32037	143.70782
622.4165	122.82129
633.50842	147.39983
653.31622	303.21094
669.76672	100.72375
766.36279	205.64301
820.36304	137.90193
876.52008	141.71973
894.45813	531.77313
930.41693	144.94405
1023.5264	189.81319
1029.6531	131.47324
1114.8099	395.06796
1136.6306	501.62927
1142.8032	360.28317
1158.6515	922.1615
1160.6843	347.44485
1205.6227	998.03113
1206.6118	360.82645
1223.5768	8917.1787
1238.627	602.73816
1239.7208	1137.3162
1256.6583	7360.1709
1260.2404	105.88586
1274.6829	845.14838
1320.4633	185.41951
1321.5638	787.31714
1338.615	991.07123
1340.6431	237.66847
1343.6354	257.89764
1457.7954	306.28168
1485.6586	2933.6228
1585.8267	2709.2754
1592.8555	652.14716
1598.7667	643.32727
1599.7742	652.1925
1602.7528	794.90247
1623.7954	2282.6802
1624.8124	2277.5872
1625.8611	997.62872
1641.7745	11276.668
1644.7155	1217.439
1689.9407	376.07962
1708.3488	407.43372
1714.8778	600.99176
1722.7988	407.20642
1739.861	988.88403
1756.8799	941.75317
1799.983	654.80688
1827.0404	422.97119
1827.8971	941.47723
1843.8677	2941.1228
1859.7131	375.70316
1923.9371	1082.4369
1924.9888	1871.6919
1927.8381	1027.6597
1929.0669	925.39233
1940.9431	1393.2765
1942.0228	8624.8232
1943.9268	7688.7148
1949.9689	712.84973
1952.8683	819.79413
1971.8505	611.22125
1981.8464	543.84174
2071.113	1298.0487
2073.8508	381.19785
2115.0437	341.68127
2176.1716	439.39041
2221.8701	595.16156
2241.7688	532.17474
2306.2324	9120.8477
2309.3196	7270.418
2323.4631	6568.479
2324.3096	9084.0781
2326.1265	3397.7395
2326.9998	4901.644
2402.9272	6372.9727
2421.3391	19017.934
2423.7944	3116.7236
2438.4651	2803.8633
2444.9785	5832.6143
END IONS
