# Supplementary material for: Comparative proteomic analysis of a membrane-enriched fraction from flag leaves reveals responses to chemical hybridization agent SQ-1 in wheat
Source: Front Plant Sci. 2015 Aug 26;6:669. doi: 10.3389/fpls.2015.00669 (PMC4549638; doi:10.3389/fpls.2015.00669)
Supplement: Supplementary file 9 [file Data_Sheet_1.ZIP › Supplementary MS_MS data/spot 16.txt]

COM=Project: wsp, Spot Set: wsp\SQL2013-1-15, Label: A19, Spot Id: 21074, Peak List Id: 18757, MS Job Run Id: 10233
842.53162	77267.664
856.54468	13200.485
870.56104	33897.953
895.43732	135508.28
906.51654	5853.7852
921.4541	16880.605
923.46808	24131.83
940.49298	241598.63
956.48785	16261.169
966.5083	13576.261
972.48138	31228.266
1012.4972	10434.489
1023.5341	178245.95
1038.5475	6284.4995
1045.5737	13001.449
1049.5463	21481.605
1077.5581	6836.8979
1093.5702	6863.2817
1096.5698	21871.543
1112.5536	12893.451
1166.7235	7982.7866
1179.6272	9418.5439
1228.6096	40281.332
1250.6091	6905.1494
1261.6729	4595.2368
1277.7795	10361.139
1300.6095	4469.2378
1304.6772	9831.3311
1308.693	8341.708
1309.6803	6133.2031
1326.6521	27393.137
1365.6254	8357.3545
1381.635	5190.6978
1421.7087	3715.8611
1432.77	4698.937
1438.6969	3869.6636
1460.7848	3602.9653
1468.6857	45857.211
1475.765	4435.3867
1493.7751	3114.0703
1508.7986	3782.2507
1573.8009	3209.1108
1582.7971	5352.7949
1596.8246	2949.4119
1621.8102	5769.2686
1637.8011	53842.203
1652.807	9320.2676
1659.8082	7211.8691
1664.8374	48002.113
1691.8636	13367.419
1694.8395	5714.3018
1708.8235	25302.758
1709.8304	450810.28
1712.811	115528.13
1728.762	35409.766
1865.0148	10117.788
1880.9775	7992.708
1883.007	329487.56
1885.4331	4324.4443
1904.9758	2383.0066
1909.0062	4194.8179
1911.0062	2594.2869
1920.026	3274.1736
2025.1019	4800.0249
2053.103	2631.2368
2057.2148	6866.4746
2075.1948	252646.91
2076.7173	6712.0073
2091.1738	2752.3589
2211.1292	5195.1338
2225.1392	3587.2903
2304.0859	2593.6646
2320.0837	3016.9429
2336.0642	1858.7802
2347.0667	2236.1633
3268.6882	6976.521
BEGIN IONS
PEPMASS=870.56104
CHARGE=1+
TITLE=Label: A19, Spot_Id: 21074, Peak_List_Id: 19123, MSMS Job_Run_Id: 10234, Comment:
100.08997	371.82382
255.12794	220.99153
272.15088	364.60507
385.215	237.20728
468.22089	232.25778
486.2363	599.5885
581.28558	372.22333
826.58746	430.41635
827.42059	234.85912
829.31677	370.19162
830.24908	507.85257
842.43048	489.68179
END IONS
BEGIN IONS
PEPMASS=895.43732
CHARGE=1+
TITLE=Label: A19, Spot_Id: 21074, Peak_List_Id: 19117, MSMS Job_Run_Id: 10234, Comment:
175.10764	1327.0068
257.14792	251.825
274.17468	1818.452
360.0769	427.10507
386.18073	230.06735
403.20081	3457.0981
459.13007	234.50186
493.14587	502.31992
501.18478	320.60483
518.20581	5185.3042
523.10645	312.61435
594.18073	437.71741
616.18445	720.14526
622.16943	1190.1177
633.22968	640.89783
779.33936	323.64789
796.36078	380.16364
853.37756	321.62195
854.30133	206.73224
860.42743	339.52191
862.48718	304.3024
END IONS
BEGIN IONS
PEPMASS=923.46808
CHARGE=1+
TITLE=Label: A19, Spot_Id: 21074, Peak_List_Id: 19126, MSMS Job_Run_Id: 10234, Comment:
175.09688	206.1277
431.2189	513.31781
546.23315	627.1629
881.26355	338.26694
895.31482	555.7099
END IONS
BEGIN IONS
PEPMASS=940.49298
CHARGE=1+
TITLE=Label: A19, Spot_Id: 21074, Peak_List_Id: 19115, MSMS Job_Run_Id: 10234, Comment:
112.0752	289.30661
129.10425	272.64841
159.08943	1232.8365
175.11508	1515.2106
258.1167	355.20612
259.14465	241.44681
283.15973	358.71765
311.1362	1285.7797
331.19791	312.98157
338.18954	256.55008
356.17737	11439.44
373.20844	3229.7378
402.21667	268.41629
421.1644	334.62341
427.20453	4570.0103
444.23038	1881.9784
451.16367	207.72176
497.18027	4057.2219
502.1785	477.07486
568.20923	2549.3577
596.23889	200.08255
613.25415	1360.7357
630.28125	1652.9781
642.36169	237.66217
665.26221	378.82208
793.41986	326.07269
849.44684	255.73743
895.5293	911.7373
896.49261	1294.4996
897.39288	1433.0229
899.30206	1701.0363
901.16254	1137.0081
905.57758	319.60648
906.42413	317.99591
END IONS
BEGIN IONS
PEPMASS=972.48138
CHARGE=1+
TITLE=Label: A19, Spot_Id: 21074, Peak_List_Id: 19124, MSMS Job_Run_Id: 10234, Comment:
175.11	222.80589
356.17545	698.53839
373.19519	284.50958
427.20871	268.08551
444.21716	371.25369
529.15552	384.37817
600.21045	259.23538
645.22699	1127.5927
839.36755	920.16284
848.06335	309.40363
929.3941	315.36292
931.32916	292.89423
938.41187	235.44438
940.43164	1180.473
943.40161	205.90608
END IONS
BEGIN IONS
PEPMASS=1023.5341
CHARGE=1+
TITLE=Label: A19, Spot_Id: 21074, Peak_List_Id: 19116, MSMS Job_Run_Id: 10234, Comment:
286.17429	351.43945
303.20514	659.54193
360.09894	355.16394
385.24329	657.23425
402.26633	3840.1052
459.1543	200.019
493.15887	381.9567
514.25879	355.83414
518.21106	562.271
523.14014	386.72275
531.28619	7276.3525
541.26288	229.50281
594.18506	450.33566
622.18372	898.16595
628.28107	257.2049
629.27136	773.45898
646.2973	10868.18
744.30084	844.85919
761.33179	1132.4421
877.40265	3876.1831
879.26947	349.30118
886.84631	1195.1685
887.73938	552.76031
895.42639	31693.658
897.29498	3877.8091
903.78485	13639.08
905.63147	1084.5988
END IONS
BEGIN IONS
PEPMASS=1228.6096
CHARGE=1+
TITLE=Label: A19, Spot_Id: 21074, Peak_List_Id: 19121, MSMS Job_Run_Id: 10234, Comment:
365.22513	699.67261
464.28906	2123.9177
502.22989	317.88611
523.18884	317.6824
531.20758	220.73938
561.23181	378.30478
577.35883	1528.2661
607.30048	213.39948
624.30365	542.84955
630.25494	232.0433
652.21558	2243.7454
706.38837	1060.8475
737.31732	941.14258
748.27881	239.04117
748.61938	292.02335
751.30389	248.20129
765.30157	5558.4541
772.33081	506.43771
836.35956	659.34949
838.35797	300.44943
846.46436	542.29572
847.54846	363.82275
864.37683	4054.8154
866.38306	1455.4476
912.35162	368.56027
976.40753	436.50455
983.54492	302.4621
993.42719	234.09964
994.5249	1108.9358
1011.5421	736.64105
1012.3929	1032.4012
1025.1453	616.32739
1082.5157	220.9558
1166.5795	488.62326
1171.5856	302.58936
1179.5559	237.13655
1184.7197	262.16589
1188.4084	311.86487
1191.472	268.26181
1196.6581	216.1595
END IONS
BEGIN IONS
PEPMASS=1326.6521
CHARGE=1+
TITLE=Label: A19, Spot_Id: 21074, Peak_List_Id: 19125, MSMS Job_Run_Id: 10234, Comment:
922.4566	260.18451
939.44714	389.05734
1037.4967	949.92816
1152.6116	3317.5125
1153.5073	3480.834
1155.3768	609.67749
1163.9514	1343.0343
1164.8387	645.14398
1165.7129	411.05777
1170.6373	964.91632
1171.5331	890.89661
1180.7798	666.57971
1266.6862	430.34714
1267.5897	385.48798
1268.5704	445.31064
1271.2815	433.5253
1282.8053	791.06848
1283.6805	398.78607
1284.8091	748.86475
1285.6277	771.828
1287.3821	774.9657
1288.2794	502.95856
1292.8413	425.53201
END IONS
BEGIN IONS
PEPMASS=1468.6857
CHARGE=1+
TITLE=Label: A19, Spot_Id: 21074, Peak_List_Id: 19120, MSMS Job_Run_Id: 10234, Comment:
175.10999	331.70908
389.267	951.0863
760.37708	3369.4104
875.4021	2575.0173
990.44788	250.93054
1077.5009	224.3575
1190.5908	3294.1626
1192.4843	732.05945
1207.6908	697.48718
1288.5917	304.38947
1407.5216	237.73412
1410.5917	876.45917
1414.7775	254.22827
1425.7406	301.17007
1427.6689	282.42325
1428.537	499.33698
END IONS
BEGIN IONS
PEPMASS=1637.8011
CHARGE=1+
TITLE=Label: A19, Spot_Id: 21074, Peak_List_Id: 19118, MSMS Job_Run_Id: 10234, Comment:
431.26984	547.80212
432.31299	276.80661
561.35632	1067.9005
659.35883	513.19543
676.37024	1486.5956
745.39648	211.96117
758.41028	241.55461
761.30823	207.10011
763.39368	5079.3369
776.38043	484.50797
830.38794	234.91046
847.40411	282.08752
857.43292	226.54715
858.40039	238.63423
859.50891	482.53598
860.63983	269.32831
862.46075	1846.1581
875.43555	2053.064
946.38092	213.0802
959.5011	384.28531
962.46704	444.84271
976.49567	4224.3706
1057.444	274.57095
1077.562	379.51578
1091.5237	1978.6069
1188.5887	482.66577
1192.6035	2112.2373
1206.5836	747.61829
1259.8232	265.96951
1275.5494	309.93817
1284.5007	253.44936
1293.6876	833.76062
1320.736	824.29266
1375.7408	290.5127
1467.9182	993.16193
1468.7766	1186.4432
1479.8917	923.98853
1574.1646	3241.9824
1574.9193	2970.7883
1575.7825	2090.8762
1576.6792	758.93878
1577.9972	986.01044
1578.9218	1058.1768
1579.858	838.52618
1607.7693	813.41754
END IONS
BEGIN IONS
PEPMASS=1664.8374
CHARGE=1+
TITLE=Label: A19, Spot_Id: 21074, Peak_List_Id: 19119, MSMS Job_Run_Id: 10234, Comment:
431.30331	721.61145
659.39355	683.83252
774.4234	252.16808
1600.3018	296.09644
1601.9497	444.63028
1605.6827	247.33377
1607.6536	2312.1233
1610.7625	595.53229
1612.9976	617.46924
1621.8308	260.20621
1622.7211	622.35754
1637.7534	391.31519
1638.8566	326.17014
1643.8125	254.05122
END IONS
BEGIN IONS
PEPMASS=1709.8304
CHARGE=1+
TITLE=Label: A19, Spot_Id: 21074, Peak_List_Id: 19112, MSMS Job_Run_Id: 10234, Comment:
112.08134	1055.2411
175.13007	4122.2466
276.19562	1626.8259
360.29398	957.65869
389.289	12927.86
431.33984	14392.038
452.2308	652.31561
486.3125	549.67322
487.28809	1603.729
504.31866	2710.7659
520.28015	1315.4458
529.32385	754.22418
546.38721	1391.6902
565.28925	830.56665
605.36658	620.12408
615.34833	716.70203
632.37451	2813.2468
659.45648	12390.855
689.27795	1462.839
712.35858	1178.8038
742.41425	640.62701
743.41498	1110.6761
756.45178	645.26373
757.47754	643.65076
760.43085	44911.234
774.48438	3710.4885
802.36414	625.78589
857.44836	1533.2404
858.43152	1781.0557
871.46368	1545.5409
875.45123	39462.645
888.49622	1081.1571
889.50336	642.37805
950.44952	545.7533
972.4704	2128.2351
973.4635	1498.6915
990.48474	3823.7488
1001.5471	887.97394
1060.485	851.74634
1077.5266	4795.563
1087.4806	612.83771
1131.5994	710.84973
1148.5826	1041.2299
1172.6611	803.03735
1190.6285	50509.664
1200.5845	701.36694
1261.6193	1155.6918
1288.6763	2544.7351
1305.7086	3605.2629
1307.5844	992.44244
1321.6517	1205.3947
1421.6382	1022.5337
1621.7792	3583.5645
1623.6549	1866.387
1627.6364	2774.1257
1649.6886	1421.546
1666.3234	2791.8203
1668.8495	3578.397
1670.6895	2507.6545
1672.5238	1147.7572
END IONS
BEGIN IONS
PEPMASS=1728.762
CHARGE=1+
TITLE=Label: A19, Spot_Id: 21074, Peak_List_Id: 19122, MSMS Job_Run_Id: 10234, Comment:
431.27921	2845.3782
659.38788	3078.2781
760.513	237.87303
774.42535	1180.9884
871.43927	240.63019
889.43353	268.89648
897.48889	401.96991
1001.5233	224.14717
1547.8724	1299.1057
1549.7487	654.89038
1553.7389	1036.3156
1575.667	843.05273
1623.8071	863.66089
1628.7119	625.61963
1638.0837	2372.928
1638.896	2668.6201
1640.6831	1753.5448
1643.7847	938.41681
1644.6858	1967.2681
1665.2067	20443.922
1665.9814	18124.844
1666.8151	16849.215
1667.7085	8790.3008
1669.0114	9003.4961
1669.9478	6546.2007
1670.8707	8792.2949
1678.6672	770.54993
1687.6688	1151.1221
1691.7415	985.54572
1701.9688	605.22589
END IONS
BEGIN IONS
PEPMASS=1883.007
CHARGE=1+
TITLE=Label: A19, Spot_Id: 21074, Peak_List_Id: 19113, MSMS Job_Run_Id: 10234, Comment:
112.08288	688.03265
175.12837	4984.355
283.17883	706.46722
288.24579	753.42981
359.29401	827.16095
370.2207	761.36462
416.3204	1623.7125
429.28625	845.3255
548.36005	545.53558
563.38538	2056.4011
576.36255	640.48883
598.35083	2618.4741
710.46106	50043.895
717.42212	587.41162
745.40765	1203.4109
807.47742	576.86542
808.45624	2690.9265
825.48175	4203.7153
858.49945	624.89978
864.47076	673.09027
866.59167	547.45929
892.46552	861.94611
938.56488	2160.3604
945.53198	639.40637
1007.5556	747.76898
1020.5087	958.89252
1025.5931	3183.582
1133.6306	923.30811
1153.6287	1902.2717
1210.6925	1015.5799
1220.6614	1096.606
1265.7224	728.41412
1273.6898	533.93689
1290.7198	6325.082
1307.7416	10082.178
1437.7883	898.7334
1454.8717	4116.9453
1456.7482	1486.9133
1511.91	968.83514
1514.7946	572.89355
1537.9569	819.22864
1555.999	27554.438
1556.8883	35046.734
1558.7858	7397.896
1566.9771	645.08905
1576.7029	11704.696
1577.3669	26331.035
1654.0597	1605.1748
1654.9552	772.61115
1671.1379	1555.879
1671.9694	857.07892
1672.8275	1518.9357
1685.8621	903.28015
1839.5897	4079.5725
1840.2688	1315.731
1841.1683	871.80963
1842.0468	1560.0837
1842.9354	4268.0195
1844.8129	2078.3662
1855.9849	1673.178
END IONS
BEGIN IONS
PEPMASS=2075.1948
CHARGE=1+
TITLE=Label: A19, Spot_Id: 21074, Peak_List_Id: 19114, MSMS Job_Run_Id: 10234, Comment:
112.08169	270.94479
175.12865	2465.7051
197.14481	319.55853
211.14568	289.78302
288.23972	362.54962
310.25577	1110.8925
381.3476	373.57968
409.34454	1511.0475
480.41635	306.80917
481.38177	1368.4926
498.40305	3199.3706
508.43213	825.23053
552.42761	598.45056
569.44275	1970.4089
609.44849	478.60739
732.50696	1796.1417
845.59442	2483.0232
895.54443	956.66223
928.6275	506.246
946.63831	1808.2876
999.56689	519.93268
1033.668	2448.1206
1042.5995	614.90179
1070.5743	313.4075
1129.6273	368.33713
1136.7163	301.69049
1180.7312	34796.441
1190.7361	368.38141
1196.9869	387.51248
1212.8163	324.48843
1221.0143	349.50946
1230.6769	429.94019
1260.7455	330.43329
1277.7386	1310.3658
1278.7295	1440.7715
1295.767	8063.9199
1305.7621	319.15756
1343.8328	679.10913
1391.7528	361.29733
1392.8011	2608.939
1409.8337	976.93549
1410.8069	778.06
1418.1599	355.53613
1466.8373	3046.6921
1497.9197	369.6434
1506.896	284.33981
1528.788	296.53156
1554.5872	285.61176
1567.921	1724.1622
1576.8716	405.43921
1577.9797	282.30051
1578.8636	486.41583
1601.2024	378.26013
1641.7058	370.02539
1667.0035	584.35315
1668.889	453.01199
1672.7573	274.58411
2032.5336	13633.309
2035.1412	2921.2615
2036.0106	5191.3555
END IONS
