# Supplementary material for: Comparative proteomic analysis of a membrane-enriched fraction from flag leaves reveals responses to chemical hybridization agent SQ-1 in wheat
Source: Front Plant Sci. 2015 Aug 26;6:669. doi: 10.3389/fpls.2015.00669 (PMC4549638; doi:10.3389/fpls.2015.00669)
Supplement: Supplementary file 9 [file Data_Sheet_1.ZIP › Supplementary MS_MS data/spot 17.txt]

COM=Project: wsp, Spot Set: wsp\SQL2013-1-15, Label: A20, Spot Id: 21075, Peak List Id: 18758, MS Job Run Id: 10233
805.46991	6534.8999
842.52948	58096.508
857.39459	24348.742
864.42694	5758.6812
870.55811	30955.367
895.50208	13097.376
925.48468	10231.995
940.49023	35764.953
969.63531	11312.079
972.48212	6658.1626
999.60815	451076.59
1020.5327	11943.414
1021.5494	7945.8271
1023.5379	9864.0801
1027.6299	29985.699
1038.5565	8647.4277
1045.5826	6204.3423
1068.5399	137027.72
1084.5215	69804.063
1118.5372	24209.137
1132.5537	34512.422
1156.5688	5952.0337
1205.6326	19648.211
1217.6779	6220.2808
1228.6091	5301.4761
1253.6294	88514.141
1269.6083	43784.938
1279.6476	4712.5708
1326.6544	5202.1309
1365.632	5770.9707
1373.6974	57451.691
1399.7245	4973.3413
1429.6998	39179.84
1457.7301	13388.5
1487.7075	31945.949
1515.7805	54997.496
1534.8032	13576.778
1552.7861	73684.75
1574.7864	12642.329
1578.8026	11011.383
1582.7899	10428.944
1586.859	28963.801
1590.8923	14716.537
1630.7515	31378.709
1646.9169	88804.281
1688.67	10615.534
1694.916	154543.23
1709.8303	43655.207
1710.8617	36855.785
1712.8601	10053.309
1742.9777	14544.014
1747.9164	92793.594
1775.9341	13559.18
1786.9023	97569.281
1808.906	12852.483
1812.9069	3093.1238
1814.923	5330.6235
1824.8853	3963.541
1857.0043	7645.897
1882.9968	15261.016
1954.0717	12977.764
1976.0785	4727.1802
2023.9866	7496.1538
2067.1062	40215.168
2070.0024	8403.7715
2075.1946	26992.902
2083.0078	3824.2212
2114.9751	138834.48
2130.9536	33440.207
2140.9832	3200.3306
2143.0029	8389.9443
2146.9719	3964.5291
2197.1511	3136.6636
2211.1096	4483.8296
2225.1335	3208.7446
3151.71	6162.4517
3456.8379	3208.4368
3473.8511	6348.1035
3474.7678	70020.234
3502.7834	3071.4143
BEGIN IONS
PEPMASS=999.60815
CHARGE=1+
TITLE=Label: A20, Spot_Id: 21075, Peak_List_Id: 19127, MSMS Job_Run_Id: 10234, Comment:
86.080345	1026.6318
112.07037	432.0235
129.10213	256.53778
157.09682	266.30399
158.08514	228.83569
175.10835	5731.7598
187.06783	387.10306
199.17548	222.01143
227.16475	337.34366
271.16473	1654.9176
288.19003	1216.7814
300.14471	5691.5435
357.16464	464.88583
368.21329	306.35571
373.12595	259.75577
384.23248	1811.0311
385.24158	852.7265
387.37415	330.7641
401.2648	4583.6416
413.21832	2854.1138
470.2326	1022.9462
486.18341	1855.0162
513.26971	604.13666
526.29749	539.4707
530.29395	783.81525
570.27997	2136.5811
571.26611	1379.0214
573.34753	608.53864
581.23718	686.2489
587.3103	1564.6028
599.25543	7731.7012
667.32843	482.89929
668.4007	307.11871
683.35767	1452.3691
684.3573	895.30499
686.32495	299.15787
700.39355	1801.9379
712.34387	2630.927
796.44141	800.63562
813.51697	11892.006
825.00433	2898.3699
825.5705	804.53571
955.67273	432.202
956.55109	421.38727
957.67859	986.90051
958.47394	1104.7155
960.30164	642.55981
961.18585	570.09015
964.67255	759.2193
965.57538	925.58282
967.72583	246.9256
971.55554	525.92169
END IONS
BEGIN IONS
PEPMASS=1068.5399
CHARGE=1+
TITLE=Label: A20, Spot_Id: 21075, Peak_List_Id: 19130, MSMS Job_Run_Id: 10234, Comment:
175.10867	1463.5339
246.1534	339.5466
376.17532	512.24548
393.2142	601.46161
405.12173	346.17874
458.17358	254.6562
475.24414	306.19086
488.18027	281.04471
492.26434	353.86609
506.16165	629.84045
559.18042	831.95813
560.52332	226.99062
563.2854	710.43842
577.18829	2162.2747
647.28577	210.46034
658.23639	292.63541
664.32928	11549.441
676.24756	1324.4825
761.39349	486.67593
762.31787	282.02005
779.35657	611.94775
1005.4645	498.96982
1024.5864	964.8847
1025.4497	752.96045
1027.3435	1480.0291
1029.2487	403.58621
1038.5742	703.80786
1040.4255	712.51154
END IONS
BEGIN IONS
PEPMASS=1084.5215
CHARGE=1+
TITLE=Label: A20, Spot_Id: 21075, Peak_List_Id: 19137, MSMS Job_Run_Id: 10234, Comment:
175.11572	358.5925
563.29596	210.14824
593.16705	378.23318
647.30359	239.5788
664.33093	3000.5508
692.26324	333.99963
993.55249	1505.3047
994.45221	762.26526
999.48578	1391.2356
1020.6052	36784.859
1021.4795	30252.211
1023.3505	1112.4171
1024.6566	25762.717
1027.5613	575.11072
END IONS
BEGIN IONS
PEPMASS=1253.6294
CHARGE=1+
TITLE=Label: A20, Spot_Id: 21075, Peak_List_Id: 19134, MSMS Job_Run_Id: 10234, Comment:
175.11774	572.42682
258.10263	218.50652
375.24033	2339.3232
389.12903	317.99542
488.18842	339.30759
490.25867	318.0961
603.21051	697.39148
665.23926	215.09422
720.32257	391.41168
764.36487	206.80562
960.3938	1200.1766
977.43201	908.33636
1123.5167	363.86996
1162.7161	646.11334
1163.5691	324.43979
1168.5367	642.604
1189.6719	264.81873
1191.4728	494.08585
1194.6232	432.28168
1212.4918	209.20924
1217.7206	342.99506
1218.5808	339.5332
1223.7919	236.2363
END IONS
BEGIN IONS
PEPMASS=1269.6083
CHARGE=1+
TITLE=Label: A20, Spot_Id: 21075, Peak_List_Id: 19140, MSMS Job_Run_Id: 10234, Comment:
375.24396	568.54596
976.42474	434.83194
1120.5814	804.51624
1162.7064	507.27179
1164.5621	279.28973
1178.7753	559.90759
1184.5193	480.56378
1205.7621	17976.039
1206.6174	19743.832
1208.4716	2594.0242
1209.765	12837.816
1211.6708	4091.5701
1218.453	310.22055
END IONS
BEGIN IONS
PEPMASS=1373.6974
CHARGE=1+
TITLE=Label: A20, Spot_Id: 21075, Peak_List_Id: 19138, MSMS Job_Run_Id: 10234, Comment:
304.17923	1127.806
419.18896	262.00052
790.33185	203.33557
877.36731	1149.9476
1070.5109	1272.4117
1157.5632	467.13638
1174.595	321.50998
1175.468	226.76915
1199.614	624.19421
1331.6307	300.8779
1333.3947	203.76062
END IONS
BEGIN IONS
PEPMASS=1515.7805
CHARGE=1+
TITLE=Label: A20, Spot_Id: 21075, Peak_List_Id: 19139, MSMS Job_Run_Id: 10234, Comment:
1474.6705	491.87848
END IONS
BEGIN IONS
PEPMASS=1552.7861
CHARGE=1+
TITLE=Label: A20, Spot_Id: 21075, Peak_List_Id: 19135, MSMS Job_Run_Id: 10234, Comment:
235.13518	242.48569
469.24463	298.47324
511.30652	334.22662
529.29114	620.50671
544.30023	200.05563
600.35272	373.14285
610.34351	290.94565
616.30829	419.97363
628.33887	1282.8577
691.35822	1365.5586
725.40973	491.09064
751.35254	208.50732
779.34387	987.90985
797.36182	277.21182
828.38257	878.57922
834.4278	282.38062
835.4668	220.37215
836.53418	238.34746
844.56177	243.70517
862.45319	2671.2153
907.44202	846.71289
925.45172	58749.785
981.49561	1215.5784
983.54395	841.14954
991.51581	320.90494
1009.5117	5262.4766
1024.5248	4302.8496
1041.0994	300.88913
1095.5771	238.32669
1096.5566	2838.4548
1112.4899	298.59882
1135.6238	331.42831
1152.6039	1606.5239
1226.7948	348.46091
1227.6566	421.4682
1243.6904	2361.1152
1245.5426	630.73425
1253.7078	1481.0492
1255.5618	579.55835
1406.8881	1270.4049
1407.7314	1474.1333
1416.3745	1408.7068
1418.2698	462.08282
1423.9742	574.95166
1424.8424	1267.3157
1426.6512	355.15771
1433.1417	1423.1989
END IONS
BEGIN IONS
PEPMASS=1646.9169
CHARGE=1+
TITLE=Label: A20, Spot_Id: 21075, Peak_List_Id: 19133, MSMS Job_Run_Id: 10234, Comment:
655.31061	287.00348
671.33636	944.83624
800.35461	409.54041
871.41412	682.26544
893.5694	440.08551
992.60773	630.12378
1018.4667	475.68256
1113.5594	639.47491
1131.5215	211.11079
1200.6279	611.84979
1202.5912	244.8943
1386.797	518.89606
1532.0591	469.33636
1539.5092	487.18649
1583.1006	4561.2437
1583.9635	2785.8667
1584.8132	2525.4026
1585.7148	991.11383
1586.9956	2179.5811
1588.8235	901.59766
1589.724	1609.3529
1604.7374	510.42429
1606.6156	475.64154
END IONS
BEGIN IONS
PEPMASS=1694.916
CHARGE=1+
TITLE=Label: A20, Spot_Id: 21075, Peak_List_Id: 19128, MSMS Job_Run_Id: 10234, Comment:
112.08431	251.39597
175.1282	2475.083
288.24646	370.58151
328.22134	392.27487
346.22055	414.36609
376.15192	1421.3679
418.29172	295.98868
431.27869	270.28003
435.31345	580.3382
459.31046	688.49347
475.23206	2185.647
505.27679	313.50739
548.39703	651.6839
558.38202	253.88582
574.3017	1759.3016
578.39575	293.13937
604.26642	382.88934
606.37292	718.39685
677.5108	367.85104
687.43213	260.60077
695.45245	1116.5968
703.33368	3415.7351
719.42822	502.3331
796.50482	251.47853
802.39166	1306.1033
804.4353	241.80078
826.61713	201.25459
851.53241	301.68216
876.53339	3041.3293
893.54938	4364.4746
919.42706	205.1218
975.60144	671.63818
992.61395	10037.449
1048.5439	212.5405
1121.64	912.60498
1129.605	294.10629
1204.6642	210.1505
1216.886	216.21446
1220.7556	1182.7837
1255.5638	296.53574
1319.8395	2961.5664
1321.734	923.29895
1580.1578	4278.1128
1581.016	3012.1575
1581.9039	3982.335
1587.481	4416.644
1589.3812	1827.8186
1640.6519	3233.4304
1644.931	1883.881
1646.8507	3547.8525
1651.291	1723.9537
1652.9718	2283.3906
1655.6729	1603.9656
END IONS
BEGIN IONS
PEPMASS=1709.8303
CHARGE=1+
TITLE=Label: A20, Spot_Id: 21075, Peak_List_Id: 19141, MSMS Job_Run_Id: 10234, Comment:
175.12836	500.26624
389.28857	656.78674
431.35657	572.8324
659.47797	544.22253
719.37537	388.87585
760.43591	2110.5059
818.36584	201.93811
875.45587	1926.8501
876.48193	496.55737
891.56433	277.88321
893.57495	548.86432
992.61908	1279.9154
1077.4468	267.5332
1190.5996	2303.7644
1288.7157	295.61664
1319.8387	474.52802
1430.9095	430.23575
1560.9698	1008.7274
1575.9326	893.03815
1577.7482	826.73254
1596.9272	883.77179
1603.4233	797.65509
1647.1337	27932.559
1647.9772	21346.748
1648.871	20968.916
1651.0975	15474.213
1652.9828	8359.25
1655.8258	1013.46
1664.7871	1140.604
1666.823	328.92004
1668.0282	721.54279
1670.729	601.02374
END IONS
BEGIN IONS
PEPMASS=1747.9164
CHARGE=1+
TITLE=Label: A20, Spot_Id: 21075, Peak_List_Id: 19132, MSMS Job_Run_Id: 10234, Comment:
175.12961	816.30872
380.20627	277.54846
398.1969	359.36731
432.27145	287.16312
497.29993	535.21509
511.3038	226.69809
545.375	403.73401
610.39221	436.99945
646.41571	475.15173
693.38043	312.36182
711.41406	253.6076
742.43805	202.20128
759.46912	471.24017
858.55804	379.91791
890.42792	593.14886
986.55457	239.84706
989.5033	845.29694
999.6485	232.78888
1043.6259	18471.08
1049.0867	223.02144
1102.6082	247.13713
1140.6923	253.21021
1141.6329	382.49942
1158.6868	477.05121
1168.6371	286.40872
1204.715	239.92357
1238.7262	478.24774
1255.7211	1407.2371
1368.7942	2776.2415
1686.8662	663.13184
1688.7689	1207.9757
1692.9149	780.6413
1694.9688	973.38293
1704.2618	617.7746
1705.0067	618.45966
1705.8933	719.5127
1707.7352	1612.26
1710.8499	1442.125
1712.7502	571.91595
1719.0723	404.56387
END IONS
BEGIN IONS
PEPMASS=1786.9023
CHARGE=1+
TITLE=Label: A20, Spot_Id: 21075, Peak_List_Id: 19131, MSMS Job_Run_Id: 10234, Comment:
110.05769	216.37958
327.22958	373.21707
426.31528	311.80371
535.37836	332.24707
537.6402	244.82475
546.37109	553.35443
563.36029	1043.7086
622.37506	245.33492
650.39587	1333.2231
661.38446	533.85773
703.42639	355.46921
721.42786	1154.2722
781.43585	247.5658
808.45416	1735.996
816.3374	664.69733
850.47192	3563.2251
903.46906	338.34033
915.38495	234.64745
919.45142	239.25562
937.4848	3194.6655
951.50879	362.1911
974.41571	339.11453
979.51068	5387.5933
990.64172	257.71732
1066.5244	4055.6628
1087.5526	504.99283
1098.6179	777.01715
1126.5693	4078.1389
1137.5707	6644.8237
1143.5302	820.17834
1206.5551	573.45502
1207.616	375.40753
1223.6713	682.90747
1224.6101	12443.196
1241.6227	14617.263
1326.6757	683.72437
1328.703	2818.3186
1330.5989	1192.6222
1343.6761	814.91785
1361.7078	11550.474
1364.5898	874.72064
1373.606	751.7251
1382.8464	1741.1226
1399.7659	4540.6904
1401.6256	1193.4429
1407.4803	967.53748
1460.8677	2114.8765
1461.7507	2187.6226
1512.957	4640.1377
1513.8287	2351.5593
1514.7112	3186.939
1530.6783	2091.5903
1589.8673	1643.4243
1641.1348	4230.9434
1641.9558	2187.3875
1642.8287	4221.29
1650.5317	3964.1133
1660.8573	1589.3949
1667.2985	1318.2933
1747.8345	1549.8317
END IONS
BEGIN IONS
PEPMASS=2114.9751
CHARGE=1+
TITLE=Label: A20, Spot_Id: 21075, Peak_List_Id: 19129, MSMS Job_Run_Id: 10234, Comment:
112.08741	256.39178
175.1366	1246.1857
276.21991	331.04419
347.26993	1707.9259
476.33224	588.15076
533.30096	274.09583
563.36719	2705.1777
589.37042	268.0033
648.34253	630.60712
674.41095	288.94986
692.42285	11384.115
702.41974	256.1976
789.43097	677.71436
790.43689	736.9765
791.43707	256.54193
795.41809	862.81946
807.44415	1223.4021
864.46478	1616.2678
880.51288	318.94348
890.45599	525.86633
908.47943	1318.6761
978.50745	483.61087
995.50848	1863.6208
1003.5297	349.61206
1021.5352	1100.896
1023.6472	249.20833
1028.9796	324.11435
1077.5298	293.12347
1094.5597	1453.2151
1120.6244	798.6795
1190.6628	329.94083
1207.65	1498.9545
1320.7175	1789.6681
1449.8262	356.4295
1467.8369	29419.326
1482.6266	310.93329
1565.8688	1197.6672
1567.7915	296.67838
1582.9191	1901.2762
1671.7561	252.05185
1682.0206	10440.162
1683.8892	5208.1152
1686.7197	448.82852
1704.197	491.3125
1707.9812	2167.5627
1710.0923	372.36395
1779.9529	984.61603
1781.8467	305.15289
1854.2037	511.4136
1855.0385	716.76007
2025.1631	2615.0173
2026.0402	1318.8977
2067.0986	8784.2734
2069.0034	3328.4531
2071.6702	5050.9043
2072.5015	1414.3042
2073.2141	1625.3916
2075.0005	1604.8657
2075.8694	2234.8174
2077.7625	1521.4965
END IONS
BEGIN IONS
PEPMASS=3474.7678
CHARGE=1+
TITLE=Label: A20, Spot_Id: 21075, Peak_List_Id: 19136, MSMS Job_Run_Id: 10234, Comment:
895.70734	751.57776
966.77631	787.32385
1103.8688	4798.4043
1199.9414	380.04517
1200.8796	1502.3682
1217.9131	19487.164
1314.9052	796.65326
1315.931	644.17078
1332.9716	1103.7585
1389.9916	869.06903
1553.0266	1200.5216
1716.0811	1134.3464
1829.2024	1343.2842
1910.3461	977.52649
1911.3004	611.9906
1928.2743	18382.271
1938.2173	375.30185
2009.406	421.95618
2025.3041	1054.7797
2026.2607	1093.2509
2043.3256	1640.8595
2100.3433	1807.2473
2171.3865	1286.3025
2284.4817	1553.4375
2394.6189	2066.9941
2396.5618	472.311
2402.1201	286.23462
2412.5767	19296.082
2416.4534	1704.5133
2510.6228	909.46027
2512.5286	435.3129
2529.4761	311.89182
2624.676	1064.1937
2681.762	1241.6393
2710.5625	316.66818
2794.8105	294.99512
2852.8691	3502.8223
2854.7048	1149.7953
2891.6675	1865.0104
2982.1099	758.51538
2982.9509	427.98587
2984.4028	542.80853
3014.1287	609.72974
3094.906	304.59744
3110.9529	749.40936
3111.8423	345.57712
3113.1021	467.50146
3135.0195	388.91669
3135.9187	395.12546
3320.1558	625.38495
3329.2437	533.97937
3416.9285	1150.653
3419.1077	1613.3679
3422.7749	682.90039
3430.896	533.69226
3436.8962	585.31128
3440.4727	515.78528
3443.6938	2591.3665
3448.542	483.4205
3450.842	570.6347
END IONS
