# Supplementary material for: Comparative proteomic analysis of a membrane-enriched fraction from flag leaves reveals responses to chemical hybridization agent SQ-1 in wheat
Source: Front Plant Sci. 2015 Aug 26;6:669. doi: 10.3389/fpls.2015.00669 (PMC4549638; doi:10.3389/fpls.2015.00669)
Supplement: Supplementary file 9 [file Data_Sheet_1.ZIP › Supplementary MS_MS data/spot 18.txt]

COM=Project: wsp, Spot Set: wsp\SQL2013-1-15, Label: A22, Spot Id: 21077, Peak List Id: 18760, MS Job Run Id: 10233
842.53229	10278.243
850.44122	5562.6196
870.5639	5381.1899
903.46942	8321.0684
925.54944	4220.5552
930.47595	12239.875
950.578	51869.766
972.5777	4908.2573
1034.5581	5625.1479
1040.5847	8555.0459
1055.5793	5851.3799
1080.5646	4410.8555
1106.5729	8338.0205
1122.6259	104562.85
1156.615	4471.4873
1192.6654	8444.7686
1218.7196	14759.768
1219.7179	50746.77
1235.6837	6395.1914
1236.6935	790724.63
1247.6954	5694.6934
1248.6884	7739.9663
1258.6681	7022.3325
1262.7004	50074.367
1264.7102	15727.965
1328.6674	20985.242
1360.7563	10618.81
1429.708	8179.5693
1444.7286	15590.879
1456.7595	17732.727
1544.829	11223.809
1562.7985	521757.66
1574.7943	6038.4932
1582.826	78849.547
1584.8164	13094.133
1586.8181	15758.987
1588.8121	47861.723
1594.8206	14407.949
1610.8562	69338.891
1622.856	14233.996
1644.9327	26438.92
1716.9364	21249.488
1742.9714	28910.91
1758.9556	16247.497
1760.9358	1194278.9
1767.9526	14482.774
1775.9191	17993.256
1786.9323	202707.2
1788.9425	59602
1814.9459	14101.204
2029.042	4627.3252
2107.1624	9851.7656
2169.0398	51050.531
2191.0393	11924.707
2236.3606	11234.193
2252.1838	21535.543
2262.3313	91347.688
2263.2842	142943.11
2278.283	10712.664
2280.2939	881169.06
2281.8779	20490.117
2292.2791	12378.829
2294.2144	197795.56
2306.2839	41027.094
2322.218	19219.443
2416.2898	14036.823
2434.2268	272859.84
2435.844	4512.6743
2456.2114	6902.4014
2460.238	27330.914
2462.2505	28535.492
2590.3606	45491.699
2612.3469	11900.189
2628.3423	5686.7642
2785.4475	4747.5723
2886.5913	12013.444
2903.4934	4724.46
2904.5181	194992.23
2930.519	15926.09
2934.5266	4696.7983
BEGIN IONS
PEPMASS=950.578
CHARGE=1+
TITLE=Label: A22, Spot_Id: 21077, Peak_List_Id: 19169, MSMS Job_Run_Id: 10234, Comment:
197.12973	216.36491
344.17889	298.45215
347.22247	1035.422
358.21066	269.57919
429.27347	288.90857
457.25562	1217.005
494.26801	3258.9392
505.24112	516.45746
576.3028	617.75256
588.26489	202.24982
604.29425	1834.2538
606.28827	308.30215
607.32037	2145.6487
687.328	1329.4429
705.34338	2929.6116
754.40192	584.31116
776.43457	638.01428
786.45319	1371.5934
787.47577	539.47852
804.44989	1023.4663
813.7923	895.00995
824.25439	557.48566
851.49115	3144.3398
857.96722	966.18054
925.42371	279.26941
END IONS
BEGIN IONS
PEPMASS=1122.6259
CHARGE=1+
TITLE=Label: A22, Spot_Id: 21077, Peak_List_Id: 19166, MSMS Job_Run_Id: 10234, Comment:
175.11852	759.57385
338.18173	227.8997
361.19864	280.43637
389.1731	464.94513
474.25937	645.33185
476.39899	242.09799
484.23737	277.97076
502.24924	2118.2097
505.22089	3601.6055
514.29651	261.1723
522.2439	1985.0897
573.34125	457.8804
601.29486	1016.3645
604.26392	456.53558
621.28687	650.36084
734.36603	348.16849
978.49823	347.1084
1081.411	225.392
1092.728	549.90076
1093.5707	1109.4637
1095.4379	284.14322
END IONS
BEGIN IONS
PEPMASS=1219.7179
CHARGE=1+
TITLE=Label: A22, Spot_Id: 21077, Peak_List_Id: 19171, MSMS Job_Run_Id: 10234, Comment:
616.28601	203.40936
1091.5575	259.75565
1092.4464	276.35941
1197.5679	212.50909
END IONS
BEGIN IONS
PEPMASS=1236.6935
CHARGE=1+
TITLE=Label: A22, Spot_Id: 21077, Peak_List_Id: 19159, MSMS Job_Run_Id: 10234, Comment:
112.08154	225.4825
225.18344	378.59592
234.14073	207.69835
242.19713	201.18994
253.18602	207.2319
270.21005	444.95978
327.22906	210.6133
344.22308	261.13474
345.20261	352.27753
354.20743	348.51727
362.22238	1346.3691
371.26511	649.07928
475.29004	1385.7751
490.32486	629.2594
518.30853	2161.2046
535.33875	2433.7141
536.32764	2010.1897
561.34039	763.12158
589.30939	350.20508
604.32031	1424.2415
616.30347	2598.5459
633.32556	48981.965
651.32135	367.69409
703.29346	430.68198
717.34827	825.36737
719.34674	1528.3036
734.36261	1175.5717
736.44775	585.03516
745.33228	3673.9661
751.4151	410.95514
762.3606	11215.037
830.44305	1762.6483
847.44714	1189.1577
858.40302	1387.3888
866.39941	912.75653
875.45129	3233.5142
958.47327	1047.9203
967.47717	1233.421
975.54346	960.28375
977.45563	542.09619
986.49506	2667.0442
1003.5429	3651.0313
1090.6628	5224.2695
1100.11	4247.0029
1108.6573	50293.414
1109.5537	43791.012
1111.4543	3917.2412
1117.0148	40634.109
1118.9087	6929.8125
1192.8406	6374.9585
1193.6682	6504.1431
1195.5377	7177.8774
1197.3973	3331.9006
END IONS
BEGIN IONS
PEPMASS=1562.7985
CHARGE=1+
TITLE=Label: A22, Spot_Id: 21077, Peak_List_Id: 19160, MSMS Job_Run_Id: 10234, Comment:
112.07576	607.1806
129.10106	335.62354
175.12337	1230.6781
232.1543	201.17351
289.18115	513.60181
301.17224	219.29607
360.21414	227.77515
415.25983	204.53319
440.24966	2611.7813
457.2785	4616.7427
464.23648	201.89229
523.30353	255.62866
553.33038	1262.6544
570.35712	1882.3917
599.34521	210.42873
622.26031	241.75035
624.36084	295.50027
638.25671	345.82727
641.39697	2625.9182
740.44269	1854.598
750.39044	309.15955
752.33374	294.24017
795.40607	400.00851
805.3208	428.74472
806.2973	1889.8031
811.48438	8824.6777
821.38751	249.41339
823.31854	2540.3633
830.40698	291.22534
849.34753	272.68958
894.38641	847.33032
904.41443	766.84814
905.35315	540.65491
908.48505	2577.6377
922.38483	1496.8298
924.53729	515.46967
925.51892	42418.016
993.4281	2348.6221
1007.4781	550.67285
1022.5613	1640.45
1040.5587	2390.1331
1066.5741	316.54803
1088.5354	279.54752
1089.5541	628.12073
1094.9149	220.28293
1104.5448	537.72888
1106.5494	1490.7002
1203.6456	993.2063
1224.5472	301.48358
1260.7139	1719.3346
1262.5684	408.97729
1519.0673	2885.7427
1519.8688	2389.166
1521.6802	3551.8694
1523.5402	2056.1123
END IONS
BEGIN IONS
PEPMASS=1582.826
CHARGE=1+
TITLE=Label: A22, Spot_Id: 21077, Peak_List_Id: 19167, MSMS Job_Run_Id: 10234, Comment:
175.14017	516.08801
418.39673	337.30151
440.33698	440.75952
457.38245	531.49988
505.29016	282.80078
522.30829	1037.2157
570.51196	274.91754
621.37933	500.85046
734.46796	330.2854
811.60657	685.3371
845.36243	521.90485
849.46387	453.1651
908.60284	274.6116
925.58917	3168.2769
930.52582	251.46165
934.51056	491.34262
947.52667	439.22964
962.52393	937.32526
978.55322	490.9249
1035.5725	651.08649
1061.546	894.33514
1122.6825	311.64963
1356.8635	763.0127
1357.7631	600.04309
1358.6444	356.74765
1371.5165	571.97656
1428.6614	2008.7378
1438.8917	1062.194
1540.6971	873.30133
1543.5764	1087.3054
1554.8615	725.36646
1562.7295	17834.125
END IONS
BEGIN IONS
PEPMASS=1610.8562
CHARGE=1+
TITLE=Label: A22, Spot_Id: 21077, Peak_List_Id: 19168, MSMS Job_Run_Id: 10234, Comment:
522.29382	737.33881
621.3576	215.41724
877.42426	422.76422
925.64844	244.65981
962.50305	430.91602
978.55109	416.05984
990.47748	296.39417
1035.5621	521.85675
1089.5562	565.48749
1122.6521	252.84572
1269.6722	336.15073
1562.7854	5826.791
1565.6853	809.237
1570.6957	563.55151
1581.1171	478.90576
1581.9852	285.25369
1582.8059	2278.7693
1585.6831	827.4361
1588.6995	1280.9491
END IONS
BEGIN IONS
PEPMASS=1760.9358
CHARGE=1+
TITLE=Label: A22, Spot_Id: 21077, Peak_List_Id: 19157, MSMS Job_Run_Id: 10234, Comment:
112.08437	2065.7629
129.1176	1244.9701
175.12877	8909.4346
329.21695	1313.5906
361.21924	1353.9757
401.2146	2181.8677
428.2692	1330.8364
498.27805	16850.906
515.3125	16926.174
520.28253	1212.5748
564.28491	2444.6792
593.29181	1285.3451
607.31561	1024.3514
611.37225	5136.0459
628.39386	8062.2651
635.31915	5972.5142
678.36804	1518.0735
680.55603	1098.3917
688.35443	1197.5962
706.35797	13907.719
739.42383	2818.9502
756.45459	7619.1621
777.43549	1046.2233
779.60516	1062.1029
805.42413	9487.9736
855.51447	7523.1152
888.45404	8000.896
895.76941	1939.8472
906.4812	8294.9297
939.55377	1118.0704
956.56451	8247.292
987.53662	4930.1616
1005.5374	1855.5981
1055.6418	5931.813
1126.6851	7264.8076
1133.6052	2545.6558
1197.7329	9137.6563
1246.7003	3787.6611
1316.7653	1909.7727
1360.8519	122887.02
1362.7419	41114.813
1380.2772	1068.3173
1382.9508	5320.1704
1383.4175	4043.8291
1385.434	7707.9795
1457.9498	1081.556
1458.9111	5224.085
1460.7374	3119.5466
1475.9871	5627.8213
1477.8066	2471.4902
1494.322	1476.8783
1646.2388	51642.758
1647.0811	29823.119
1647.9662	44884.266
1649.8055	4997.8208
1653.5381	54928.066
1655.4185	26847.881
1718.1917	32037.211
1719.9419	11669.7
1721.7605	8793.6182
END IONS
BEGIN IONS
PEPMASS=1786.9323
CHARGE=1+
TITLE=Label: A22, Spot_Id: 21077, Peak_List_Id: 19162, MSMS Job_Run_Id: 10234, Comment:
112.07897	513.23389
175.12816	2584.1204
427.23798	1249.6257
498.28323	3137.7371
515.31451	2880.4272
526.35944	1965.1985
543.38611	1707.8354
590.29651	1394.9504
611.3634	1254.3774
628.39276	1536.804
639.44043	815.32129
656.4635	591.4613
661.33435	2966.4553
666.58307	446.10599
706.41278	1075.3401
732.36841	3172.3464
739.41943	765.20294
756.45258	1217.1396
805.45453	780.85852
831.41663	1262.8784
855.49451	1485.5828
883.55975	735.69788
888.47717	693.46667
906.47491	573.59961
914.47479	1065.2369
932.46857	1289.3159
956.53436	1658.3644
984.60144	674.896
1013.5209	1227.9475
1055.6069	1062.2899
1126.653	1412.1096
1154.6793	697.8349
1197.6974	1476.694
1225.6884	817.54462
1272.6932	713.66791
1360.7836	25395.9
1363.6829	2029.8745
1388.7322	12385.965
1457.769	662.53082
1458.8317	457.18149
1459.7288	498.01892
1475.8617	1120.1953
1477.6715	470.3287
1485.6025	617.41541
1503.7823	655.14819
1646.1069	11345.06
1646.9655	14197.039
1648.781	4921.3735
1655.2008	14066.384
1658.0781	1357.0359
1673.917	9606.2207
1675.8132	3580.7256
1680.4097	1822.9532
1681.3997	5657.9404
1744.0935	2696.3765
1744.988	2103.9834
1745.8857	5490.5967
1747.7063	5179.1768
1760.8655	49778.18
1764.7587	2294.0557
END IONS
BEGIN IONS
PEPMASS=2169.0398
CHARGE=1+
TITLE=Label: A22, Spot_Id: 21077, Peak_List_Id: 19170, MSMS Job_Run_Id: 10234, Comment:
391.28464	480.85721
625.43335	471.06622
740.44519	427.42126
755.42389	356.45679
790.41302	448.34595
839.51898	278.31757
896.51855	786.79034
915.48529	254.65656
953.55389	7645.6157
988.51642	355.36615
989.55695	223.84987
1068.5878	4492.1138
1083.6171	300.74002
1101.5823	473.76877
1181.6844	1493.0991
1216.5868	1021.6119
1361.8273	402.3082
1378.7804	274.89496
1379.7794	10012.976
1429.6671	282.83676
1430.684	290.69022
1521.6635	219.05025
1539.8448	3257.9675
1541.7521	480.41171
1544.8113	1051.4784
1545.8016	539.44116
1632.6896	226.69908
1651.8048	402.633
1668.0222	494.37277
1668.8868	859.61218
1761.9681	312.60101
1779.1481	381.30914
1779.9799	637.80322
1781.9865	461.6734
1783.8807	457.11234
1787.0803	250.3869
1789.8732	383.98087
1854.0643	313.17746
1956.0798	354.02795
2011.3309	480.99078
2013.1188	209.82909
2013.988	274.4285
2022.462	273.7869
2127.1213	215.02824
2128.9656	356.34653
END IONS
BEGIN IONS
PEPMASS=2263.2842
CHARGE=1+
TITLE=Label: A22, Spot_Id: 21077, Peak_List_Id: 19165, MSMS Job_Run_Id: 10234, Comment:
175.13277	244.39706
496.35406	270.22507
505.29153	357.27307
522.35333	1217.7272
621.42627	564.80035
661.55969	524.78662
734.52917	473.77075
760.63568	403.31171
778.55701	262.76791
889.72571	434.08069
962.5788	242.24193
978.65131	1267.2324
1035.6702	1602.0997
1061.6818	221.7876
1099.7845	940.15082
1112.6709	238.1591
1122.6992	1097.9673
1156.8391	1626.0115
1158.9956	216.97447
1267.8379	264.32062
1269.774	789.01184
1285.8663	1041.5094
1338.8302	326.12845
1356.8054	4982.4829
1368.8438	219.41678
1432.783	337.30066
1485.8414	234.40793
1496.7771	275.99405
1508.8126	224.17059
1543.8508	213.03654
1561.8794	891.12762
1565.8627	242.12408
1582.9028	2406.3533
1607.865	399.6741
1612.9199	240.42464
1614.9727	256.6456
1676.843	430.58722
1711.016	1204.3214
1740.1908	269.9725
1741.0767	345.21921
1768.0615	1083.2996
1769.9331	808.66638
1852.0808	201.70584
1885.8138	222.7739
2204.114	12835.931
END IONS
BEGIN IONS
PEPMASS=2280.2939
CHARGE=1+
TITLE=Label: A22, Spot_Id: 21077, Peak_List_Id: 19158, MSMS Job_Run_Id: 10234, Comment:
175.12495	1133.3168
186.13132	717.34564
242.16925	915.27081
341.2735	905.80377
412.31821	785.79431
505.31451	1645.9247
522.34833	8470.5303
621.42627	3657.6138
734.50269	3288.6016
795.57166	876.29779
849.48438	811.75275
881.59637	1004.3244
891.54773	1054.7646
924.58917	921.198
934.56311	744.74548
962.55286	1522.7738
978.62543	10452.823
1034.6279	700.19727
1035.6556	14630.123
1061.6149	2336.5769
1104.6898	1086.3082
1122.6836	8391.6172
1189.7334	950.56378
1245.7617	2070.0903
1269.7683	8886.373
1302.7611	1393.6246
1338.8073	1610.3383
1347.7786	703.00494
1356.7986	46047.656
1361.5884	1091.6586
1366.766	697.52197
1485.8647	1463.2762
1495.8534	1746.558
1553.8655	955.76709
1565.0642	1010.9126
1582.9218	22662.965
1611.1936	900.49854
1631.9591	843.62396
1645.9951	1145.786
1660.0574	1849.2858
1666.8698	1116.4562
1694.0166	828.8761
1711.0452	8338.2764
1731.084	875.40137
1750.9596	955.19745
1759.1985	4495.6753
1761.0039	3469.781
1768.0939	11485.876
1770.9723	1463.2311
1852.1221	713.02692
1869.2384	2109.584
1870.0837	2494.9836
1871.9855	961.30859
1940.2793	3307.051
1942.1582	2652.8538
2236.4963	18578.426
2239.2981	8163.8965
2241.1819	5709.8599
2247.5154	25603.666
2253.3145	9380.7129
END IONS
BEGIN IONS
PEPMASS=2294.2144
CHARGE=1+
TITLE=Label: A22, Spot_Id: 21077, Peak_List_Id: 19163, MSMS Job_Run_Id: 10234, Comment:
175.12218	387.94907
498.32944	747.12622
515.3443	2519.3206
628.42896	1429.7354
706.3963	322.7009
756.50372	1335.6034
855.55237	1384.6394
934.51898	700.16565
956.60303	1440.6964
1051.6479	302.79156
1055.6888	1244.7408
1126.7069	1731.434
1156.7493	340.88376
1168.5912	586.18652
1197.7258	2335.3945
1239.6395	668.55591
1316.7919	378.80841
1338.7319	1106.2145
1342.8413	300.44772
1356.8679	589.39948
1360.8112	40469.031
1372.7186	431.94598
1439.7919	582.57098
1457.7572	473.18738
1458.8115	1984.0885
1475.8193	2348.5908
1485.8341	395.08212
1538.8051	505.64615
1582.9169	436.1412
1588.9624	547.11621
1589.8645	895.45026
1605.1608	393.12976
1627.897	484.90527
1628.9966	819.85718
1645.9771	53046.574
1650.8656	561.6767
1666.7721	428.29425
1743.0066	935.66339
1743.9902	1055.219
1761.0503	2320.157
1762.9208	1261.0116
1780.1315	344.64465
1780.9895	688.54132
1781.8475	594.12939
1788.5602	596.23785
1834.9264	367.01962
1846.5389	302.70667
1885.0682	532.89886
1889.1971	1766.9067
1890.0978	3110.3123
1913.3496	349.46124
1914.8704	1009.9204
1916.0725	614.87793
2018.3492	1428.4464
2019.2228	1018.6888
2020.1249	1572.9514
2037.2913	909.58423
2251.8777	9564.1211
2253.238	2573.3374
2263.2629	8871.6719
END IONS
BEGIN IONS
PEPMASS=2434.2268
CHARGE=1+
TITLE=Label: A22, Spot_Id: 21077, Peak_List_Id: 19161, MSMS Job_Run_Id: 10234, Comment:
890.57281	617.45618
993.57532	557.50745
1046.6616	959.98407
1103.6685	1494.0101
1143.6697	687.07178
1160.6998	1931.9403
1231.7106	541.37708
1286.7643	799.61249
1293.7898	521.95074
1311.7549	7466.3125
1328.7775	6954.4819
1424.8539	1673.1226
1441.8662	3227.2427
1494.9241	512.03699
1495.9001	1566.3539
1512.9044	3276.1936
1544.8837	3734.7969
1555.0337	595.52588
1601.934	1124.1927
1611.9958	2356.3816
1618.9524	3317.5117
1619.9258	1478.7042
1644.9384	624.94183
1669.005	1292.4397
1683.0211	11604.604
1716.9791	18918.48
1751.9977	737.3728
1763.0728	623.80444
1780.0924	3464.7874
1797.1105	49319.941
1801.0188	1796.7864
1817.9917	847.47577
1846.0468	2889.4958
1848.9187	639.48743
1894.1223	972.03052
1895.1456	1108.9554
1897.015	1010.8832
1907.2113	528.87439
1912.2037	674.32678
1913.0822	1521.6334
1944.2726	535.41138
1948.0117	773.58057
1975.1647	1037.9098
1976.0542	2487.7634
1992.0496	637.22845
2104.3054	1280.6958
2105.1829	942.72021
2106.0549	1603.9016
2126.6951	516.73334
2280.5454	2741.0964
2297.8716	1085.6321
2307.4292	22924.566
2309.1616	6201.5957
2314.6716	9008.5186
2316.5366	6687.0527
2391.6499	4098.3271
2392.4236	1126.9762
2394.2861	2679.9663
2396.105	1811.4507
2400.6792	1379.3894
END IONS
BEGIN IONS
PEPMASS=2904.5181
CHARGE=1+
TITLE=Label: A22, Spot_Id: 21077, Peak_List_Id: 19164, MSMS Job_Run_Id: 10234, Comment:
1188.8009	488.80042
1516.9546	1332.1088
1544.9292	2791.4612
1555.9121	430.83502
1573.9497	2187.2935
1601.9481	1201.4495
1613.9901	487.13947
1619.0007	2997.2073
1619.962	1334.0211
1630.9744	1753.4846
1699.9695	586.71832
1716.9847	16636.617
1757.0728	589.22205
1782.0828	3447.2983
1799.0859	4838.5566
1846.0388	3577.0962
1895.1934	677.3775
1912.1803	2179.8279
1947.0704	983.70184
1975.0958	3452.9431
1983.198	2153.7117
1993.1671	516.74677
2076.1543	577.53149
2082.2991	1637.9175
2104.178	3802.2854
2136.4348	460.97922
2137.3066	599.53534
2141.177	434.85455
2148.3328	577.2619
2153.333	8966.7324
2189.2163	574.04803
2250.4299	3205.4624
2253.2241	609.01282
2267.457	20313.645
2269.3298	15011.189
2288.3713	573.9624
2302.6934	1010.8525
2303.4441	666.93768
2364.4551	870.716
2365.4839	594.41119
2367.3132	437.11353
2383.4729	600.01721
2384.2964	759.04431
2416.4036	671.93011
2545.8052	936.40851
2546.6194	664.65796
2547.3606	1262.7283
2549.2141	669.9848
2570.9622	547.32739
2661.4333	666.89246
2777.7163	9793.6328
2778.5256	2678.7554
2780.3945	2531.4048
2785.0305	1733.6512
2785.9077	3425.7383
2787.7478	2690.0349
2862.698	6472.9512
2864.4275	1166.3806
2867.3086	1436.9644
2871.4727	921.74127
END IONS
