# Supplementary material for: Comparative proteomic analysis of a membrane-enriched fraction from flag leaves reveals responses to chemical hybridization agent SQ-1 in wheat
Source: Front Plant Sci. 2015 Aug 26;6:669. doi: 10.3389/fpls.2015.00669 (PMC4549638; doi:10.3389/fpls.2015.00669)
Supplement: Supplementary file 9 [file Data_Sheet_1.ZIP › Supplementary MS_MS data/spot 19.txt]

COM=Project: wsp, Spot Set: wsp\SQL2013-1-15, Label: A23, Spot Id: 21078, Peak List Id: 18761, MS Job Run Id: 10233
842.53522	41328.711
850.44702	14691.658
856.54169	9852.9697
868.54559	5777.5649
870.56525	24446.42
930.48004	30803.332
940.49457	6114.144
950.58081	73642.406
952.5426	6341.8818
968.49457	6283.5752
972.57153	8370.0928
1020.6047	10785.467
1038.5642	9506.5449
1055.5636	33282.414
1080.5684	14676.831
1107.5869	10511.027
1122.6266	90038.523
1125.6368	7618.8027
1139.6691	24256.045
1156.6121	6759.7217
1157.6654	8551.3506
1192.6547	9236.7393
1218.7032	17608.752
1219.7179	45430.898
1235.6769	8788.5127
1236.6937	748631.75
1247.6903	7700.6191
1258.6604	9730.2109
1262.7015	34113.098
1264.7111	12384.54
1328.6709	34827.953
1360.7219	9466.9189
1382.6704	14805.494
1404.7601	19967.641
1416.7269	12917.937
1433.804	10117.536
1435.7188	14940.978
1456.7617	21079.643
1544.8254	11888.615
1562.7992	525568.31
1582.8282	55678.703
1588.812	42545.961
1593.811	10528.585
1598.8401	10802.713
1610.8613	28849.514
1644.8806	11469.364
1716.9178	8892.4121
1742.9525	11567.506
1743.976	9992.8584
1758.9274	9004.335
1760.929	677826.69
1782.8953	9260.1445
1786.9381	87649.875
1788.9468	33761.258
1797.9226	10316.954
1814.9633	6759.1157
1816.9946	5466.4131
1913.9681	16007.618
2029.0417	10786.211
2169.0295	49574.414
2191.0295	9190.2656
2252.1584	12699.25
2261.2402	5543.7896
2262.2966	22462.07
2263.2595	58731.246
2268.1731	12158.628
2280.2708	322705.25
2281.8457	7021.0933
2294.1951	73191.094
2306.2717	8915.4639
2322.2227	5635.4165
2382.2454	12714.713
2416.2937	5420.7852
2433.2437	5688.9458
2434.2163	116175.64
2460.2249	10446.682
2462.2397	9354.7041
2590.3528	37561.172
2612.3386	8233.5645
2904.4927	57488.367
BEGIN IONS
PEPMASS=950.58081
CHARGE=1+
TITLE=Label: A23, Spot_Id: 21078, Peak_List_Id: 19179, MSMS Job_Run_Id: 10234, Comment:
197.11935	239.72227
344.18329	473.54532
347.21857	1305.0112
358.1926	362.61191
391.29935	390.14966
429.25058	255.20111
457.24564	1501.6873
494.26477	3871.1428
505.24231	624.22229
576.32306	926.22815
578.35907	359.85394
588.27582	235.12881
604.29736	2712.8872
606.30713	229.16496
607.32422	2681.1299
687.32953	1760.3713
705.3551	4442.9697
754.40186	882.38867
776.44104	803.57428
786.44275	1526.9335
804.46112	1594.3156
813.77948	604.00775
814.52081	712.33459
824.23889	871.27161
851.52142	3749.7017
857.99359	1374.922
907.44312	360.76694
909.33997	353.69562
END IONS
BEGIN IONS
PEPMASS=1122.6266
CHARGE=1+
TITLE=Label: A23, Spot_Id: 21078, Peak_List_Id: 19177, MSMS Job_Run_Id: 10234, Comment:
175.11362	451.87271
338.1799	300.53055
389.1698	307.33148
474.24127	490.65793
502.25275	1236.901
505.21735	2080.0085
522.24097	1343.8955
573.2998	382.76465
601.30084	665.54474
604.26929	436.05484
621.29236	343.37946
734.39044	262.85199
735.36102	227.24977
1092.7668	348.78067
1093.5791	410.67691
1094.5295	301.96216
1095.4391	257.32043
END IONS
BEGIN IONS
PEPMASS=1219.7179
CHARGE=1+
TITLE=Label: A23, Spot_Id: 21078, Peak_List_Id: 19185, MSMS Job_Run_Id: 10234, Comment:
1091.5649	275.8161
1093.4692	303.46597
1178.4265	217.86487
1193.3903	246.16179
END IONS
BEGIN IONS
PEPMASS=1236.6937
CHARGE=1+
TITLE=Label: A23, Spot_Id: 21078, Peak_List_Id: 19172, MSMS Job_Run_Id: 10234, Comment:
70.055878	201.50861
112.08003	240.73335
225.17621	375.22168
253.17923	228.94662
270.20541	613.12115
288.22202	227.3647
344.19803	270.60989
345.18268	269.01166
354.23032	228.69115
362.21652	1219.3687
371.24582	848.966
389.25604	273.87119
475.29581	1149.1332
490.30923	414.45422
493.20398	518.97351
518.30896	1896.6628
535.33319	2947.6418
536.32428	1845.3717
561.34174	582.03394
604.31897	1088.3381
616.30414	2120.281
618.44617	525.93506
633.32501	47848.246
717.34973	781.56683
719.36224	1489.0217
734.36456	1022.4572
736.42688	483.61737
745.33948	3639.3311
762.35492	10606.124
768.43103	568.76379
830.40533	1344.8068
847.44843	1186.3414
848.43237	401.71228
858.43085	1865.7732
866.41034	883.09814
875.46118	2806.2986
958.51733	1000.8857
967.51245	1074.9911
968.40485	614.71204
975.53516	907.83374
977.44855	681.03381
986.52094	2331.2979
1003.5593	2941.5576
1005.4603	794.74207
1090.6926	8590.6465
1100.1113	4182.4253
1108.6758	46082.496
1109.5756	42568.316
1111.454	4117.0557
1117.0316	38299.453
1118.9264	7141.9414
1192.8573	6501.4731
1193.6903	5961.5737
1195.5585	4003.5388
1196.4564	4377.1504
END IONS
BEGIN IONS
PEPMASS=1562.7992
CHARGE=1+
TITLE=Label: A23, Spot_Id: 21078, Peak_List_Id: 19174, MSMS Job_Run_Id: 10234, Comment:
112.07907	697.31561
129.10509	482.94818
175.1194	1490.7604
232.14595	285.3717
289.186	705.34296
356.22684	230.11913
360.21347	335.60321
400.21985	223.27483
440.24942	3047.7109
457.27441	5222.0034
471.25522	283.22461
521.23828	251.66284
523.25061	264.20084
528.3186	231.52153
553.33722	1543.282
570.35718	2716.8079
599.34845	288.26059
622.23248	218.36928
624.38153	414.90332
638.25543	290.0538
641.38727	2931.8201
698.46143	330.92715
735.29016	333.84732
740.44958	2293.4031
752.27887	355.70007
795.40369	788.30316
805.32367	857.5719
806.29584	1784.724
811.48474	11719.502
821.38983	447.44678
823.32623	2801.4141
849.36432	444.49088
880.5014	658.32526
894.38641	865.79114
906.52307	616.73383
908.49146	3530.2466
922.38501	1845.5647
925.51965	48380.273
976.50079	852.54315
993.43622	2816.3511
1022.5342	1348.6713
1023.5239	1422.588
1040.5677	2987.9014
1088.6158	762.2868
1089.6106	291.40839
1090.6279	338.00458
1091.6477	356.19495
1106.5471	2226.4504
1108.4406	439.08572
1134.1625	264.9422
1168.2015	400.55859
1191.6385	421.66138
1203.6099	876.73706
1243.2677	325.66199
1260.7533	1191.2773
1261.6439	1287.8632
1519.0989	2970.8357
1519.8893	2087.1392
1520.7317	2109.6733
1522.5778	3513.1299
END IONS
BEGIN IONS
PEPMASS=1582.8282
CHARGE=1+
TITLE=Label: A23, Spot_Id: 21078, Peak_List_Id: 19183, MSMS Job_Run_Id: 10234, Comment:
522.30109	269.50992
811.677	222.3085
845.40112	258.04669
849.47607	230.99228
925.63208	1472.342
947.52393	543.80365
1061.6021	283.03851
1356.8654	650.86353
1428.646	2809.3547
1438.9084	1180.958
1505.6096	513.6087
1541.6768	446.72668
1562.7236	7129.0303
END IONS
BEGIN IONS
PEPMASS=1760.929
CHARGE=1+
TITLE=Label: A23, Spot_Id: 21078, Peak_List_Id: 19173, MSMS Job_Run_Id: 10234, Comment:
112.08173	1126.2701
129.11148	676.25781
175.12769	4577.1465
329.22562	824.54102
361.22681	788.65796
401.21411	1164.0114
421.23795	579.20819
428.26337	829.67896
442.31763	606.48346
498.27945	9109.5635
515.30664	9730.1924
564.276	1032.947
593.2851	535.85254
611.3703	3243.3269
628.39136	4447.6265
635.31061	3328.345
678.34875	548.18719
680.57513	655.40369
706.34753	7858.1055
713.43201	560.39697
739.42035	1481.521
756.43939	4267.1226
777.42261	654.40027
805.41675	4741.8691
855.50391	4557.7852
888.45386	3417.9622
895.74243	980.99286
906.45996	3572.53
939.53485	620.94916
956.55548	4640.394
987.52148	2846.9385
1005.5117	820.92584
1055.6281	2991.5979
1115.6465	666.95911
1126.6511	3909.6394
1133.5979	1401.505
1197.7145	4505.6108
1246.7219	1771.2253
1316.7708	737.71558
1343.7383	588.54053
1360.8276	63125.754
1362.7211	20078.65
1365.5684	751.89996
1380.9026	1613.4645
1382.0876	1628.2029
1382.8408	3955.7019
1458.9045	2268.5046
1460.7285	735.80798
1475.9186	2670.1426
1477.751	1221.7214
1646.2168	27676.826
1647.0546	17949.365
1647.9272	21420.699
1649.7672	4102.0757
1653.502	26700.924
1655.3916	13665.822
1717.3479	5741.8423
1718.1564	2584.5037
1718.9856	5249.605
1720.8241	5967.2515
END IONS
BEGIN IONS
PEPMASS=1786.9381
CHARGE=1+
TITLE=Label: A23, Spot_Id: 21078, Peak_List_Id: 19178, MSMS Job_Run_Id: 10234, Comment:
175.12463	720.71716
427.25613	468.21866
498.28281	1035.8389
515.3092	924.14246
526.35834	641.56042
543.39105	599.21936
590.29639	360.02203
611.35388	239.45755
628.39716	415.37848
639.45416	235.52423
656.47339	284.63324
661.3418	941.42883
706.38495	628.66229
732.36401	1107.0474
739.45868	397.97162
756.4375	521.21198
784.55585	232.79268
805.43976	377.25427
831.42181	514.03986
855.50085	461.59299
883.56995	207.5455
888.50403	257.31906
906.47601	235.40799
914.47589	326.29767
932.45575	321.07925
956.55408	402.01599
984.63464	281.19574
1013.5211	334.7551
1055.5879	287.36176
1083.6517	239.9193
1126.6134	428.19879
1154.6763	286.51544
1197.708	509.19443
1225.6613	255.05029
1360.7924	8546.9336
1388.7379	4393.7202
1475.7439	218.59547
1486.719	290.63696
1503.7363	293.92249
1505.8027	269.7171
1646.1433	3723.5518
1646.9958	2644.8564
1647.886	2715.8911
1655.2048	4584.4429
1672.9974	2008.0251
1674.8529	3112.0244
1681.4104	3057.7634
1745.0015	818.63037
1745.8867	1898.5042
1748.6563	1286.1499
1760.881	13551.124
1763.7653	2369.8523
END IONS
BEGIN IONS
PEPMASS=2169.0295
CHARGE=1+
TITLE=Label: A23, Spot_Id: 21078, Peak_List_Id: 19184, MSMS Job_Run_Id: 10234, Comment:
625.43347	287.84879
740.45044	337.55035
755.45123	295.8587
790.39081	214.76788
839.50635	225.86305
896.55414	355.5975
897.53748	208.46056
953.55237	4354.8608
989.53064	207.57683
1068.5695	2871.0632
1083.6779	237.08864
1101.6276	312.67529
1181.6602	785.27124
1216.6116	551.77124
1361.8876	265.62201
1379.7811	6442.9863
1429.73	351.19479
1539.8412	2181.1023
1544.9164	357.08441
1545.7832	432.14893
1631.9568	292.77786
1651.7954	249.80212
1667.9315	698.51398
1742.2374	293.75098
1757.9685	268.14844
1763.191	216.96971
1764.826	241.43283
1779.9432	370.61569
1782.1426	248.87407
2130.9165	256.57248
2136.4739	282.54218
2147.1411	207.46031
END IONS
BEGIN IONS
PEPMASS=2263.2595
CHARGE=1+
TITLE=Label: A23, Spot_Id: 21078, Peak_List_Id: 19181, MSMS Job_Run_Id: 10234, Comment:
522.35211	398.05121
661.55322	483.62677
760.62372	420.99188
889.66229	414.26593
978.60376	238.17775
1035.6526	454.62531
1099.7976	908.20288
1112.6687	231.78152
1122.6635	231.50662
1138.8152	206.55919
1156.8014	1745.265
1267.8466	207.59714
1269.7599	219.40814
1285.8618	681.11713
1356.7877	1526.9148
1386.038	203.43909
1432.8362	630.08411
1508.795	313.63483
1561.8468	954.37238
1582.9133	677.88428
1607.9073	347.97031
1676.8373	412.25891
1768.0409	384.89651
1790.8746	236.32475
1890.97	271.24194
2204.1619	8373.0449
2206.0408	3075.3359
2208.2368	3855.2761
END IONS
BEGIN IONS
PEPMASS=2280.2708
CHARGE=1+
TITLE=Label: A23, Spot_Id: 21078, Peak_List_Id: 19175, MSMS Job_Run_Id: 10234, Comment:
175.12494	352.90323
242.18074	269.41928
505.32663	381.9946
522.34949	2349.4666
604.39899	250.65305
621.41821	1028.7916
698.5033	202.45558
734.49158	776.67761
760.58344	220.41931
795.5694	247.0605
849.44739	306.44894
924.6145	321.11841
934.53308	379.41806
962.56891	389.91376
978.61456	2622.0359
1018.683	244.01599
1035.6511	3949.7493
1061.6567	499.99634
1062.6317	219.31653
1104.6797	272.75433
1122.6898	2241.8979
1156.7177	305.12918
1159.704	235.47137
1184.799	239.54695
1245.7964	319.82086
1246.7333	337.76157
1269.7463	2157.1587
1302.7524	540.02063
1338.7386	281.56546
1356.7805	11500.923
1361.6393	799.94336
1366.8019	322.1955
1485.8629	444.64896
1495.7489	223.39893
1565.7554	200.43974
1566.8611	243.13966
1582.9238	5705.7056
1643.964	402.94827
1646.4458	321.5517
1646.9454	430.75012
1694.9141	434.75446
1711.0072	2660.7947
1733.8285	243.73407
1742.0665	373.49155
1759.1238	1849.7367
1761.9299	561.72144
1768.0957	2076.6394
1769.9917	1092.6063
1869.1774	1133.5879
1871.0153	601.99146
1915.069	259.37354
1940.2205	600.78394
1942.1057	423.61224
1961.2493	390.83447
END IONS
BEGIN IONS
PEPMASS=2294.1951
CHARGE=1+
TITLE=Label: A23, Spot_Id: 21078, Peak_List_Id: 19180, MSMS Job_Run_Id: 10234, Comment:
515.34247	873.64807
628.41632	467.20282
756.49524	295.24554
855.56372	389.19626
956.60889	597.57849
1055.6699	484.92172
1126.703	609.71582
1197.7583	895.67108
1239.6395	312.46057
1338.6973	339.67615
1358.858	299.3212
1360.8135	12885.922
1458.8004	651.93567
1475.8507	941.8476
1588.9108	664.29688
1602.9583	270.35126
1627.8545	345.01382
1645.9982	15723.072
1649.9019	542.82874
1743.9996	690.90082
1761.1377	292.96884
1761.9984	702.18738
1782.9828	329.51163
1785.1025	296.98221
1830.2139	208.09491
1889.2308	412.06628
1890.0984	1133.0687
2018.4221	539.8139
2019.2432	559.51514
2146.0981	730.77643
2234.1741	4826.3027
2238.2363	589.8335
2239.2131	556.9798
2262.2798	1894.6619
2264.2175	842.86444
END IONS
BEGIN IONS
PEPMASS=2434.2163
CHARGE=1+
TITLE=Label: A23, Spot_Id: 21078, Peak_List_Id: 19176, MSMS Job_Run_Id: 10234, Comment:
981.57367	227.02592
993.55353	215.58504
1046.6501	333.7449
1086.6385	247.78021
1103.6598	563.02014
1143.6541	295.52585
1160.692	988.50623
1231.7601	302.98419
1286.761	294.21188
1293.7766	228.72067
1311.7716	3718.9478
1328.775	3040.2021
1424.8969	718.10968
1441.8571	1639.3455
1495.9413	710.50598
1512.9182	1462.7213
1544.9176	1627.3727
1554.8723	261.50281
1601.979	349.95038
1611.976	1001.8967
1618.9398	1438.6178
1619.9314	460.78091
1669.0005	366.98679
1683.0184	5610.1382
1716.996	6949.813
1719.8799	823.73004
1780.0734	1861.9373
1797.1313	19005.691
1800.0208	3008.3296
1818.0302	564.20331
1846.1851	714.52301
1847.0334	598.17017
1847.9331	408.27496
1875.9558	438.11081
1894.0432	509.58838
1895.3467	416.28021
1912.2242	563.4447
1913.1228	570.09302
1939.5314	386.86847
1949.9532	229.16687
1975.1838	420.70117
1976.0527	975.88611
2076.218	506.35547
2104.415	602.41254
2105.301	441.02197
2106.1575	380.49805
2307.6304	10005.146
2309.1335	2750.8503
2312.7705	709.65118
2314.7451	1646.9457
2315.6184	4460.1172
2318.4924	453.89633
2391.6738	1890.5791
2393.3445	847.99963
2395.2083	768.28931
2402.6946	643.52979
2405.0615	979.97192
END IONS
BEGIN IONS
PEPMASS=2590.3528
CHARGE=1+
TITLE=Label: A23, Spot_Id: 21078, Peak_List_Id: 19186, MSMS Job_Run_Id: 10234, Comment:
903.59259	745.18213
1031.6272	405.82602
1097.7383	345.76151
1130.7347	353.41553
1217.7612	1088.1926
1244.8773	278.29312
1346.7949	575.23322
1373.8362	411.74808
1493.8866	1699.9664
1559.9683	935.37701
1592.948	499.98837
1650.0298	2104.1628
1687.0883	568.80182
1688.0856	1919.5756
1763.1085	854.86597
1862.2302	212.99487
1863.0856	280.09216
1872.047	306.11838
1987.2761	815.15277
1989.1333	532.62793
2048.2908	461.26727
2203.4629	851.49927
2206.2234	414.59497
2375.8362	741.59198
2377.6125	218.9111
2378.4619	333.10492
2389.6538	953.90143
2393.5303	216.45064
2454.3262	214.63971
2561.0093	386.68073
END IONS
BEGIN IONS
PEPMASS=2904.4927
CHARGE=1+
TITLE=Label: A23, Spot_Id: 21078, Peak_List_Id: 19182, MSMS Job_Run_Id: 10234, Comment:
1516.9818	319.14716
1544.9415	520.09528
1574.0225	370.48984
1602.0217	265.33035
1618.9556	631.29419
1630.9735	416.24631
1716.9907	3899.6262
1782.1932	289.17078
1783.0715	362.15579
1799.0959	1110.344
1846.0618	580.76868
1847.9436	204.30573
1912.2009	511.06308
1975.21	322.93091
1976.074	404.07465
1983.2288	320.30194
2082.3984	306.10895
2104.229	275.17499
2105.0833	468.19937
2153.325	1648.2115
2250.3923	717.67505
2267.4653	3790.595
2269.3467	3346.7554
2314.4163	205.95302
2365.4502	383.41907
2546.1338	282.05832
2604.0496	418.08551
2777.3792	1224.4463
2779.0261	1951.0693
2785.1887	506.97656
2785.9797	307.82928
2786.8755	571.25629
2787.7656	444.38199
2862.5425	1147.6821
2874.4587	221.81035
2879.4575	262.28687
2880.9246	208.53688
2883.7092	504.50168
END IONS
