# Supplementary material for: Comparative proteomic analysis of a membrane-enriched fraction from flag leaves reveals responses to chemical hybridization agent SQ-1 in wheat
Source: Front Plant Sci. 2015 Aug 26;6:669. doi: 10.3389/fpls.2015.00669 (PMC4549638; doi:10.3389/fpls.2015.00669)
Supplement: Supplementary file 9 [file Data_Sheet_1.ZIP › Supplementary MS_MS data/spot 2.txt]

COM=Project: wsp, Spot Set: wsp\SQL2013-1-15, Label: A2, Spot Id: 21057, Peak List Id: 18740, MS Job Run Id: 10233
815.487	72748.266
842.53284	45020.613
843.51593	28751.117
860.52765	119762.91
870.56445	18701.961
873.42151	27051.025
876.51263	41042.133
884.4505	76334.555
892.5152	222920.7
920.54083	14842.65
972.57446	87348.836
1026.6254	197623.94
1038.6158	9310.0459
1040.6146	19816.654
1094.6053	11565.262
1110.5995	10590.101
1112.6521	9463.6016
1129.5941	17924.779
1161.6584	15270.569
1177.5134	41968.574
1181.6941	10558.245
1193.4968	16597.447
1203.6941	141363.41
1226.6422	21267.012
1231.7207	17313.227
1242.6311	19047.607
1300.7527	28272.631
1323.778	16127.38
1324.7532	24196.65
1326.7728	28509.672
1341.7104	35795.715
1363.7234	17224.586
1396.866	16857.295
1420.8887	19184.609
1421.9208	35326.539
1438.8857	203409.89
1460.8561	8787.7607
1465.7955	13389.62
1500.8107	5748.061
1519.7834	97638.391
1537.7869	538588.44
1553.7861	7659.5752
1559.7615	11354.741
1563.7982	36929.621
1626.8219	9797.5615
1652.9475	14702.648
1664.9218	21856.365
1700.879	9327.2246
1703.8535	10100.771
1707.9003	11982.688
1724.9254	86340.117
1725.9183	49500.875
1772.9911	18027.422
1786.9995	76495.57
1790.9501	20182.09
1834.8937	188212.44
1850.8723	59524.875
1863.9298	3020.6663
1866.9216	5140.4067
1880.9397	5260.6387
1882.9969	7934.6436
1923.0352	7041.0962
1956.9332	8573.6631
1993.9976	4503.1973
2031.9954	10878.813
2054.0125	6959.1807
2075.1968	5656.1274
2141.0999	11693.05
2157.0828	6676.8423
2163.1089	5984.0967
2179.0769	3256.8594
2188.1304	9444.6416
2275.158	4341.0054
2290.2231	11400.43
2308.2214	148163.41
2309.8162	2591.0332
2330.2085	3620.3062
2373.2976	2521.7117
2437.4319	4634.2485
2807.4063	3176.824
BEGIN IONS
PEPMASS=815.487
CHARGE=1+
TITLE=Label: A2, Spot_Id: 21057, Peak_List_Id: 18869, MSMS Job_Run_Id: 10234, Comment:
86.079399	257.82001
175.1163	1007.1769
243.13115	330.16519
356.18982	843.60651
443.17651	898.66718
460.20679	273.4389
515.31622	276.2897
686.34918	750.61981
754.24146	624.97662
772.23291	293.08517
END IONS
BEGIN IONS
PEPMASS=860.52765
CHARGE=1+
TITLE=Label: A2, Spot_Id: 21057, Peak_List_Id: 18863, MSMS Job_Run_Id: 10234, Comment:
175.11687	1113.8422
271.17712	298.9668
347.12387	367.80121
384.24112	398.21765
401.26251	207.58267
442.18021	397.0217
443.17377	331.67447
460.18488	613.46625
514.31714	374.04056
545.27539	300.40378
555.27417	210.3492
556.25928	219.27608
573.24744	338.96643
584.29926	290.33493
601.33667	298.14178
768.55493	277.608
795.64246	4221.1201
796.50049	3129.999
799.68988	2818.6348
801.59802	241.06534
825.54327	410.92435
826.50775	332.00543
END IONS
BEGIN IONS
PEPMASS=884.4505
CHARGE=1+
TITLE=Label: A2, Spot_Id: 21057, Peak_List_Id: 18868, MSMS Job_Run_Id: 10234, Comment:
175.09938	323.31036
441.17538	2928.0767
556.1972	206.48776
581.19629	205.17664
710.23804	513.47223
726.58295	248.03053
728.26971	261.71036
824.31403	207.02538
825.47522	619.95868
829.4234	285.90796
842.32886	442.83331
855.27576	250.30882
860.4375	311.89026
END IONS
BEGIN IONS
PEPMASS=892.5152
CHARGE=1+
TITLE=Label: A2, Spot_Id: 21057, Peak_List_Id: 18858, MSMS Job_Run_Id: 10234, Comment:
86.078384	294.62872
158.07469	214.41676
175.10905	2110.106
200.09317	260.68243
243.1304	935.58038
313.17035	645.7287
321.13782	1064.7307
338.16031	940.70764
356.19296	1451.1572
427.21991	1533.5244
431.15887	517.87579
432.15475	550.35767
433.46829	291.83145
442.19714	478.20007
444.24304	677.74146
449.16946	2073.7175
466.19531	788.6048
503.16885	698.18146
520.20215	1227.8147
527.2605	216.11447
537.21838	952.0351
555.24762	1142.551
605.21332	225.65269
616.25208	318.91223
633.26917	697.71387
650.29028	7479.311
718.32239	251.48016
827.49896	408.66476
829.71368	396.44315
832.58716	299.40189
848.48987	453.38165
849.38977	324.37509
850.46674	301.85434
851.35162	526.05804
853.12933	553.89246
858.40283	1142.3536
859.50232	563.3125
860.47339	308.84549
END IONS
BEGIN IONS
PEPMASS=972.57446
CHARGE=1+
TITLE=Label: A2, Spot_Id: 21057, Peak_List_Id: 18865, MSMS Job_Run_Id: 10234, Comment:
175.11411	444.01932
416.23563	4254.0898
571.22699	370.15741
588.24036	206.66769
614.26703	303.3967
774.33783	264.10852
933.23486	228.23662
942.49359	289.3154
948.11591	224.44189
END IONS
BEGIN IONS
PEPMASS=1026.6254
CHARGE=1+
TITLE=Label: A2, Spot_Id: 21057, Peak_List_Id: 18860, MSMS Job_Run_Id: 10234, Comment:
175.12392	1045.7063
232.14647	281.53473
286.15909	221.03658
355.17023	271.51538
373.1814	918.44061
400.25281	279.06201
415.22812	334.02899
425.24969	4812.1831
440.24738	221.22507
442.27301	3943.45
458.25549	725.52356
460.40775	203.9761
468.24026	935.34503
469.65149	358.20859
486.2446	2320.1199
524.30487	745.00159
541.33038	718.13806
585.29767	840.44055
654.38025	547.76318
682.33063	276.01086
741.42133	16367.033
856.46234	1073.1804
END IONS
BEGIN IONS
PEPMASS=1177.5134
CHARGE=1+
TITLE=Label: A2, Spot_Id: 21057, Peak_List_Id: 18871, MSMS Job_Run_Id: 10234, Comment:
175.12395	253.28851
485.22464	356.35846
529.50336	1695.6324
654.51837	381.68887
726.37463	492.24445
869.5249	241.58244
1119.517	228.754
1133.6335	233.1299
1137.4175	205.49527
1147.7386	275.7511
END IONS
BEGIN IONS
PEPMASS=1203.6941
CHARGE=1+
TITLE=Label: A2, Spot_Id: 21057, Peak_List_Id: 18862, MSMS Job_Run_Id: 10234, Comment:
175.13098	756.57117
262.16971	1392.4611
272.14026	256.76236
468.28015	201.11862
486.27499	428.41187
487.29462	223.82875
504.27835	363.30817
551.28491	336.28513
569.29285	757.29102
587.29712	573.99548
617.3573	343.77899
629.38599	205.37845
682.35577	570.86951
700.35999	762.49768
718.38898	531.10382
813.4278	212.18164
819.41345	395.44702
891.48743	258.63406
932.52722	1975.6543
1001.4393	213.02071
1102.4281	641.224
1109.4147	345.25024
1144.5818	403.91412
1159.7957	1762.1003
1160.6454	1601.4718
1162.5143	2004.9788
1164.4	267.39185
1167.6254	304.77753
1174.5972	321.3541
1177.4286	650.42938
1181.625	335.54712
END IONS
BEGIN IONS
PEPMASS=1438.8857
CHARGE=1+
TITLE=Label: A2, Spot_Id: 21057, Peak_List_Id: 18859, MSMS Job_Run_Id: 10234, Comment:
327.24402	278.92078
625.42828	839.66382
691.3858	211.96411
717.43353	661.95966
722.44141	719.12811
793.53833	345.10663
814.43427	1171.9568
821.48834	330.05002
831.44989	606.84534
878.51941	443.76804
896.52948	249.4895
944.55615	486.71613
963.58551	218.21539
965.53357	292.25995
991.61401	344.24582
1008.621	338.75909
1009.6097	206.47517
1112.6593	3920.5938
1282.8738	37493.063
1283.7601	38090.379
1285.6415	4436.3569
1293.0764	28291.664
1294.9521	6481.3999
1381.67	3775.0698
1397.0813	11011.477
1397.8901	7547.894
1399.6471	4144.9092
1400.5189	8667.4512
1409.9364	3809.2351
END IONS
BEGIN IONS
PEPMASS=1519.7834
CHARGE=1+
TITLE=Label: A2, Spot_Id: 21057, Peak_List_Id: 18864, MSMS Job_Run_Id: 10234, Comment:
382.21738	607.31372
399.23764	374.21442
495.2886	366.68185
512.3219	379.77634
516.26294	201.16055
658.37354	272.12747
675.35986	312.24268
698.31586	495.92148
805.3869	346.11426
822.43085	516.66858
845.41309	273.15524
921.48138	8842.2178
1019.4857	426.54828
1036.5496	369.88797
1173.5259	343.48596
1190.6316	843.97491
1347.6436	361.19156
END IONS
BEGIN IONS
PEPMASS=1537.7869
CHARGE=1+
TITLE=Label: A2, Spot_Id: 21057, Peak_List_Id: 18857, MSMS Job_Run_Id: 10234, Comment:
110.06001	381.39584
175.12437	991.2428
201.09496	248.50148
251.18591	271.2012
262.16971	1093.6621
270.14053	576.84308
341.19864	391.12534
348.19189	371.71265
369.20459	809.30518
382.21088	2484.0076
386.22824	226.62566
399.23578	3228.2942
414.24719	322.7879
417.21646	322.83752
488.27985	364.71994
495.28357	1229.8066
512.32294	3124.5574
516.27783	975.20007
533.28705	375.36063
599.31445	449.95105
617.2782	345.45309
651.35718	498.77463
658.34088	1868.0546
675.37585	3133.2351
679.32758	956.49274
688.36224	258.35413
698.3515	437.88586
716.33362	1464.4824
764.43726	512.63214
792.42389	593.77966
805.43243	2008.8438
822.4248	5403.4102
826.36548	214.87582
832.48407	244.86885
863.38354	1468.3447
904.49658	1492.4733
921.49744	74619.164
929.47974	517.46527
931.48761	1018.5085
1001.5609	711.87366
1016.5209	538.70056
1018.5159	3169.9456
1019.4969	2847.2161
1026.458	1868.4077
1036.537	2912.1177
1062.6959	273.99915
1076.4871	488.36353
1093.5298	423.47351
1094.434	666.80756
1103.5095	1058.7157
1126.9594	315.18057
1135.7905	641.11725
1140.53	329.39801
1173.6284	2683.0542
1190.6323	8373.1182
1249.5529	706.52374
1375.1439	2132.1758
1408.9044	5919.7983
1409.7678	7183.9258
1417.2222	7826.8789
END IONS
BEGIN IONS
PEPMASS=1724.9254
CHARGE=1+
TITLE=Label: A2, Spot_Id: 21057, Peak_List_Id: 18866, MSMS Job_Run_Id: 10234, Comment:
175.13293	1166.3787
341.27084	327.6478
440.35016	660.91711
536.43756	200.00801
553.43494	424.60751
654.33112	8770.0977
656.43811	894.42017
716.49841	202.96503
723.35046	313.6308
751.33392	959.31354
752.34802	294.71259
768.36993	285.21109
769.35107	2621.9324
787.51385	473.26385
858.52728	306.42328
867.43018	235.56786
868.40356	320.44348
922.44165	321.19275
938.42761	358.22559
939.44238	277.3606
1009.4369	311.43222
1173.5216	256.5715
1634.1133	362.56622
1635.8485	271.84854
1639.8521	464.38736
1659.75	376.19989
1662.7581	731.61469
1664.6429	787.82977
1666.7582	1198.6385
1682.8893	684.85754
1684.7208	714.37885
END IONS
BEGIN IONS
PEPMASS=1786.9995
CHARGE=1+
TITLE=Label: A2, Spot_Id: 21057, Peak_List_Id: 18867, MSMS Job_Run_Id: 10234, Comment:
474.32718	443.26379
957.68726	1386.3694
963.60547	212.38866
1185.7059	748.54968
1723.9329	508.27423
1726.0084	297.90845
1726.8417	454.90811
1746.8337	592.93011
1748.6917	477.52646
1749.796	367.41751
END IONS
BEGIN IONS
PEPMASS=1850.8723
CHARGE=1+
TITLE=Label: A2, Spot_Id: 21057, Peak_List_Id: 18870, MSMS Job_Run_Id: 10234, Comment:
474.33252	1125.4763
589.37158	208.41975
963.53992	443.01865
1060.5443	204.39732
1760.277	2109.3096
1761.0389	1363.2206
1762.739	1534.0739
1766.8003	1516.4193
1787.3545	15683.589
1788.1246	15447.922
1788.9517	13031.186
1789.8208	7204.7915
1791.166	5656.1465
1792.0919	7039.7729
1793.9546	2637.8767
END IONS
BEGIN IONS
PEPMASS=2308.2214
CHARGE=1+
TITLE=Label: A2, Spot_Id: 21057, Peak_List_Id: 18861, MSMS Job_Run_Id: 10234, Comment:
112.08269	201.74092
175.12973	725.66425
272.16864	250.55995
289.19098	231.80946
402.33786	228.20331
515.44336	506.80032
586.46399	682.38531
714.53363	725.84985
717.45569	212.44464
815.5885	733.27649
864.55469	211.56073
886.63501	1002.5963
930.53955	200.20673
939.60712	288.30634
957.65277	21895.637
1008.5806	205.75354
1037.6375	221.19432
1054.684	555.78619
1055.6742	777.36072
1072.6926	1348.4294
1185.7599	14430.614
1265.7484	232.76355
1282.7628	719.24701
1283.7452	671.60834
1300.8036	1214.6549
1369.7869	291.05688
1387.7992	813.89117
1427.7904	329.36908
1444.8557	1325.0753
1591.9197	1079.8094
1602.8567	216.15269
1720.009	692.5271
1791.1632	321.54626
1792.0349	622.55688
1939.0327	250.78542
2010.1567	296.4256
2265.4817	2228.228
2266.2971	1462.2395
END IONS
