# Supplementary material for: Comparative proteomic analysis of a membrane-enriched fraction from flag leaves reveals responses to chemical hybridization agent SQ-1 in wheat
Source: Front Plant Sci. 2015 Aug 26;6:669. doi: 10.3389/fpls.2015.00669 (PMC4549638; doi:10.3389/fpls.2015.00669)
Supplement: Supplementary file 9 [file Data_Sheet_1.ZIP › Supplementary MS_MS data/spot 20.txt]

COM=Project: wsp, Spot Set: wsp\SQL2013-1-15, Label: A24, Spot Id: 21079, Peak List Id: 18762, MS Job Run Id: 10233
821.3833	9623.5713
830.40668	13411.753
837.37109	9179.7607
842.53638	270239.03
848.51947	13482.979
856.55035	41736.016
864.51459	13033.907
868.54474	7174.6289
870.56512	123715.55
945.53815	11184.343
956.56036	25166.514
1045.5908	23572.076
1102.6511	4353.9302
1122.6165	4423.0522
1192.6764	2755.4534
1205.6259	14437.072
1219.6575	3657.6057
1229.6313	21389.363
1236.6857	41265.531
1240.6426	2743.4822
1241.6455	3727.9792
1243.6907	7591.1265
1251.632	4248.21
1314.7148	5446.2739
1370.645	2575.6599
1397.7604	2815.364
1410.7305	2484.2322
1430.7135	2256.8599
1450.7577	10709.062
1451.7449	20650.791
1495.8351	3141.1179
1562.7919	24606.137
1569.8218	6711.1792
1582.8203	2837.6548
1588.7986	2233.4761
1596.7972	2643.6819
1599.8323	2835.3477
1612.7853	2622.5544
1651.9248	2653.2332
1654.8326	3488.7981
1657.8053	4013.6794
1684.8108	16686.723
1712.8422	1898.171
1760.9132	15695.942
1786.9227	2499.9834
1794.8315	19033.334
1798.8621	1191.7435
1816.854	3282.2478
1826.8287	2967.3496
1842.8585	3355.7268
2169.0242	3366.6667
2197.1824	921.03516
2198.1853	1984.5814
2207.1223	3285.1697
2211.137	19650.346
2217.1257	3021.3242
2225.1575	11875.801
2230.2476	4851.2822
2233.1826	5098.0356
2249.1406	2845.5325
2263.1987	1608.2322
2280.2439	8668.1123
2284.2166	1871.1608
2294.1606	2417.5303
2434.1948	4545.8828
2505.2659	6429.543
2533.3113	1508.7533
2590.3191	1416.8508
2691.3684	2119.6494
2748.3884	1692.2507
2770.4373	11669.758
2782.4321	1955.9081
2807.3882	2615.0669
2904.4563	1615.3359
3337.8477	2280.5894
3338.8628	630.08215
3714.7412	15007.399
3742.7522	3272.3074
BEGIN IONS
PEPMASS=848.51947
CHARGE=1+
TITLE=Label: A24, Spot_Id: 21079, Peak_List_Id: 19199, MSMS Job_Run_Id: 10234, Comment:
768.32098	376.61121
END IONS
BEGIN IONS
PEPMASS=856.55035
CHARGE=1+
TITLE=Label: A24, Spot_Id: 21079, Peak_List_Id: 19188, MSMS Job_Run_Id: 10234, Comment:
255.13612	334.37128
272.16446	464.83447
385.229	287.25174
454.22659	593.87421
472.23502	650.79071
793.3703	213.69705
812.54535	411.34229
813.41364	398.81186
815.31232	406.0946
826.48969	377.04306
828.27747	221.0556
830.37396	262.8652
END IONS
BEGIN IONS
PEPMASS=870.56512
CHARGE=1+
TITLE=Label: A24, Spot_Id: 21079, Peak_List_Id: 19187, MSMS Job_Run_Id: 10234, Comment:
100.09055	1165.3635
255.12254	673.53967
272.14908	1145.2476
300.15527	364.52869
368.19568	239.80653
385.21503	333.87207
399.21375	687.63263
468.22675	848.78925
472.23444	364.12061
486.23468	2249.6902
571.30267	382.26813
581.30334	1083.5287
582.57684	443.78146
599.30383	622.76208
672.34204	327.61386
805.56335	555.20905
812.38098	319.27737
826.56067	914.56049
827.42389	831.4624
829.31586	830.87286
830.24182	430.38327
840.62854	333.04456
841.46863	504.95496
842.41663	2178.1296
848.36053	329.62946
END IONS
BEGIN IONS
PEPMASS=956.56036
CHARGE=1+
TITLE=Label: A24, Spot_Id: 21079, Peak_List_Id: 19190, MSMS Job_Run_Id: 10234, Comment:
366.16473	370.33536
475.22638	242.93642
492.35809	223.54263
662.32288	213.15736
678.44214	313.60751
687.30157	339.12781
718.41559	644.62695
815.35474	312.32535
914.32892	265.79037
924.16156	232.43338
END IONS
BEGIN IONS
PEPMASS=1205.6259
CHARGE=1+
TITLE=Label: A24, Spot_Id: 21079, Peak_List_Id: 19198, MSMS Job_Run_Id: 10234, Comment:
741.34351	252.15588
1161.6481	281.62134
1162.5215	260.47174
1164.4182	249.77435
1165.2744	249.03233
END IONS
BEGIN IONS
PEPMASS=1229.6313
CHARGE=1+
TITLE=Label: A24, Spot_Id: 21079, Peak_List_Id: 19192, MSMS Job_Run_Id: 10234, Comment:
549.23956	363.95697
553.27612	218.2621
662.3064	958.99731
681.36499	594.73773
809.37585	1634.9553
818.42889	1838.269
918.453	328.61371
946.45239	1565.599
955.51135	3394.5227
1056.4215	363.59891
1074.556	492.32275
1083.6	1213.3137
1092.6631	599.69696
1093.1276	291.22192
1093.5105	507.02744
1100.6328	313.66702
1101.6161	1485.4678
1103.4584	370.91394
1108.769	666.95636
1110.0002	698.06494
1202.2743	245.9008
END IONS
BEGIN IONS
PEPMASS=1236.6857
CHARGE=1+
TITLE=Label: A24, Spot_Id: 21079, Peak_List_Id: 19189, MSMS Job_Run_Id: 10234, Comment:
535.32983	200.11234
616.33661	207.97961
633.32629	2184.5806
762.38782	440.16736
780.38513	207.41658
801.3606	400.38242
936.44086	472.13382
1081.5327	991.31421
1092.5503	348.90591
1108.6624	1929.2598
1109.5547	2160.0781
1117.0123	1863.6653
1172.626	430.90549
1177.4957	394.82159
1192.8898	357.45425
1195.6395	439.76306
1196.4902	701.10956
1208.6472	404.33624
END IONS
BEGIN IONS
PEPMASS=1451.7449
CHARGE=1+
TITLE=Label: A24, Spot_Id: 21079, Peak_List_Id: 19193, MSMS Job_Run_Id: 10234, Comment:
496.27274	340.49634
724.34454	225.37953
779.59937	299.7627
837.42847	239.17529
950.51306	304.6387
1047.5992	260.41821
1121.5925	4183.2339
1190.7166	481.12274
1218.6602	223.84872
1236.6843	1164.5134
1238.553	225.3858
1250.665	307.20792
1251.502	340.52655
1410.6229	273.04703
END IONS
BEGIN IONS
PEPMASS=1562.7919
CHARGE=1+
TITLE=Label: A24, Spot_Id: 21079, Peak_List_Id: 19191, MSMS Job_Run_Id: 10234, Comment:
457.27911	323.94098
570.34589	279.37137
811.49078	860.02002
823.32501	236.18677
925.52582	3233.7087
983.70959	247.63235
1023.5164	220.31641
1040.4976	234.12758
1522.5389	331.14914
1533.8939	233.60318
END IONS
BEGIN IONS
PEPMASS=1684.8108
CHARGE=1+
TITLE=Label: A24, Spot_Id: 21079, Peak_List_Id: 19195, MSMS Job_Run_Id: 10234, Comment:
675.33228	247.1617
692.36761	4415.5923
1624.7086	324.6351
1627.8282	365.48587
1645.6591	266.06824
END IONS
BEGIN IONS
PEPMASS=1760.9132
CHARGE=1+
TITLE=Label: A24, Spot_Id: 21079, Peak_List_Id: 19196, MSMS Job_Run_Id: 10234, Comment:
1360.8313	795.18439
1646.2065	365.19708
1647.0422	679.18884
1653.4626	552.08112
1719.9358	388.49237
END IONS
BEGIN IONS
PEPMASS=1794.8315
CHARGE=1+
TITLE=Label: A24, Spot_Id: 21079, Peak_List_Id: 19194, MSMS Job_Run_Id: 10234, Comment:
447.31842	658.27228
633.39789	760.87732
690.40839	1453.946
777.44672	2891.6235
792.33179	353.75851
890.51691	1088.006
905.41681	412.42618
1003.5952	535.65588
1018.477	230.69009
1105.5461	223.29494
1680.8209	207.23544
1736.9183	211.42558
1750.9885	616.61212
1752.8965	311.94193
1755.6536	240.00575
1762.0634	439.91522
1764.7446	220.53317
1768.038	606.22534
1769.8103	647.14746
1770.6655	333.8009
END IONS
BEGIN IONS
PEPMASS=2225.1575
CHARGE=1+
TITLE=Label: A24, Spot_Id: 21079, Peak_List_Id: 19201, MSMS Job_Run_Id: 10234, Comment:
779.49554	247.72569
805.54797	265.63242
878.53387	261.64542
934.61017	208.19453
1048.6664	257.71988
1105.6687	1301.5825
1120.6589	288.85324
1233.7125	439.91452
1234.7291	644.68896
1347.8033	1073.6232
1420.8514	257.79736
1421.7416	267.29663
1446.8639	1137.2025
1455.0464	256.57248
1548.9655	295.90961
1561.9341	826.61743
1672.0282	530.78552
1675.923	316.77237
1696.0566	451.81253
1789.1394	275.79034
1790.9568	272.38885
1810.0494	242.98929
1901.1692	535.48322
1923.3187	351.78375
1925.1318	362.12714
2113.4463	315.04156
2165.2449	945.62982
2167.061	538.72205
2169.2312	532.24915
2178.0186	246.83792
2186.1887	600.18909
2189.1006	288.06262
2190.0002	373.48602
2193.6936	301.18979
2199.2437	458.58844
2203.3132	227.93817
END IONS
BEGIN IONS
PEPMASS=3714.7412
CHARGE=1+
TITLE=Label: A24, Spot_Id: 21079, Peak_List_Id: 19197, MSMS Job_Run_Id: 10234, Comment:
653.51727	740.60248
782.57153	428.08862
1125.723	286.12552
1525.9812	487.07172
1756.1658	205.65474
1843.1016	397.65576
2063.3018	227.532
2226.3245	213.49161
2327.3638	5394.8257
2598.4998	276.16415
2611.6863	462.8382
2639.5522	357.22729
2655.6931	1827.7649
2656.5854	5591.6328
2660.4707	229.89932
3286.7412	1822.9348
3287.6428	847.0932
3313.6421	434.20309
3316.219	433.10535
3658.4172	222.57195
3671.4268	479.6788
3673.4949	1608.7633
3676.3396	291.88913
3683.1816	264.73434
3685.6155	217.41977
END IONS
