# Supplementary material for: Comparative proteomic analysis of a membrane-enriched fraction from flag leaves reveals responses to chemical hybridization agent SQ-1 in wheat
Source: Front Plant Sci. 2015 Aug 26;6:669. doi: 10.3389/fpls.2015.00669 (PMC4549638; doi:10.3389/fpls.2015.00669)
Supplement: Supplementary file 9 [file Data_Sheet_1.ZIP › Supplementary MS_MS data/spot 21.txt]

COM=Project: wsp, Spot Set: wsp\SQL2013-1-15, Label: B24, Spot Id: 21103, Peak List Id: 18786, MS Job Run Id: 10233
814.49695	4021.6152
829.25952	4150.9102
842.53571	70895.773
856.54785	16116.063
868.54828	5764.0913
870.56403	57236.82
882.55225	4201.0464
915.58417	6596.9917
933.48358	7943.7788
961.49835	7512.7261
988.57043	12140.479
1044.5515	3517.9861
1045.5895	5811.7798
1077.2266	2196.6541
1092.575	6386.8359
1213.7048	2315.7676
1229.6304	1786.2014
1231.7185	2104.448
1243.6929	1558.7982
1356.8004	2944.0286
1370.6455	10997.165
1398.6863	1496.2004
1410.7324	17451.678
1426.7245	2148.1655
1438.7537	1455.6139
1526.7389	2976.9873
1536.8467	8013.0996
1541.7366	4378.5972
1557.7058	3458.876
1568.8273	3609.4116
1607.808	16564.318
1629.8174	1855.4808
1684.7885	1660.3922
1728.8588	2026.7163
1794.8339	5348.0562
1803.8944	2135.3408
1826.8689	2051.0544
2027.981	2203.6602
2093.2224	4079.4775
2211.1379	6622.9941
2217.1074	2316.2954
2225.1475	2886.9377
2449.2581	4675.5557
2505.2563	3767.582
2770.427	7999.4829
3683.6731	1311.4722
3700.697	6576.2358
3714.7163	1859.0807
BEGIN IONS
PEPMASS=856.54785
CHARGE=1+
TITLE=Label: B24, Spot_Id: 21103, Peak_List_Id: 19550, MSMS Job_Run_Id: 10234, Comment:
272.1749	252.28802
454.23169	254.52011
472.24207	373.5527
812.48138	276.44986
814.33649	355.99277
825.40173	223.61024
END IONS
BEGIN IONS
PEPMASS=870.56403
CHARGE=1+
TITLE=Label: B24, Spot_Id: 21103, Peak_List_Id: 19547, MSMS Job_Run_Id: 10234, Comment:
100.09571	660.28864
255.12697	283.73843
272.15466	628.33875
399.22461	304.89862
468.23456	391.21613
486.24313	1021.8594
571.34308	257.05078
581.3111	725.078
582.59302	356.08875
599.32758	207.92056
826.54657	466.92059
827.43109	422.13455
829.32971	388.41104
830.16394	716.23547
841.46643	318.4104
842.45355	868.10443
END IONS
BEGIN IONS
PEPMASS=915.58417
CHARGE=1+
TITLE=Label: B24, Spot_Id: 21103, Peak_List_Id: 19557, MSMS Job_Run_Id: 10234, Comment:
845.38892	210.52332
871.50702	231.49786
873.24634	309.91827
882.24939	250.97598
883.46832	278.6134
END IONS
BEGIN IONS
PEPMASS=933.48358
CHARGE=1+
TITLE=Label: B24, Spot_Id: 21103, Peak_List_Id: 19555, MSMS Job_Run_Id: 10234, Comment:
787.3858	239.12138
805.33594	705.6239
813.67145	215.6754
901.34167	203.42474
END IONS
BEGIN IONS
PEPMASS=961.49835
CHARGE=1+
TITLE=Label: B24, Spot_Id: 21103, Peak_List_Id: 19556, MSMS Job_Run_Id: 10234, Comment:
492.22543	296.56873
607.23828	334.2515
678.25562	543.01178
718.31995	2502.9543
815.38055	360.4343
834.27832	239.44142
917.36505	334.53482
END IONS
BEGIN IONS
PEPMASS=988.57043
CHARGE=1+
TITLE=Label: B24, Spot_Id: 21103, Peak_List_Id: 19551, MSMS Job_Run_Id: 10234, Comment:
356.18839	262.77841
718.35675	248.55745
746.34222	1056.2238
842.37134	230.88318
END IONS
BEGIN IONS
PEPMASS=1092.575
CHARGE=1+
TITLE=Label: B24, Spot_Id: 21103, Peak_List_Id: 19559, MSMS Job_Run_Id: 10234, Comment:
672.30969	200.10869
809.36029	409.70816
818.37915	546.25775
946.42853	303.09958
955.53247	211.97295
END IONS
BEGIN IONS
PEPMASS=1370.6455
CHARGE=1+
TITLE=Label: B24, Spot_Id: 21103, Peak_List_Id: 19552, MSMS Job_Run_Id: 10234, Comment:
767.42065	250.96121
901.49872	281.00894
1025.4998	201.12009
1154.5864	634.20032
1326.8867	238.55356
1327.6909	339.12021
1329.4757	262.48721
END IONS
BEGIN IONS
PEPMASS=1410.7324
CHARGE=1+
TITLE=Label: B24, Spot_Id: 21103, Peak_List_Id: 19548, MSMS Job_Run_Id: 10234, Comment:
423.23865	223.30589
610.35065	464.32886
925.48541	1573.5247
1210.739	288.09091
1354.7074	275.24344
END IONS
BEGIN IONS
PEPMASS=1536.8467
CHARGE=1+
TITLE=Label: B24, Spot_Id: 21103, Peak_List_Id: 19553, MSMS Job_Run_Id: 10234, Comment:
863.61346	204.14429
1493.8065	328.29477
1495.7472	371.51779
END IONS
BEGIN IONS
PEPMASS=1607.808
CHARGE=1+
TITLE=Label: B24, Spot_Id: 21103, Peak_List_Id: 19549, MSMS Job_Run_Id: 10234, Comment:
681.44226	205.38934
790.38916	361.51672
818.47192	1822.0496
899.43359	348.00354
927.42651	1100.5773
955.52094	1438.248
1012.5341	237.58066
1040.5066	1369.6936
1092.6177	941.60681
1187.5999	1497.0099
1220.6888	589.50836
1298.5669	317.29367
1324.7585	778.2243
1325.6384	937.5127
1342.7371	820.67572
1349.8522	304.03821
1461.886	700.85632
1462.7627	714.00269
1471.3181	1132.9619
1479.9329	712.16357
1480.7485	821.34106
1488.2025	236.02487
1489.0913	353.17249
1545.7858	219.29733
1548.6804	2067.5405
1552.894	777.4046
1568.6549	218.24638
END IONS
BEGIN IONS
PEPMASS=1794.8339
CHARGE=1+
TITLE=Label: B24, Spot_Id: 21103, Peak_List_Id: 19560, MSMS Job_Run_Id: 10234, Comment:
690.41876	223.10548
777.45245	425.77673
END IONS
BEGIN IONS
PEPMASS=2449.2581
CHARGE=1+
TITLE=Label: B24, Spot_Id: 21103, Peak_List_Id: 19561, MSMS Job_Run_Id: 10234, Comment:
1351.8544	1005.1318
2428.2954	209.85634
END IONS
BEGIN IONS
PEPMASS=2770.427
CHARGE=1+
TITLE=Label: B24, Spot_Id: 21103, Peak_List_Id: 19554, MSMS Job_Run_Id: 10234, Comment:
1323.8258	247.38028
1451.8564	622.06647
1550.9879	294.45367
1622.0159	460.64273
1693.0635	346.08978
1835.1494	257.78949
1906.244	273.89227
2221.4622	304.25513
2223.2563	227.325
2263.3401	202.28229
2643.8052	359.35776
2646.3733	217.63528
END IONS
BEGIN IONS
PEPMASS=3700.697
CHARGE=1+
TITLE=Label: B24, Spot_Id: 21103, Peak_List_Id: 19558, MSMS Job_Run_Id: 10234, Comment:
653.50244	1715.2869
1512.0151	236.69121
2212.2854	254.64012
2313.3699	1831.8955
2624.6091	248.26993
2641.6072	2561.0161
2644.4924	483.91827
2657.8159	294.94797
3272.4097	762.35669
3300.2551	310.50946
3648.0576	255.93707
3659.6741	478.62506
3669.0339	261.99689
3670.6724	269.57703
END IONS
