# Supplementary material for: Comparative proteomic analysis of a membrane-enriched fraction from flag leaves reveals responses to chemical hybridization agent SQ-1 in wheat
Source: Front Plant Sci. 2015 Aug 26;6:669. doi: 10.3389/fpls.2015.00669 (PMC4549638; doi:10.3389/fpls.2015.00669)
Supplement: Supplementary file 9 [file Data_Sheet_1.ZIP › Supplementary MS_MS data/spot 22.txt]

COM=Project: wsp, Spot Set: wsp\SQL2013-1-15, Label: B19, Spot Id: 21098, Peak List Id: 18781, MS Job Run Id: 10233
842.53235	31506.119
870.55908	14313.975
895.43896	164912.88
921.45483	20512.742
923.4715	33378.203
938.48151	12589.063
940.49445	812564.38
954.47137	11016.046
956.48291	35826.137
966.50543	37623.637
972.47809	59356.852
1001.5311	6581.5464
1023.5344	171604.72
1045.5719	6042.1758
1049.5465	24798.365
1077.5769	8736.9014
1093.5713	6615.187
1096.5687	24673.414
1112.5472	7968.9248
1148.595	9154.6494
1166.722	15116.761
1191.5712	10112.729
1202.6537	12101.434
1228.6053	49508.098
1250.6093	6026.2778
1261.6816	8315.582
1276.7007	6538.1709
1284.6666	8385.6592
1304.6742	16463.502
1308.7075	17972.176
1309.6912	15086.317
1326.6454	65008.125
1389.6821	7802.0005
1421.7148	11472.659
1432.7545	6995.4058
1460.7596	6281.9136
1465.7664	2739.041
1475.7645	5978.6797
1555.8279	6076.8252
1573.8053	7547.7031
1621.7852	22692.922
1637.8003	51758.07
1655.769	15987.615
1664.822	72315.555
1694.8082	7716.3652
1710.7815	17269.145
1712.7898	344814.69
1722.7842	7766.874
1724.7949	7787.0703
1728.0114	9799.4785
1728.7682	56052.762
1839.0275	8150.2983
1865.0184	48264.547
1881.02	19591.229
1883.0165	1001826.3
1895.0044	10652.29
1898.9957	6293.7012
1904.9703	9530.5
1909.0155	18291.223
2031.2391	23866.668
2057.2522	28856.52
2059.2395	4784.9385
2072.1157	24730.568
2074.1592	7382.2549
2075.2058	863211
2076.7239	20521.814
2078.6951	3722.3135
2091.1836	7129.1348
2097.1599	6125.1304
2221.1924	9461.3477
2304.0962	7200.4946
2320.094	5817.4834
2326.0999	4208.71
2336.0938	3634.7917
2347.0752	6972.7622
2520.4111	4907.146
2684.3486	45510.859
2706.3311	9505.8379
2722.3247	2769.8508
2807.3713	2461.4509
BEGIN IONS
PEPMASS=895.43896
CHARGE=1+
TITLE=Label: B19, Spot_Id: 21098, Peak_List_Id: 19477, MSMS Job_Run_Id: 10234, Comment:
175.11342	1940.3043
257.15231	447.90479
263.13113	226.24617
274.18155	2714.3665
312.20407	223.19312
360.0842	646.07635
378.1366	210.31425
386.19196	262.42484
394.12051	204.12997
403.20413	4791.0264
459.1351	445.59616
493.15436	664.14368
500.17712	312.32312
501.19186	480.03815
518.20868	7450.4604
523.12653	649.25269
594.18018	859.80713
596.20795	308.70578
616.18964	746.76068
622.17328	1809.6531
633.22119	1200.4751
693.34119	312.32828
779.29907	482.8526
796.3399	326.49689
802.82764	245.32782
853.40308	718.95593
856.0556	480.29645
861.3844	385.88342
862.48175	219.97998
END IONS
BEGIN IONS
PEPMASS=940.49445
CHARGE=1+
TITLE=Label: B19, Spot_Id: 21098, Peak_List_Id: 19474, MSMS Job_Run_Id: 10234, Comment:
70.052223	420.23404
112.07726	1283.7616
120.0705	338.50323
129.10518	766.9223
157.10475	583.96753
159.09	4377.0913
175.11647	5033.0474
199.10945	427.79297
216.13313	305.54694
258.1297	1166.8481
259.13879	820.48004
283.1449	1200.6454
311.13541	4966.5933
313.17834	739.21448
331.18903	1665.3333
338.17383	846.35913
356.18497	45562.445
373.20844	11366.727
421.16925	1199.6487
427.20877	17042.92
439.17679	734.97852
444.23557	6371.394
497.19116	15031.803
500.36307	511.90784
502.18036	1797.7841
540.2168	516.64343
542.29486	419.52341
568.21796	9997.915
596.23657	1093.1826
613.27026	4950.937
630.29614	4778.2236
637.33289	649.26807
640.26471	595.72992
665.2652	1294.3739
776.39026	674.86487
793.40759	1506.2382
849.46387	656.32849
850.35889	446.6774
855.39117	515.04242
895.46417	1105.7393
896.53363	5356.7031
897.41083	3734.8381
899.30414	5473.1611
901.17218	2554.7463
905.53418	847.76141
906.41479	1705.7781
907.68121	538.60535
910.48529	408.08847
914.35034	459.24899
END IONS
BEGIN IONS
PEPMASS=966.50543
CHARGE=1+
TITLE=Label: B19, Spot_Id: 21098, Peak_List_Id: 19486, MSMS Job_Run_Id: 10234, Comment:
337.15509	287.21677
356.18375	1018.1269
373.2049	298.06631
427.2211	515.92224
444.23514	265.15103
523.19592	388.20651
594.21783	493.02103
793.35004	377.59344
839.48859	318.52481
922.50018	310.96588
926.23657	225.32568
938.31274	253.49385
940.40063	3327.5898
END IONS
BEGIN IONS
PEPMASS=972.47809
CHARGE=1+
TITLE=Label: B19, Spot_Id: 21098, Peak_List_Id: 19480, MSMS Job_Run_Id: 10234, Comment:
175.11736	300.29922
356.17816	1562.0259
373.19653	441.22089
427.21194	597.13477
444.22675	820.42462
529.16852	720.59052
600.1936	417.1362
645.23755	2747.502
839.39569	2968.304
841.28113	461.50742
848.04327	839.37329
848.92645	333.32452
928.46466	245.78557
929.40167	268.98911
931.30457	524.77844
938.40009	242.10283
939.40234	206.36711
940.41406	3775.4189
950.27399	234.44627
END IONS
BEGIN IONS
PEPMASS=1023.5344
CHARGE=1+
TITLE=Label: B19, Spot_Id: 21098, Peak_List_Id: 19476, MSMS Job_Run_Id: 10234, Comment:
175.11177	221.64862
286.18991	505.44733
303.20541	675.60077
360.10672	242.21715
385.24359	670.53796
402.27371	4030.3999
493.16907	341.76602
514.27057	443.06363
518.2218	454.99106
523.14453	335.72104
531.29407	8314.5439
594.20563	380.35406
622.19525	801.07849
628.29974	314.23721
629.27295	892.49872
646.30658	11776.131
710.32428	373.71368
744.29681	1024.0609
761.33459	1563.947
877.3808	3884.3477
886.85571	1350.511
895.41791	35504.105
897.30157	4001.2144
903.77917	15007.936
905.62958	1162.1737
END IONS
BEGIN IONS
PEPMASS=1228.6053
CHARGE=1+
TITLE=Label: B19, Spot_Id: 21098, Peak_List_Id: 19483, MSMS Job_Run_Id: 10234, Comment:
363.1796	247.32939
365.23264	1118.5985
403.17355	278.52338
464.29788	3139.5029
502.25027	463.65018
523.20703	560.21155
531.22321	292.33868
561.23535	467.46594
577.36584	2508.2996
624.25464	375.93155
630.2915	568.69604
652.23224	3994.6489
654.24786	303.05972
706.3916	1520.0682
737.31122	1306.7699
739.3606	539.09393
747.30365	360.46313
765.30603	8050.3789
772.30719	830.92255
777.34399	371.62469
836.37274	947.38593
846.36517	460.03094
847.41229	548.62555
848.48193	554.37805
864.38019	5859.0356
866.40271	1891.3663
868.40167	263.21429
912.40088	399.99542
983.4527	436.79309
993.43323	466.46817
994.53607	1411.4025
1011.4806	1786.1333
1013.3759	622.77911
1082.6278	335.39612
1083.5272	321.20236
1092.1819	310.35031
1093.0442	294.78964
1093.947	428.35126
1138.6033	325.15149
1201.5062	375.68082
END IONS
BEGIN IONS
PEPMASS=1326.6454
CHARGE=1+
TITLE=Label: B19, Spot_Id: 21098, Peak_List_Id: 19479, MSMS Job_Run_Id: 10234, Comment:
561.25946	216.57602
568.27045	200.22942
725.28424	236.8149
742.38391	221.73376
759.36481	461.92844
830.39185	371.15121
879.44653	230.08817
922.45209	1207.6022
939.46704	1120.556
1037.4929	4449.6021
1039.397	867.07867
1054.5625	435.14639
1055.4426	478.77908
1152.6052	24985.75
1154.4448	5984.2109
1163.9418	5910.2749
1164.84	3326.7222
1165.7407	2097.709
1170.6055	7225.8242
1172.4576	1849.9968
1180.8225	2636.7856
1182.7009	358.51471
1198.6593	487.92542
1268.5338	1382.1149
1270.333	1164.4224
1282.8364	2207.647
1283.7015	2548.0579
1284.7933	2805.4182
1285.6262	2796.5601
1286.5121	2342.2773
1287.4092	2121.2271
1288.2904	2719.9746
1291.8295	1580.5284
1293.73	1237.494
END IONS
BEGIN IONS
PEPMASS=1637.8003
CHARGE=1+
TITLE=Label: B19, Spot_Id: 21098, Peak_List_Id: 19482, MSMS Job_Run_Id: 10234, Comment:
431.27512	1212.5685
432.30316	340.75925
561.36176	1209.913
659.38635	1176.8839
662.35992	203.51543
676.37262	1269.8998
759.34613	205.71301
763.40491	4222.7559
774.43292	419.8728
776.36786	500.98877
847.48553	219.41774
858.42499	739.60828
862.46814	1364.4497
871.39001	266.95654
875.44965	2361.5264
929.42926	286.70636
959.51355	218.99467
962.48456	283.94397
976.49823	4050.1311
1077.4948	292.71661
1091.5382	1593.3601
1105.4991	220.3423
1190.6003	356.62906
1192.5959	1698.4078
1206.5621	442.41455
1207.502	268.46515
1261.6879	553.03687
1275.5753	284.22842
1293.5917	484.60071
1320.7682	570.55847
1321.6161	353.23627
1330.6754	606.78363
1374.7518	621.36237
1457.7983	567.11713
1467.8884	648.83722
1468.7791	894.43359
1479.0112	680.33264
1548.771	812.05499
1549.6409	650.10474
1574.0745	5771.1948
1574.9005	6253.6592
1575.7556	6975.8154
1577.9731	3508.033
1579.8578	2748.1394
1610.6448	570.64087
END IONS
BEGIN IONS
PEPMASS=1664.822
CHARGE=1+
TITLE=Label: B19, Spot_Id: 21098, Peak_List_Id: 19478, MSMS Job_Run_Id: 10234, Comment:
431.31799	2003.1398
546.40808	260.78354
659.41687	2110.6472
774.44708	783.05469
871.44659	294.94641
888.50671	201.08311
1004.6053	229.23698
1099.7518	201.07092
1262.6348	220.76842
1421.821	358.07071
1575.7482	648.71417
1579.7538	536.17346
1600.6169	572.00555
1602.8069	764.18109
1603.7104	1955.8646
1607.6837	4530.1855
1611.8948	1396.4707
1614.019	515.16699
1621.7574	740.69574
1636.7469	575.23059
1637.8004	910.88574
END IONS
BEGIN IONS
PEPMASS=1712.7898
CHARGE=1+
TITLE=Label: B19, Spot_Id: 21098, Peak_List_Id: 19475, MSMS Job_Run_Id: 10234, Comment:
112.08569	922.11584
129.11331	661.56189
175.1355	1960.504
232.17229	618.20477
303.22656	624.04071
343.21719	485.29379
360.25723	2057.8521
414.27649	413.38513
421.25717	553.74225
431.2991	31169.652
434.26489	279.79559
452.15958	1497.9863
474.24536	645.7536
490.28021	516.20996
528.32001	832.21875
529.30536	1754.777
537.2619	342.78531
546.32965	3065.0859
565.25397	2032.1058
581.26782	396.81882
642.39453	319.13397
657.35248	338.38992
659.41357	29889.523
684.31403	839.6554
686.4682	659.78723
712.31769	2887.698
714.36108	435.0563
739.38885	425.25366
756.43561	1265.8317
757.41962	1439.5358
774.44049	9583.0527
797.44049	472.88068
825.40479	1240.1459
843.47369	498.52283
871.45667	3572.8169
873.47125	292.34396
888.47308	2964.8955
889.46375	2629.645
939.492	335.20871
959.51208	320.40494
984.53882	494.81857
1001.5475	2272.8188
1003.5582	329.87506
1011.5189	321.84021
1054.4763	719.35278
1113.5969	259.95511
1131.562	571.73596
1148.6129	2863.6455
1167.5411	286.61111
1244.6389	302.24338
1261.7479	2835.1433
1421.7787	2739.9719
1622.0587	4004.0859
1622.9335	2996.8398
1623.8102	4842.9077
1625.7024	1221.9808
1627.8235	4364.4644
1629.691	2270.2976
1664.7458	2953.7141
1673.714	1371.7996
END IONS
BEGIN IONS
PEPMASS=1728.7682
CHARGE=1+
TITLE=Label: B19, Spot_Id: 21098, Peak_List_Id: 19481, MSMS Job_Run_Id: 10234, Comment:
175.12419	349.73123
288.23514	218.96228
360.24051	322.71558
431.28653	5201.521
546.33423	415.05768
659.40021	5180.46
728.29657	250.05563
774.42847	1769.7222
871.43573	495.0174
888.46796	389.91916
889.44641	531.91168
1001.5607	505.43475
1148.5868	550.60669
1261.7131	500.77344
1547.8726	2350.5413
1549.7401	1147.7836
1553.7968	1415.8099
1579.8053	1808.9666
1622.024	1087.9952
1622.8706	1878.4946
1638.1154	4523.0464
1638.889	2142.9973
1639.7614	4296.3223
1643.7654	3370.3123
1645.6693	1998.3969
1665.123	41036.18
1665.9465	34107.547
1666.8214	42512.738
1669.011	16554.525
1669.9657	8982.9639
1670.8951	13904.251
1675.6727	318.53668
1687.8643	1586.2418
END IONS
BEGIN IONS
PEPMASS=1865.0184
CHARGE=1+
TITLE=Label: B19, Spot_Id: 21098, Peak_List_Id: 19484, MSMS Job_Run_Id: 10234, Comment:
659.37067	249.71362
710.47821	472.53748
1019.6536	412.78052
1555.8015	480.73453
1798.6641	344.927
1803.9296	338.07339
1806.7819	246.90076
1807.6932	286.7334
1810.9418	323.28311
1821.0404	412.6423
1822.9174	436.25214
1836.8693	307.77985
1837.8749	422.40582
1840.0157	566.32574
1841.8629	460.92578
END IONS
BEGIN IONS
PEPMASS=1883.0165
CHARGE=1+
TITLE=Label: B19, Spot_Id: 21098, Peak_List_Id: 19472, MSMS Job_Run_Id: 10234, Comment:
112.08585	1766.5753
175.13103	12931.174
283.18185	1658.5303
288.24548	1585.9971
359.28943	1913.5167
370.22113	1700.7938
416.3157	4244.1196
429.28711	2681.7117
548.38623	1575.079
558.35461	1491.9775
563.39667	5733.186
576.36694	1633.1758
598.3457	6350.9351
710.46692	133883.08
717.41699	1630.821
745.42108	3731.3364
807.48138	1869.5443
808.46606	5991.917
825.49084	12174.077
858.51019	1902.3474
864.48468	2063.728
892.47614	2749.4211
938.5769	6651.1035
945.54578	1969.0834
949.53656	1478.5632
1020.5547	2436.4407
1025.6136	9376.0137
1133.668	2180.6909
1153.6823	5216.8486
1210.6998	2365.4265
1220.6978	2758.9421
1265.7574	2054.1748
1272.74	1512.9586
1273.7043	1904.1118
1290.7516	19131.25
1307.7827	27938.238
1310.6802	1456.9647
1438.8204	1533.8123
1454.9021	12634.603
1456.8002	4788.291
1512.0095	1338.271
1512.8937	1876.9033
1537.9539	3782.7842
1556.0118	142381.91
1557.8593	66779.703
1560.7325	3117.7292
1576.8312	37243.789
1577.5769	80993.625
1654.1018	2332.926
1655.0038	2958.0581
1669.1071	1916.6475
1669.9891	1749.1918
1671.0973	5496.0625
1672.9694	2505.7307
1673.8425	1856.4287
1684.9529	3641.3794
1840.3521	30333.355
1842.0746	4451.7993
1842.9686	12234.451
1844.829	6298.2075
END IONS
BEGIN IONS
PEPMASS=2075.2058
CHARGE=1+
TITLE=Label: B19, Spot_Id: 21098, Peak_List_Id: 19473, MSMS Job_Run_Id: 10234, Comment:
112.08154	951.25732
175.12683	9075.4668
197.14517	961.9328
288.23752	1093.1304
310.2612	3193.6025
381.33722	917.72375
409.33994	4371.0083
481.37909	4843.1035
498.40823	11125.737
508.41693	3147.6028
552.4173	1588.8809
569.44757	6345.2061
609.46759	1594.9493
732.51324	6375.2793
780.53906	1111.3793
845.59857	8164.3877
895.5636	2883.6279
928.64594	1503.0867
946.64728	6430.4878
999.5401	919.36829
1016.6588	890.42432
1033.6796	9344.7539
1042.6415	2107.6338
1070.5911	818.13611
1129.6703	1955.0837
1136.7156	1161.9752
1162.7621	1050.4452
1180.7544	127759.47
1190.7297	1450.3811
1212.7223	847.55658
1213.8444	1813.9537
1230.7014	1566.2549
1249.8494	1191.6084
1260.7766	1469.3917
1277.7666	5553.5669
1278.7566	4189.9546
1295.7809	30232.531
1343.8342	1929.7512
1364.7441	960.46204
1375.8407	877.46112
1392.8392	10068.304
1407.8156	969.0611
1409.8384	3890.1636
1410.8093	2351.0208
1465.8115	976.22253
1466.8993	10358.841
1506.9629	1807.5441
1550.8542	968.16553
1567.9678	3795.4172
1569.8508	2296.5918
1577.9543	2893.259
1667.0649	2660.0691
1668.9468	1311.5231
1767.0902	1653.6908
1881.167	1488.9562
1892.1327	2453.9409
2032.4889	46026.18
2033.359	12484.416
2035.1816	19827.313
2037.0016	5401.627
END IONS
BEGIN IONS
PEPMASS=2684.3486
CHARGE=1+
TITLE=Label: B19, Spot_Id: 21098, Peak_List_Id: 19485, MSMS Job_Run_Id: 10234, Comment:
1012.6259	399.86646
1086.7197	305.1254
1141.6615	722.0611
1173.745	413.32346
1212.7002	974.16162
1260.7667	1286.7852
1311.7489	2169.5732
1373.8706	1697.2073
1397.9064	249.15927
1424.8473	2409.0718
1472.9388	1242.4965
1511.8834	982.83997
1543.981	2420.168
1580.8832	241.06805
1598.9584	628.22552
1673.0209	2125.6785
1762.1262	532.22339
1763.0221	308.37567
1793.1061	237.31862
1810.1228	2125.0354
1891.1003	1957.0559
1893.9869	482.9686
1911.224	602.52374
1968.2382	6230.9883
2054.2212	942.94135
2056.0859	856.52191
2083.3621	300.99353
2085.1145	561.04944
2140.4482	472.7847
2142.1279	420.41403
2152.2937	346.12344
2153.3833	718.03723
2154.2515	1258.6825
2157.0693	371.0528
2185.7349	423.43182
2239.2988	577.59583
2242.2612	297.76971
2338.6492	998.7193
2339.4822	1294.6943
2341.2622	926.8078
2351.5605	363.16296
2362.2034	1475.3925
2368.7021	506.97769
2369.5081	588.09741
2410.604	2074.4397
2411.4495	544.30835
2413.3147	410.4707
2426.5784	521.8064
2522.7515	448.62634
2540.5249	693.17493
2548.1648	585.33466
2549.0115	375.20261
2550.8396	286.24777
2557.8203	610.92926
2565.9792	356.34814
2644.4167	388.957
2651.1743	988.30182
2651.8528	417.28366
2652.8362	240.0627
2663.3772	592.94556
END IONS
