# Supplementary material for: Comparative proteomic analysis of a membrane-enriched fraction from flag leaves reveals responses to chemical hybridization agent SQ-1 in wheat
Source: Front Plant Sci. 2015 Aug 26;6:669. doi: 10.3389/fpls.2015.00669 (PMC4549638; doi:10.3389/fpls.2015.00669)
Supplement: Supplementary file 9 [file Data_Sheet_1.ZIP › Supplementary MS_MS data/spot 23.txt]

COM=Project: wsp, Spot Set: wsp\SQL2013-1-15, Label: B18, Spot Id: 21097, Peak List Id: 18780, MS Job Run Id: 10233
842.52588	67465.563
870.5553	32948.504
895.43176	146875.02
921.45361	17857.818
923.46362	34258.602
938.46741	15096.794
940.48712	881024.88
944.4845	12641.627
956.4754	57869.184
966.49609	39587.219
972.47119	99860.094
1023.5259	194711.17
1045.5674	10593.454
1049.5405	27767.963
1077.5652	11711.945
1093.5598	10792.136
1096.5603	33329.906
1112.5385	14021.397
1117.5515	44458.012
1148.587	10645.975
1166.7172	19135.559
1198.714	12457.665
1228.5992	50447.105
1250.6031	13632.924
1266.6254	9260.5068
1284.6595	7155.6997
1304.6761	15059.035
1308.6936	15322.937
1309.6815	13346.161
1326.6362	65485.547
1358.6483	7643.0767
1359.7206	37821.656
1369.7114	12815.998
1421.7145	6428.8589
1426.6774	17833
1432.7649	8022.0376
1460.797	6863.2979
1483.7551	5305.4331
1537.7632	5515.3027
1547.7632	5451.7402
1573.8151	14033.142
1592.8126	5687.1074
1594.8535	7112.6924
1621.7748	13005.387
1637.7888	61305.996
1655.759	7582.374
1659.7954	7361.1372
1664.8275	97595.656
1694.8469	9645.9043
1710.8418	8087.2969
1711.8199	7000.7671
1712.7792	305664.06
1728.7562	76674.258
1744.8125	7909.8262
1865.0132	11687.743
1867.9965	7290.2837
1881.9868	9827.585
1882.9972	499397.25
1885.4232	11111.111
1904.9592	7248.2441
1915.9995	28765.604
1931.9453	11314.78
2024.2101	102867.09
2031.2262	10024.38
2054.1116	8048.2749
2057.1926	13745.429
2070.1003	9456.6406
2072.0981	249404.06
2073.6169	5508.0347
2075.1846	432164.69
2076.7063	11502.514
2088.0828	51161.473
2098.1301	8995.4307
2264.1924	10796.079
2320.0886	5045.9346
2341.1033	5258.8071
2357.0991	7169.6782
2497.2227	8484.4443
2684.3284	28031.965
2706.3154	6778.4312
BEGIN IONS
PEPMASS=895.43176
CHARGE=1+
TITLE=Label: B18, Spot_Id: 21097, Peak_List_Id: 19462, MSMS Job_Run_Id: 10234, Comment:
175.10783	1576.9309
257.15057	382.6087
263.13126	228.09372
274.17471	2107.5935
360.07364	473.74194
403.20303	4041.9331
459.13815	445.02191
493.14703	587.94141
500.20108	216.97217
501.2009	493.90192
518.211	6364.688
523.12909	525.11115
594.18225	502.19131
596.1911	210.8447
616.19751	773.20496
622.17761	1250.2736
633.24158	1043.16
779.29645	303.8165
796.32086	241.54906
851.37915	377.10587
854.336	225.21629
856.11157	436.50262
860.4201	389.02991
END IONS
BEGIN IONS
PEPMASS=940.48712
CHARGE=1+
TITLE=Label: B18, Spot_Id: 21097, Peak_List_Id: 19457, MSMS Job_Run_Id: 10234, Comment:
70.050468	265.17651
112.07569	887.46686
129.1069	554.74054
130.07413	304.57391
157.10222	483.17123
159.08961	3175.2856
175.11398	4212.9927
199.1078	403.44366
216.12715	301.59842
258.12158	916.37872
259.14349	581.84698
283.15106	967.90729
311.13428	3846.4226
331.1922	1247.0146
338.17072	528.1499
356.18018	34718.102
373.2045	8677.7412
402.21844	512.11121
421.16415	950.84143
427.20844	13378.497
444.23672	4912.0952
452.17633	489.43448
497.19437	10101.188
500.39835	377.53308
502.20926	1213.5833
503.05618	569.716
540.23102	402.92679
568.22174	8097.7832
588.25964	340.91226
596.23712	642.08997
613.27655	3241.5635
630.29706	3825.3674
640.28961	333.34769
665.27301	1238.3429
776.41467	834.11169
793.40424	1566.2412
802.82666	421.20575
849.47968	481.3035
855.38348	511.68866
895.49194	881.17932
896.56555	4200.0259
897.43048	4182.9336
899.349	2433.24
900.24921	2484.9883
901.18311	680.13153
902.13593	1134.9515
905.58624	926.64307
906.44629	1074.4219
907.56763	693.47852
END IONS
BEGIN IONS
PEPMASS=956.4754
CHARGE=1+
TITLE=Label: B18, Spot_Id: 21097, Peak_List_Id: 19469, MSMS Job_Run_Id: 10234, Comment:
175.09084	488.50934
356.16821	1088.6941
373.18686	333.57755
427.20761	482.4194
444.23349	388.65018
513.16113	382.71118
629.25281	206.57758
646.2525	214.39461
806.39935	252.06923
811.40814	265.8624
812.28564	225.04018
895.3587	208.42871
914.30988	225.49533
916.16852	260.10004
923.54785	276.02661
END IONS
BEGIN IONS
PEPMASS=972.47119
CHARGE=1+
TITLE=Label: B18, Spot_Id: 21097, Peak_List_Id: 19464, MSMS Job_Run_Id: 10234, Comment:
175.10733	301.13242
356.17142	1959.7899
373.1965	544.85156
427.19577	669.00574
444.22296	1156.421
529.16125	1109.1139
600.1958	476.82224
645.23987	4110.1899
662.27795	412.41245
839.41425	2032.1765
841.28516	307.58954
848.02606	880.901
928.54932	507.54968
929.39679	522.93182
930.40851	222.68584
931.34802	406.3638
933.15393	495.80695
937.40399	210.45753
938.43158	333.03003
940.41107	4292.9922
END IONS
BEGIN IONS
PEPMASS=1023.5259
CHARGE=1+
TITLE=Label: B18, Spot_Id: 21097, Peak_List_Id: 19461, MSMS Job_Run_Id: 10234, Comment:
286.20032	309.56961
303.20615	393.84561
385.25037	404.93781
402.27066	2551.7427
518.23535	366.58551
523.15863	213.10703
531.2934	5106.8013
594.22449	216.93948
622.20428	808.15308
628.29401	337.38129
629.27606	780.61096
646.30408	7250.3652
710.35223	335.28186
744.29767	680.8692
761.34143	755.12616
877.43848	2464.3279
886.94751	822.05255
887.77954	449.991
895.4494	20677.586
897.31287	2806.3569
903.80341	9189.6943
905.65533	810.27435
END IONS
BEGIN IONS
PEPMASS=1228.5992
CHARGE=1+
TITLE=Label: B18, Spot_Id: 21097, Peak_List_Id: 19471, MSMS Job_Run_Id: 10234, Comment:
363.18289	255.40047
365.22711	1156.9598
403.17371	282.60083
464.29355	2563.9792
502.2417	310.84412
523.20538	434.65851
531.23224	365.64304
561.23212	412.31879
577.35895	2245.1445
624.23706	240.05142
630.29218	323.34875
652.22601	3125.2097
654.25134	377.33511
706.39197	1279.2582
737.30573	1149.2944
739.34784	321.39236
747.28412	544.22705
748.6109	286.33969
765.30542	7056.8608
772.2674	503.44214
777.3266	327.43903
836.41638	646.32837
846.41992	716.09888
847.51855	528.25427
864.38837	5202.1963
866.39703	1908.6628
883.51129	213.13152
914.37891	242.73273
935.3894	277.10123
983.50183	333.40527
994.54395	953.03754
1011.5386	1346.5574
1013.4098	638.24164
1024.9008	372.52893
1082.6212	504.4595
1092.1638	233.25085
1137.7085	414.65845
1143.5765	254.00859
1187.4495	223.63028
END IONS
BEGIN IONS
PEPMASS=1326.6362
CHARGE=1+
TITLE=Label: B18, Spot_Id: 21097, Peak_List_Id: 19467, MSMS Job_Run_Id: 10234, Comment:
405.18335	234.96512
561.27496	239.77335
759.36902	282.23203
830.35339	271.78577
922.45483	996.83234
939.48218	886.1861
1037.5166	3884.9297
1054.5323	447.94687
1152.6388	9736.123
1153.5359	10330.949
1155.4144	1444.108
1163.9774	6386.1592
1165.7721	953.46899
1170.6537	4840.8579
1172.4661	1380.3379
1180.8351	1823.2954
1182.6997	705.17554
1198.7074	609.13477
1266.8196	775.25354
1268.5659	1006.696
1271.3347	737.62659
1282.8683	1440.7125
1283.7048	1238.1086
1284.8544	2539.0107
1285.6744	1330.1693
1286.5217	2530.4724
1288.3217	1687.2534
1291.8718	1437.5184
1293.6683	1254.3855
END IONS
BEGIN IONS
PEPMASS=1637.7888
CHARGE=1+
TITLE=Label: B18, Spot_Id: 21097, Peak_List_Id: 19468, MSMS Job_Run_Id: 10234, Comment:
431.2829	766.28998
561.35425	853.74365
659.38159	763.91254
676.35712	664.17657
759.36755	215.88023
762.37854	203.52345
763.39526	2762.5603
857.47577	204.18785
858.4502	342.55927
862.45825	895.68396
875.43567	1004.3835
976.51636	2251.6013
1091.5369	1216.2089
1189.6132	229.70601
1192.629	1132.6826
1195.8236	222.41473
1206.6034	384.24896
1320.7476	429.07175
1456.7451	214.23207
1467.9996	438.52115
1468.8065	511.72995
1547.7271	515.63519
1552.7013	392.50824
1574.1689	4130.3843
1574.9346	3090.2795
1575.7649	4685.8945
1578.0343	1014.0809
1578.9272	3231.6633
1581.7875	452.26135
1592.7094	636.17822
END IONS
BEGIN IONS
PEPMASS=1664.8275
CHARGE=1+
TITLE=Label: B18, Spot_Id: 21097, Peak_List_Id: 19465, MSMS Job_Run_Id: 10234, Comment:
431.30493	1786.8976
659.41058	1596.5179
774.43829	507.53607
1573.9128	692.68036
1601.9415	652.42096
1605.7272	750.52356
1607.6503	2956.1196
1610.8063	766.56873
1611.8937	1021.7571
1621.8267	590.78693
1623.834	291.73438
1637.8073	614.92902
1638.6837	835.73541
1642.9243	289.89792
END IONS
BEGIN IONS
PEPMASS=1712.7792
CHARGE=1+
TITLE=Label: B18, Spot_Id: 21097, Peak_List_Id: 19460, MSMS Job_Run_Id: 10234, Comment:
112.08482	541.56256
129.11726	369.44968
175.13312	1448.59
232.16864	588.51166
303.22992	462.16727
343.20734	311.47986
360.25412	1620.5171
414.25635	430.24579
431.29428	22367.498
441.26605	223.77541
452.15625	1037.0813
474.2475	386.53036
528.31207	660.90912
529.29865	1170.2822
537.25085	295.77872
546.3183	2096.2656
565.25128	1405.0657
581.27802	424.10101
641.43127	210.88599
642.3949	313.7121
657.37463	349.29285
659.40527	21589.498
669.3866	346.89526
684.33356	713.07147
686.49792	399.58014
712.31757	1996.3865
714.33936	350.81476
756.42145	814.15558
757.40338	1261.8821
774.43152	6451.5771
825.39624	691.56958
846.44373	342.85959
854.44257	347.71939
871.43951	2405.9868
888.46472	1926.5042
889.46869	1490.6226
939.44751	359.60663
984.51984	409.29425
1001.5513	1619.8958
1012.6759	259.88748
1037.4696	282.24707
1054.4604	487.12064
1131.6682	319.9043
1133.5741	252.47701
1148.6272	2278.0896
1261.7355	2189.0847
1421.8927	988.14136
1422.7665	1277.7719
1622.1039	2808.1746
1622.9646	3769.9436
1624.7681	1290.3561
1627.821	2610.3447
1629.6997	1818.6323
1650.863	1030.4021
1664.8099	2205.1763
1665.6567	2533.2407
1670.9858	870.61841
END IONS
BEGIN IONS
PEPMASS=1728.7562
CHARGE=1+
TITLE=Label: B18, Spot_Id: 21097, Peak_List_Id: 19466, MSMS Job_Run_Id: 10234, Comment:
175.13304	207.95413
360.2449	298.06769
431.285	4748.6406
529.31665	318.05795
546.31683	422.32867
659.39679	5149.1387
728.31445	232.78502
756.4389	249.68816
757.41522	290.3129
774.4339	1573.7395
871.4408	454.20239
888.46375	359.69443
889.44983	332.78018
984.45667	213.9247
1001.5489	311.7019
1148.6395	349.55374
1261.7458	302.85452
1547.9376	2123.3154
1553.8213	2446.2837
1579.8588	2062.623
1622.1025	1196.1641
1622.9434	1520.7828
1638.1534	4159.3794
1638.9286	2184.1763
1639.8116	2438.8984
1640.6953	2479.9211
1643.8073	3979.9006
1645.6605	2241.9363
1665.1947	42159.77
1665.9955	32574.447
1666.8604	49186.645
1669.0365	23031.275
1670.9091	19496.139
1675.6599	394.73114
1676.5366	876.6228
1677.3717	434.65021
1678.1106	519.72754
1697.8787	509.02502
END IONS
BEGIN IONS
PEPMASS=1882.9972
CHARGE=1+
TITLE=Label: B18, Spot_Id: 21097, Peak_List_Id: 19458, MSMS Job_Run_Id: 10234, Comment:
112.08495	800.88391
175.13326	5548.3115
283.18036	774.6347
288.24054	771.53473
359.28586	893.54749
370.22687	859.17114
416.31616	1946.5724
429.30099	1096.6146
548.38898	715.31274
558.34637	571.81854
563.39313	2627.2659
576.36499	802.4834
598.34442	2929.1626
710.466	62467.297
717.43085	1026.5221
745.4223	1653.7688
807.46967	764.6087
808.46863	2901.6514
825.49103	5792.1948
858.49384	688.95367
864.50299	907.65356
892.49811	970.10016
938.57568	3079.0969
945.52087	813.11237
1020.5356	890.83154
1025.6039	4102.0728
1133.6475	931.93884
1135.624	666.03094
1151.6393	758.37628
1153.6729	2359.1904
1210.7076	1280.6835
1220.6707	1018.7987
1265.751	873.48041
1272.7001	680.97498
1290.7335	7908.3745
1307.7593	12438.038
1437.8601	727.75922
1439.6204	574.98663
1454.8955	5666.2148
1456.7843	2189.0457
1511.9346	1130.8022
1538.006	951.81897
1538.9023	1403.2983
1556.0248	34597.07
1556.9219	43234.977
1558.7909	9491.998
1576.7185	14560.277
1577.4166	32525.055
1654.087	1676.5647
1655.8927	997.02283
1669.0322	1767.9323
1671.0977	2342.394
1672.8785	1945.6539
1684.9895	1958.978
1839.5607	4474.9336
1840.344	2299.5664
1841.2097	1162.4215
1842.1101	1816.0487
1843.0043	5202.874
1844.8279	2496.2114
END IONS
BEGIN IONS
PEPMASS=2024.2101
CHARGE=1+
TITLE=Label: B18, Spot_Id: 21097, Peak_List_Id: 19463, MSMS Job_Run_Id: 10234, Comment:
516.4129	689.38104
759.50439	383.70697
1228.7791	228.33739
1668.9114	361.89752
1984.9581	668.09039
END IONS
BEGIN IONS
PEPMASS=2075.1846
CHARGE=1+
TITLE=Label: B18, Spot_Id: 21097, Peak_List_Id: 19459, MSMS Job_Run_Id: 10234, Comment:
175.12599	2999.4297
288.22974	452.92661
310.25186	1114.842
409.34238	1470.8149
481.38623	1659.6757
498.40521	3925.5942
508.41263	985.19189
516.37207	3291.6738
552.41333	573.33911
569.45056	2304.897
609.46674	474.33078
732.51447	1929.8713
759.48871	1327.8942
780.55475	447.23547
845.58923	2748.5466
895.55341	828.84863
928.64661	677.0719
946.65143	2373.6028
957.60742	583.302
999.55603	457.86267
1016.648	655.88477
1033.67	3297.041
1042.6483	759.44464
1115.6969	569.56451
1129.6194	501.31717
1136.7261	490.41739
1180.7462	43904.246
1190.7628	536.77991
1211.7008	485.64313
1215.7983	443.10541
1228.7888	751.57092
1230.7084	494.09988
1277.782	1806.368
1278.7548	1818.6315
1295.7788	8912.7158
1313.8561	559.83057
1325.9049	923.88257
1343.7466	898.30627
1359.9448	677.5415
1392.8125	3811.3367
1409.8367	925.05463
1410.7936	542.21143
1411.7611	579.88293
1466.8892	4123.1284
1511.8857	759.04248
1556.0796	578.98486
1558.937	866.06311
1567.9625	1325.8374
1569.7742	1213.6493
1578.0831	480.50177
1667.0919	1176.0734
1668.9633	700.22052
1718.2618	2050.98
1719.1648	733.37982
1739.9532	679.45422
2024.1132	29198.834
2032.7216	16249.183
2034.3311	2354.4502
2035.2168	3592.8049
2036.1067	3699.5784
END IONS
BEGIN IONS
PEPMASS=2088.0828
CHARGE=1+
TITLE=Label: B18, Spot_Id: 21097, Peak_List_Id: 19470, MSMS Job_Run_Id: 10234, Comment:
516.41461	1258.8909
759.50311	545.92529
1016.586	220.30261
1041.6414	202.27917
1169.6974	702.14648
1180.7585	232.55464
1196.7637	324.97437
1211.6948	305.06183
1226.7019	561.25085
1228.7517	353.90961
1254.7474	443.74847
1283.8055	387.59659
1405.8445	204.4682
1572.9189	217.55095
1578.861	378.50665
1733.1272	377.28009
2024.7137	21514.369
2025.5034	16273.892
2026.321	20689.15
2027.1937	8798.4463
2030.3146	8739.0713
END IONS
