# Supplementary material for: Comparative proteomic analysis of a membrane-enriched fraction from flag leaves reveals responses to chemical hybridization agent SQ-1 in wheat
Source: Front Plant Sci. 2015 Aug 26;6:669. doi: 10.3389/fpls.2015.00669 (PMC4549638; doi:10.3389/fpls.2015.00669)
Supplement: Supplementary file 9 [file Data_Sheet_1.ZIP › Supplementary MS_MS data/spot 24.txt]

COM=Project: wsp, Spot Set: wsp\SQL2013-1-15, Label: B17, Spot Id: 21096, Peak List Id: 18779, MS Job Run Id: 10233
842.52539	76684.313
856.5368	12972.274
870.55524	32807.832
895.43134	118349.04
921.4538	17610.5
923.46356	26776.637
938.47327	13061.635
940.48651	624974.75
956.4765	51897.766
966.4975	37785.035
972.47137	68104.578
1023.5255	155673.77
1045.5604	12144.993
1049.5405	22197.688
1077.569	12447.903
1093.5608	11008.166
1096.5626	26469.336
1112.5431	14058.177
1117.5514	44292.824
1139.554	10827.937
1166.7108	28427.811
1198.7028	12012.405
1228.5973	52050.18
1250.6039	15451.873
1266.6344	9336.7646
1304.6754	14156.96
1308.693	8070.9263
1309.6855	8244.7129
1311.6656	6629.4712
1312.699	9244.8896
1326.6427	42933.918
1359.7222	21780.676
1382.6857	7040.5728
1421.7189	9105.418
1432.7682	7549.1187
1453.7643	5935.3311
1454.7687	2702.4338
1460.786	4394.0664
1484.8489	4971.6392
1487.7983	4078.4927
1517.8114	9259.165
1549.7754	3481.387
1621.7756	10884.055
1637.7908	51970.508
1647.8683	5376.7158
1655.7693	6317.4775
1659.7958	7984.0029
1664.8468	59702.148
1694.8832	4450.3721
1695.8666	4444.2275
1712.7761	200029.23
1724.8003	5078.2524
1728.7528	51227.457
1858.9324	6166.6025
1865.0057	9878.4746
1868.0028	4588.8843
1881.9883	7515.1914
1882.9952	373261.81
1904.9608	5820.6733
1908.998	3851.4133
1915.9604	14379.974
1931.9496	7637.9067
1937.9604	4963.7388
1959.0428	5894.2334
2016.9889	5288.8213
2024.2072	51288.578
2057.2048	9260.7314
2058.2144	4038.7686
2071.1182	9065.4697
2072.0938	143651.05
2075.1829	377055.59
2076.7085	9283.5664
2088.0728	34375.879
2097.1401	3765.3311
2098.1321	5007.4224
2320.0679	3464.9658
2336.0696	2488.5376
2347.0554	2826.6204
2684.3206	20487.943
2706.312	4217.9141
BEGIN IONS
PEPMASS=895.43134
CHARGE=1+
TITLE=Label: B17, Spot_Id: 21096, Peak_List_Id: 19447, MSMS Job_Run_Id: 10234, Comment:
175.11067	958.28516
257.15121	210.31216
274.17337	1198.8834
360.07748	242.71303
378.14337	221.2296
403.2019	2714.9678
459.12543	350.05923
493.15067	262.48935
501.17828	284.35574
518.21002	3602.5891
523.11804	402.25656
594.19037	264.62506
616.21075	286.49405
622.18964	836.44312
633.22894	629.06256
779.40289	304.69928
853.38892	209.7429
END IONS
BEGIN IONS
PEPMASS=940.48651
CHARGE=1+
TITLE=Label: B17, Spot_Id: 21096, Peak_List_Id: 19442, MSMS Job_Run_Id: 10234, Comment:
70.049309	251.79417
112.0754	600.49518
129.10349	458.57379
157.10364	281.98834
158.08482	217.77594
159.0874	2283.0881
175.11444	2715.6492
199.10556	232.72794
216.12738	220.17111
258.11456	704.28723
259.1322	557.40131
283.14178	593.89185
311.13364	2685.0283
313.18317	513.75806
331.18964	690.05902
338.18079	461.05658
356.17841	24443.436
373.20764	6257.1387
402.20981	410.55441
421.17117	485.85263
427.20746	9108.4219
444.23193	3414.7539
495.22058	281.07614
497.19193	8117.1006
500.35599	354.62646
502.22058	1114.9706
540.20404	346.03241
568.21869	5920.1533
596.23187	359.04306
612.28699	278.65594
613.27026	2344.5103
630.29388	2688.2861
640.29553	312.53287
665.28528	528.46643
776.36511	418.58875
793.41919	1000.3527
802.8808	273.09906
849.43042	324.51236
855.39679	351.11874
896.55835	2977.7944
897.4248	2528.8149
899.34369	1683.6339
900.24011	1610.0491
901.18311	704.38239
904.52338	262.90057
905.57312	601.21832
906.52399	352.90332
907.72797	454.06601
908.63391	429.44653
END IONS
BEGIN IONS
PEPMASS=956.4765
CHARGE=1+
TITLE=Label: B17, Spot_Id: 21096, Peak_List_Id: 19452, MSMS Job_Run_Id: 10234, Comment:
175.09438	344.79141
356.16885	1173.9052
373.20236	432.9682
427.20566	488.60822
444.23526	419.35422
513.16455	452.83679
584.2049	200.11275
629.24139	239.90211
806.48938	212.34102
811.37994	291.65851
921.34644	256.47809
923.42719	267.94684
END IONS
BEGIN IONS
PEPMASS=972.47137
CHARGE=1+
TITLE=Label: B17, Spot_Id: 21096, Peak_List_Id: 19448, MSMS Job_Run_Id: 10234, Comment:
175.10854	255.94907
356.17554	1192.3972
373.19275	295.83221
427.20837	557.95313
444.22665	655.5365
529.15637	663.50366
534.13953	208.97269
600.177	336.10757
645.24384	2498.8518
662.24329	202.30034
839.41138	1759.2976
848.05133	630.93225
928.52313	332.96298
929.37518	493.16214
931.33264	425.95316
940.40698	2559.0796
END IONS
BEGIN IONS
PEPMASS=1023.5255
CHARGE=1+
TITLE=Label: B17, Spot_Id: 21096, Peak_List_Id: 19446, MSMS Job_Run_Id: 10234, Comment:
286.18643	309.53287
303.20959	518.3656
385.24628	360.07062
402.26697	2249.2866
471.43085	233.66196
493.17664	219.66219
514.27289	250.52725
518.22876	308.74808
523.14258	246.37076
531.29224	4726.814
594.19513	229.98547
622.1839	519.35205
629.28333	622.81354
646.31012	6591.7593
744.3031	588.61053
761.3465	779.3255
877.42822	1899.6047
879.29468	308.72769
886.89923	828.81
895.44995	19541.672
897.3089	1896.1188
903.79944	8397.6729
905.63977	744.36877
END IONS
BEGIN IONS
PEPMASS=1117.5514
CHARGE=1+
TITLE=Label: B17, Spot_Id: 21096, Peak_List_Id: 19455, MSMS Job_Run_Id: 10234, Comment:
354.21863	262.67233
355.22131	280.57236
372.22852	764.19769
452.21289	215.43388
470.22488	517.2066
471.30829	207.10341
501.25851	1323.8268
506.2038	245.6788
599.25647	384.60828
617.25958	506.59363
648.30542	1238.5101
702.3219	248.06949
718.28021	319.9368
728.33813	244.43839
746.31799	1330.7891
749.36328	1872.2874
763.34888	802.10254
856.42334	251.82339
874.39899	2272.4983
945.55328	390.49677
1002.6422	1473.6909
1003.5397	1366.2825
1010.1093	1324.3203
1052.105	574.96039
1052.866	280.57498
1054.358	214.04958
1055.5031	481.29166
1059.6136	276.79559
1077.3448	432.89264
END IONS
BEGIN IONS
PEPMASS=1228.5973
CHARGE=1+
TITLE=Label: B17, Spot_Id: 21096, Peak_List_Id: 19450, MSMS Job_Run_Id: 10234, Comment:
365.22742	961.84802
403.17465	264.41763
464.29355	2504.0571
502.22769	367.44037
523.19775	477.5723
531.20978	407.98334
561.22546	465.65762
577.3667	2123.2769
624.25037	318.78903
630.27637	516.30048
652.22986	2873.4053
706.38623	1450.4106
737.29926	1032.7598
739.34845	479.89636
747.31519	475.95996
751.35309	351.698
765.3028	6937.5698
772.28906	457.87033
836.3891	754.01904
838.35968	291.10602
846.3465	374.67932
847.59332	308.69577
864.38708	5466.5625
866.39484	2207.2168
898.45898	262.5914
912.3717	240.31453
970.28833	230.49203
983.40637	369.65479
993.53821	263.48184
994.55011	1311.3451
1011.4831	1733.6908
1013.3882	475.73145
1025.0728	490.61243
1082.649	515.54974
1083.4651	491.72641
1092.1361	468.21518
1137.7019	352.55057
1167.576	411.474
1201.4896	202.54868
END IONS
BEGIN IONS
PEPMASS=1326.6427
CHARGE=1+
TITLE=Label: B17, Spot_Id: 21096, Peak_List_Id: 19456, MSMS Job_Run_Id: 10234, Comment:
922.45898	222.97202
939.50934	351.10403
1037.5106	939.46173
1152.6409	2959.6875
1153.5414	2223.7771
1154.431	968.06879
1163.9692	1078.2922
1164.8605	960.30261
1170.6765	655.9021
1171.5477	1048.2341
1180.8037	672.21399
1263.725	556.53143
1264.6246	622.70459
1265.5251	314.44269
1267.7444	920.23907
1282.8887	567.43646
1283.6857	436.06207
1284.8982	542.14807
1285.7	304.85046
1286.504	698.10254
1288.3306	622.05688
1292.8958	499.9003
END IONS
BEGIN IONS
PEPMASS=1637.7908
CHARGE=1+
TITLE=Label: B17, Spot_Id: 21096, Peak_List_Id: 19451, MSMS Job_Run_Id: 10234, Comment:
431.27139	513.52454
432.30841	209.73428
561.35828	731.19025
659.37201	543.11121
676.36163	916.72107
760.32336	216.16989
763.40143	3175.9001
774.39893	321.07913
776.39697	298.19379
830.4693	200.39587
848.31799	243.95409
862.46399	975.71997
875.44159	1067.0894
962.46478	230.64575
976.51495	2622.7544
1077.4924	303.19455
1091.5558	1075.1609
1189.6144	255.92326
1192.6345	966.32648
1206.6191	274.29749
1293.6713	316.32266
1320.7145	295.76788
1392.684	596.43689
1456.8075	595.07935
1467.9868	416.98389
1547.906	430.62555
1549.6808	619.4375
1553.6484	474.43188
1574.1476	2704.0107
1574.9548	2289.2053
1575.833	2610.4231
1576.7336	1171.3506
1578.0363	1737.1172
1579.8621	1773.2722
1594.8743	412.28915
END IONS
BEGIN IONS
PEPMASS=1664.8468
CHARGE=1+
TITLE=Label: B17, Spot_Id: 21096, Peak_List_Id: 19449, MSMS Job_Run_Id: 10234, Comment:
431.31897	804.13477
659.40302	935.93274
791.46143	257.15891
1579.8094	265.99713
1602.0225	239.12585
1603.8376	289.66183
1607.6626	1599.5554
1610.8423	235.80418
1611.9081	579.05426
1623.6956	267.2417
1637.801	1082.7028
END IONS
BEGIN IONS
PEPMASS=1712.7761
CHARGE=1+
TITLE=Label: B17, Spot_Id: 21096, Peak_List_Id: 19445, MSMS Job_Run_Id: 10234, Comment:
112.08585	336.34247
129.11397	265.01111
175.13651	732.66528
232.16936	255.91217
303.21832	294.12891
360.25137	780.61761
431.28931	11126.604
452.16199	548.19562
474.22156	235.21729
528.3194	206.73822
529.29028	760.91357
546.32367	1067.3733
565.23633	636.50031
581.284	289.89651
642.35736	336.2081
659.40344	9833.5967
684.32617	354.98431
712.30121	930.98315
756.40509	383.21503
757.39606	549.56042
774.43176	3326.687
825.40405	442.41632
854.42633	271.18393
871.4353	1325.2642
888.47015	957.07642
889.45825	895.81604
939.4527	205.57367
984.49957	330.82047
1001.5343	651.61066
1054.5233	292.52228
1148.6388	1086.4137
1261.7223	1048.3324
1421.9506	452.0961
1422.7985	523.53851
1622.2023	1578.954
1623.0027	655.89172
1623.8379	1592.6595
1627.8395	1454.0638
1629.7048	806.64197
1651.8203	850.47125
1655.8713	310.08386
1664.7932	1335.9911
1665.6444	1291.7738
1672.7931	573.18542
END IONS
BEGIN IONS
PEPMASS=1728.7528
CHARGE=1+
TITLE=Label: B17, Spot_Id: 21096, Peak_List_Id: 19454, MSMS Job_Run_Id: 10234, Comment:
431.27533	1984.6863
659.40027	2084.7173
774.4151	679.46423
871.42126	317.72177
888.45892	227.76697
889.48199	256.7627
1547.9806	570.29163
1548.8405	909.74048
1553.8243	734.52209
1622.0583	725.2674
1623.8457	492.52417
1638.167	1324.1635
1638.9601	716.95709
1639.8123	1881.3984
1641.6099	567.53546
1643.7827	1785.3452
1645.6819	1222.374
1665.2667	15173.312
1666.0309	11575.089
1666.8784	12094.253
1667.7496	8314.874
1669.0696	9533.9004
1670.9083	8169.4209
1673.7552	773.15674
1678.0778	390.52316
1682.2634	589.20795
1685.7834	356.04398
1691.8729	287.23386
END IONS
BEGIN IONS
PEPMASS=1882.9952
CHARGE=1+
TITLE=Label: B17, Spot_Id: 21096, Peak_List_Id: 19444, MSMS Job_Run_Id: 10234, Comment:
112.0825	441.12811
175.13403	3548.5671
283.1741	472.45209
288.24417	587.76733
359.28793	568.38806
370.23123	548.55005
416.32733	1221.8577
429.30408	579.43176
548.38043	452.1377
563.3913	1881.2594
598.34668	1895.5105
710.46808	39881.684
717.42188	560.89038
745.42065	1010.868
807.48975	546.32635
808.46899	1879.812
825.48712	3130.217
858.51782	558.22388
864.48572	480.08289
892.5	850.74579
938.58008	1761.7261
945.50952	633.98151
1020.5332	815.95563
1025.6017	2391.7319
1035.5928	560.79614
1133.7013	791.86975
1135.6694	563.47485
1151.6212	609.5318
1153.6517	1536.5151
1210.7	625.70612
1220.6898	731.66956
1248.7357	530.14581
1265.7911	861.17487
1290.7325	5016.1826
1307.7727	7702.4438
1392.334	407.70074
1437.8116	913.9137
1454.8877	3286.8745
1456.7634	1287.3455
1511.8907	485.19681
1538.0416	518.91193
1538.892	766.80121
1556.0397	21591.768
1556.9243	26221.314
1558.7863	6638.9077
1576.7288	8091.5845
1577.4009	19583.869
1654.1245	427.48141
1654.9633	1007.1617
1671.1234	855.0423
1672.0007	964.32813
1685.8986	637.28223
1839.6542	3116.5498
1840.3484	1358.1803
1841.2117	1310.5452
1842.1047	1810.3463
1842.9785	1716.0587
1843.8785	3194.833
1854.2678	1019.7379
1855.9962	1604.6661
END IONS
BEGIN IONS
PEPMASS=2024.2072
CHARGE=1+
TITLE=Label: B17, Spot_Id: 21096, Peak_List_Id: 19453, MSMS Job_Run_Id: 10234, Comment:
516.42419	312.45172
1966.1039	473.64783
END IONS
BEGIN IONS
PEPMASS=2075.1829
CHARGE=1+
TITLE=Label: B17, Spot_Id: 21096, Peak_List_Id: 19443, MSMS Job_Run_Id: 10234, Comment:
175.1254	2943.2524
310.25131	965.552
409.33716	1389.1482
481.38022	1285.8049
498.40558	3405.7729
508.40414	976.17535
516.37103	2144.5842
552.41998	609.20868
569.44244	1964.3071
609.4635	448.48819
732.50714	1905.3391
759.48126	687.63391
780.51831	357.19101
844.5329	388.3103
845.58856	2720.4824
895.56128	1037.7695
928.61902	676.30475
946.64087	2120.4919
999.57068	437.70264
1016.6205	465.92569
1033.665	2821.7937
1042.6144	539.99927
1056.5956	431.24451
1115.7256	339.14355
1129.6593	510.70969
1136.8041	372.77576
1163.8663	532.93585
1179.8353	693.32336
1180.7445	41313.266
1190.7314	696.82391
1212.7677	442.23004
1213.9675	535.29871
1220.9327	383.36722
1228.7865	683.01691
1260.7238	465.49155
1277.7798	1642.8065
1278.7604	1925.9911
1295.7657	8216.8623
1305.7104	384.47638
1343.8801	784.12708
1345.6616	335.57626
1392.8224	3055.543
1409.8707	1496.6667
1410.8055	716.48596
1466.8995	2642.8496
1468.787	1560.0977
1492.4536	379.5871
1567.9945	2026.1597
1569.9194	642.75006
1578.0657	417.51495
1578.8668	486.3186
1667.052	984.97241
1668.9316	581.36029
1719.1687	657.08356
2024.084	21232.438
2028.3879	2910.1514
2032.7581	15002.496
2035.235	3097.6262
2036.1184	2914.0095
2036.9968	3320.7856
END IONS
