# Supplementary material for: Comparative proteomic analysis of a membrane-enriched fraction from flag leaves reveals responses to chemical hybridization agent SQ-1 in wheat
Source: Front Plant Sci. 2015 Aug 26;6:669. doi: 10.3389/fpls.2015.00669 (PMC4549638; doi:10.3389/fpls.2015.00669)
Supplement: Supplementary file 9 [file Data_Sheet_1.ZIP › Supplementary MS_MS data/spot 25.txt]

COM=Project: wsp, Spot Set: wsp\SQL2013-1-15, Label: B16, Spot Id: 21095, Peak List Id: 18778, MS Job Run Id: 10233
842.52985	38210.832
856.53424	7648.896
870.55988	18545.455
904.48785	13245.1
940.49274	6818.8247
944.57428	14213.594
964.54431	26937.381
977.47034	24226.963
982.55048	17126.863
983.5036	196172.86
998.52899	17148.52
1005.4999	18971.479
1009.5187	19964.305
1015.4951	10321.746
1037.5464	169693.52
1054.5247	11032.26
1055.557	1104236.5
1077.5294	12644.551
1081.5641	73747.164
1083.5751	33617.715
1161.6315	36346.938
1192.5629	11519.687
1283.6821	20054.916
1308.736	60640.57
1325.6995	227911.38
1351.7114	18258.354
1364.6901	19867.625
1373.6843	15605.777
1380.6693	19578.203
1382.6727	669236.38
1389.6664	46117.27
1391.6708	886043.31
1398.6578	21724.455
1405.646	36752.277
1407.6575	830134.31
1409.6647	170862.36
1414.6449	31327.508
1417.6697	46360.445
1423.6527	89754.039
1433.6602	28589.959
1437.6854	29333.152
1439.6494	36812.816
1577.7998	60729.543
1593.7974	75399.711
1601.8358	63147.066
1609.7883	3948.7163
1617.8414	6766.3462
1856.1232	68292.125
1872.0371	4818.1016
1882.9926	7076.6206
1887.0129	3508.1948
1888.0199	5634.707
1901.9384	11889.979
1904.02	42633.828
1918.9924	3638.7341
1920	38916.328
1927.9814	3584.8716
1935.9928	5545.2388
2029.989	3223.5574
2075.1672	2248.9319
2134.9771	2904.0581
2148.073	2466.1824
2161.0803	2547.092
2184.2214	2479.4773
2211.1106	2768.4897
2225.124	2452.9404
2230.2371	2493.4871
2278.1042	4868.1147
2300.1772	2603.4365
2360.1653	1771.4164
3090.4958	3855.792
3092.5981	10808.668
3093.6028	4718.8276
3108.5972	1927.4948
3114.5737	2021.7642
3124.5981	1836.1576
3526.9106	2616.8552
3540.916	1856.8617
BEGIN IONS
PEPMASS=983.5036
CHARGE=1+
TITLE=Label: B16, Spot_Id: 21095, Peak_List_Id: 19432, MSMS Job_Run_Id: 10234, Comment:
147.10963	294.81805
159.09314	335.96582
258.1196	263.52002
276.1727	223.70457
286.15543	345.21576
294.18304	2356.124
306.16226	458.73615
334.14957	2178.0493
357.18268	2049.9424
377.17795	268.40994
405.17621	7611.8984
433.20901	695.11102
458.2247	230.49242
459.2189	497.90875
476.24075	5929.6064
478.35217	2241.501
480.24686	57380.996
504.23138	20215.615
543.23718	1997.0774
579.30634	12002.42
591.23285	3274.5273
606.26495	1609.7625
646.41205	2695.9666
650.33429	10420.567
651.32239	2762.001
662.30273	9704.1719
664.31012	3180.0718
690.2984	24642.977
738.29303	2190.7334
779.38892	2733.7563
809.4118	2958.5835
811.28168	1332.5746
836.45367	2958.1372
837.4137	10960.568
846.84369	3491.5264
847.71094	1580.8708
END IONS
BEGIN IONS
PEPMASS=1037.5464
CHARGE=1+
TITLE=Label: B16, Spot_Id: 21095, Peak_List_Id: 19433, MSMS Job_Run_Id: 10234, Comment:
110.06596	292.23633
175.12367	616.78979
335.15402	615.28278
453.24615	667.26434
455.1846	2724.7688
472.20306	930.45087
568.24854	703.08881
585.2583	564.71063
684.33344	2309.4436
703.34192	824.2561
881.41937	964.63501
946.55072	2294.9236
952.46008	1099.3365
995.57849	1021.4193
996.4104	680.1391
998.24323	931.57556
END IONS
BEGIN IONS
PEPMASS=1055.557
CHARGE=1+
TITLE=Label: B16, Spot_Id: 21095, Peak_List_Id: 19427, MSMS Job_Run_Id: 10234, Comment:
72.067856	214.59186
86.080551	240.00218
110.0623	2113.4194
112.07932	940.78046
129.10133	595.93738
175.1198	5220.3862
215.13954	300.18781
229.12517	276.76135
243.14786	676.64954
251.14557	498.90817
298.09531	976.61816
316.10056	677.94501
318.12213	1239.7993
335.14694	7542.9922
372.17529	6261.4551
411.17017	697.2655
430.18073	1136.0034
443.23782	753.90723
453.2334	765.54407
455.16858	24407.316
457.19476	1281.5995
471.23447	8212.1943
472.20139	12863.815
479.24512	289.02078
482.17899	439.74429
485.27972	228.72893
543.25214	502.61221
556.30798	837.98218
568.24292	7472.6782
584.30969	2083.4041
585.26978	8405.123
595.26074	670.59241
667.30975	3056.4995
684.32977	37638.043
693.34888	1569.7417
695.38428	1574.4384
721.37427	7603.6714
738.38171	789.19238
739.37543	562.32855
750.45923	454.29068
796.4137	2253.1055
813.38989	3108.3376
881.45032	8498.0107
899.45526	7051.9092
909.5545	4141.1045
926.54651	21346.244
928.39929	4109.3599
934.95837	9884.2559
964.58929	24971.869
970.48804	14945.251
1013.6216	5345.1187
1016.2509	5658.3867
1021.65	4059.9946
END IONS
BEGIN IONS
PEPMASS=1081.5641
CHARGE=1+
TITLE=Label: B16, Spot_Id: 21095, Peak_List_Id: 19436, MSMS Job_Run_Id: 10234, Comment:
175.12306	282.2735
335.15906	435.63763
398.18228	383.06433
455.17145	1551.781
472.19693	785.54791
497.23373	510.34976
499.29434	206.10472
568.24628	554.92719
585.28021	513.61475
684.32037	1615.6554
747.3623	251.47
923.53723	779.50854
926.46387	1900.1788
928.35718	238.91869
936.51367	705.8269
954.40692	603.60797
990.56018	488.22568
991.45349	827.51978
992.4613	667.58472
996.48389	769.36176
1037.4917	1456.2502
1055.4618	18916.941
END IONS
BEGIN IONS
PEPMASS=1308.736
CHARGE=1+
TITLE=Label: B16, Spot_Id: 21095, Peak_List_Id: 19440, MSMS Job_Run_Id: 10234, Comment:
607.27814	460.80637
692.349	283.25403
1152.5854	425.52798
1154.5107	249.67766
1162.7124	327.12238
1265.774	377.29156
1266.6024	400.54031
1268.413	696.27734
1269.3717	315.32733
1274.7865	227.59604
1283.5199	467.34741
1288.5514	221.30859
END IONS
BEGIN IONS
PEPMASS=1325.6995
CHARGE=1+
TITLE=Label: B16, Spot_Id: 21095, Peak_List_Id: 19431, MSMS Job_Run_Id: 10234, Comment:
455.1712	206.3775
472.21411	352.62576
585.28339	680.68121
625.29688	224.50423
642.30377	664.5451
684.34595	3009.4055
741.38397	274.02164
813.37354	713.94958
826.44415	437.99268
854.4408	818.14807
872.49512	235.1281
926.46021	3052.5803
991.53143	1830.15
1008.5502	281.7883
1009.5333	270.66983
1055.5281	2090.8066
1151.6332	2644.0845
1169.6644	43291.313
1171.4971	12011.35
1179.8555	18803.57
1181.7145	4393.731
1211.6536	1525.8229
1217.6938	2495.4509
1234.7939	15794.2
1235.6826	13748.433
1237.5496	1846.7855
1240.6278	15181.777
1265.8652	2134.6084
1266.7051	3609.4629
1268.4946	3323.6001
1270.4001	2016.9526
1283.8512	12418.529
1284.7153	7766.6831
1285.5916	3709.5703
1286.4525	5681.7085
1287.333	7011.8242
1291.8394	3741.4702
1293.6885	2908.0955
END IONS
BEGIN IONS
PEPMASS=1382.6727
CHARGE=1+
TITLE=Label: B16, Spot_Id: 21095, Peak_List_Id: 19430, MSMS Job_Run_Id: 10234, Comment:
112.07661	1370.5253
129.10304	875.46967
175.12103	11457.592
256.15948	436.23685
273.13028	501.87775
284.15961	996.66534
290.15894	847.50415
359.19949	403.39795
371.1857	598.53467
377.20023	785.54303
398.22498	442.76929
419.23441	474.66629
434.2193	2668.1765
447.22153	1125.8268
485.25906	1179.7389
503.25623	1044.8827
504.26248	456.15894
555.2746	486.88007
580.24225	2574.4724
582.30573	562.21985
591.25769	781.93219
597.27325	3647.094
600.30682	764.85822
616.28833	455.12369
621.26758	384.39883
706.28058	1921.5845
723.30609	665.90405
758.37073	1195.0767
766.30548	638.38538
783.3338	850.41632
786.37292	1841.0842
793.31116	747.40472
820.34259	591.56573
838.39917	1019.1382
845.34851	1082.6249
850.37897	886.26892
862.39978	820.89276
863.35724	17527.613
878.40692	495.54446
880.38092	12911.714
921.42932	414.01425
949.43677	2544.4297
950.40198	2631.8049
967.42255	5588.5352
1006.5391	579.05176
1007.4122	355.78796
1054.4835	3250.1479
1141.5197	1679.3937
1212.6339	1947.074
1223.7076	1063.052
1325.7178	2899.875
1340.7827	1555.0216
1341.6526	1956.2736
1343.4219	2482.0815
1347.7886	1832.9602
1352.8695	8073.229
1353.6973	10243.529
1355.5439	6192.4609
1357.4349	1212.7231
1361.5262	1213.552
END IONS
BEGIN IONS
PEPMASS=1391.6708
CHARGE=1+
TITLE=Label: B16, Spot_Id: 21095, Peak_List_Id: 19428, MSMS Job_Run_Id: 10234, Comment:
112.07475	1341.1907
129.1064	969.99921
175.11986	11071.666
256.15765	583.71454
273.13809	607.07458
284.15771	833.52124
370.18451	981.43036
387.21606	2005.4419
419.22083	591.82886
427.2092	1668.874
444.23096	4767.5151
447.21771	1046.4312
484.22778	917.26239
485.22427	689.31073
502.23923	3124.012
504.2374	1214.8367
581.27887	1077.3174
590.26294	4082.6536
597.44446	492.27875
599.27295	1571.5284
607.28418	4682.4131
620.27905	611.57227
643.26935	767.7879
716.3006	1670.3569
734.29218	963.14587
757.3327	1436.8073
767.3446	666.39282
768.32892	1100.3517
776.34033	1159.1375
785.34576	3773.2625
793.35236	1265.5964
803.33356	1028.2981
819.39246	625.99561
848.38782	896.72229
863.35272	1119.3939
872.40613	995.33417
873.37231	13754.431
890.40466	16016.015
904.52527	1091.5283
931.39166	1395.2864
948.41693	3793.5149
959.42377	1574.7948
960.40558	3342.9617
977.42786	16392.186
1005.4593	2665.3645
1074.4861	4462.7046
1076.3907	835.30164
1091.5156	2776.2314
1093.4089	531.30096
1178.5698	1564.8116
1249.6846	1910.6287
1258.9072	1136.6298
1325.667	1240.4963
1350.6553	3031.5103
1352.4407	2634.2329
1354.27	1146.1899
1361.9226	7181.5112
1362.739	8055.3701
1364.5538	6444.6157
1366.4387	2458.5034
END IONS
BEGIN IONS
PEPMASS=1407.6575
CHARGE=1+
TITLE=Label: B16, Spot_Id: 21095, Peak_List_Id: 19429, MSMS Job_Run_Id: 10234, Comment:
112.07818	1880.9606
129.10562	1263.6284
175.12059	14593.838
256.15421	684.27014
273.13989	582.45825
284.16101	1016.441
370.18506	1085.4728
387.21326	1930.2546
427.20639	1670.2585
434.26205	619.5954
444.23737	5107.7388
447.22049	1960.2411
500.22617	981.51416
504.23672	1088.666
518.23865	2997.8931
580.26337	564.74799
590.26111	3763.5737
597.26971	1919.2887
607.28436	5132.0503
615.26776	1807.8579
659.27405	575.49994
716.29742	1459.9246
734.3053	660.22913
756.33942	688.53882
773.35168	1465.8086
783.33203	720.71515
784.33936	1337.9258
790.35699	771.29895
793.35242	874.3136
801.34375	3972.2715
803.33691	977.13361
847.35718	2727.1929
863.35693	3074.9585
864.37518	1781.9302
873.37738	11292.553
880.36108	1993.8862
890.4007	13122.581
946.41071	1388.2338
959.43713	1423.9399
960.42664	2383.0273
964.41833	3220.5779
977.42639	13354.901
1021.4423	2418.3977
1074.4591	3687.604
1091.5022	2423.9663
1178.6132	983.87616
1179.4803	1000.3006
1239.4377	1300.567
1249.6887	1008.3383
1250.568	1666.0386
1365.8036	2118.7471
1366.6716	2914.5791
1368.4246	2825.9224
1373.7106	1979.835
1374.7047	2414.3723
1377.874	8244.7939
1378.7429	5235.4448
1379.6451	9881.0498
1380.5366	12675.048
1382.5613	16845.166
END IONS
BEGIN IONS
PEPMASS=1423.6527
CHARGE=1+
TITLE=Label: B16, Spot_Id: 21095, Peak_List_Id: 19434, MSMS Job_Run_Id: 10234, Comment:
112.077	228.67943
175.12097	1488.8948
444.2359	506.48126
581.28546	260.56628
590.26935	232.99153
597.28284	403.25928
607.29327	2319.7571
633.26904	317.75104
790.30389	521.29443
808.31525	1594.3844
847.35236	348.48917
864.37842	319.62863
889.37592	500.05457
905.34857	324.07324
906.37878	695.06018
922.39941	567.10706
951.42078	206.45778
974.46295	303.93152
991.38477	234.54311
993.40906	431.9137
1009.4191	290.01193
1255.458	2089.1868
1290.6948	3243.8865
1291.5966	3197.9395
1293.4299	513.29797
1299.3691	2898.9956
1382.6443	10862.517
1389.6039	1484.6134
1391.6112	18189.656
1395.5951	1412.812
1397.4886	1373.6049
END IONS
BEGIN IONS
PEPMASS=1577.7998
CHARGE=1+
TITLE=Label: B16, Spot_Id: 21095, Peak_List_Id: 19439, MSMS Job_Run_Id: 10234, Comment:
175.12636	340.62234
847.38458	367.38992
864.42242	672.4126
951.43903	216.23569
1008.4545	204.71173
1182.5404	313.96072
1403.8727	342.62
1404.6638	498.39914
1415.2311	325.77917
1536.6901	929.85217
1538.5291	298.38327
1539.4679	662.56451
1550.6677	345.78827
END IONS
BEGIN IONS
PEPMASS=1593.7974
CHARGE=1+
TITLE=Label: B16, Spot_Id: 21095, Peak_List_Id: 19435, MSMS Job_Run_Id: 10234, Comment:
175.1237	424.78128
400.43137	244.34357
597.30133	278.21204
863.36774	314.92926
880.39362	974.91846
904.60632	603.00311
967.43378	254.83716
1024.4475	351.664
1111.4601	343.59366
1180.5159	210.44713
1198.5519	463.63815
1419.8556	1035.5197
1537.7594	665.29773
1552.6271	938.99481
1554.5862	790.41785
1564.9087	1049.1799
1566.6714	781.77167
END IONS
BEGIN IONS
PEPMASS=1601.8358
CHARGE=1+
TITLE=Label: B16, Spot_Id: 21095, Peak_List_Id: 19438, MSMS Job_Run_Id: 10234, Comment:
400.30658	1523.2781
595.32489	204.57225
652.37122	638.76416
669.38342	405.21307
815.4212	305.17517
832.4469	338.75864
904.49969	443.85413
905.4892	226.55232
1001.5136	477.62686
1018.496	336.82364
1218.6005	229.30571
1330.752	234.97295
1358.8337	496.80777
1359.658	357.11575
1443.8131	356.48004
1473.8768	2425.1682
1475.7053	1135.4199
1482.1881	1616.088
1538.1322	557.13892
1538.9679	509.82828
1539.6909	486.57333
1543.8066	469.28024
1562.5817	421.32318
1572.8015	621.67395
1574.6981	495.7529
1577.7933	1606.4943
END IONS
BEGIN IONS
PEPMASS=1856.1232
CHARGE=1+
TITLE=Label: B16, Spot_Id: 21095, Peak_List_Id: 19437, MSMS Job_Run_Id: 10234, Comment:
1794.9004	365.65781
1796.9315	891.28931
1798.8833	812.38165
1817.8463	251.82135
1828.9554	557.66083
1833.7723	291.93271
END IONS
BEGIN IONS
PEPMASS=1904.02
CHARGE=1+
TITLE=Label: B16, Spot_Id: 21095, Peak_List_Id: 19441, MSMS Job_Run_Id: 10234, Comment:
175.13573	334.32977
472.37628	369.74078
681.50946	209.72354
698.48004	411.32767
845.51855	275.96054
1274.8248	217.05977
1840.3066	4760.1099
1842.0557	556.13812
1842.9514	281.44012
1844.2115	1182.7136
1853.9498	558.85657
1856.0365	2935.9392
1857.9368	1271.5692
1859.8097	324.09451
1860.6085	556.6933
1862.8436	415.46451
1864.9049	370.3259
1867.7377	558.15698
1873.7876	438.28662
1883.9243	512.71515
END IONS
