# Supplementary material for: Comparative proteomic analysis of a membrane-enriched fraction from flag leaves reveals responses to chemical hybridization agent SQ-1 in wheat
Source: Front Plant Sci. 2015 Aug 26;6:669. doi: 10.3389/fpls.2015.00669 (PMC4549638; doi:10.3389/fpls.2015.00669)
Supplement: Supplementary file 9 [file Data_Sheet_1.ZIP › Supplementary MS_MS data/spot 26.txt]

COM=Project: wsp, Spot Set: wsp\SQL2013-1-15, Label: B15, Spot Id: 21094, Peak List Id: 18777, MS Job Run Id: 10233
800.36108	4763.8872
823.37036	4365.9546
824.38904	5012.7485
829.35229	4430.0488
831.41595	4714.5356
842.52429	87993.945
856.53522	13144.095
870.55261	41598.844
927.47626	5203.9819
947.48846	5893.0127
974.50391	20302.426
1001.506	4306.1772
1029.5359	3863.6777
1045.5612	12270.352
1077.5538	4659.6494
1093.5582	5224.0981
1096.5596	21478.842
1112.5393	9846.7246
1148.5774	4128.6899
1166.7018	5588.2314
1184.6299	6346.3364
1198.713	8297.3877
1202.6039	3852.5044
1219.5463	7270.7549
1228.5933	30432.568
1240.6332	3943.5576
1250.594	6154.0771
1266.5776	7421.752
1302.6917	3890.8362
1316.6798	5835.7407
1324.6488	8940.8398
1340.6267	4585.6777
1389.6642	3977.5537
1421.7039	3054.3728
1439.8153	3680.8845
1446.6892	2896.8025
1464.7766	3529.6775
1465.7744	7695.0454
1479.8086	8082.9087
1481.7965	6908.9502
1505.7871	3792.1699
1567.7649	8022.0894
1573.7719	8290.5566
1581.7374	3015.7297
1621.7714	8547.3887
1637.7574	8417.1338
1664.8257	61655.539
1691.8298	8889.7939
1692.8389	5884.1489
1708.8217	9020.1611
1709.8168	432077.16
1712.7942	115490.81
1728.7534	41687.465
1731.7601	5903.4565
1794.7909	23482.838
1826.7916	2828.8113
1880.9209	5030.7231
1946.0219	11783.162
2211.1091	6022.8975
2225.1245	4007.9155
2228.0938	4255.2446
2241.1104	1765.5188
2249.1228	3761.5107
2320.0684	2780.8889
2336.0623	2187.2271
2347.0439	3247.9761
2363.0449	1721.7971
2388.0808	6630.3687
2389.0862	5141.1792
3268.6836	5591.543
BEGIN IONS
PEPMASS=856.53522
CHARGE=1+
TITLE=Label: B15, Spot_Id: 21094, Peak_List_Id: 19420, MSMS Job_Run_Id: 10234, Comment:
385.2182	268.71133
454.24298	261.35968
472.24399	453.0397
811.59436	342.11099
812.43024	640.09381
813.36011	330.58807
814.28601	984.04126
815.22699	614.84668
816.22394	766.73956
817.18719	524.18896
827.41132	359.94223
830.30524	358.50314
831.40338	359.31223
835.28705	344.3537
END IONS
BEGIN IONS
PEPMASS=870.55261
CHARGE=1+
TITLE=Label: B15, Spot_Id: 21094, Peak_List_Id: 19415, MSMS Job_Run_Id: 10234, Comment:
100.09364	514.21716
255.12598	254.16573
272.14963	527.99146
399.21881	332.25201
468.22269	378.06412
472.22269	316.08194
486.23276	893.61072
581.31342	498.72961
582.58813	243.00508
599.34271	253.30565
799.25623	215.27422
811.29767	305.33499
826.57141	695.57721
827.38751	794.98834
828.27008	1366.4474
829.25122	976.18811
830.21429	607.04047
831.19971	279.71362
835.35504	377.78946
842.45282	929.20483
845.24445	550.16754
END IONS
BEGIN IONS
PEPMASS=974.50391
CHARGE=1+
TITLE=Label: B15, Spot_Id: 21094, Peak_List_Id: 19419, MSMS Job_Run_Id: 10234, Comment:
175.10558	277.40668
303.19336	246.33089
432.22754	710.91089
774.38477	429.64389
887.45349	252.33186
914.45398	286.80722
930.35156	273.98804
931.43207	275.13696
932.31573	597.45221
933.25647	340.65701
934.24579	377.40973
935.22906	346.39127
938.34741	298.82074
940.45404	300.42267
949.25574	255.04532
END IONS
BEGIN IONS
PEPMASS=1096.5596
CHARGE=1+
TITLE=Label: B15, Spot_Id: 21094, Peak_List_Id: 19418, MSMS Job_Run_Id: 10234, Comment:
471.27197	354.45132
706.27405	2088.334
968.51416	1071.2506
969.40051	1219.7772
976.88367	686.81732
1010.3944	279.47864
1030.2917	356.20612
1032.5754	459.99902
1039.4897	328.68152
1052.5999	362.16818
1054.4078	585.46008
1057.3059	423.6084
1059.2064	388.55164
1070.4155	215.72498
END IONS
BEGIN IONS
PEPMASS=1112.5393
CHARGE=1+
TITLE=Label: B15, Spot_Id: 21094, Peak_List_Id: 19422, MSMS Job_Run_Id: 10234, Comment:
706.2699	561.01355
984.45422	231.58766
1048.6376	4007.0579
1049.519	2960.1816
1051.4117	525.38208
1052.693	2626.3101
1054.5985	394.45056
1068.5018	311.33191
1070.3826	557.06384
1071.3687	431.3793
1073.3013	251.96262
1074.2252	338.54739
END IONS
BEGIN IONS
PEPMASS=1228.5933
CHARGE=1+
TITLE=Label: B15, Spot_Id: 21094, Peak_List_Id: 19416, MSMS Job_Run_Id: 10234, Comment:
365.23309	638.43146
403.17291	203.8924
464.29269	1673.2915
502.22653	321.13666
523.20007	327.88702
531.22681	226.43208
561.23096	362.38492
577.37103	1492.563
630.30023	355.87186
652.22498	2138.1091
706.3974	871.98285
737.31921	696.84833
738.30927	331.73889
747.30383	288.63998
751.34027	292.75476
765.30432	5297.5903
772.28052	538.59564
836.37469	325.85321
846.45245	408.34454
847.46008	220.35367
848.5636	311.08441
864.38232	3579.8154
866.39838	1293.9884
912.38428	333.70801
966.45514	335.75662
983.43054	252.32167
994.53387	949.54669
1011.5132	1082.5245
1013.3984	317.02576
1026.1769	414.21353
1082.6053	355.4054
1092.1981	378.62607
1093.0834	336.60095
1143.5283	206.82266
1167.515	231.14601
1171.525	1092.8229
1175.7096	273.97336
1186.4651	391.61194
1189.3	513.23584
1200.4463	296.30145
1207.3892	291.00525
END IONS
BEGIN IONS
PEPMASS=1324.6488
CHARGE=1+
TITLE=Label: B15, Spot_Id: 21094, Peak_List_Id: 19423, MSMS Job_Run_Id: 10234, Comment:
729.37103	236.12305
1260.7701	269.38937
1261.7051	309.36652
1262.6587	246.75031
1282.5616	265.08243
1283.5608	345.64261
1285.3569	641.20074
1288.6185	225.22041
1300.3903	235.72067
END IONS
BEGIN IONS
PEPMASS=1621.7714
CHARGE=1+
TITLE=Label: B15, Spot_Id: 21094, Peak_List_Id: 19425, MSMS Job_Run_Id: 10234, Comment:
431.28009	636.84106
659.38849	448.24023
1330.7555	225.80937
1559.6941	251.76678
1562.6919	276.51147
1570.1166	287.0014
1585.678	441.65515
1596.5419	221.24913
END IONS
BEGIN IONS
PEPMASS=1637.7574
CHARGE=1+
TITLE=Label: B15, Spot_Id: 21094, Peak_List_Id: 19426, MSMS Job_Run_Id: 10234, Comment:
431.27484	493.64484
659.4071	320.86957
1547.8916	608.11548
1550.6219	365.06622
1574.1658	2959.3877
1574.9362	2229.8704
1575.8	2834.7217
1578.0203	1397.2042
1578.9272	861.68262
1580.764	845.8822
1586.7551	289.91089
1595.7885	271.88675
1606.2411	279.88306
END IONS
BEGIN IONS
PEPMASS=1664.8257
CHARGE=1+
TITLE=Label: B15, Spot_Id: 21094, Peak_List_Id: 19413, MSMS Job_Run_Id: 10234, Comment:
431.29932	1366.3142
659.40985	1390.7493
774.42639	376.88562
1571.6628	351.74414
1579.7483	515.2287
1604.8032	338.08929
1605.6614	724.00629
1607.6731	2957.04
1611.8658	858.64941
1621.8656	523.78748
1623.7655	642.90417
1626.5573	335.9873
1632.8069	858.65204
1637.8132	748.59363
END IONS
BEGIN IONS
PEPMASS=1691.8298
CHARGE=1+
TITLE=Label: B15, Spot_Id: 21094, Peak_List_Id: 19424, MSMS Job_Run_Id: 10234, Comment:
389.32678	223.99568
760.48376	303.95898
1172.5417	296.45779
1631.7655	272.31268
1632.6393	1118.0653
1636.8649	808.54224
1650.814	234.34407
1652.6722	326.99451
1653.6482	435.13419
1660.5511	424.08069
1662.8187	352.16888
1664.5896	789.70361
1665.7454	600.91577
1669.7451	590.57117
END IONS
BEGIN IONS
PEPMASS=1709.8168
CHARGE=1+
TITLE=Label: B15, Spot_Id: 21094, Peak_List_Id: 19412, MSMS Job_Run_Id: 10234, Comment:
112.08469	1073.0027
129.11258	661.28485
175.13185	4610.6729
276.19562	1503.3268
360.28583	1038.7725
389.29367	13063.714
431.34576	14357.308
452.2182	620.18695
486.31577	717.87103
487.29828	1884.3741
504.32816	2569.062
520.29321	1554.6138
529.38068	689.44733
546.36237	1444.3016
565.30432	1064.5957
632.38275	2721.9705
659.4527	12533.304
689.27393	1150.0132
712.362	1438.1848
743.4176	796.00134
756.44476	675.37274
757.45465	803.54749
760.43683	46091.629
774.48999	3367.3467
802.35278	1049.9788
825.4046	706.19098
857.45361	1558.2031
858.44769	1962.3024
871.46118	1670.7731
875.46173	37318.148
888.49274	904.73236
889.50677	546.19385
955.46997	808.44928
972.49438	2025.282
973.46613	1754.8324
990.49335	3656.9731
1001.544	969.26715
1054.4288	621.8465
1060.5106	724.61591
1077.5275	4882.4468
1099.1866	797.66272
1148.5776	1134.575
1173.6564	557.52002
1190.6396	50293.551
1201.6292	560.68921
1261.6199	1136.787
1287.6592	1210.9857
1288.6615	1638.1669
1290.5626	1195.535
1305.7158	3062.8293
1307.6116	995.65613
1421.6724	1064.7573
1621.7809	3885.3203
1623.6652	1639.1929
1627.672	2772.6003
1649.7017	2072.9451
1666.2184	2608.9355
1667.0826	1654.8607
1668.8704	3213.2039
1670.6866	3761.9211
END IONS
BEGIN IONS
PEPMASS=1728.7534
CHARGE=1+
TITLE=Label: B15, Spot_Id: 21094, Peak_List_Id: 19414, MSMS Job_Run_Id: 10234, Comment:
360.23926	256.9249
431.28308	3645.6079
546.31909	313.11423
659.396	3709.0522
728.27942	229.80426
756.41577	244.13387
760.50403	415.54953
774.4198	1271.293
782.45959	382.01282
871.4425	311.35834
888.4552	344.13806
889.44708	220.3232
897.47577	427.091
898.49005	241.44731
1001.6091	220.69887
1148.5826	337.14011
1190.6464	275.30017
1212.5646	273.50995
1261.731	371.36011
1547.9736	1301.4841
1553.7896	1702.9323
1575.7052	1164.8138
1580.8468	913.68085
1623.8551	956.37219
1638.1343	2981.969
1638.9312	1741.8591
1639.7992	3115.0303
1643.8025	1752.3408
1644.702	2827.2197
1648.8693	1325.6079
1665.1998	29666.383
1665.9966	23476.998
1666.8671	22031.893
1667.7494	14605.891
1669.0554	16357.397
1670.906	11516.893
1677.3104	522.04938
1680.4993	1000.4537
1683.2842	1394.3762
1690.5897	639.84821
1692.7225	631.37549
END IONS
BEGIN IONS
PEPMASS=1794.7909
CHARGE=1+
TITLE=Label: B15, Spot_Id: 21094, Peak_List_Id: 19417, MSMS Job_Run_Id: 10234, Comment:
447.29956	323.06586
460.31738	780.60114
575.34509	220.38301
633.3941	294.35968
690.40771	539.68005
777.4491	974.44885
890.54388	367.54977
1087.5649	218.55173
1321.7145	1878.0487
1335.6151	218.76691
1436.7963	587.90375
1438.6801	294.14294
1680.1864	600.94012
1680.9656	568.76044
1681.7693	495.48047
1687.35	803.78156
1710.0111	908.3006
1710.8779	354.71954
1711.765	601.87292
1728.8627	786.70966
1734.7665	304.5928
1752.8503	470.57034
1766.8314	375.26669
END IONS
BEGIN IONS
PEPMASS=1946.0219
CHARGE=1+
TITLE=Label: B15, Spot_Id: 21094, Peak_List_Id: 19421, MSMS Job_Run_Id: 10234, Comment:
890.52966	830.49878
1858.0314	200.87729
1885.9097	337.82019
1889.9836	442.9584
1902.4902	274.20004
1905.0079	373.33936
1906.8442	488.63297
1910.7075	207.48878
1911.8884	254.62427
1914.7185	259.38208
1918.8262	277.20691
1922.7421	574.10693
END IONS
