# Supplementary material for: Comparative proteomic analysis of a membrane-enriched fraction from flag leaves reveals responses to chemical hybridization agent SQ-1 in wheat
Source: Front Plant Sci. 2015 Aug 26;6:669. doi: 10.3389/fpls.2015.00669 (PMC4549638; doi:10.3389/fpls.2015.00669)
Supplement: Supplementary file 9 [file Data_Sheet_1.ZIP › Supplementary MS_MS data/spot 27.txt]

COM=Project: wsp, Spot Set: wsp\SQL2013-1-15, Label: B12, Spot Id: 21091, Peak List Id: 18774, MS Job Run Id: 10233
842.51892	42541.715
849.50134	12202.604
853.41858	6641.3779
868.52191	8095.6782
870.54779	21448.34
884.4621	14390.406
902.46759	101093.41
928.48712	7951.7075
930.49829	8960.1602
976.56744	70337.016
988.51666	76442.375
1002.581	15079.916
1031.5555	7955.7681
1055.5442	7997.3667
1066.5707	8220.9346
1107.5516	20805.209
1108.5631	5868.4663
1125.6188	162583.7
1139.65	99885.305
1143.6317	20147.271
1157.6575	5875.9302
1165.6519	11531.544
1202.6227	8771.8564
1209.6223	254198.28
1235.6343	11568.203
1236.6589	19820.334
1237.6589	8521.3877
1319.618	18429.432
1346.6768	6205.4941
1360.7123	6341.9961
1390.7793	46603.043
1397.7651	10986.655
1435.6766	92344.078
1453.7511	18046.596
1463.7072	15857.091
1470.8232	15731.53
1475.7429	139970.14
1517.8278	94669.93
1530.7896	11072.545
1539.7142	16079.577
1540.657	44908.945
1557.6724	215393.92
1583.6954	33071.387
1625.9056	29176.023
1642.8005	11691.87
1673.8624	68711.617
1689.8435	26214.516
1696.715	46692.168
1760.8923	20147.875
1768.8269	7308.2866
1791.8712	5915.9121
1797.9021	65024.707
1811.9774	15958.82
1816.9993	508174.66
1828.9987	8170.4409
1843.0079	14520.256
1845.0221	30518.635
1859.937	40507.707
1871.0186	86175.883
1875.9265	11496.271
1899.9316	8682.96
1945.8035	36626.668
1973.1025	19060.131
2004.0608	297946.69
2012.0247	8427.624
2023.1897	8379.6094
2029.0128	80855.242
2057.0386	15820.716
2064.1167	121775.72
2121.1375	51190.309
2157.106	40034.074
2191.1035	7028.999
2211.0986	5930.1445
2271.1462	6575.458
2280.2188	10404.949
2364.2246	9964.1621
2382.2104	102705.38
2481.3303	64408.891
2554.3291	11868.812
2879.5044	6860.4058
BEGIN IONS
PEPMASS=902.46759
CHARGE=1+
TITLE=Label: B12, Spot_Id: 21091, Peak_List_Id: 19374, MSMS Job_Run_Id: 10234, Comment:
175.10634	1317.7365
271.16016	444.32547
288.18723	1761.3574
330.10812	1007.2864
387.17017	226.39825
400.18546	219.7489
417.21667	229.49448
429.15436	200.50482
439.18591	223.10231
457.19809	725.43829
468.16833	206.6962
474.21362	393.66974
486.16333	479.85034
556.24933	621.92627
573.27588	2937.1931
615.20276	532.07489
685.28381	270.56268
773.37775	2293.3687
781.76947	830.34668
841.29144	1108.9932
845.53156	324.69138
846.41071	227.49988
860.42706	427.28098
863.11578	243.7832
END IONS
BEGIN IONS
PEPMASS=976.56744
CHARGE=1+
TITLE=Label: B12, Spot_Id: 21091, Peak_List_Id: 19381, MSMS Job_Run_Id: 10234, Comment:
272.16733	848.38153
292.15656	367.29156
297.13953	315.48416
315.15698	374.42548
383.21695	510.94452
396.20935	379.66281
400.23914	314.27872
414.18347	237.90269
546.27136	246.65417
563.28711	235.16013
662.37177	255.40088
733.29858	488.80038
802.41962	323.52927
820.45673	210.67111
848.43799	210.53746
937.26306	216.8795
946.56738	350.23096
948.40936	486.3826
END IONS
BEGIN IONS
PEPMASS=988.51666
CHARGE=1+
TITLE=Label: B12, Spot_Id: 21091, Peak_List_Id: 19380, MSMS Job_Run_Id: 10234, Comment:
175.11571	319.04303
232.12982	2353.5964
272.14233	201.0766
343.17776	467.89584
347.15103	2217.1804
414.21115	906.91125
445.14465	357.69693
462.15906	502.82327
527.30267	204.12772
558.20898	305.6716
629.22272	397.11328
646.26886	325.03528
700.26257	305.07455
717.27753	264.82056
953.6709	249.87527
955.49152	353.58389
958.62817	432.86655
960.41443	203.2677
END IONS
BEGIN IONS
PEPMASS=1125.6188
CHARGE=1+
TITLE=Label: B12, Spot_Id: 21091, Peak_List_Id: 19371, MSMS Job_Run_Id: 10234, Comment:
175.11777	1379.4458
305.16074	453.14459
322.1922	400.15823
327.21106	859.43518
404.23776	342.77792
421.25302	328.34726
462.26315	313.3616
490.25531	341.995
492.28546	270.74228
493.20932	531.93988
532.27588	272.46899
549.29449	720.85016
577.26019	363.758
592.2373	597.80707
619.31097	389.37799
634.26978	414.44986
636.31305	590.10657
662.24518	201.2621
677.2959	310.94974
679.40399	251.46701
689.5625	232.08224
691.30939	205.21768
705.32556	1351.0931
782.35138	261.19183
799.36493	1639.3864
804.40271	507.048
896.46466	805.46948
913.45789	682.16528
1081.6677	335.81226
1083.7721	203.90732
1084.4852	346.1239
1086.3359	355.61893
1095.7423	275.86035
1096.5891	230.43643
1097.5078	587.02722
END IONS
BEGIN IONS
PEPMASS=1139.65
CHARGE=1+
TITLE=Label: B12, Spot_Id: 21091, Peak_List_Id: 19375, MSMS Job_Run_Id: 10234, Comment:
175.11295	1184.067
312.16049	205.09396
328.1969	229.32118
341.32632	6910.7759
345.22736	412.86383
425.22357	350.38721
427.22989	420.57382
444.28006	641.31891
486.39081	521.72485
488.41711	709.67719
540.28827	362.32074
545.40369	998.0354
557.34821	9810.9453
583.23975	999.64532
597.24786	449.12787
599.40198	230.8644
655.34229	617.43585
656.41583	1086.493
658.47131	568.42371
668.28784	318.32349
672.37531	744.63782
690.40607	394.2713
696.31732	2087.4937
753.38855	300.94589
775.43903	718.37042
777.46655	295.28415
795.3728	779.08044
803.40979	1604.913
828.49298	297.13974
852.42145	682.62213
868.4975	52037.238
881.10345	608.2171
882.01196	1038.6848
900.40228	362.09042
917.54095	307.86575
941.49823	1350.8562
953.13959	412.76062
965.61377	449.44583
966.53351	407.29169
983.63965	584.77576
984.48303	335.57013
1097.804	390.31058
1099.4047	238.0193
1108.5164	558.88544
END IONS
BEGIN IONS
PEPMASS=1209.6223
CHARGE=1+
TITLE=Label: B12, Spot_Id: 21091, Peak_List_Id: 19369, MSMS Job_Run_Id: 10234, Comment:
112.07117	362.85968
129.09892	237.50024
175.11847	2906.6353
229.13977	283.90045
246.1646	544.52496
251.11519	364.16327
300.17627	239.55544
317.1998	9008.8047
342.19858	292.61465
380.14719	2709.2402
414.23578	339.45233
414.40839	312.24451
415.20132	809.46368
432.21744	1067.0452
451.22446	268.77609
453.39832	205.14676
479.20663	4933.0215
501.27487	242.75478
502.21695	646.62354
519.24103	1311.3893
564.28662	512.98602
566.45081	472.28018
574.26794	338.87177
592.27802	4992.7388
601.27301	857.67108
618.30005	1158.6896
663.35211	224.76535
679.31519	202.22098
689.39642	213.65207
691.33472	1120.7164
714.34967	976.97638
731.37689	1372.4005
813.41803	208.49243
830.44574	5744.2129
959.53314	469.39886
960.42499	368.75049
1154.62	497.48926
1164.665	394.11542
1167.7802	322.41202
1168.5812	320.40619
1169.4836	557.99231
1171.3279	376.71301
1176.6531	411.93372
1179.8221	1583.2531
1180.6467	1366.0881
1181.5714	693.86859
1182.479	1259.5892
END IONS
BEGIN IONS
PEPMASS=1435.6766
CHARGE=1+
TITLE=Label: B12, Spot_Id: 21091, Peak_List_Id: 19377, MSMS Job_Run_Id: 10234, Comment:
175.12447	517.83014
304.1871	720.67102
513.2486	520.06097
530.27698	1396.3556
601.29987	775.16925
649.33276	211.85117
672.33655	9760.9971
764.35767	496.61987
770.34558	361.35861
787.35223	738.94305
835.3916	396.24335
878.41632	274.70242
900.41913	1433.5984
906.44153	1200.2482
1029.4915	5864.6182
1127.4823	350.3533
1144.5704	849.48236
1261.705	341.88135
1390.694	430.94913
1391.8035	341.28778
1395.575	618.27484
1398.6404	218.40182
END IONS
BEGIN IONS
PEPMASS=1517.8278
CHARGE=1+
TITLE=Label: B12, Spot_Id: 21091, Peak_List_Id: 19376, MSMS Job_Run_Id: 10234, Comment:
175.13292	813.66779
451.3139	203.53694
581.36163	230.82034
598.36523	246.29852
623.35413	301.90533
706.4007	225.49417
724.38245	268.39883
777.45825	895.03424
794.46643	1131.4672
878.50543	264.28775
895.51239	361.97375
920.50287	261.64819
1042.5841	366.28134
1474.1434	1566.2573
1474.9863	1112.778
1475.8519	2059.603
1477.6937	1532.9213
END IONS
BEGIN IONS
PEPMASS=1557.6724
CHARGE=1+
TITLE=Label: B12, Spot_Id: 21091, Peak_List_Id: 19370, MSMS Job_Run_Id: 10234, Comment:
112.07996	450.07932
129.11058	241.13408
175.12758	1151.0817
262.18161	342.1189
331.16629	210.32845
333.23248	441.52374
402.21228	315.78522
420.25418	2842.426
428.1749	205.91177
547.27515	205.33908
549.29395	592.03497
573.2478	350.01678
620.32178	958.49689
661.31982	257.50946
662.28711	874.51196
679.29858	369.33459
702.36041	262.48386
719.39703	1040.1415
731.3006	353.86545
822.29272	378.89462
839.33307	627.14996
862.38043	521.47949
879.41663	1014.0997
925.67188	575.19434
933.47906	268.0842
938.39484	292.96191
950.45099	1366.0885
992.46765	386.35086
1113.5278	778.97333
1182.5294	335.26099
1200.5732	824.7691
1257.6482	22702.207
1259.5225	6733.9468
1275.9709	3595.2937
1276.5671	6527.1987
1372.7716	953.6391
1373.6425	993.0188
1472.6816	1679.0619
END IONS
BEGIN IONS
PEPMASS=1816.9993
CHARGE=1+
TITLE=Label: B12, Spot_Id: 21091, Peak_List_Id: 19367, MSMS Job_Run_Id: 10234, Comment:
112.07943	496.35367
129.10715	335.53726
175.12581	3803.6062
270.2095	537.73859
273.15875	278.69403
288.22949	619.74725
355.2934	330.01907
383.28696	342.2095
387.19031	442.75873
418.28391	426.20279
435.3118	3743.6072
486.28702	323.86493
511.34824	365.0925
515.29602	303.64413
557.30786	542.97583
564.35986	1291.0087
612.38446	358.1167
614.34924	310.6366
640.41534	647.04224
656.36688	688.19904
662.37708	334.79022
670.38855	336.38348
677.43866	1862.6851
687.4516	313.88397
741.46393	304.6308
743.45209	608.5484
755.43048	325.37207
769.44464	2262.1167
788.44476	297.50891
800.45105	375.19681
805.50262	1712.3344
868.51721	1227.3967
873.53583	399.7489
892.53229	1377.2518
907.53961	421.46942
932.52673	791.82745
949.54254	3749.6423
994.60773	411.19241
1029.6537	358.16385
1031.5686	386.89636
1048.6113	9949.7002
1058.6365	341.90417
1140.6621	512.30261
1159.6682	460.59705
1161.7017	476.01563
1177.6711	8467.0381
1253.7323	564.99237
1306.7271	2056.7695
1317.7894	316.02472
1330.9135	342.73035
1367.5854	308.23608
1378.1053	282.86993
1379.7314	350.63004
1383.6423	363.79056
1418.7213	378.76083
1434.8467	1419.379
1436.7235	283.55692
1464.3866	348.88013
1482.7565	323.8996
1605.9426	1287.7324
END IONS
BEGIN IONS
PEPMASS=1871.0186
CHARGE=1+
TITLE=Label: B12, Spot_Id: 21091, Peak_List_Id: 19378, MSMS Job_Run_Id: 10234, Comment:
175.12405	510.81665
486.35849	228.36569
549.3606	243.62247
587.37299	239.91351
799.46344	626.57019
896.46887	461.31183
913.49591	349.44623
1012.5651	257.01529
1385.8037	908.76361
1487.7678	273.57416
1784.854	1939.2925
1790.7899	490.94232
1811.8477	23465.135
1815.9839	11367.971
1827.5076	2255.6064
1828.2589	1047.5704
1829.0853	2155.2654
1830.9004	2783.4919
1832.7627	579.99695
1842.9875	921.00421
1845.8436	579.4079
END IONS
BEGIN IONS
PEPMASS=2004.0608
CHARGE=1+
TITLE=Label: B12, Spot_Id: 21091, Peak_List_Id: 19368, MSMS Job_Run_Id: 10234, Comment:
112.08473	497.68094
175.13107	3015.4194
274.22775	456.25266
373.3045	511.5798
444.35141	972.44019
557.44855	850.70465
596.43701	525.6051
623.30267	1051.7634
628.48138	1251.0809
641.42249	440.25797
710.54578	588.55432
736.39661	710.8786
741.5755	1696.851
825.51294	460.69919
851.4295	570.48883
852.57013	662.46777
869.64465	2119.2256
922.44427	1179.4541
968.6897	2604.9255
1036.499	1188.6687
1048.6956	658.04547
1065.7094	3073.6487
1082.7457	2482.1584
1118.5466	818.09406
1135.5708	2776.2068
1152.8755	673.95465
1153.7832	61694.918
1246.626	458.43073
1250.7987	787.57281
1251.7922	1946.3888
1263.6405	1114.1453
1268.8219	3969.6399
1360.8044	516.19342
1376.8357	781.79059
1381.9426	1475.3301
1447.7347	924.68384
1529.0452	5155.2974
1530.9305	2102.4526
1658.1832	7964.7412
1659.0627	10893.875
1660.931	3388.2236
1680.203	4096.2886
1681.5909	3665.1621
1755.2543	784.79578
1757.147	795.36377
1771.5132	544.13019
1773.3065	1067.0244
1775.0857	658.36023
1788.3553	616.66821
1860.2084	542.59723
1869.5883	537.62103
1947.9069	570.94733
1957.2704	630.54248
1960.2629	557.39764
1964.9735	580.47308
1973.2097	1000.4414
1974.755	2394.4478
1976.3176	599.48975
1978.1191	1254.1912
1979.9899	631.75031
END IONS
BEGIN IONS
PEPMASS=2029.0128
CHARGE=1+
TITLE=Label: B12, Spot_Id: 21091, Peak_List_Id: 19379, MSMS Job_Run_Id: 10234, Comment:
175.13606	1124.455
274.23212	1226.1604
403.29205	308.45221
457.33841	200.72086
516.39453	5758.9019
614.41614	482.14954
631.42383	747.66699
684.39117	222.0083
702.37366	225.67004
730.51007	363.97568
831.39819	855.73633
843.57593	1948.1716
944.46875	925.95282
972.63159	642.86993
1057.5406	652.40332
1085.6976	769.50464
1153.8046	366.28809
1176.8165	230.96513
1186.6072	755.56433
1198.7927	2168.5554
1243.9836	291.93085
1309.824	253.32239
1327.83	1721.2648
1414.7695	326.38412
1438.8711	200.42212
1455.8081	349.2803
1456.9077	6749.4639
1553.9645	377.20557
1555.8489	386.63708
1571.9796	4398.5273
1573.876	1560.274
1670.0446	353.96756
1686.0057	436.82339
1914.4827	1860.6628
1915.2587	909.52661
1916.1241	1449.8171
1921.6786	1488.9744
1923.5361	755.8291
2004.0911	7097.9966
2007.9274	798.19916
END IONS
BEGIN IONS
PEPMASS=2064.1167
CHARGE=1+
TITLE=Label: B12, Spot_Id: 21091, Peak_List_Id: 19372, MSMS Job_Run_Id: 10234, Comment:
483.3468	633.07239
492.33746	208.73396
500.36374	554.44934
596.41602	257.40076
692.4906	291.55881
714.53003	443.75336
725.47601	594.47101
742.48804	2716.082
845.57037	217.97018
861.55701	948.77356
863.77032	511.27432
868.52551	2067.6267
872.5249	256.10635
889.54828	2950.5872
986.59827	360.33963
1047.678	353.25568
1078.6504	436.3342
1157.7177	533.30267
1168.7786	719.81451
1175.6995	8708.8545
1196.7327	877.07465
1214.7152	207.59746
1215.7531	210.90996
1311.694	247.57521
1322.7955	1015.3589
1352.8649	382.47775
1380.7977	240.57278
1439.8439	274.56464
1451.8123	302.19757
1552.9591	309.33167
1564.9218	475.27585
1565.8988	286.32297
1668.9717	347.47641
1936.4736	4495.0195
1937.2965	2846.3318
1938.1163	5522.3257
1944.5598	5316.0088
1946.4489	2541.1958
2004.17	4322.6826
2007.0559	1492.7056
2020.7175	2537.2061
2024.1196	1694.4478
2025.0009	2716.9216
2028.9994	1259.3269
END IONS
BEGIN IONS
PEPMASS=2382.2104
CHARGE=1+
TITLE=Label: B12, Spot_Id: 21091, Peak_List_Id: 19373, MSMS Job_Run_Id: 10234, Comment:
112.08917	262.51584
175.1355	1030.1501
288.24472	250.71567
359.31232	301.65497
446.37128	246.9744
503.41193	572.18488
510.38571	268.18164
590.45227	541.20325
664.39246	258.78745
672.52045	217.15649
689.50702	557.96814
691.50537	213.73192
802.6048	338.05423
820.56677	215.73007
882.63849	1579.9885
899.65814	2671.8848
983.58514	251.06921
998.71741	2319.0864
1094.7947	406.26382
1095.7362	1092.8075
1112.7733	17713.998
1209.7852	1001.1779
1210.8053	362.6456
1222.7505	242.92375
1227.7965	827.43707
1266.8097	405.24539
1283.1512	204.80069
1284.8208	29828.059
1381.9163	555.41455
1382.8427	738.60529
1399.8245	1435.7168
1482.8004	586.59283
1483.7892	319.22363
1484.7858	241.20337
1562.9357	3805.2668
1692.0171	247.36583
1692.9092	343.27838
1718.5703	208.0657
1855.1257	546.5094
1856.9457	375.28259
1926.3534	322.22968
1927.1375	602.1048
2254.5239	1022.6019
2339.6973	2712.915
2340.5649	853.82281
2342.2397	1728.1207
2354.4382	517.15558
2355.1147	236.28055
2356.229	741.43689
2361.4248	478.26047
END IONS
