# Supplementary material for: Comparative proteomic analysis of a membrane-enriched fraction from flag leaves reveals responses to chemical hybridization agent SQ-1 in wheat
Source: Front Plant Sci. 2015 Aug 26;6:669. doi: 10.3389/fpls.2015.00669 (PMC4549638; doi:10.3389/fpls.2015.00669)
Supplement: Supplementary file 9 [file Data_Sheet_1.ZIP › Supplementary MS_MS data/spot 28.txt]

COM=Project: wsp, Spot Set: wsp\SQL2013-1-15, Label: B11, Spot Id: 21090, Peak List Id: 18773, MS Job Run Id: 10233
816.43695	100150.41
842.52673	104474.29
844.49054	16025.883
856.5368	19727.291
870.5564	49319.145
906.44269	35623.484
917.51849	11851.471
922.43292	28685.297
930.54822	11559.575
948.56677	132371.61
971.57611	28153.861
1005.5625	94186.266
1066.5803	21008.082
1076.6111	26942.641
1092.5676	37332.914
1108.552	30283.104
1120.5807	74299.914
1125.6211	21017.293
1132.5791	43251.27
1139.6537	20221.537
1141.67	26930.02
1189.6763	226750.75
1202.6233	12221.741
1205.6555	56478.684
1207.6083	26270.648
1209.6171	10840.294
1218.613	9825.7266
1286.6847	12968.966
1318.6667	248710.81
1330.6682	10952.087
1334.5596	17272.34
1346.6956	37374.801
1350.548	13218.732
1418.7654	23385.689
1433.7843	10787.798
1453.7655	12138.604
1466.7219	150281.22
1517.8308	11456.429
1530.7965	10989.223
1537.7587	120942.84
1557.6953	13231.114
1559.8942	96339.219
1561.7415	31808.189
1589.8134	10822.013
1601.8243	12069.494
1638.8645	15469.65
1657.8275	12037.541
1693.8759	38418.391
1698.936	169097.58
1740.9224	10847.731
1741.8319	127598.98
1757.8134	38721.711
1774.9868	15836.078
1794.048	151747.98
1798.9661	18038.236
1800.9893	7887.6626
1802.0052	7809.8926
1817.005	55707.434
1818.9921	529281.81
1840.9718	7492.1602
1845.0057	9842.0801
1868.0315	23399.211
1871.0259	8856.6328
1882.9779	11708.805
1913.9471	8373.0859
1947.0753	7461.1836
2004.0614	21901.701
2029.0146	18067.451
2064.1199	13082.669
2106.9512	16805.617
2114.9819	12643.008
2121.1355	15383.061
2131.9919	17323.09
2157.1094	8679.707
2211.1128	7140.4248
2225.1323	7459.7847
2230.2283	8391.4424
2353.2817	7444.1284
2382.2166	15463.522
3285.6858	7451.9443
BEGIN IONS
PEPMASS=816.43695
CHARGE=1+
TITLE=Label: B11, Spot_Id: 21090, Peak_List_Id: 19361, MSMS Job_Run_Id: 10234, Comment:
175.10263	1463.7563
185.10284	202.46646
314.14145	276.79147
329.11017	323.5401
358.12897	330.50369
375.15829	230.29559
400.13885	200.01172
442.17487	484.34958
446.1467	314.0914
485.26245	225.51056
486.17499	262.57816
503.18988	1782.3661
513.17902	483.77856
531.19165	282.47507
559.18414	392.4848
615.18109	326.06403
774.41821	356.38678
END IONS
BEGIN IONS
PEPMASS=870.5564
CHARGE=1+
TITLE=Label: B11, Spot_Id: 21090, Peak_List_Id: 19366, MSMS Job_Run_Id: 10234, Comment:
100.09411	343.19977
255.12631	223.90216
468.22348	211.69478
486.22729	532.61761
581.33911	233.81339
715.24402	503.31296
805.65393	261.17068
826.53448	269.96677
827.40479	285.36823
829.30792	509.10358
832.02026	253.36861
842.42694	510.4574
END IONS
BEGIN IONS
PEPMASS=948.56677
CHARGE=1+
TITLE=Label: B11, Spot_Id: 21090, Peak_List_Id: 19358, MSMS Job_Run_Id: 10234, Comment:
86.084099	263.45035
175.11636	1469.4156
217.0898	213.80064
305.15677	567.22711
312.1546	280.85553
322.18018	527.64594
330.16251	1913.6995
376.19006	816.11743
393.21207	615.99945
415.23822	368.90445
417.40878	298.53027
425.2265	387.97427
443.23569	2633.3962
489.25299	882.61188
506.26892	514.38727
514.26392	351.85535
528.31433	376.04706
538.29865	319.19366
556.29474	1192.0176
599.3559	284.87234
601.37286	256.5798
602.32996	347.30716
619.35327	423.54825
627.32654	716.12885
715.44141	286.95071
732.43347	352.3349
819.52008	2492.7449
821.40149	243.50496
827.89783	967.16064
884.5329	327.18701
885.44354	267.89087
886.37311	221.25612
888.51105	591.01727
904.60516	294.53558
906.57758	235.11346
907.44025	423.72729
910.13788	377.46744
918.57672	842.18365
920.4455	636.30347
922.3606	361.87183
END IONS
BEGIN IONS
PEPMASS=1005.5625
CHARGE=1+
TITLE=Label: B11, Spot_Id: 21090, Peak_List_Id: 19363, MSMS Job_Run_Id: 10234, Comment:
175.108	718.37018
272.14801	221.18431
383.16821	227.86195
400.17444	663.3269
417.20099	321.97858
458.2081	601.81366
476.21939	919.54199
513.24493	253.80554
530.25629	377.95981
561.30652	244.22713
571.29565	476.36844
589.28577	223.31374
631.29913	612.38666
728.30609	490.36185
745.32257	399.87238
945.50684	225.9817
948.62347	317.7742
949.49365	206.20598
961.61151	656.20184
962.48804	634.30627
964.35992	990.08337
971.5791	347.55978
972.42389	363.82565
977.4306	359.64789
END IONS
BEGIN IONS
PEPMASS=1120.5807
CHARGE=1+
TITLE=Label: B11, Spot_Id: 21090, Peak_List_Id: 19364, MSMS Job_Run_Id: 10234, Comment:
175.13326	270.96011
232.15157	501.90482
474.27988	216.51135
647.26318	248.12955
717.32581	566.45892
732.38531	225.87358
734.35663	774.15863
821.38831	362.25989
889.41174	251.02345
1044.5989	236.5965
1057.5219	516.71039
1058.4404	328.54123
1060.4087	378.55637
1061.5356	443.38028
1063.6539	321.28458
1076.6462	1793.9126
1078.4445	583.30853
1079.4075	730.02826
1080.3408	479.83578
1081.359	283.17105
1090.7277	532.79224
1091.5667	698.75806
1092.5646	379.34238
END IONS
BEGIN IONS
PEPMASS=1189.6763
CHARGE=1+
TITLE=Label: B11, Spot_Id: 21090, Peak_List_Id: 19354, MSMS Job_Run_Id: 10234, Comment:
86.085945	261.64676
112.07927	253.81685
175.12576	3260.7048
260.12216	324.24411
271.19345	379.7572
286.12122	316.28018
288.21555	508.14386
304.13287	916.39978
373.2081	1131.5636
384.27844	705.60571
399.20245	875.01013
400.63678	276.70111
401.30515	673.89636
417.20609	3582.4246
486.27493	518.63879
502.27802	373.86716
504.40497	278.25967
512.31067	1415.574
529.3465	984.44214
530.28534	4673.7832
598.29364	299.99738
626.31952	662.38934
643.341	1718.524
658.28851	236.35446
660.37061	1067.808
661.32629	1526.7532
676.30286	302.96384
678.34668	231.02361
756.44147	344.69778
771.38116	635.34967
773.44769	646.20435
774.47156	203.57712
789.35815	1555.05
886.54877	1095.1866
902.47791	1667.5642
987.65778	691.40045
1074.7371	9306.71
1075.6353	8482.2568
1077.5336	1054.6873
1082.2192	8754.7441
1126.698	920.03094
1128.7791	1018.7482
1130.5521	957.69867
1145.8483	2454.3071
1146.6665	2344.0588
1148.5339	2439.0229
1149.4592	830.5647
END IONS
BEGIN IONS
PEPMASS=1205.6555
CHARGE=1+
TITLE=Label: B11, Spot_Id: 21090, Peak_List_Id: 19365, MSMS Job_Run_Id: 10234, Comment:
175.12119	457.40417
360.23486	258.94699
376.25076	200.55608
480.34683	209.69023
489.28265	335.05307
513.32483	213.21162
598.31207	317.302
616.28455	288.43369
618.28662	1205.0382
659.32208	254.58896
694.4411	238.73894
711.40167	241.20921
729.3512	372.30701
828.36957	240.50768
830.47577	209.93735
832.31744	482.19324
899.36194	254.20155
918.41431	330.59906
1026.6477	537.11414
1034.3091	339.47641
1056.6617	921.46466
1085.6077	588.48547
1090.7458	1204.4143
1091.6095	1095.2773
1098.1665	929.73431
1141.7906	34813.797
1142.6656	30641.408
1144.5309	1999.1632
1145.8259	25908.445
1151.9651	661.14172
1161.9406	602.15253
1164.3407	711.98969
END IONS
BEGIN IONS
PEPMASS=1318.6667
CHARGE=1+
TITLE=Label: B11, Spot_Id: 21090, Peak_List_Id: 19353, MSMS Job_Run_Id: 10234, Comment:
112.07493	487.62827
129.10594	334.12717
175.12115	3950.4807
288.14374	690.05988
304.17584	4305.9819
359.20511	249.22098
383.19016	320.40973
387.19989	598.7113
398.17279	318.69965
401.20349	583.88721
416.19321	608.20636
433.21277	1002.7352
443.23337	279.31644
444.22864	547.65759
472.24722	362.41589
482.26013	358.35147
500.28381	399.12939
532.27521	1450.943
555.26117	541.00256
573.25031	2502.9666
587.34674	346.61084
615.31567	704.70642
616.30328	390.63016
633.31818	1780.3505
658.33173	400.27344
668.32349	396.13452
686.31763	1640.1582
713.33948	941.16858
729.36841	847.0824
746.39252	6216.3618
751.34802	344.49966
769.34375	1863.1122
776.38446	265.86346
787.37476	1726.1803
857.42047	489.71103
858.41638	256.38843
860.3963	339.11017
868.44397	702.39771
875.42188	580.55823
876.3985	208.60278
886.46741	646.14569
915.45856	683.14081
932.46814	2159.385
1031.5605	36490.254
1047.9462	5909.9834
1129.6382	906.96484
1146.6776	1783.3573
1147.5603	1580.5752
1157.8905	773.73358
1256.6436	1407.3406
1260.7496	1193.7205
1274.8851	9327.1299
1275.7114	4897.8145
1276.6003	5198.3315
1277.5355	4292.3735
1278.455	3437.3057
1279.3937	1082.5061
END IONS
BEGIN IONS
PEPMASS=1466.7219
CHARGE=1+
TITLE=Label: B11, Spot_Id: 21090, Peak_List_Id: 19357, MSMS Job_Run_Id: 10234, Comment:
175.11826	1020.9702
343.18091	557.42261
409.23926	259.04034
490.24982	630.14594
496.26843	390.43243
567.30872	241.6032
618.29999	233.62477
675.32001	662.75684
718.35895	1124.9299
732.3454	822.91949
735.36816	570.13074
775.37848	823.93152
792.38165	733.24921
832.39233	967.37292
849.41797	1015.7664
960.45728	383.33002
977.46356	670.00171
1124.576	604.56744
1252.6083	367.09238
1324.7046	415.03659
1408.6294	654.59613
1418.8282	374.17007
1422.9932	984.39526
1423.8047	786.33362
1424.7054	1363.1735
1426.5327	1947.2045
1430.6234	342.76486
1436.8165	1206.1544
1439.6931	252.87111
1444.642	297.22189
END IONS
BEGIN IONS
PEPMASS=1537.7587
CHARGE=1+
TITLE=Label: B11, Spot_Id: 21090, Peak_List_Id: 19360, MSMS Job_Run_Id: 10234, Comment:
175.12152	869.06482
286.14609	214.134
409.22943	223.1682
414.22125	428.93872
496.27496	242.97523
561.27979	452.15558
586.36603	351.49133
718.36633	937.42603
735.38763	530.20471
746.34528	535.00049
775.37964	628.93512
792.40936	487.83514
803.35565	444.86761
832.39459	747.37909
849.40594	729.81378
960.40955	561.60175
977.4978	328.05783
978.48749	215.54819
1043.473	296.39893
1124.5338	394.74646
1252.7203	217.91808
1257.472	233.21759
1482.7485	744.75818
1494.0675	1067.8645
1494.8739	755.56848
1495.772	596.68005
1496.6605	1351.0059
1498.5046	964.25232
END IONS
BEGIN IONS
PEPMASS=1559.8942
CHARGE=1+
TITLE=Label: B11, Spot_Id: 21090, Peak_List_Id: 19362, MSMS Job_Run_Id: 10234, Comment:
175.1189	806.63947
368.27042	254.25569
383.28467	200.41216
385.27234	233.97786
425.27194	264.21246
442.30594	2137.0083
554.31342	228.53551
571.35138	333.81885
653.41785	204.65105
659.44873	257.7814
670.42767	238.53267
690.43872	361.8985
757.42322	460.00146
803.4726	349.16092
819.42719	213.79378
870.49426	294.06052
872.50604	213.56209
873.45874	255.08972
890.46503	441.06281
971.55255	235.94836
998.53998	419.70963
1099.6467	383.69498
1257.8835	352.32571
1258.7179	403.83942
1516.2112	1333.6465
1516.9883	774.82104
1517.8452	991.90143
1519.6666	1756.51
1521.5309	552.59167
1537.7052	3262.3867
END IONS
BEGIN IONS
PEPMASS=1698.936
CHARGE=1+
TITLE=Label: B11, Spot_Id: 21090, Peak_List_Id: 19355, MSMS Job_Run_Id: 10234, Comment:
175.12033	264.55066
387.30035	400.98126
486.37561	6431.7251
543.33203	258.29285
583.43451	338.36945
584.37085	560.25494
601.40344	974.44391
652.37152	348.43423
680.37378	798.1618
771.48956	1162.6089
780.4071	307.70441
791.47589	845.33331
799.43036	283.94366
801.56799	238.9257
827.43896	882.5752
854.53479	255.44983
872.54541	1103.4834
909.39624	215.65735
920.50922	732.55682
928.49225	828.95959
982.52405	254.00005
985.5022	363.52469
1019.592	1300.6038
1029.5657	389.43939
1070.5896	226.23607
1098.6511	620.65887
1113.5073	434.95667
1139.6128	378.51077
1156.6995	1514.8435
1182.6023	340.21228
1207.5903	361.48511
1213.6349	1946.9611
1226.6216	496.216
1227.715	993.81586
1231.5762	277.24704
1312.7655	425.42801
1326.8737	526.28552
1327.7292	379.98477
1355.6962	610.43726
1411.8956	1153.2885
1413.8206	413.3446
1415.6794	393.5155
1456.7963	850.49561
1515.0863	897.80389
1525.1267	1085.1281
1525.9712	834.17303
1527.8584	865.02441
1536.3794	1617.2212
1638.8674	1399.7961
1640.8696	1115.9714
1655.4053	3127.7668
1656.1537	1311.5005
1657.0126	2579.3601
1658.8176	3400.2712
1660.6783	2364.1035
1669.4935	3254.1816
1670.1968	1066.6224
1671.0776	1619.3745
1671.9316	3434.0444
1673.7811	1382.3816
END IONS
BEGIN IONS
PEPMASS=1741.8319
CHARGE=1+
TITLE=Label: B11, Spot_Id: 21090, Peak_List_Id: 19359, MSMS Job_Run_Id: 10234, Comment:
302.19907	329.34076
431.2244	259.62622
502.27997	383.08887
512.302	344.05624
603.31122	247.19365
725.38953	286.47491
759.41217	643.68555
854.4574	233.4662
860.4538	251.51859
871.4032	468.60876
888.44135	423.17535
983.47632	306.20139
989.50702	321.65817
1000.4895	234.02122
1017.4855	1615.7751
1034.5095	983.83374
1131.5161	816.43921
1139.5789	433.65866
1149.5553	201.17551
1202.6322	655.36865
1213.5957	444.85983
1230.6301	424.68051
1240.6783	231.39359
1249.6427	205.30989
1311.7048	2425.7207
1367.704	207.96344
1524.7754	525.34009
1569.6749	436.71292
1596.8342	397.85736
1605.387	506.4823
1613.0898	750.16559
1614.0061	5044.9141
1614.8474	3829.8538
1615.7314	4750.875
1621.2278	523.57819
1622.2124	5895.959
1624.1052	1464.2222
1678.8888	781.65216
1683.8905	581.03308
1693.79	699.79669
1694.6483	466.79956
1698.2295	1645.3356
1699.0114	2738.0276
1700.8373	1792.1039
1702.6254	1519.2025
1710.7369	1071.5034
1717.8866	429.38406
1719.0007	446.37027
END IONS
BEGIN IONS
PEPMASS=1794.048
CHARGE=1+
TITLE=Label: B11, Spot_Id: 21090, Peak_List_Id: 19356, MSMS Job_Run_Id: 10234, Comment:
175.13615	925.87061
288.2287	237.9178
375.29446	270.95462
447.3277	239.73769
526.35303	1057.4171
543.3927	1529.8612
611.43921	221.42918
633.41888	307.40768
639.44879	438.3815
656.46918	955.09393
690.45923	256.47211
766.50232	227.40312
769.48468	613.76001
777.47339	1251.5814
784.52618	809.94244
864.56262	256.76404
882.56781	518.54242
890.53473	534.93829
895.62726	237.08856
912.5799	521.16974
1010.6187	207.11389
1025.6486	550.24133
1096.7007	573.17133
1111.6895	216.84927
1120.6816	325.70508
1136.6707	381.6152
1138.6841	530.61163
1153.7252	997.41412
1224.8136	833.31885
1225.7117	737.28693
1251.7716	440.58841
1262.5637	226.53406
1321.6602	248.84439
1325.803	712.51917
1437.7297	383.93335
1510.9526	559.23004
1567.7656	532.65045
1642.7822	6933.3384
1653.0902	3092.3682
1735.7815	1036.2544
1738.8444	951.18127
1741.822	1981.7336
1750.5371	1920.312
1751.3201	602.61475
1752.1569	892.46826
1753.9197	2795.2053
1754.8345	2325.6453
1755.8123	2836.9238
1757.7787	2689.9541
1759.6674	1752.9602
END IONS
BEGIN IONS
PEPMASS=1818.9921
CHARGE=1+
TITLE=Label: B11, Spot_Id: 21090, Peak_List_Id: 19352, MSMS Job_Run_Id: 10234, Comment:
175.1237	628.64429
368.26193	503.23862
385.29282	3051.1733
402.21765	715.86133
409.25177	355.53824
435.3092	305.74942
437.26501	364.60104
487.34314	449.12405
505.33725	1122.1399
515.30121	709.96698
522.36517	4550.4351
586.33783	1455.7599
605.39374	339.53546
623.40869	2233.9958
647.38226	364.76938
699.427	736.71399
724.44434	531.66644
770.43616	461.25287
777.52972	464.91794
778.50323	307.97968
804.47839	3611.2583
821.50513	12446.919
885.52808	1739.2672
890.57532	1691.8606
916.5799	882.70227
917.57794	2315.5063
919.74725	530.99445
934.58472	121047.16
944.56055	752.96753
1031.6122	2015.4418
1032.5844	3101.4202
1048.632	827.9267
1049.6091	5860.6509
1103.6328	528.22827
1120.6553	3390.6309
1131.7747	487.27649
1177.7511	699.19812
1216.7675	576.59998
1233.7484	2995.5439
1260.7073	392.51498
1304.7998	4310.7178
1373.9105	534.42908
1400.8569	1012.5377
1402.7626	381.94098
1417.9333	35066.742
1419.8132	11165.604
1427.9685	1181.0802
1434.8993	1488.0118
1436.7518	393.59647
1440.937	5429.6743
1493.5977	308.56595
1497.9156	428.44135
1515.981	1372.8501
1533.0352	2428.9697
1775.5256	10521.965
1776.2676	3042.696
1777.1479	2819.176
1778.0487	5109.1997
1778.9285	8991.2393
1780.7911	2864.1602
END IONS
