# Supplementary material for: Comparative proteomic analysis of a membrane-enriched fraction from flag leaves reveals responses to chemical hybridization agent SQ-1 in wheat
Source: Front Plant Sci. 2015 Aug 26;6:669. doi: 10.3389/fpls.2015.00669 (PMC4549638; doi:10.3389/fpls.2015.00669)
Supplement: Supplementary file 9 [file Data_Sheet_1.ZIP › Supplementary MS_MS data/spot 29.txt]

COM=Project: wsp, Spot Set: wsp\SQL2013-1-15, Label: B9, Spot Id: 21088, Peak List Id: 18771, MS Job Run Id: 10233
820.41779	33922.754
842.52972	41518.672
850.42725	208854.88
870.5603	19377.357
877.54401	28296.939
878.4743	40469.848
892.47717	27312.648
895.43652	63982.141
911.55042	330462.66
937.55835	16384.484
940.48596	214705.41
1006.5513	58405.719
1023.53	53551.816
1045.5742	9542.6709
1102.6527	8531.7178
1117.5566	12204.201
1132.5591	6148.4111
1139.6111	6546.6133
1141.639	5874.5586
1160.6438	7452.8125
1185.7058	316667.47
1207.6342	57136.156
1213.7207	7816.5771
1228.6071	13064.563
1237.631	10441.753
1283.6976	5445.5571
1285.6104	38919.641
1287.7283	7109.4868
1301.5967	24837.295
1326.6433	8816.4072
1359.7294	12381.767
1389.6908	5740.1606
1429.6986	9479.9199
1453.7744	21589.006
1457.7002	7593.562
1459.7128	7348.6426
1490.7349	17014.578
1512.7435	9013.6094
1515.7662	12001.937
1523.7625	20901.762
1528.8804	13289.195
1541.7655	58003.867
1563.7627	6503.9814
1637.8004	15576.533
1671.8818	10909.351
1709.8322	132640.78
1712.8038	51235.793
1728.776	13356.249
1728.998	51636.527
1745.0115	75825.516
1747.0057	637124
1775.0249	36564.363
1792.9293	182040.92
1797.9178	11436.836
1804.0498	67594.328
1805.9442	55539.121
1808.9148	15397.016
1809.9161	13827.001
1820.9236	11539.88
1851.9667	271403.78
1864.989	14176.112
1867.9513	69936.492
1875.094	31545.234
1882.9902	272887.5
1960.109	42638.359
2028.9915	18217.867
2072.0938	53986.578
2075.1848	218193.58
2088.0828	12554.997
2201.1162	7314.7715
2229.1345	8713.1895
2427.303	8640.9512
2542.4434	10073.973
2543.3999	5844.5317
2559.4385	12040.708
2560.3596	292809.72
2562.0176	6809.5093
2639.3083	13649.289
2684.3201	5405.6147
3121.7036	28383.852
BEGIN IONS
PEPMASS=850.42725
CHARGE=1+
TITLE=Label: B9, Spot_Id: 21088, Peak_List_Id: 19330, MSMS Job_Run_Id: 10234, Comment:
112.0718	242.23495
129.09596	230.75444
175.1122	987.01086
272.12817	335.92526
289.14603	570.60858
316.09845	1884.0757
387.16327	444.84103
415.1492	2154.1953
419.16586	3235.8318
436.18677	853.06769
463.13544	314.95901
518.21014	697.14233
534.19183	510.32492
535.23706	2816.0356
562.19098	394.92712
619.25665	232.15657
647.24982	257.52643
664.28552	3524.2927
808.36945	575.88849
811.03601	414.90308
815.42804	476.33917
816.33087	606.41718
END IONS
BEGIN IONS
PEPMASS=895.43652
CHARGE=1+
TITLE=Label: B9, Spot_Id: 21088, Peak_List_Id: 19335, MSMS Job_Run_Id: 10234, Comment:
175.10928	533.75134
274.17877	871.85187
403.19943	1254.0153
493.13156	275.97055
518.20746	1916.7122
594.20941	205.16708
622.17889	401.38211
633.23444	664.172
801.78857	324.29422
850.37573	360.64328
853.38824	275.646
860.3833	243.77606
END IONS
BEGIN IONS
PEPMASS=911.55042
CHARGE=1+
TITLE=Label: B9, Spot_Id: 21088, Peak_List_Id: 19323, MSMS Job_Run_Id: 10234, Comment:
70.046974	465.01959
112.07403	249.9024
175.10875	2677.136
183.12828	242.50885
268.15741	543.00745
271.15958	347.56177
288.19354	3280.7495
325.16888	422.42444
353.23215	499.80487
357.16611	252.33299
381.21497	260.96893
382.19528	351.39975
417.22229	1765.4563
450.23862	330.27225
454.20117	512.58081
478.22818	914.54449
495.246	643.3869
511.18701	380.22354
514.21271	1725.2454
531.24103	702.71649
532.23767	334.95135
579.26068	354.54373
596.27777	377.60901
607.2489	588.56775
624.27979	1355.9259
644.29968	295.03369
709.38422	629.9715
724.3407	2298.8984
737.40393	595.34326
741.39514	1486.9161
781.40131	1550.2892
788.81598	351.31677
789.77063	465.10474
798.45984	637.84125
805.836	527.64862
851.34241	434.26895
867.55286	464.40289
869.54572	551.72424
870.43719	798.67889
872.20258	953.79657
877.53546	581.79254
878.53833	477.69458
879.55402	290.77863
END IONS
BEGIN IONS
PEPMASS=940.48596
CHARGE=1+
TITLE=Label: B9, Spot_Id: 21088, Peak_List_Id: 19329, MSMS Job_Run_Id: 10234, Comment:
159.09019	613.98761
175.11685	1001.6626
283.15701	228.08096
311.14441	737.95691
331.20761	253.7879
356.18613	6744.4995
373.21365	1926.3737
421.17026	225.46001
427.21039	2495.4016
444.23627	1016.3077
497.19379	2473.6506
502.18845	314.79349
540.24982	215.29744
568.21771	1461.0211
613.27039	695.44843
630.28442	966.17053
665.29907	230.52658
793.39325	306.99524
849.47418	250.08733
896.50806	981.50665
897.39301	678.34125
899.2821	1263.1691
905.55371	416.66168
907.58081	232.54503
911.48889	1600.0131
END IONS
BEGIN IONS
PEPMASS=1006.5513
CHARGE=1+
TITLE=Label: B9, Spot_Id: 21088, Peak_List_Id: 19336, MSMS Job_Run_Id: 10234, Comment:
514.22516	1444.7896
568.23383	288.84808
585.2854	373.45044
721.3429	272.57272
732.28552	263.00726
860.39447	276.01114
877.49207	693.31989
878.43787	5024.438
880.31293	626.539
886.78333	2071.0449
888.62311	258.13
892.56055	340.83286
893.3985	306.85129
978.40759	236.19839
END IONS
BEGIN IONS
PEPMASS=1185.7058
CHARGE=1+
TITLE=Label: B9, Spot_Id: 21088, Peak_List_Id: 19324, MSMS Job_Run_Id: 10234, Comment:
86.085762	374.27591
112.07418	297.18347
175.11711	3240.46
257.16537	308.68054
272.16754	251.44623
274.19687	4760.5308
286.15982	806.3786
385.2395	465.069
386.21579	439.89172
387.21997	293.89658
399.22156	547.61273
403.23257	883.28772
436.27429	955.86823
444.21747	375.35529
456.24149	529.21997
499.28482	725.98157
514.27277	417.23495
516.30371	1360.797
539.27014	1174.7792
551.28149	1243.5092
557.27936	3008.0332
612.33734	500.05948
613.33746	419.14047
629.36664	1420.5231
642.35809	957.53516
652.34393	2206.2356
670.34937	2712.2229
679.31091	821.17334
712.39075	509.21744
730.39307	683.88586
751.29657	880.71558
770.40033	669.01172
780.35706	1021.8053
783.43634	744.70062
787.44696	1984.7355
799.42883	439.68024
822.32825	504.35904
867.37134	1540.7319
893.34326	1280.1921
900.534	35717.578
902.94934	328.28995
912.52869	615.90479
966.45203	612.9458
998.6051	596.4054
999.50043	645.77173
1015.6343	2225.1123
1023.4791	677.90259
1026.6671	905.29889
1141.8246	2740.6013
1142.6803	2786.99
1144.5398	1526.244
1145.4292	1826.4677
1147.3129	240.95847
1150.7889	827.96625
1151.7463	573.69757
END IONS
BEGIN IONS
PEPMASS=1709.8322
CHARGE=1+
TITLE=Label: B9, Spot_Id: 21088, Peak_List_Id: 19332, MSMS Job_Run_Id: 10234, Comment:
175.13042	769.95776
276.19489	226.20416
360.30188	349.93604
389.30063	2023.9039
431.35617	3057.6362
487.30688	283.56873
504.33585	442.15793
520.26855	212.70685
546.40308	321.75165
565.31677	270.23438
632.38745	435.05099
659.46771	2865.2891
712.41101	294.07449
760.44659	7413.9004
774.52435	734.1297
857.48322	367.78644
858.41772	309.62762
871.4823	218.34685
875.46344	5682.2529
888.53162	252.92686
972.44812	253.92345
973.47992	493.9285
990.495	616.58368
1001.5621	258.14737
1077.5239	792.37793
1190.6211	8195.6807
1261.6632	207.05878
1288.6927	201.56235
1305.6486	478.71378
1539.9664	364.67297
1621.7649	1368.5458
1624.632	345.36182
1627.6654	486.27673
1647.046	813.58093
1648.8085	803.12091
1650.7112	296.60129
1651.8251	453.50964
1653.7131	211.59511
1666.1866	229.69153
1666.8976	724.05212
1668.8129	583.68207
1670.67	536.89862
1680.0369	224.41869
1680.7944	632.91754
END IONS
BEGIN IONS
PEPMASS=1747.0057
CHARGE=1+
TITLE=Label: B9, Spot_Id: 21088, Peak_List_Id: 19322, MSMS Job_Run_Id: 10234, Comment:
112.07747	1405.9631
175.12271	3073.0491
232.15665	773.14429
383.22711	796.72333
400.27893	912.64178
437.2818	875.21033
439.29703	1330.969
455.30722	1578.0344
480.29327	16013.911
482.32278	794.875
497.32312	22078.004
500.32727	1619.0685
510.33383	3038.083
517.31775	745.51819
593.36401	1064.6272
610.40558	5444.625
623.41541	2332.2791
628.36884	3722.4692
638.38159	1123.4609
681.44324	17293.094
725.41736	1334.193
751.46191	781.62988
810.47137	3954.51
838.49738	2521.0166
909.53967	3256.5344
919.55603	693.20123
937.55951	2767.7144
961.54681	1649.6371
1022.6069	988.83557
1043.6041	4173.0039
1066.6204	2214.4163
1102.6567	760.95544
1119.6808	10858.394
1137.6669	3194.4604
1247.7573	3519.8147
1250.7627	1109.6128
1328.9207	852.55048
1346.9312	1037.4625
1347.7681	1503.7097
1403.9492	3740.4377
1405.7808	1438.5087
1424.7758	810.37866
1505.0421	1759.8401
1618.3124	2995.5293
1619.1174	3479.0273
1620.9124	1071.4319
1623.604	819.61572
1626.5245	3201.147
1628.4014	1597.1313
1685.819	1132.9943
1689.8392	808.33453
1692.8945	917.45105
1703.5159	5594.1748
1704.2499	2485.4221
1705.0916	4505.5352
1706.8965	3379.1096
1707.7872	7272.562
1711.7761	1238.0471
1713.8514	2481.4329
1721.9629	1013.5143
END IONS
BEGIN IONS
PEPMASS=1792.9293
CHARGE=1+
TITLE=Label: B9, Spot_Id: 21088, Peak_List_Id: 19331, MSMS Job_Run_Id: 10234, Comment:
175.12968	299.8205
251.17206	218.63956
377.25848	483.02878
398.28351	346.28036
490.34814	7065.875
568.39819	260.00967
588.34058	512.71912
605.37518	994.97809
669.38605	302.84152
690.50031	207.73105
718.4411	660.25946
777.47717	356.92542
784.46222	726.97308
839.62146	308.34152
846.50769	1066.6011
947.52081	596.06445
991.51575	252.41278
1009.5577	18316.531
1075.5623	1151.6359
1106.584	488.80801
1107.5471	628.88782
1124.572	1459.7142
1188.6415	644.11896
1225.6565	512.22461
1303.7058	2656.7336
1311.6464	256.20172
1321.6871	210.22057
1338.8121	249.70657
1395.7678	1057.6206
1416.8695	542.78418
1487.9487	828.974
1496.7484	345.39145
1543.8357	372.59854
1554.7648	887.33679
1619.9076	730.9165
1730.0956	998.92438
1732.8175	1454.5443
1745.0867	2823.6621
1747.0479	7787.895
1750.953	1613.1678
1752.8258	2279.7537
1754.7028	1339.0646
END IONS
BEGIN IONS
PEPMASS=1804.0498
CHARGE=1+
TITLE=Label: B9, Spot_Id: 21088, Peak_List_Id: 19334, MSMS Job_Run_Id: 10234, Comment:
175.12987	217.34239
442.40472	241.533
490.34161	1700.1144
506.46304	1295.0035
588.37256	243.02191
605.39514	223.4518
666.47192	257.27573
734.54919	283.24298
749.50775	304.0412
796.49658	218.55656
846.54041	337.69366
934.58105	263.20065
957.58197	335.19485
961.70032	536.2027
1005.5976	1877.8783
1009.5427	4280.0361
1025.6299	1952.0175
1027.7844	221.49931
1124.572	275.51202
1153.7069	211.5134
1219.7191	904.8761
1303.684	425.05585
1315.6925	918.07501
1334.7758	966.73059
1335.665	378.27728
1388.7817	583.6778
1631.829	588.42157
1717.7949	694.9137
1727.8906	1218.5519
1744.814	85212.719
1748.9698	34509.051
1762.9254	768.68854
1764.7889	1144.8197
END IONS
BEGIN IONS
PEPMASS=1851.9667
CHARGE=1+
TITLE=Label: B9, Spot_Id: 21088, Peak_List_Id: 19327, MSMS Job_Run_Id: 10234, Comment:
345.23712	275.84763
416.32202	927.77606
529.40369	1161.7295
638.383	315.3114
649.45361	946.64093
666.47723	2342.7454
780.48499	298.52399
797.51526	3302.9138
824.47461	218.97684
877.49414	392.82147
894.51636	2033.2952
911.55017	1690.4117
921.53851	267.11612
982.58429	2652.5564
1035.6779	342.82639
1036.5929	738.07941
1038.73	500.84418
1051.6307	243.88248
1052.6749	423.50507
1053.6169	44297.488
1150.6956	839.00806
1151.6222	1790.2433
1168.6411	3123.3335
1186.6475	469.19202
1251.76	273.94437
1267.7316	24299.057
1295.7272	505.40341
1296.6261	478.96381
1323.6785	2050.8164
1331.6108	801.06006
1364.7252	582.78583
1365.7764	1974.2007
1382.7699	22904.16
1436.7952	1237.8578
1438.7386	589.44257
1451.6984	532.35077
1479.7996	675.16052
1480.7913	1305.5298
1483.6064	243.54825
1497.8379	1680.6802
1499.7284	568.87933
1507.9452	785.55078
1508.7828	1042.5361
1515.5049	827.05627
1621.9879	910.89429
1668.9459	1690.2225
1679.0525	1238.5511
1696.9607	1419.2283
1706.2379	1525.0139
1747.2095	2235.9385
1793.0538	2087.1274
1794.8833	1378.7964
1804.0048	3295.4329
1804.8723	2544.5872
1808.9451	1852.3219
1818.1403	2263.4568
END IONS
BEGIN IONS
PEPMASS=1867.9513
CHARGE=1+
TITLE=Label: B9, Spot_Id: 21088, Peak_List_Id: 19333, MSMS Job_Run_Id: 10234, Comment:
416.32516	201.89862
470.32327	1116.0315
513.40417	224.71709
529.41125	261.48224
664.46942	334.60818
666.46777	655.64612
692.43591	222.99397
813.51196	478.83243
910.55316	257.09064
927.578	245.26602
963.55292	268.64948
998.57629	335.47025
1005.6027	1925.7151
1010.4115	518.26996
1053.6515	457.03665
1069.5973	5685.1685
1167.5746	281.44019
1184.6238	450.47107
1190.6968	216.99445
1219.7012	1338.1215
1221.6605	329.35199
1224.3375	237.13737
1283.7148	3156.6853
1289.7705	281.76035
1334.7474	1173.011
1339.2863	289.79492
1398.7612	2769.7166
1452.8138	289.23557
1507.724	303.61099
1733.1954	1136.2411
1734.9691	1289.6848
1787.2345	1878.7327
1804.3948	43243.707
1805.1661	32017.17
1806.032	26644.074
1806.9231	13615.656
1808.2308	13630.647
1809.1561	11152.793
1811.0344	3445.9622
1831.8754	1721.8644
END IONS
BEGIN IONS
PEPMASS=1882.9902
CHARGE=1+
TITLE=Label: B9, Spot_Id: 21088, Peak_List_Id: 19326, MSMS Job_Run_Id: 10234, Comment:
112.0856	645.19757
175.13474	3516.6987
283.18381	395.7627
288.24817	567.33661
359.29715	712.58459
370.23148	578.6792
416.32126	1441.5742
429.30487	752.67865
465.32419	409.52765
563.39996	1763.9148
576.3772	470.47858
598.35944	1658.2435
710.46924	38528.027
717.41278	463.28839
745.42365	1079.1951
807.46869	553.16339
808.47534	1765.3936
825.49866	2967.6748
864.49994	419.96231
892.51349	889.05902
938.5694	2062.9924
945.52496	498.49896
1008.55	424.91104
1020.5106	600.4397
1025.601	2772.082
1085.6128	758.4549
1133.634	422.68701
1151.6383	397.94046
1153.6499	1485.3413
1210.6439	932.97894
1220.6598	622.52631
1265.6859	572.58447
1272.7618	491.931
1289.7734	646.19098
1290.7019	4775.2505
1299.6533	433.4169
1307.7371	7191.6309
1371.3146	463.67615
1419.6663	453.28201
1437.8174	807.38879
1454.8574	4040.0283
1457.7482	706.93158
1537.9658	850.7168
1538.876	619.87531
1555.9691	21010.846
1556.8699	24963.514
1558.7704	5815.8364
1576.7039	9869.0938
1577.3877	15671.919
1654.0145	1251.4685
1671.0253	1083.0417
1671.9089	1114.3911
1684.9095	923.03485
1803.9739	1401.8188
1822.8849	1453.2482
1825.8799	1323.9738
1840.119	10549.42
1842.9189	3496.0435
1844.7328	1676.2002
1851.9794	11037.745
END IONS
BEGIN IONS
PEPMASS=2075.1848
CHARGE=1+
TITLE=Label: B9, Spot_Id: 21088, Peak_List_Id: 19328, MSMS Job_Run_Id: 10234, Comment:
112.08094	254.13921
175.12672	2000.5175
288.23557	353.62958
310.26886	526.77643
381.34637	238.17203
409.35541	1169.4369
480.41623	369.5101
481.38589	1015.7576
498.42062	2600.9126
508.42004	592.18976
516.36816	1395.7665
552.42645	355.31128
569.45795	1432.7192
609.46765	327.61627
732.51886	1382.7268
759.50574	440.75156
845.59247	1847.4948
895.57416	602.05933
928.6369	400.56589
946.6405	1225.012
1016.6115	256.72678
1033.6755	1945.2521
1042.5313	327.47879
1043.6417	434.76089
1112.7412	257.76559
1129.6785	396.41626
1136.726	274.3266
1162.8711	299.46164
1180.7417	26184.457
1190.723	248.75325
1260.7256	449.07498
1277.7649	974.52704
1278.7379	1452.5291
1295.7716	6528.4849
1325.8589	525.18176
1343.7817	336.05411
1344.7275	298.33798
1364.7279	257.98996
1375.8562	439.29608
1392.7651	2628.4937
1409.8275	1320.9845
1466.8439	2746.562
1471.2782	275.52237
1486.7604	267.35446
1487.8959	245.09647
1508.8231	519.36169
1556.0172	350.71579
1567.9139	1193.2559
1626.6139	318.00281
1667.0814	427.66653
1667.9371	715.06476
1714.2216	246.57227
1715.3983	364.47729
1719.1536	253.18185
2014.0645	1665.7916
2024.1602	4176.2002
2032.5471	11355.749
2033.3346	3655.7761
2035.1278	2751.4231
2036.0303	3459.2559
END IONS
BEGIN IONS
PEPMASS=2560.3596
CHARGE=1+
TITLE=Label: B9, Spot_Id: 21088, Peak_List_Id: 19325, MSMS Job_Run_Id: 10234, Comment:
112.08135	637.99316
175.13132	1339.2865
289.2066	505.64365
427.3031	825.12469
436.30859	756.96112
507.3576	1399.9629
540.3996	911.09454
620.46118	1716.3477
632.38318	689.03192
728.45825	674.00439
733.56683	1595.2706
745.47375	2371.1089
783.51971	1289.5333
802.58917	531.37122
820.60553	8595.4248
882.59198	794.8197
900.56335	540.02405
917.61829	3230.1331
934.64795	1939.8885
935.65387	1379.462
1033.7094	8272.1914
1072.6112	508.41122
1083.6771	533.66724
1144.7196	566.80774
1162.7601	6644.2021
1171.6907	772.85175
1178.7396	531.65552
1242.7386	812.30762
1259.7688	3649.8921
1276.7861	2514.8137
1277.8073	859.33612
1284.7968	490.95374
1309.8733	554.44202
1389.8779	2516.9053
1488.968	10126.588
1600.0055	543.75348
1618.0203	3113.3752
1701.1049	631.35577
1719.0873	875.57471
1798.1022	664.52185
1816.1447	9572.8096
1929.2777	3004.2935
1931.1685	2308.6597
2026.3235	1843.7422
2028.1405	1266.8785
2044.2681	1403.2117
2100.4734	986.90088
2101.2842	2037.9838
2171.6213	743.22681
2172.343	2038.7688
2258.6641	956.03857
2259.5657	889.06525
2260.3684	847.74213
2360.4631	1723.3005
2372.7053	1518.5648
2518.0676	20638.625
2519.5718	2895.2632
2521.3569	1879.7726
2532.1521	6142.3765
2535.3667	2149.3472
END IONS
