# Supplementary material for: Comparative proteomic analysis of a membrane-enriched fraction from flag leaves reveals responses to chemical hybridization agent SQ-1 in wheat
Source: Front Plant Sci. 2015 Aug 26;6:669. doi: 10.3389/fpls.2015.00669 (PMC4549638; doi:10.3389/fpls.2015.00669)
Supplement: Supplementary file 9 [file Data_Sheet_1.ZIP › Supplementary MS_MS data/spot 3.txt]

COM=Project: wsp, Spot Set: wsp\SQL2013-1-15, Label: A3, Spot Id: 21058, Peak List Id: 18741, MS Job Run Id: 10233
816.51563	19497.1
842.53857	93049.93
856.54779	16457.463
870.56848	43830.535
885.48132	9323.1719
895.45471	8582.9795
906.50861	9243.8906
940.49921	14059.85
942.55261	9058.7412
950.45343	14870.186
962.47308	24806.525
1032.5059	51946.512
1035.5165	17241.883
1045.6003	11245.14
1053.5205	114828.48
1060.5391	11424.916
1096.6038	19653.207
1113.6226	85697.742
1139.657	9786.7266
1190.6887	82930.031
1197.689	15378.143
1198.6478	247807.7
1216.6949	7314.814
1224.6614	11114.703
1226.6672	9894.9863
1240.7095	7175.8887
1308.7581	7123.1753
1336.7118	8989.7314
1354.8168	17307.891
1365.6411	7137.8857
1378.8499	18837.254
1379.8647	34052.113
1396.8284	175767.98
1416.7535	9247.7471
1422.8279	11541.242
1435.7196	13082.208
1440.8162	11597.68
1452.8419	18072.752
1465.7745	28291.813
1481.7821	9449.6846
1545.8748	18070.965
1566.8167	9684.7754
1581.7983	16287.943
1593.8779	61198.945
1609.8818	19688.242
1617.8964	356775.47
1645.9257	37130.703
1675.8065	26343.207
1680.8784	18645.875
1709.8573	16619.818
1739.9564	9729.7969
1743.001	11780.369
1743.9725	31574.678
1760.9805	159669.7
1797.9427	10130.391
1814.0507	25576.691
1862.0007	33186.844
1877.9867	20324.166
1883.0215	12707.119
1885.9902	25611.871
1903.9744	144826.86
1909.9711	6970.5093
1931.9963	7545.8311
1977.1064	26507.189
2014.1564	9915.9814
2029.056	9367.0586
2075.2048	7883.3486
2078.1111	7557.4707
2103.115	80621.133
2127.2883	10119.657
2171.2061	58262.738
2264.2109	6192.6958
2357.3027	27154.291
2382.2534	7176.4502
2485.4092	66985.367
2486.4063	22544.873
2642.3647	6905.1455
2672.4043	16812.201
2805.5032	6450.0884
3034.6365	18606.232
BEGIN IONS
PEPMASS=870.56848
CHARGE=1+
TITLE=Label: A3, Spot_Id: 21058, Peak_List_Id: 18885, MSMS Job_Run_Id: 10234, Comment:
100.09232	304.74655
272.15408	361.66425
399.21152	216.33922
486.24454	518.75934
581.29401	281.22855
808.29187	206.36044
826.50421	403.56573
828.32782	301.70993
829.28186	255.83034
842.41931	403.36465
END IONS
BEGIN IONS
PEPMASS=1032.5059
CHARGE=1+
TITLE=Label: A3, Spot_Id: 21058, Peak_List_Id: 18884, MSMS Job_Run_Id: 10234, Comment:
175.11098	426.77307
304.1503	1641.3206
419.19287	222.46057
451.28784	265.91293
687.21948	232.44206
991.29559	483.46384
END IONS
BEGIN IONS
PEPMASS=1053.5205
CHARGE=1+
TITLE=Label: A3, Spot_Id: 21058, Peak_List_Id: 18877, MSMS Job_Run_Id: 10234, Comment:
175.10945	1223.6842
305.14566	387.40656
322.17816	1955.4781
326.185	216.38647
389.10181	286.10016
434.17505	228.44371
451.20276	4293.5215
548.20905	327.15173
549.20148	316.98685
566.21075	412.93814
585.22986	239.67503
603.20905	256.28067
606.20453	536.02747
623.23633	370.11734
675.23712	248.84003
693.22479	967.98114
710.24506	413.57547
732.2215	551.46429
806.30042	313.62772
823.32062	320.93689
924.44885	2045.037
932.89264	729.12061
933.7923	271.90967
1009.5322	1638.9548
1012.3067	1244.4469
1032.45	1055.7997
END IONS
BEGIN IONS
PEPMASS=1113.6226
CHARGE=1+
TITLE=Label: A3, Spot_Id: 21058, Peak_List_Id: 18878, MSMS Job_Run_Id: 10234, Comment:
175.11635	690.92261
274.18924	6271.9727
315.18185	203.63634
469.22574	1855.4501
486.25006	2170.0291
511.22083	216.9192
512.21509	237.14655
529.24982	861.48566
585.30634	10886.032
600.32202	261.36615
628.27582	244.27733
682.30933	221.71732
683.27399	353.85413
700.33038	493.37808
787.38788	249.83229
799.35449	261.17026
851.37219	1384.912
886.43115	280.95386
1049.6112	895.3902
1050.4784	1263.3376
1051.3978	463.43228
1052.7382	472.07013
1053.6509	1184.2131
1055.5408	522.44995
1074.3484	437.70178
END IONS
BEGIN IONS
PEPMASS=1190.6887
CHARGE=1+
TITLE=Label: A3, Spot_Id: 21058, Peak_List_Id: 18879, MSMS Job_Run_Id: 10234, Comment:
175.11617	829.37457
364.15836	533.81482
385.21933	352.62897
477.22018	420.07117
513.26019	417.24133
530.289	229.37364
548.24561	989.67694
590.28571	275.39825
626.32367	289.58157
643.34473	259.46121
661.30194	401.58582
714.38452	202.65788
786.38373	489.22357
827.44128	1380.75
833.39954	212.52071
857.43683	358.7912
931.39215	263.17273
1125.8413	437.01898
1126.5266	624.50842
1127.496	321.98792
1130.6638	471.02594
1132.5453	301.61481
1149.5337	300.17535
END IONS
BEGIN IONS
PEPMASS=1198.6478
CHARGE=1+
TITLE=Label: A3, Spot_Id: 21058, Peak_List_Id: 18873, MSMS Job_Run_Id: 10234, Comment:
112.07254	416.51956
129.09985	411.61905
175.11809	5019.5444
244.14502	217.51208
261.17422	432.04224
273.1181	210.19516
290.14801	857.2865
390.20328	1607.1964
401.21631	721.00116
406.20218	344.43713
418.23935	13322.79
428.22571	206.47762
472.26456	201.94463
498.22824	241.92783
515.23962	247.10901
516.22662	2049.71
520.2608	228.40474
525.25275	299.62271
533.2442	1841.067
553.24927	742.0387
629.30542	1165.33
635.31067	206.35773
646.3205	994.8952
694.37982	887.29938
764.29962	210.03348
792.34552	1251.7322
809.37561	7980.8652
921.41992	387.04117
938.44757	680.59436
1024.5404	2441.7595
1026.418	486.7261
1035.8309	1052.2952
1036.6843	454.18234
1042.6343	542.91132
1043.4948	665.48053
1051.6602	763.91577
1052.6949	369.80954
1137.4502	420.22943
1141.5071	410.87573
1156.7054	947.74219
1157.5848	583.68414
1158.3682	607.7298
1159.3495	395.1326
1160.2369	548.18774
1164.7528	746.987
1172.4192	649.53906
1178.4725	833.26111
END IONS
BEGIN IONS
PEPMASS=1396.8284
CHARGE=1+
TITLE=Label: A3, Spot_Id: 21058, Peak_List_Id: 18874, MSMS Job_Run_Id: 10234, Comment:
329.21729	371.66959
468.26718	295.99408
485.30197	721.52258
536.42987	245.87163
598.36523	766.40332
613.37134	236.54028
635.50226	423.97086
686.32758	456.93628
711.46332	576.85504
713.43304	1491.0582
782.48016	1271.0735
799.40149	276.00153
827.48846	584.56384
828.51031	215.90834
851.50409	1161.4785
852.48706	1828.7433
869.51367	23323.578
926.48767	500.20099
949.4751	217.40904
966.52234	381.82437
967.49829	1328.8105
984.53833	1271.5342
1041.4519	568.98944
1054.6617	825.65796
1055.5585	421.48859
1068.6239	4890.0586
1210.822	7061.9316
1211.7094	6696.5752
1222.9048	5423.4346
1223.769	3058.2554
1240.8048	48810.266
1241.6974	42598.789
1243.5701	4793.1235
1248.6648	1669.4049
1251.0083	33262.957
1252.8706	6839.0815
1336.5588	3061.8655
1337.7457	5262.2051
1339.6454	5123.1035
1340.6024	2062.0435
1355.0309	13113.984
1355.8409	9166.2578
1356.7069	4463.4482
1357.5787	6083.7017
1358.4521	8924.8457
1361.9733	2457.2046
1363.8369	1440.4658
END IONS
BEGIN IONS
PEPMASS=1593.8779
CHARGE=1+
TITLE=Label: A3, Spot_Id: 21058, Peak_List_Id: 18882, MSMS Job_Run_Id: 10234, Comment:
175.12527	337.42578
490.30139	201.25323
589.37451	705.04755
676.37579	205.82372
718.43481	366.21564
831.49426	366.91077
876.45471	315.92239
918.50677	582.34174
1005.5365	532.97528
1017.5809	4719.9141
1104.5961	346.06662
1115.563	276.69083
1132.6383	218.11629
1203.6678	4128.0913
1318.7979	285.99353
1319.6995	219.38518
1531.8416	581.65698
1532.7705	319.41113
1552.7847	532.36072
END IONS
BEGIN IONS
PEPMASS=1617.8964
CHARGE=1+
TITLE=Label: A3, Spot_Id: 21058, Peak_List_Id: 18872, MSMS Job_Run_Id: 10234, Comment:
112.07277	508.3869
129.10429	307.07974
175.11827	2775.1453
272.14847	676.19244
289.17911	5107.4946
298.23914	316.06888
326.19373	254.05029
378.19873	386.38184
385.26993	284.21481
401.2099	311.57391
418.22617	696.11603
496.29767	645.62738
514.31744	802.13318
517.29962	330.15552
548.30029	323.56589
554.36108	342.5437
560.28748	295.25452
572.34113	465.01685
580.29999	469.013
594.27222	604.15204
597.31848	6386.4023
614.34863	8770.6064
661.37097	1048.9382
689.3299	322.50803
707.33905	826.66113
710.39148	1427.9526
727.42542	10210.247
744.40009	795.11664
760.36755	390.40475
762.4129	928.85345
778.35492	938.43451
820.40796	326.00739
856.4679	2193.3862
873.43628	1724.4023
876.59033	258.33871
891.44824	3480.6904
899.55591	637.77161
957.51367	2082.3552
986.47449	249.44412
1004.5204	1081.5002
1017.5769	519.77521
1088.9116	258.91162
1104.5911	7946.9321
1122.5804	297.83289
1203.59	701.6709
1204.5883	252.84116
1233.6569	1273.6267
1236.4664	246.62764
1320.7783	642.58594
1321.6521	610.10187
1433.9615	621.34265
1434.8016	559.50403
1557.8291	1924.8854
1574.297	2740.9851
1575.0585	1329.6375
1575.8365	2909.6382
1577.7272	2825.4707
1579.578	1074.8687
1590.8562	640.26764
1593.7833	1098.1995
END IONS
BEGIN IONS
PEPMASS=1645.9257
CHARGE=1+
TITLE=Label: A3, Spot_Id: 21058, Peak_List_Id: 18886, MSMS Job_Run_Id: 10234, Comment:
175.1218	282.15668
614.35089	346.75217
625.35284	303.53516
642.38196	323.56235
727.44635	382.90845
755.47296	455.82687
1132.6106	541.79181
1583.7754	259.52344
1585.6553	450.89594
1593.8835	364.14178
1602.0354	364.29321
1604.7592	474.07248
1607.5054	280.54587
1609.87	345.71606
1610.7533	247.79703
1617.8282	4285.7222
1620.6499	816.75525
1622.4894	245.31223
END IONS
BEGIN IONS
PEPMASS=1760.9805
CHARGE=1+
TITLE=Label: A3, Spot_Id: 21058, Peak_List_Id: 18875, MSMS Job_Run_Id: 10234, Comment:
175.13579	1160.8512
274.24106	216.51898
288.2522	671.94501
402.30368	484.63885
476.29462	212.59616
530.38202	586.83374
555.31525	268.57578
572.33685	289.96826
626.36261	959.32257
643.42328	1177.8186
672.45361	204.18086
693.36639	238.66701
697.46802	231.46518
714.47308	920.62988
771.41974	287.20483
778.4668	309.16718
788.43262	250.12556
789.37567	204.53566
806.44165	616.92902
823.44849	337.95517
827.57104	1091.5994
916.51239	255.98325
917.51727	348.71243
934.46387	1032.2864
938.60095	380.72394
955.60791	914.41144
1029.5485	336.90753
1030.5328	363.71069
1047.5411	1006.902
1100.6284	316.60815
1101.5289	524.55212
1118.6317	1559.985
1189.7056	1479.6932
1299.7881	345.6105
1317.7993	18440.57
1335.7468	576.91302
1344.0121	269.04834
1398.8911	348.12479
1414.8912	578.2179
1415.8252	371.02612
1432.9185	545.74963
1433.7668	309.85416
END IONS
BEGIN IONS
PEPMASS=1903.9744
CHARGE=1+
TITLE=Label: A3, Spot_Id: 21058, Peak_List_Id: 18876, MSMS Job_Run_Id: 10234, Comment:
112.0793	399.41388
175.12827	987.65753
232.16219	561.57996
258.11261	309.83362
331.25339	511.12921
371.21371	596.84198
402.29739	12185.575
470.30151	805.15283
500.30478	782.67334
517.33362	1390.4946
572.32538	532.53979
576.32538	304.50876
617.35638	361.69327
630.41693	2525.5574
657.40649	325.29852
685.3512	630.10303
686.64862	2692.6602
741.46948	420.85342
759.45868	16786.682
766.43359	449.82178
767.41418	376.02838
784.42822	1288.0457
801.6853	859.60382
831.45428	350.99841
833.54065	2240.8792
857.46899	1108.9054
874.47552	1756.6122
931.48804	879.66425
973.5611	860.31238
1030.5765	451.15094
1073.5176	775.21014
1120.6077	1406.203
1134.6467	1259.8374
1188.5819	301.85852
1191.6691	671.68945
1219.6748	1365.7104
1259.7666	311.00192
1274.7081	289.20175
1332.7699	1287.9542
1345.719	1138.6678
1402.7527	471.66629
1457.7354	358.18845
1459.7212	755.17517
1589.9966	1207.9875
1590.8776	1201.7758
1661.1133	770.57965
1775.2051	1179.0883
1776.9736	1595.9963
1783.4407	2059.0229
1814.0825	1035.0237
1814.9689	1029.3967
1818.9607	1059.8387
1842.9017	2291.4707
1844.9363	889.62183
1845.8463	14530.625
1850.0184	5282.3706
1861.9452	1734.543
1865.7942	931.44769
1877.947	881.21631
1881.8729	1195.3306
END IONS
BEGIN IONS
PEPMASS=2103.115
CHARGE=1+
TITLE=Label: A3, Spot_Id: 21058, Peak_List_Id: 18880, MSMS Job_Run_Id: 10234, Comment:
402.31281	4854.6851
500.31851	385.07565
517.34644	523.3479
630.4408	1280.0955
759.48413	8298.1699
856.52008	441.34842
857.47833	558.12897
874.49548	858.71631
884.49664	507.19406
973.57507	508.01434
983.5899	810.19159
1120.6376	834.76404
1130.667	445.53616
1219.6971	778.3075
1229.7936	525.85065
1332.8102	519.61365
1344.7692	277.56665
1589.9205	1612.7886
1660.9342	1636.1637
1663.8357	281.29037
1685.9606	248.3317
1702.0542	589.78784
1702.9393	920.51062
1704.8361	225.52493
1727.0938	298.84201
1758.0861	384.48325
1775.1266	978.50067
1775.9799	1712.5071
2013.2218	1155.5109
2019.0869	661.58136
2040.3414	738.24646
2041.1875	1165.5389
2042.0514	2418.5894
2046.1119	603.76923
2047.0082	978.43091
2060.9995	511.5137
2062.1689	550.33826
2065.8845	236.95296
2078.0061	684.8927
END IONS
BEGIN IONS
PEPMASS=2171.2061
CHARGE=1+
TITLE=Label: A3, Spot_Id: 21058, Peak_List_Id: 18883, MSMS Job_Run_Id: 10234, Comment:
529.44293	213.90341
600.45728	252.04234
671.51923	1367.8879
800.58441	548.45093
897.57684	450.02917
914.60358	322.47437
1027.6686	413.68747
1031.5986	266.84726
1140.7556	744.83923
1144.6532	234.34077
1237.7981	603.20361
1254.8188	417.24225
1257.7777	210.10414
1325.8453	567.84741
1438.9336	8494.1729
1536.9324	692.54767
1553.941	800.38458
1682.1205	262.93604
1682.9305	370.41245
1761.6082	249.8486
1769.9537	365.43561
1973.4213	1009.0241
1974.3071	1560.3433
1976.1091	840.90186
1984.3046	425.71094
1986.328	789.42352
1988.2029	460.47464
2110.2898	970.73297
2114.1819	436.35471
2127.8601	6184.189
2128.5537	2190.5845
2129.4102	1884.3899
2130.3037	2139.2197
2131.1689	3330.9138
2132.0313	4134.2876
2133.8613	491.93552
2138.95	635.29047
2143.2791	577.7348
END IONS
BEGIN IONS
PEPMASS=2485.4092
CHARGE=1+
TITLE=Label: A3, Spot_Id: 21058, Peak_List_Id: 18881, MSMS Job_Run_Id: 10234, Comment:
459.38379	1358.0477
668.49005	348.05148
685.49921	1496.5956
755.55872	321.60687
772.53522	959.0755
885.61597	575.80078
956.66333	4447.2988
1085.6665	558.91156
1117.823	215.26561
1118.7427	252.24124
1184.7908	786.93091
1188.7693	426.79266
1189.7897	284.63733
1297.8544	754.49396
1302.8293	398.8779
1368.8983	1446.5336
1400.9213	268.37927
1481.9413	1013.1561
1529.8828	231.19872
1565.0417	462.59277
1583.0215	994.4129
1596.0853	280.60291
1601.9696	249.47517
1622.0465	877.37268
1623.04	253.54597
1640.0397	35639.148
1647.3099	307.91187
1709.0618	1790.0088
1714.1273	375.13016
1716.0062	253.47241
1737.0481	2284.7324
1739.0381	329.98129
1754.1697	678.11621
1755.0669	5713.1538
1802.2559	238.64459
1884.0414	396.76917
2030.297	707.7326
2032.2317	246.36501
2143.5007	3671.9988
2145.2893	4824.6323
2148.1511	699.12555
2163.6936	319.15549
2165.7854	2000.787
2167.6174	1269.6401
2169.2224	638.14557
2199.4038	257.9101
2256.448	624.83789
2258.4761	325.22913
2331.4707	343.98505
2414.0891	322.89468
2426.2688	563.20306
2437.6599	348.49237
2443.6895	4141.9556
2445.4436	509.60541
2446.3423	806.47302
2448.1865	970.87469
2454.4231	577.34619
2458.0688	609.69397
2459.238	524.55621
2460.4048	342.01553
END IONS
