# Supplementary material for: Comparative proteomic analysis of a membrane-enriched fraction from flag leaves reveals responses to chemical hybridization agent SQ-1 in wheat
Source: Front Plant Sci. 2015 Aug 26;6:669. doi: 10.3389/fpls.2015.00669 (PMC4549638; doi:10.3389/fpls.2015.00669)
Supplement: Supplementary file 9 [file Data_Sheet_1.ZIP › Supplementary MS_MS data/spot 30.txt]

COM=Project: wsp, Spot Set: wsp\SQL2013-1-15, Label: B5, Spot Id: 21084, Peak List Id: 18767, MS Job Run Id: 10233
830.46014	28319.203
856.4726	6927.0952
876.47546	9151.5801
880.42572	9507.1182
898.43494	96635.422
912.4939	18321.221
914.42493	28783.945
924.45398	9468.8115
935.50226	12177.295
971.43268	161294.39
997.44519	9368.9727
1021.554	163546.31
1032.5524	4904.1348
1037.5177	9468.7539
1116.6117	110028.8
1142.6302	8592.999
1144.6447	7179.3169
1153.6561	4920.7202
1154.5936	6615.6011
1170.6677	188925.39
1187.6926	94103.195
1213.7084	9119.0586
1214.6958	10582.269
1245.7146	29119.063
1247.6232	22642.111
1275.7103	17954.141
1277.7324	26709.297
1293.7173	222496.84
1309.6886	21682.219
1319.7158	5585.3936
1339.6439	6922.8247
1363.7251	4826.0732
1421.8046	50351.648
1447.8209	36746.434
1448.8241	18732.131
1451.6698	64070.797
1465.7996	1327148.8
1477.7871	29897.537
1491.7957	43762.176
1493.814	75010.352
1502.8773	115858.82
1518.7688	37863.035
1546.7355	19378.066
1651.868	22544.316
1708.9156	4695.8755
1830.0875	8827.1904
1893.9939	11464.51
1903.0627	36522.668
1932.9655	6926.0059
1950.9648	165142.17
1966.9474	19865.729
1993.1162	10499.983
2041.0791	66980.656
2069.1104	9721.5361
2122.1155	80808.398
2139.0935	9285.1689
2152.1035	9178.2578
2153.1111	11238.882
2170.0583	401878.72
2171.6113	12430.364
2186.0442	48388.824
2196.0632	24458.848
2198.0691	9658.6445
2252.2275	7323.9863
2270.356	10674.779
2276.3533	6837.4849
2294.3027	38088.512
2312.2249	63822.355
2328.2136	11804.992
2945.6563	5072.4043
2988.8816	22859.971
2989.6665	12051.298
2994.7073	4684.3945
3018.5957	16592.186
3034.6538	6183.2397
3036.6042	171902.77
3052.6064	15999.872
3841.116	131139.55
3857.1067	4832.5508
3868.1658	9882.8281
BEGIN IONS
PEPMASS=898.43494
CHARGE=1+
TITLE=Label: B5, Spot_Id: 21084, Peak_List_Id: 19273, MSMS Job_Run_Id: 10234, Comment:
442.17523	361.69217
459.189	210.64314
577.14935	277.31778
630.211	215.50882
647.255	261.20163
724.21045	525.09973
742.2807	390.59167
784.26752	790.04657
864.42059	366.53738
865.40698	318.87766
867.336	235.48218
END IONS
BEGIN IONS
PEPMASS=971.43268
CHARGE=1+
TITLE=Label: B5, Spot_Id: 21084, Peak_List_Id: 19269, MSMS Job_Run_Id: 10234, Comment:
175.12218	1472.1105
232.08955	529.27539
288.20721	362.77054
395.13025	554.62659
431.19608	1805.5085
448.21912	1756.8832
453.1394	631.02985
524.15393	835.99585
541.18445	247.41475
560.20929	519.09235
577.24292	314.81268
684.16376	662.21094
723.25305	534.88098
740.30322	782.80499
797.31134	283.44025
880.41742	3404.688
882.28583	423.90384
886.33624	1701.2755
907.51221	236.52895
908.38605	222.92621
927.47644	273.03415
929.42657	418.28632
930.30975	286.49304
932.07928	304.20062
936.30908	210.36612
END IONS
BEGIN IONS
PEPMASS=1021.554
CHARGE=1+
TITLE=Label: B5, Spot_Id: 21084, Peak_List_Id: 19268, MSMS Job_Run_Id: 10234, Comment:
86.082298	265.70862
112.0789	202.29451
175.11726	1429.8583
305.16898	602.22974
322.18976	495.84543
332.11548	1275.0342
376.18857	528.88879
393.2207	627.86938
417.20435	449.4548
445.18076	2678.4602
447.21701	712.18835
464.23947	784.9007
516.20697	567.08038
530.23712	273.86786
558.24738	1921.3096
560.29102	510.38748
577.30847	852.8147
587.24042	491.41907
629.27216	2062.8569
635.27802	242.01385
690.38489	10921.687
700.33655	924.68604
788.3999	570.49744
805.43982	877.48492
906.53583	6833.3081
908.40369	970.94653
914.06256	3236.5322
977.58734	1443.5881
978.43378	1225.0095
980.32013	1263.4257
END IONS
BEGIN IONS
PEPMASS=1116.6117
CHARGE=1+
TITLE=Label: B5, Spot_Id: 21084, Peak_List_Id: 19272, MSMS Job_Run_Id: 10234, Comment:
175.12137	677.84607
246.16766	213.36052
357.18909	342.16208
374.20691	269.64151
413.24005	292.28333
456.26852	261.57047
473.26968	307.3447
484.26236	300.90088
553.26593	331.40424
616.26801	349.88434
644.26465	664.61823
704.29132	1895.3239
743.33398	227.24179
1025.6078	1167.4032
1031.5195	481.82889
1075.3969	220.4449
1078.2239	240.99466
END IONS
BEGIN IONS
PEPMASS=1170.6677
CHARGE=1+
TITLE=Label: B5, Spot_Id: 21084, Peak_List_Id: 19265, MSMS Job_Run_Id: 10234, Comment:
110.06319	310.21625
175.12241	731.68298
312.18732	801.21667
383.16592	367.43176
408.24167	230.36882
425.26395	653.17883
496.24158	670.82202
545.29199	780.92993
562.30902	1154.658
658.37549	449.04037
675.38391	602.31226
746.36084	1974.3271
754.12622	435.84872
754.94971	227.41263
788.43793	478.59497
859.46771	1184.4512
996.6275	896.14337
997.51196	766.66284
1008.6671	263.55496
1014.6092	365.18454
1015.4869	431.52521
1024.7429	608.78577
1106.6998	1115.6003
1107.5552	1325.7638
1110.7435	1030.5399
1111.6973	432.96939
1128.7996	446.29861
1129.5613	388.46964
1131.3899	519.82806
1132.2783	550.82068
1143.5321	259.40741
END IONS
BEGIN IONS
PEPMASS=1187.6926
CHARGE=1+
TITLE=Label: B5, Spot_Id: 21084, Peak_List_Id: 19274, MSMS Job_Run_Id: 10234, Comment:
175.13132	253.22365
312.17862	406.388
425.25598	322.68307
513.27368	296.88559
545.28333	309.77808
562.297	511.91449
675.36377	305.69846
763.39362	578.97845
788.44049	286.95636
876.45959	435.04218
958.52057	2927.9446
1013.5766	492.1991
1014.4856	385.48688
1031.5975	482.91525
1064.2346	252.62134
1072.7036	2051.156
1073.5985	3036.0288
1080.1866	2056.8765
1143.5859	295.06436
1148.3387	366.1698
1154.8188	489.31573
END IONS
BEGIN IONS
PEPMASS=1293.7173
CHARGE=1+
TITLE=Label: B5, Spot_Id: 21084, Peak_List_Id: 19264, MSMS Job_Run_Id: 10234, Comment:
112.0806	238.39877
175.12454	3051.3979
271.18808	371.35925
288.22192	679.39044
344.16162	298.60266
362.16016	975.35736
384.29617	334.94464
401.30551	9819.2979
419.22464	695.43457
457.24924	342.83871
475.23929	304.56696
499.30484	957.71429
504.27826	295.07001
514.23383	641.5509
516.32343	1433.9968
532.27863	1608.8665
548.25549	394.39597
598.35779	490.66013
615.37292	699.85077
633.31927	351.13129
651.31732	483.36853
661.2901	603.15033
679.30554	1014.2583
745.4212	286.04523
760.34998	284.71329
762.43616	758.75336
778.36511	577.86957
802.42389	691.81537
819.4541	1468.564
893.38727	800.63373
932.55206	1144.3373
1006.4679	313.04715
1033.5835	668.31665
1164.746	1735.9586
1165.6479	1640.1758
1173.1648	1326.7734
1229.8361	568.32355
1232.0195	919.00336
1249.8597	2127.4155
1250.6929	1549.5156
1252.548	2677.9951
1255.354	517.56915
END IONS
BEGIN IONS
PEPMASS=1465.7996
CHARGE=1+
TITLE=Label: B5, Spot_Id: 21084, Peak_List_Id: 19262, MSMS Job_Run_Id: 10234, Comment:
101.06863	329.58359
112.08543	325.50421
129.11148	261.49384
175.13084	1120.129
299.19681	262.19406
304.20786	563.9115
361.20474	552.77728
389.22803	731.08301
403.26434	919.27679
434.24112	1197.0677
446.23505	376.05676
458.23901	546.12085
502.34305	588.88715
513.27875	419.64389
531.31793	3967.8948
541.31293	404.08429
549.3194	331.23981
559.35205	728.30591
628.34955	413.93222
630.35229	720.56006
644.40161	2683.2969
701.41949	10823.838
737.39624	2632.3511
739.53943	1903.4854
765.38599	6448.3535
794.41486	1119.932
821.44623	1290.9778
822.41077	6342.626
830.38837	1032.6523
838.46368	2008.6692
848.43988	1170.1265
858.46204	1169.5035
875.49799	896.06415
907.50159	1977.3888
909.53186	1138.9946
915.45514	950.05365
918.49042	3535.8474
933.58838	872.95929
935.51202	11309.548
1014.6218	1214.8477
1015.55	10069.799
1032.5829	24976.289
1047.6329	915.00916
1063.5753	6795.4512
1070.5021	981.11035
1072.5911	6440.6704
1089.6115	15811.159
1162.6844	4471.4336
1217.7612	4786.085
1291.8252	12295.61
1292.7206	12875.666
1303.1724	11909.842
1310.7209	6841.4375
1403.6755	21604.033
1407.7451	9912.7861
1422.064	43516.141
1422.8871	25765.902
1423.7849	25727.822
1425.6123	35683.602
1427.4812	9916.3213
END IONS
BEGIN IONS
PEPMASS=1502.8773
CHARGE=1+
TITLE=Label: B5, Spot_Id: 21084, Peak_List_Id: 19271, MSMS Job_Run_Id: 10234, Comment:
377.25113	353.18115
683.42316	289.38132
990.55652	222.08519
1018.5488	308.95111
1103.5854	330.01923
1105.5939	210.75354
1126.705	849.41992
1131.6235	373.32791
1148.6322	375.53351
1259.79	1047.5822
1348.5823	1030.953
1374.9467	2661.7727
1375.8152	3793.915
1377.673	799.479
1383.2274	2913.4404
1385.1151	701.28693
1412.1422	735.79236
1412.922	772.12292
1417.8167	749.91089
1459.1229	905.29303
1459.9136	973.20056
1460.8049	1098.473
1461.7777	699.64471
1462.6832	1439.6564
1465.7502	10115.3
1469.6433	292.06726
1472.1631	249.58443
1474.7925	373.72595
1477.7847	674.21338
END IONS
BEGIN IONS
PEPMASS=1950.9648
CHARGE=1+
TITLE=Label: B5, Spot_Id: 21084, Peak_List_Id: 19267, MSMS Job_Run_Id: 10234, Comment:
175.12801	319.74277
195.10092	202.36899
358.19879	204.99858
416.37994	227.13501
547.40295	1380.1448
676.45599	1690.5708
805.49261	576.44153
828.49255	217.44124
965.5069	742.56024
1048.5508	254.77757
1066.5482	525.11597
1106.6239	488.54224
1123.5752	1107.9902
1177.6188	375.02551
1194.592	1293.4991
1275.6698	282.1568
1278.6111	241.71358
1295.6547	846.83453
1349.7699	367.92245
1363.7766	322.74777
1366.6881	5663.5063
1404.7078	224.12398
1405.6945	514.15393
1463.7448	1089.2661
1466.5588	329.0524
1480.8033	558.29248
1481.7108	621.12103
1482.6587	424.44934
1490.9292	382.41495
1536.6963	333.73322
1593.8896	390.20181
1777.1494	1183.4995
1778.9445	561.76434
1789.3749	508.97519
1860.288	1071.9325
1861.9958	954.8728
1865.9541	1005.7641
1892.9562	966.43872
1903.0559	1036.4213
1903.8828	1324.0645
1907.4127	1981.9095
1908.9972	1669.9464
1909.9657	1029.6736
1910.8971	1640.0405
1912.6803	1419.9348
END IONS
BEGIN IONS
PEPMASS=2041.0791
CHARGE=1+
TITLE=Label: B5, Spot_Id: 21084, Peak_List_Id: 19276, MSMS Job_Run_Id: 10234, Comment:
922.55377	213.12219
1035.6099	211.18454
1148.7111	4170.978
1246.7103	401.0434
1263.7357	300.4696
1292.7319	312.82556
1293.7787	421.67722
1362.795	203.72119
1390.8242	1163.4838
1407.8525	359.0795
1505.8516	2814.8774
1508.7539	321.54221
1566.9802	351.14798
1904.6843	411.07962
1913.3943	1739.8721
1914.1879	923.90527
1915.0417	1492.3148
1920.4414	654.74231
1921.5135	1964.7235
1924.3616	633.45227
1993.1987	408.99506
1994.0071	442.17322
1998.4043	411.66061
2001.924	657.4306
END IONS
BEGIN IONS
PEPMASS=2122.1155
CHARGE=1+
TITLE=Label: B5, Spot_Id: 21084, Peak_List_Id: 19275, MSMS Job_Run_Id: 10234, Comment:
717.50854	331.4682
1044.6359	553.7254
1173.6644	1561.2233
1288.6865	1498.7689
1291.6947	303.61829
1403.7422	251.26146
1780.0438	996.75623
2063.0562	252.94681
2066.0063	421.66275
2078.9841	1818.5983
2081.1155	224.37805
2082.9844	457.43619
2083.8826	227.69579
END IONS
BEGIN IONS
PEPMASS=2170.0583
CHARGE=1+
TITLE=Label: B5, Spot_Id: 21084, Peak_List_Id: 19263, MSMS Job_Run_Id: 10234, Comment:
175.13683	654.78796
533.33734	1250.6746
550.36554	5785.2515
678.42224	2700.4058
765.46161	9171.8428
834.479	1195.2183
862.4801	3238.2957
879.51367	3599.7842
880.51257	1109.7922
949.5238	1146.7701
978.57416	4350.9668
1058.5887	495.57813
1075.5878	3982.7925
1078.5679	1009.3784
1092.6136	13017.742
1192.6028	1619.3191
1203.684	1132.3101
1204.6794	793.65686
1221.6577	49171.172
1231.6991	697.6969
1263.6731	525.83398
1291.6801	1909.5032
1301.7056	791.78741
1318.6797	2001.5641
1319.6711	3116.2009
1336.6901	53009.027
1405.7249	1826.5642
1434.7006	3719.7737
1451.7394	7435.9731
1492.7324	1129.6328
1509.8351	1423.9849
1579.8688	3895.5215
1603.874	733.18896
1620.8748	2480.0586
1622.777	1106.5959
1651.3373	492.08636
1662.9418	1066.6295
1680.9308	2643.1516
1682.8081	1721.4398
1811.1759	1141.8066
1812.9711	503.76486
1828.1498	17085.082
1829.0121	22181.029
1830.8617	9622.8164
1850.2079	8047.8237
1851.7878	11179.204
1926.1953	1052.1235
1927.0361	2320.4551
1942.163	869.86157
1944.0638	1360.5879
1958.022	1143.96
2112.1438	1747.9396
2122.1675	8447.7803
2123.0422	10533.935
2126.7693	4243.2886
2128.2231	1109.9965
2129.1489	1100.6141
2130.0168	3466.8662
2131.845	3215.3525
2136.8958	1502.4221
END IONS
BEGIN IONS
PEPMASS=3036.6042
CHARGE=1+
TITLE=Label: B5, Spot_Id: 21084, Peak_List_Id: 19266, MSMS Job_Run_Id: 10234, Comment:
618.42114	237.96309
635.39642	661.4433
706.45032	650.37573
819.56964	977.81299
920.63013	1025.0953
1003.6674	335.75757
1021.6857	2282.3931
1101.6719	247.49319
1118.7034	1622.8539
1135.7506	950.0047
1206.7484	1785.7479
1307.834	1088.7194
1454.8982	843.35583
1494.9353	304.40149
1511.9056	1678.8619
1551.913	420.21176
1568.9585	3445.123
1651.98	371.98633
1652.9563	234.8148
1670.0001	1402.0942
1766.1272	464.71585
1783.0725	1701.6934
1791.0748	253.13385
1902.1777	1856.1438
1907.2334	293.49283
1928.3402	344.12418
1929.1782	2175.5325
1932.2426	374.54742
1946.1766	42049.934
1956.0736	226.18721
2026.2272	415.39749
2043.271	536.45721
2044.2003	1570.2191
2046.1025	547.38257
2061.1887	3985.0864
2117.2466	266.55905
2198.4141	534.19482
2199.2917	1124.7772
2314.4219	238.13641
2327.3359	328.233
2329.3821	322.57422
2330.3479	222.00957
2374.4446	572.83789
2411.0662	371.73123
2429.5222	571.22845
2574.2588	485.53967
2639.8586	1208.4265
2641.4873	696.46802
2883.2017	2966.9517
2946.7061	4504.1479
2971.7314	2904.7627
2988.6465	23495.207
2994.5442	6753.0796
2997.2498	35947.633
3006.5012	1890.3857
END IONS
BEGIN IONS
PEPMASS=3841.116
CHARGE=1+
TITLE=Label: B5, Spot_Id: 21084, Peak_List_Id: 19270, MSMS Job_Run_Id: 10234, Comment:
175.15225	2410.718
490.41638	999.4657
591.51117	663.77832
665.54193	623.21808
704.62134	780.70935
717.61011	602.08813
723.55884	600.54755
743.64154	1194.3378
761.65283	46966.941
822.64209	754.77411
858.70624	730.30634
859.69043	868.55261
876.7251	1996.3096
977.77155	883.47656
1163.8683	1558.48
1262.96	1447.5903
1364.02	1269.1749
1465.0728	1135.0104
1651.1476	2193.1157
1734.2087	883.83301
1752.246	1188.6085
1809.2483	3196.5535
1910.3395	1801.5977
1996.3672	850.75677
1997.3245	1378.79
2014.3713	597.10114
2066.4299	767.31049
2084.3782	8531.1494
2213.4824	1085.2601
2284.5681	674.19531
2285.4634	1014.4427
2355.5076	1666.7151
2414.428	541.55707
2416.5066	972.37628
2454.5442	1139.2146
2525.7031	1320.7031
2596.8018	587.76624
2597.7036	593.96429
2653.8315	530.1604
2654.7241	1314.7172
2724.9111	2046.3066
2725.7573	5153.9263
2853.9487	1188.1945
2854.843	1838.8815
2856.7244	1552.2662
3003.0229	1181.5898
3005.7878	599.65216
3161.176	2047.4871
3178.1294	4111.4492
3179.0171	1538.2786
3180.9131	653.66473
3219.9534	1629.6078
3220.8098	1194.3096
3224.5859	558.84863
3431.5847	1798.01
3433.2139	871.00171
3458.4719	1165.9635
3800.0461	28641.023
3802.8247	16695.607
3814.6899	4870.0137
END IONS
