# Supplementary material for: Comparative proteomic analysis of a membrane-enriched fraction from flag leaves reveals responses to chemical hybridization agent SQ-1 in wheat
Source: Front Plant Sci. 2015 Aug 26;6:669. doi: 10.3389/fpls.2015.00669 (PMC4549638; doi:10.3389/fpls.2015.00669)
Supplement: Supplementary file 9 [file Data_Sheet_1.ZIP › Supplementary MS_MS data/spot 31.txt]

COM=Project: wsp, Spot Set: wsp\SQL2013-1-15, Label: B4, Spot Id: 21083, Peak List Id: 18766, MS Job Run Id: 10233
842.505	50734.035
870.56537	10039.078
921.47717	23485.381
927.53308	14050.219
937.46869	13607.978
940.49872	7893.5928
945.5473	60949.559
972.51007	121124.16
1029.5352	35775.895
1034.5972	300314.09
1044.5684	8380.7676
1045.6281	20336.15
1060.6077	11639.583
1088.6078	62864.773
1104.599	24757.025
1127.5835	212250.59
1146.6212	8116.3682
1173.689	9991.876
1213.5206	61127.719
1214.5114	21755.965
1229.4985	14515.208
1229.6858	73271.977
1243.6957	21255.834
1255.682	205944.98
1281.6957	8849.8115
1328.7111	44780.082
1385.7493	24911.195
1390.7478	9717.5527
1399.8008	9434.4746
1416.7329	43724.016
1433.8154	37064.82
1444.7588	7778.7461
1471.8035	20935.795
1492.8354	13532.232
1535.8942	8088.1455
1563.8212	32479.943
1578.9846	19731.188
1579.9382	82265.25
1596.9576	317951.09
1601.8676	31751.701
1617.8401	9916.5176
1622.9612	8136.9648
1675.9852	8055.3623
1689.973	10085.633
1702.8785	14419.73
1715.9792	283234.06
1741.9729	8980.8779
1856.1255	35152.02
1864.0725	122773.73
1893.9412	26974.742
1904.0609	64366.141
1909.957	21726.852
1911.9279	243931
1912.9374	145691.78
1920.0437	29499.166
1927.9125	69045.711
1937.938	28795.924
1939.9452	25414.162
2051.0566	97197.898
2061.1028	14552.451
2087.2085	16076.477
2097.1624	22374.832
2160.2302	9074.0371
2178.2236	343206.69
2179.7803	7812.4106
2186.2146	8477.2246
2282.1572	10204.185
2293.1736	11537.747
2421.291	15830.077
2421.5449	12246.752
2460.2732	22185.826
2469.2957	82345.109
2485.2905	28061.914
2501.2915	8199.8652
2694.4958	18711.711
2751.5	21945.613
2772.511	136797.72
2800.5371	10503.311
3454.9429	15899.155
3455.9197	29243.479
BEGIN IONS
PEPMASS=972.51007
CHARGE=1+
TITLE=Label: B4, Spot_Id: 21083, Peak_List_Id: 19256, MSMS Job_Run_Id: 10234, Comment:
112.07426	217.7643
175.11237	693.36121
262.14816	205.12996
330.16016	332.36548
401.18317	989.03369
408.16992	764.32562
425.2034	330.24255
520.2323	513.5755
548.22491	686.0033
555.20892	424.45306
572.22913	499.5174
643.25421	9831.2402
711.25293	227.21831
741.25946	282.89651
758.28345	728.70605
871.38995	240.79462
928.47534	2267.8101
929.36786	1673.866
931.24829	2200.5498
940.47552	320.90039
943.34753	404.83762
END IONS
BEGIN IONS
PEPMASS=1034.5972
CHARGE=1+
TITLE=Label: B4, Spot_Id: 21083, Peak_List_Id: 19249, MSMS Job_Run_Id: 10234, Comment:
112.07738	218.7383
175.12651	2846.3892
214.13301	227.67821
243.14587	212.78564
271.18384	416.7702
288.21008	1326.5612
292.13483	1112.7555
327.20035	423.6926
342.22211	311.24533
371.19983	314.05127
385.21854	2190.1987
402.24872	1197.5098
404.1994	257.90826
421.17038	7011.0703
456.23465	379.00226
484.27484	1062.5714
501.30194	1198.8563
506.25284	709.74042
508.37619	431.96194
520.23108	521.49683
534.23975	4247.8003
597.34485	296.49481
605.28894	623.05389
614.36786	6178.1826
633.29681	1199.4166
648.25934	317.33405
702.36096	277.59445
730.32147	606.74811
743.38568	1047.2147
747.33173	1391.0629
753.37219	211.93239
860.45068	1073.4517
END IONS
BEGIN IONS
PEPMASS=1127.5835
CHARGE=1+
TITLE=Label: B4, Spot_Id: 21083, Peak_List_Id: 19252, MSMS Job_Run_Id: 10234, Comment:
112.07317	305.67902
129.09981	235.06862
175.11475	1603.1919
247.15446	307.68866
257.13351	278.9068
259.15189	238.48106
276.1687	14283.87
318.18552	302.83173
328.16544	345.20187
373.17856	249.24561
374.16281	657.2381
391.18243	812.49457
446.21933	487.17358
475.22153	259.26913
503.2348	602.93335
537.20209	737.99908
546.28882	292.87195
554.22437	612.43451
564.27698	241.3885
574.26154	685.72919
606.21777	234.40607
608.23419	227.34776
625.2395	417.78558
635.30402	228.40511
665.24066	925.65283
682.26831	1399.316
706.32825	261.37775
737.31976	214.26077
776.32703	509.54364
793.28522	691.28809
810.32062	823.90253
852.31586	467.81158
864.35455	809.49402
881.34265	753.88086
892.49805	317.79498
1083.6122	1047.1978
1084.4742	1067.5319
1086.3744	1490.5305
1088.2323	582.52765
1093.6439	363.58035
1104.4767	487.61444
END IONS
BEGIN IONS
PEPMASS=1229.6858
CHARGE=1+
TITLE=Label: B4, Spot_Id: 21083, Peak_List_Id: 19260, MSMS Job_Run_Id: 10234, Comment:
175.11555	288.87772
547.24683	249.54626
595.23938	1255.4707
683.34424	725.50525
692.24811	293.37601
709.2608	269.5144
710.24005	301.45502
799.4397	434.19223
816.41443	282.91565
825.47607	262.49121
838.25903	328.1857
839.2851	230.91803
880.39716	374.10925
897.44373	7535.981
954.37805	352.99597
1051.3707	356.58661
1074.4916	2118.2808
1083.5856	1179.2007
1101.5933	5839.5151
1109.9694	2849.8201
1165.6105	9317.9492
1166.4717	17455.121
1168.3357	2041.8424
1169.6384	6669.1172
1170.5699	3990.3159
1171.5409	1704.4575
1188.5833	1375.4247
END IONS
BEGIN IONS
PEPMASS=1255.682
CHARGE=1+
TITLE=Label: B4, Spot_Id: 21083, Peak_List_Id: 19253, MSMS Job_Run_Id: 10234, Comment:
101.08897	215.57347
175.13249	695.56976
276.19376	9165.0127
373.22342	223.02907
374.19556	313.81091
375.24557	269.96701
391.21521	564.20959
446.27353	283.33643
463.30484	247.58885
537.24042	253.2263
554.27277	409.4787
574.34302	637.69897
595.30511	349.64627
615.35168	1032.5573
625.28583	312.0452
631.35413	319.5831
665.25293	221.6384
674.37213	233.08391
682.30261	1271.1641
702.38892	861.85974
793.3783	405.11725
810.3573	713.88013
837.47186	353.15814
864.33911	214.13571
865.41821	418.85962
881.38409	834.78497
897.44958	710.56989
923.46692	2368.4053
925.45026	390.47711
980.49127	3906.2427
1127.6171	2093.5283
1129.4883	1236.3971
1192.528	1882.9447
1193.443	4917.7432
1194.3894	3296.02
1196.5731	2766.0496
1197.6112	1409.0745
1198.577	1394.8722
1211.7788	1193.3547
1212.6202	1613.854
1215.4519	1440.2631
END IONS
BEGIN IONS
PEPMASS=1579.9382
CHARGE=1+
TITLE=Label: B4, Spot_Id: 21083, Peak_List_Id: 19259, MSMS Job_Run_Id: 10234, Comment:
70.053734	211.43234
175.12946	507.23407
375.26837	230.04207
422.28879	510.59592
485.27118	574.64899
521.34808	685.19354
542.33844	864.75891
559.36713	1035.7876
634.42957	1060.6697
655.40717	306.49442
672.44092	474.29626
695.40082	250.3447
771.51031	579.78998
868.4895	577.79156
885.53784	455.92996
908.49597	992.88409
1175.7061	542.63635
1192.73	1824.7698
1551.9258	455.84134
END IONS
BEGIN IONS
PEPMASS=1596.9576
CHARGE=1+
TITLE=Label: B4, Spot_Id: 21083, Peak_List_Id: 19248, MSMS Job_Run_Id: 10234, Comment:
101.06049	235.66566
112.08499	331.78311
129.11163	315.0076
175.12828	1261.8629
214.17145	520.10229
242.17534	409.70215
262.18509	366.32077
280.24094	313.42233
308.23172	666.65582
375.28622	432.08685
402.2684	222.40086
405.25494	558.711
422.27844	1214.9441
480.4588	371.39645
493.3537	529.40918
495.55161	381.03754
497.48938	1323.3141
502.3114	607.42572
521.35059	1972.1232
542.34149	1442.5597
559.36273	4134.5908
606.44165	454.15823
634.4292	4474.6514
655.41785	910.63995
672.43817	2283.4714
684.4118	750.90369
712.43604	583.75903
769.51483	248.71538
771.51337	2272.0632
779.46979	229.23804
781.48108	305.63928
797.47699	1171.7262
809.45972	382.22049
818.47168	290.65366
826.47571	928.29413
868.51312	2028.574
885.54199	1614.3832
895.51221	402.16165
907.53717	409.66287
908.5083	999.48273
925.52808	2029.5656
998.63446	411.30133
1018.6133	425.259
1021.7045	363.46127
1036.6376	515.52026
1038.6176	2058.075
1095.6378	775.37915
1150.713	506.27139
1156.5873	231.95361
1158.6622	387.26239
1174.6787	352.40579
1175.7229	6442.6646
1192.7465	8352.5264
1196.5194	336.73279
1233.2676	310.30267
1355.9055	894.05933
1356.7749	846.92615
1568.051	1390.807
1568.9783	1389.6178
END IONS
BEGIN IONS
PEPMASS=1715.9792
CHARGE=1+
TITLE=Label: B4, Spot_Id: 21083, Peak_List_Id: 19250, MSMS Job_Run_Id: 10234, Comment:
112.0835	465.54672
129.11594	282.6759
175.13339	3477.4856
296.23398	342.80118
304.19647	720.07153
314.22903	459.94778
375.25388	266.20248
417.31055	969.52911
433.34677	233.71571
461.34204	939.44012
528.30731	545.30188
571.40002	923.43231
574.41895	642.72833
594.3421	311.43179
597.40094	640.61133
598.38275	2149.0217
612.35291	417.27292
615.40259	96047.953
618.51385	832.82178
643.4519	407.19553
670.42004	435.22629
671.4187	317.94778
688.4527	1392.1036
712.41846	1583.5367
713.41315	1476.8207
730.43127	2662.7737
773.52448	308.39578
788.46246	287.9635
801.54004	1918.7838
827.43982	1759.9812
844.45538	1110.2551
872.56598	626.83246
898.46167	596.23004
904.80756	216.2381
915.49475	1757.2716
925.50073	308.44196
986.56006	240.38557
1011.5676	650.87372
1028.5681	3035.6982
1038.5723	321.71121
1082.6586	392.89822
1083.7318	318.05518
1101.6207	747.05957
1102.6188	403.86081
1108.5748	395.94397
1125.5951	2015.4045
1142.6206	1459.339
1255.6976	945.8175
1402.8132	464.87289
1655.6923	2026.6742
1658.8644	1275.8995
1659.8093	620.95807
1672.2875	3964.302
1673.1212	2463.6416
1674.0042	3195.9727
1675.8326	4119.1436
1677.7034	1469.6586
END IONS
BEGIN IONS
PEPMASS=1864.0725
CHARGE=1+
TITLE=Label: B4, Spot_Id: 21083, Peak_List_Id: 19255, MSMS Job_Run_Id: 10234, Comment:
175.12531	402.85577
338.24762	392.78943
359.28473	272.79822
549.39172	843.88782
637.42212	355.33594
750.49036	603.44525
865.54773	1437.0878
965.5896	448.823
1150.6417	978.09637
1244.6146	244.41736
1249.7554	775.85492
1279.7458	446.29199
1474.8187	326.14697
1490.7382	364.92184
1491.818	1701.1143
1549.889	308.4588
1750.0653	611.0116
1802.843	372.21313
1806.8761	454.12482
1807.9351	361.90732
1812.0819	614.48828
1820.9415	843.75958
1823.7802	1026.9828
1826.7573	547.71741
1828.8944	536.72784
1839.9214	470.47858
1841.9883	312.50842
END IONS
BEGIN IONS
PEPMASS=1911.9279
CHARGE=1+
TITLE=Label: B4, Spot_Id: 21083, Peak_List_Id: 19251, MSMS Job_Run_Id: 10234, Comment:
112.07918	935.67419
175.13025	4751.3169
338.22485	4770.1167
359.35242	829.06238
449.27502	567.75195
450.28201	514.76221
467.29666	1869.9854
580.38654	1550.0194
633.27441	647.5498
637.39648	2193.8376
669.36279	595.53534
681.42719	1181.6287
733.44684	689.49963
750.47253	6622.582
752.48907	1712.428
762.35968	540.9079
828.39899	1686.3124
865.54663	26057.664
879.51721	1849.1927
902.3811	1327.5906
920.39136	940.0542
941.47534	744.28442
962.54498	893.22833
963.55634	1035.7791
980.56909	2121.7886
992.59863	1852.1841
1015.4819	738.09326
1029.885	644.25269
1075.6249	928.08002
1081.5938	897.19629
1093.6448	1476.5612
1114.468	512.33264
1150.6593	12911.189
1161.5509	1137.1652
1162.5261	703.10248
1205.756	529.22754
1244.6455	1139.6859
1275.6449	570.41974
1279.7102	6725.6133
1375.7094	1499.9926
1408.7166	1527.5833
1538.8451	1580.7241
1539.8701	15795.996
1541.7472	7976.4282
1562.9408	10018.063
1692.9274	2024.434
1783.9923	2783.7004
1791.4073	2108.9546
1798.0247	1191.5579
1804.52	2393.4771
1847.3123	6623.8877
1853.9152	2501.012
1855.9136	46558.43
1860.1365	12529.212
1862.3575	2151.7341
1863.8402	8246.2266
1869.166	5870.3813
1870.0078	3421.9646
1870.8677	6821.147
1872.7229	7924.0713
END IONS
BEGIN IONS
PEPMASS=1927.9125
CHARGE=1+
TITLE=Label: B4, Spot_Id: 21083, Peak_List_Id: 19261, MSMS Job_Run_Id: 10234, Comment:
175.12383	578.08569
338.2229	973.53595
467.29633	262.1044
637.39716	334.19412
681.51672	238.511
750.47534	1315.9309
752.50525	365.30341
806.4812	350.36063
865.55231	4919.3242
879.50549	262.01044
890.59723	291.97833
933.6142	344.17752
962.55212	288.24408
980.55743	660.11774
992.60236	684.33783
1013.5508	241.14114
1029.5891	287.39081
1035.5685	878.50409
1048.5924	573.44
1064.5444	293.56183
1081.6127	357.39838
1089.5546	551.97241
1093.6267	352.24661
1101.6244	332.04797
1136.6055	281.21356
1150.6742	2669.8667
1178.5291	339.57712
1204.6447	547.08374
1242.6984	765.2099
1244.6465	400.17313
1270.5833	398.26364
1279.7024	1485.1567
1285.6255	249.29759
1333.7214	316.83038
1390.7139	265.89774
1406.7701	470.45355
1408.7188	517.15015
1434.6974	364.61371
1447.7017	362.7515
1462.7372	427.79572
1491.8186	1261.1259
1496.1741	398.59729
1509.8019	314.96411
1555.863	1779.9983
1557.7679	924.09564
1778.1134	1990.5044
1778.9453	1321.1725
1779.8474	2950.1323
1850.948	1787.1927
1864.2478	32070.557
1865.0948	55063.457
1865.9608	125871.48
1869.056	22439.844
1870.0128	27975.691
1876.5857	1220.8116
1878.4364	1329.3846
1887.8055	1022.8178
1891.7013	843.16821
1893.8309	1200.366
1903.9772	1433.9088
END IONS
BEGIN IONS
PEPMASS=2051.0566
CHARGE=1+
TITLE=Label: B4, Spot_Id: 21083, Peak_List_Id: 19257, MSMS Job_Run_Id: 10234, Comment:
409.24478	228.28894
496.30411	231.58818
513.3219	462.8364
514.31799	368.55695
594.31653	302.09753
611.33936	5222.3979
710.39581	386.81024
775.86707	526.9967
797.4411	452.55377
814.46222	707.07111
894.45386	228.17302
899.56982	244.90247
911.50549	782.73639
912.48151	806.70593
1012.5779	289.64514
1013.6591	230.79132
1022.5195	355.50531
1039.5051	744.72607
1124.5983	249.94516
1135.577	443.89609
1152.5868	312.74628
1270.6271	426.19165
1298.6464	308.6843
1315.6771	372.1142
1346.1793	471.73331
1347.3545	368.84235
1369.7188	363.26627
1386.684	522.33093
1403.7618	917.52551
1404.741	239.33853
1440.8097	806.44934
1452.9189	306.01501
1483.7484	308.61481
1500.8226	555.01453
1501.7292	1119.7273
1780.1405	1862.5505
1781.8879	964.40106
1797.7794	531.69958
1798.6628	679.99304
1923.3076	3483.3411
1924.1096	2381.9365
1924.9796	3996.6519
1931.4156	6593.0762
1934.3033	744.52985
1991.913	997.64868
2011.8682	1393.3379
END IONS
BEGIN IONS
PEPMASS=2178.2236
CHARGE=1+
TITLE=Label: B4, Spot_Id: 21083, Peak_List_Id: 19247, MSMS Job_Run_Id: 10234, Comment:
576.36957	703.43066
591.35443	580.25854
647.42078	1293.3639
662.43585	464.59445
718.45776	2077.1509
757.48535	760.4646
831.53796	6087.1113
861.48828	616.85254
870.59668	496.42776
960.57928	5359.5635
974.59192	615.32697
1057.6013	3384.5164
1074.6158	3380.0159
1104.7306	1048.7692
1152.6752	591.65234
1211.668	1007.8085
1218.7504	1028.6777
1221.6899	558.46478
1266.8035	471.91177
1290.6696	518.50269
1291.7167	4166.9521
1293.6931	863.49011
1308.7241	10700.73
1347.7994	1467.8568
1354.0237	479.85873
1421.8154	2419.5308
1460.9032	1599.5295
1463.7993	525.52631
1478.839	4047.115
1531.9459	1124.9611
1533.8286	560.29858
1549.9026	2867.1509
1603.0078	1395.5287
1605.8022	528.50934
1614.6614	469.15643
1620.9642	2341.6316
1622.8759	576.67407
1708.0275	1822.0439
1709.8944	1186.8995
1715.6683	628.69641
1732.1636	478.08273
1732.9683	455.98135
1855.1962	1107.2037
1968.3333	1039.3608
1969.2251	1689.1711
1982.0647	648.73926
1982.9634	1013.7145
2024.2047	1197.1724
2032.4219	2135.0669
2072.689	761.77612
2087.595	2567.7966
2088.4028	1858.3573
2089.2886	1797.1544
2090.1865	1871.3414
2093.2839	1018.8616
2095.0903	2641.8428
2140.0125	1554.1692
2148.9902	1921.3829
2151.3313	561.59448
2152.1592	1842.5479
END IONS
BEGIN IONS
PEPMASS=2469.2957
CHARGE=1+
TITLE=Label: B4, Spot_Id: 21083, Peak_List_Id: 19258, MSMS Job_Run_Id: 10234, Comment:
175.14386	504.41223
359.31226	287.07358
446.37283	1126.4196
487.30374	267.22815
543.4057	433.70923
561.43976	231.67905
691.47076	228.77081
751.48694	267.80856
790.56378	7591.6274
792.6145	598.27374
888.58685	526.31146
905.59216	697.21765
1018.689	539.125
1119.6938	514.03558
1206.7594	365.2384
1319.853	334.73849
1375.9224	267.2746
1376.8867	921.47308
1477.897	600.43359
1605.9382	571.51593
1719.0461	536.89648
1847.2606	243.78595
1850.1121	1681.7213
1979.245	1385.1215
1982.0746	257.91995
2017.7135	228.19832
2206.4473	252.48912
2222.9456	201.12076
2223.7556	336.03976
2370.3508	823.1925
2377.1345	688.20776
2405.4939	1170.8752
2420.2671	980.87347
2421.3831	11456.433
2424.2551	1930.6798
2426.6294	6314.4336
2428.2974	3749.7026
2431.0869	2265.5474
2436.2192	872.18134
2448.3738	587.19531
END IONS
BEGIN IONS
PEPMASS=2772.511
CHARGE=1+
TITLE=Label: B4, Spot_Id: 21083, Peak_List_Id: 19254, MSMS Job_Run_Id: 10234, Comment:
175.13184	487.0582
451.31094	383.24493
562.41705	324.42542
579.45789	21319.627
585.47815	338.34131
589.45813	283.57184
656.47156	532.75049
676.51959	265.40485
677.47491	960.33441
694.49451	1698.3965
769.57965	262.51138
790.60272	245.00635
807.59845	850.89008
856.61932	413.18106
937.64905	375.83835
954.67511	5212.459
1083.7284	1546.9468
1146.8911	239.63062
1179.796	437.31882
1187.7441	413.29913
1196.7896	1535.6637
1342.8147	709.39026
1359.8555	2004.303
1412.9148	246.2106
1455.9589	382.33527
1472.9492	2534.9597
1568.0018	399.99283
1569.0983	708.20581
1571.134	220.34892
1584.1711	256.05258
1586.0333	32281.369
1666.0306	253.89449
1682.0505	235.39769
1683.0282	1239.1271
1684.0424	1510.3619
1701.059	5697.5957
1818.0514	293.92773
1827.1758	246.57191
1830.1127	1038.9614
1857.4877	230.07916
1899.0796	701.89441
1917.1635	2249.6826
1986.1077	930.04279
1989.7236	229.01358
2004.1864	2149.2571
2014.1827	406.16644
2117.3496	1412.9846
2188.4058	3210.1021
2190.2742	2389.76
2312.2717	309.42578
2317.561	898.53094
2318.3914	1364.3848
2320.2388	573.27167
2340.3049	676.09125
2346.5073	416.40845
2425.3162	292.91278
2488.4961	387.60403
2504.6423	613.3728
2609.9521	1148.7211
2750.4373	1602.681
END IONS
