# Supplementary material for: Comparative proteomic analysis of a membrane-enriched fraction from flag leaves reveals responses to chemical hybridization agent SQ-1 in wheat
Source: Front Plant Sci. 2015 Aug 26;6:669. doi: 10.3389/fpls.2015.00669 (PMC4549638; doi:10.3389/fpls.2015.00669)
Supplement: Supplementary file 9 [file Data_Sheet_1.ZIP › Supplementary MS_MS data/spot 32.txt]

COM=Project: wsp, Spot Set: wsp\SQL2013-1-15, Label: B3, Spot Id: 21082, Peak List Id: 18765, MS Job Run Id: 10233
842.53796	64379.848
858.43604	20886.408
870.56433	33676.313
927.54907	827280.75
943.53564	19571.898
944.5246	51536.57
945.56622	2464882.8
957.53442	24287.963
961.53076	16797.064
967.51825	37844.488
971.55426	179947.89
1045.5973	9537.5078
1073.6165	6513.9321
1074.6135	4917.5322
1101.6346	8301.1494
1115.6144	22770.08
1117.5963	4358.2417
1126.5701	90440.203
1148.582	24042.379
1188.6804	65601.148
1195.7114	16304.799
1199.7115	31306.328
1212.7137	86358.75
1213.7321	159064.88
1225.7467	64148.145
1226.6975	440336.41
1230.7107	780097.63
1241.6936	20131.68
1242.6938	36766.773
1243.7191	1577645.8
1253.7041	25852.178
1255.7052	21201.725
1269.7163	108916.38
1416.8311	37425.605
1430.7526	7059.0225
1434.679	223114.86
1456.684	30975.32
1472.6921	7885.6875
1475.8192	10732.563
1476.8113	37779.598
1519.8516	13205.015
1553.7892	22641.066
1562.7789	53789.832
1584.7815	8201.415
1610.8823	5145.9551
1654.8511	7767.9365
1658.8353	15290.758
1674.8202	5833.7256
1794.8325	9290.8174
1875.9647	3273.1655
1946.0583	2737.5132
2066.1687	5946.8662
2084.0842	63157.18
2106.0801	8155.0171
2110.0959	2843.1577
2121.158	11566.566
2167.2734	2422.2441
2211.1528	3891.2256
2225.189	4141.0044
2230.2646	3203.3516
2239.1843	2822.8523
2242.1418	49566.48
2264.1387	21968.35
2270.1685	1635.9698
2273.2646	3371.8833
2280.1101	5129.9653
2298.2405	2203.2363
2316.251	11407.695
2691.3755	1929.2819
2734.4575	3201.2375
2748.4353	2527.3381
2752.3972	44253.539
2774.3708	20570.605
2780.4219	4941.876
2790.3423	5989.4575
2802.3999	2649.2678
2807.406	5272.5298
2921.5374	10684.105
2943.502	6949.8545
3168.7112	1644.321
BEGIN IONS
PEPMASS=927.54907
CHARGE=1+
TITLE=Label: B3, Spot_Id: 21082, Peak_List_Id: 19234, MSMS Job_Run_Id: 10234, Comment:
70.043816	756.47107
101.05617	428.85822
112.06777	478.96143
129.09816	330.57892
157.0965	376.03784
158.07843	401.24164
172.09441	571.85907
175.10591	7414.0874
213.14923	269.53317
255.12778	813.81683
271.16177	1132.6595
283.12506	4800.4111
288.18585	1349.7006
337.17014	672.31177
354.19403	1107.0483
356.13937	945.8902
370.21878	1972.8102
382.17557	3450.7314
387.24408	1436.9034
413.15207	680.2337
430.17242	2834.6182
495.25146	1294.8932
498.25464	815.10046
513.20721	1164.09
515.28345	1231.7209
541.18427	6923.5742
547.6568	708.06201
612.25793	895.86053
634.30884	821.80457
635.29401	2272.5706
640.2464	8184.1235
652.31683	12376.395
669.34088	6506.8926
816.39868	307.11563
868.45996	479.56796
883.52655	850.65845
884.44354	576.78314
885.48309	2567.4675
887.33014	633.4071
888.1767	1734.1332
896.35388	205.08104
899.49744	354.02142
901.37091	736.73981
END IONS
BEGIN IONS
PEPMASS=945.56622
CHARGE=1+
TITLE=Label: B3, Spot_Id: 21082, Peak_List_Id: 19232, MSMS Job_Run_Id: 10234, Comment:
70.044418	3982.8589
101.054	918.76379
112.07061	2699.311
129.09657	1999.5618
157.0946	1206.5952
158.08029	1351.1561
172.09595	2473.6321
175.10814	43695.742
228.1259	829.4248
249.12651	1898.7738
255.13255	3166.3452
271.16263	3411.3396
277.10556	5979.9785
283.12558	26056.596
288.18903	8911.2871
354.19171	5708.9282
370.21906	4311.9395
382.18152	30376.949
387.24518	9358.1055
430.17828	4948.9336
431.16663	2326.1299
448.18668	2919.1899
495.25168	14040.298
498.26462	4604.3647
515.28552	7458.3926
541.19904	6368.2813
559.20349	20718.148
572.3053	4384.2363
627.33527	6258.4033
635.30872	13627.017
640.26849	8164.0776
652.3338	171495.95
658.276	27918.734
669.35754	60574.984
771.38898	6778.4297
799.45642	15821.972
808.84015	2818.3337
816.48639	193407.58
818.35602	21362.094
823.00037	2654.5322
824.87689	84755.844
826.6994	6422.5259
901.58569	5397.0908
903.54034	7330.479
904.42706	6151.0273
905.31805	2417.1812
906.19714	6993.8794
908.08667	1041.0698
910.59473	4135.0581
911.5459	1418.2595
END IONS
BEGIN IONS
PEPMASS=971.55426
CHARGE=1+
TITLE=Label: B3, Spot_Id: 21082, Peak_List_Id: 19236, MSMS Job_Run_Id: 10234, Comment:
175.12321	1516.2577
283.14484	879.68365
288.21933	445.84827
303.13977	587.95557
354.19586	202.18999
382.20181	1000.5651
387.26105	279.03973
446.26425	656.41632
457.20328	287.98715
495.27496	509.82129
497.28668	208.90451
498.27518	281.46777
560.27032	460.2547
585.23639	934.59143
635.31635	423.51001
652.33502	4667.2769
656.29333	327.44006
669.35522	1258.6583
684.29254	926.92004
812.7038	487.95007
816.4563	8338.6084
826.3493	2037.828
827.16455	768.88428
907.51105	261.67822
911.64661	268.77893
927.50616	6339.7603
929.50244	663.1662
931.25482	575.79663
932.17938	239.80682
944.47253	731.68689
945.45886	55900.238
951.4798	454.32956
END IONS
BEGIN IONS
PEPMASS=1126.5701
CHARGE=1+
TITLE=Label: B3, Spot_Id: 21082, Peak_List_Id: 19239, MSMS Job_Run_Id: 10234, Comment:
351.21844	928.99731
356.20963	319.03281
421.18478	410.63824
432.23776	211.39777
450.27631	2423.8569
492.20575	784.41632
519.26642	275.3002
535.23425	314.56485
542.2348	486.03671
547.28259	767.59033
563.23865	1311.0436
564.30347	6036.8477
613.28009	523.60602
618.29871	299.99127
632.26434	540.39972
635.33142	5049.5713
660.24652	1072.9182
677.26752	4704.1465
705.30511	737.80933
706.36139	4033.2983
710.36835	476.21957
748.34052	1682.0557
758.3244	675.52142
759.30103	1345.3904
760.40143	526.93164
776.33337	14091.045
835.40009	1083.5972
878.42023	592.95557
892.44165	4776.3882
905.38159	438.1727
906.41217	711.89612
923.44482	2489.0376
936.00879	384.60068
936.71136	561.2074
980.47504	660.39093
990.07849	377.05267
1055.6775	619.40704
1056.4674	665.29163
1060.1735	385.73788
1091.6539	651.02466
1101.5084	315.11346
1102.5803	260.80026
END IONS
BEGIN IONS
PEPMASS=1188.6804
CHARGE=1+
TITLE=Label: B3, Spot_Id: 21082, Peak_List_Id: 19240, MSMS Job_Run_Id: 10234, Comment:
1074.5342	385.93744
1146.5615	317.62424
1168.5778	227.88924
END IONS
BEGIN IONS
PEPMASS=1213.7321
CHARGE=1+
TITLE=Label: B3, Spot_Id: 21082, Peak_List_Id: 19237, MSMS Job_Run_Id: 10234, Comment:
652.35272	374.82034
669.39032	548.64435
816.46075	1063.2876
927.50958	383.89108
945.47656	318.68842
1039.5645	264.56525
1056.7295	3261.105
1057.6171	1688.9556
1058.5103	1869.1538
1066.8883	1533.6627
1067.7853	881.9079
1068.6874	501.7489
1153.0112	414.35776
1155.5126	645.31714
1170.8862	2368.1152
1171.7168	1635.2424
1172.5947	818.95319
1173.469	2902.8076
1175.2938	1292.1765
1184.5405	410.00894
END IONS
BEGIN IONS
PEPMASS=1230.7107
CHARGE=1+
TITLE=Label: B3, Spot_Id: 21082, Peak_List_Id: 19235, MSMS Job_Run_Id: 10234, Comment:
175.10909	970.61536
269.12027	216.43163
283.14282	352.26126
382.22388	269.58322
387.26083	255.47598
389.28122	249.28853
398.16968	395.06866
415.19434	321.02661
438.17606	247.25249
488.32199	334.48999
513.30792	318.75107
515.32312	855.71851
525.19275	443.18304
526.19	300.401
562.24408	588.3855
572.34668	524.46265
582.3205	330.92209
651.36554	311.15643
652.36493	947.92273
659.26849	311.66974
669.37848	7937.4932
716.31659	982.90527
721.40826	1326.2061
722.36371	533.16022
728.42194	386.5802
734.32184	724.88074
739.38177	1269.0742
741.32306	398.31345
799.48871	733.6438
816.44452	18327.924
844.37842	1455.1469
915.44031	1591.3505
917.41571	603.9624
927.48907	1321.4613
943.44568	1664.4286
945.49841	6745.3081
961.4743	1139.7666
971.47504	1422.7969
1028.5688	2260.4661
1030.4244	1789.6563
1056.6068	8898.3428
1058.4983	1997.2676
1074.6188	124111.83
1076.4717	24457.414
1084.8035	55162.789
1086.6449	10452.94
1101.6816	14572.016
1170.771	10328.138
1173.4572	10607.719
1188.8137	37974.797
1189.668	25980.109
1190.5591	9974.3604
1191.3954	32985.492
END IONS
BEGIN IONS
PEPMASS=1243.7191
CHARGE=1+
TITLE=Label: B3, Spot_Id: 21082, Peak_List_Id: 19233, MSMS Job_Run_Id: 10234, Comment:
86.086113	644.117
101.05927	451.88458
112.08132	1547.078
129.11121	1092.847
136.07509	844.54895
175.12404	13090.428
201.12994	536.1803
259.15204	1447.9789
264.15359	1355.7721
276.1879	2890.4429
292.14682	3546.0647
302.19199	831.28833
314.22601	894.55487
372.24301	3173.9521
389.26477	4623.896
401.25372	1091.5813
438.18149	946.1759
447.23053	1185.8574
455.20255	4933.0239
488.32397	5659.2456
507.20428	1981.7117
524.21869	6495.2148
525.21539	2092.8584
542.22797	10809.116
572.34076	1905.9879
589.3681	6189.5933
627.31537	3131.3674
637.29382	5862.1094
638.64624	1810.2537
655.29608	3292.9951
702.43915	5076.0254
720.32123	1443.644
721.31055	4451.5469
728.34448	1648.6405
738.33643	11033.56
739.32739	4764.0117
756.34772	8782.6934
789.46655	5052.9141
820.38452	2420.3911
837.40656	6589.9888
855.39154	3181.4026
924.45538	493.7883
935.52686	1244.7968
950.50049	1183.1637
951.5177	934.99481
952.55011	4348.5146
962.48846	993.05908
968.59052	816.79974
969.47607	1573.7191
1115.7109	2157.0698
1199.8484	26864.998
1200.7097	15837.069
1201.6002	13307.013
1202.5477	14995.392
1203.4655	7997.6475
1204.4089	5705.1016
1208.9196	3333.0786
1209.7797	4255.9492
1213.7439	8731.5469
1215.6412	5561.915
END IONS
BEGIN IONS
PEPMASS=1269.7163
CHARGE=1+
TITLE=Label: B3, Spot_Id: 21082, Peak_List_Id: 19238, MSMS Job_Run_Id: 10234, Comment:
175.12383	935.60645
318.15985	415.22916
389.26367	266.92764
481.22986	363.58099
488.32224	293.00699
550.22931	445.53265
568.24261	977.59265
589.37231	223.43643
663.3103	517.7854
664.68317	299.33701
702.43854	248.16675
737.32288	218.73801
747.31006	285.39053
762.40448	200.60822
764.34637	1042.0841
782.34882	677.67877
789.48645	375.70328
863.43127	638.64783
952.54993	405.60065
1115.6458	635.43243
1116.5173	803.40491
1225.8259	1676.118
1226.6453	7672.5728
1229.499	952.2793
1230.6476	20702.354
1243.6113	31938.105
END IONS
BEGIN IONS
PEPMASS=1416.8311
CHARGE=1+
TITLE=Label: B3, Spot_Id: 21082, Peak_List_Id: 19246, MSMS Job_Run_Id: 10234, Comment:
579.32654	286.95251
606.31934	204.7793
624.35828	269.57346
787.38269	297.44455
858.42041	293.64755
974.49841	230.6644
991.50928	237.26311
1374.7072	353.62967
1388.7465	215.02031
1389.7048	335.74832
END IONS
BEGIN IONS
PEPMASS=1476.8113
CHARGE=1+
TITLE=Label: B3, Spot_Id: 21082, Peak_List_Id: 19245, MSMS Job_Run_Id: 10234, Comment:
175.1256	254.61099
1200.6876	456.30951
1416.8491	466.60938
1434.6649	711.30133
1437.3394	561.13977
1444.6058	370.87494
1448.6317	449.56253
END IONS
BEGIN IONS
PEPMASS=1562.7789
CHARGE=1+
TITLE=Label: B3, Spot_Id: 21082, Peak_List_Id: 19242, MSMS Job_Run_Id: 10234, Comment:
537.30072	421.41391
606.31384	268.84207
624.31842	1522.6528
626.44366	233.37016
677.36737	467.51331
705.36548	1017.5494
748.40668	277.39719
776.40143	1916.7102
787.37567	3640.5942
858.4046	7103.0913
911.48175	742.57813
913.52142	237.01884
939.4552	3184.7151
957.46735	2362.8491
1009.6887	301.69809
1026.4875	1836.8553
1083.4913	499.51291
1104.5481	3809.8044
1212.5903	2586.6482
1219.597	788.6181
1221.4893	207.1001
1269.702	576.11841
1320.7273	589.58209
1321.582	804.42352
1336.2319	374.65686
1416.8248	816.97015
1417.6799	803.57465
1426.3577	1101.8516
1434.8613	954.03448
1435.7025	1107.957
1437.5759	445.02399
1443.1338	924.71661
1503.5852	467.27838
1519.8031	702.20697
1527.8915	246.28917
END IONS
BEGIN IONS
PEPMASS=2084.0842
CHARGE=1+
TITLE=Label: B3, Spot_Id: 21082, Peak_List_Id: 19241, MSMS Job_Run_Id: 10234, Comment:
762.46844	374.7709
875.55402	455.44788
940.51947	387.14178
950.46228	1186.7882
951.85986	709.86896
968.49939	848.36658
985.50427	460.10602
988.63586	1394.7113
1035.5999	349.17828
1096.5348	5580.959
1100.9891	276.63974
1116.7023	3735.3252
1181.593	939.76544
1209.6141	7231.4097
1217.8572	608.19904
1235.7684	480.62506
1253.7653	7563.5903
1278.6935	333.16754
1294.7273	655.14716
1304.7781	504.18439
1322.7131	12401.588
1381.8729	1308.0989
1405.73	495.76697
1406.9022	1082.2483
1421.9399	409.13846
1423.7838	3366.9202
1438.9442	1515.2875
1476.9135	389.26608
1477.7494	498.21735
1494.8497	7128.1006
1496.8409	1147.9645
1539.2101	582.52057
1579.0262	1093.7869
1595.929	2238.2634
1597.8279	840.00079
1625.0481	2669.7
1626.906	1504.1471
1650.9189	416.80536
1678.1135	835.28699
1695.0643	1788.5085
1695.9318	2276.8926
1719.1951	666.12164
1766.1868	2060.7124
1767.9897	863.46631
1797.2422	2961.2861
1798.1195	1811.7485
1798.9999	3275.7314
1815.9094	1472.1036
1817.5947	1006.2363
1881.3008	4174.6655
1882.1514	2456.5879
1883.0295	4319.6333
1884.8602	1093.8662
1894.4994	5059.6001
1896.3724	2534.6165
1912.2933	1237.353
1956.436	1022.5713
1958.0735	1037.2905
1965.422	1282.208
2042.2456	965.63696
END IONS
BEGIN IONS
PEPMASS=2242.1418
CHARGE=1+
TITLE=Label: B3, Spot_Id: 21082, Peak_List_Id: 19243, MSMS Job_Run_Id: 10234, Comment:
446.33356	605.07971
560.38397	1669.3325
673.49622	2009.9542
784.3797	265.75061
786.57031	4480.4849
855.40784	336.491
885.63574	2117.3596
954.71411	364.18246
956.52313	504.1835
972.67834	4710.3594
1043.4684	271.73083
1085.7676	2179.8015
1139.557	343.5975
1141.6927	289.65414
1157.5419	533.28271
1199.799	2120.7971
1242.6422	398.39716
1252.6851	331.98315
1253.6464	662.31104
1270.6238	3167.0334
1286.8331	2899.8188
1339.6982	772.81171
1357.6461	1325.1576
1387.8859	1871.5649
1422.8822	661.92407
1438.7396	1593.6443
1439.7964	601.8656
1441.8455	526.77661
1456.7753	919.94342
1458.9393	5571.7759
1464.8781	343.21951
1551.9095	607.35431
1553.8975	270.84384
1568.8981	554.9856
1569.8531	1787.8868
1573.9963	1602.6996
1578.8872	267.30563
1682.9481	950.42072
1683.915	459.03458
1684.7848	367.4162
1721.1276	663.508
1722.9963	419.13184
1779.1616	285.54889
1781.9697	452.09546
1797.1118	289.95334
1835.2938	1042.692
1836.1237	1468.0692
1838.0236	602.20026
1950.3492	356.30112
1951.2443	490.45999
1953.0436	413.68149
1996.1984	323.50989
2182.2925	828.00214
2183.1826	659.97601
2185.0518	282.17432
2186.321	296.68607
2198.446	610.33374
2208.5671	441.60611
2211.1501	583.06598
2216.1877	285.51703
END IONS
BEGIN IONS
PEPMASS=2752.3972
CHARGE=1+
TITLE=Label: B3, Spot_Id: 21082, Peak_List_Id: 19244, MSMS Job_Run_Id: 10234, Comment:
614.4715	2360.6201
685.54315	970.8454
772.56635	1290.0419
859.60034	3021.313
970.6344	334.15057
988.65472	2811.7375
1025.5425	478.47568
1079.6757	321.34839
1096.58	762.87427
1101.741	4745.6733
1111.7599	265.48282
1195.6379	1469.8226
1200.8149	2444.1729
1266.6721	1208.0662
1297.8652	435.55118
1314.8604	4403.5063
1349.7146	374.79526
1367.7817	1129.5253
1385.9066	4361.646
1420.8054	647.96844
1438.8468	479.39566
1468.948	348.56183
1486.9611	5565.8496
1540.0847	590.67102
1552.8625	961.34326
1557.9965	8789.6162
1633.9612	869.76825
1651.9247	2595.168
1657.0583	1818.4153
1660.1782	405.02176
1728.1331	6443.7339
1765.9478	368.90424
1843.201	1934.0074
1892.0028	533.88214
1895.0521	320.65985
1896.1111	438.76154
1927.1934	384.7869
1930.2811	669.50415
1931.1765	1954.2081
1982.1177	682.95319
2024.0533	282.90942
2059.3977	444.82837
2060.196	1264.2667
2123.1799	329.60364
2204.3118	345.02234
2263.448	536.67065
2265.3389	477.82596
2280.8438	262.6301
2320.6279	599.6781
2321.4944	936.927
2323.3022	896.98358
2533.7683	366.16248
2537.7729	2229.3472
2539.5242	2273.6321
2550.7703	1114.1561
2553.6309	675.2373
2698.3689	378.72031
2710.4541	2342.7522
2720.7236	1322.8851
2722.1572	1063.8419
END IONS
