# Supplementary material for: Comparative proteomic analysis of a membrane-enriched fraction from flag leaves reveals responses to chemical hybridization agent SQ-1 in wheat
Source: Front Plant Sci. 2015 Aug 26;6:669. doi: 10.3389/fpls.2015.00669 (PMC4549638; doi:10.3389/fpls.2015.00669)
Supplement: Supplementary file 9 [file Data_Sheet_1.ZIP › Supplementary MS_MS data/spot 33.txt]

COM=Project: wsp, Spot Set: wsp\SQL2013-1-15, Label: B2, Spot Id: 21081, Peak List Id: 18764, MS Job Run Id: 10233
822.44611	13879.679
842.54309	20674.072
860.53473	13157.327
862.48151	17354.367
879.48901	39478.852
901.49573	11550.966
917.50671	20083.514
920.55334	25727.918
933.52106	18063.758
980.54291	25532.883
997.55298	56717.902
1013.6045	33030.332
1019.5635	20744.258
1035.5399	9372.6904
1107.5901	11890.295
1115.6129	62369.004
1141.6265	10569.606
1159.6288	162459.08
1171.6168	23015.654
1187.6547	11882.573
1194.6381	16889.869
1195.6239	26553.91
1282.7904	47311.824
1308.7083	123048.77
1309.6952	96709.766
1325.724	1122841.4
1326.7198	1058474
1338.7009	32111.029
1341.7001	64683.277
1342.6938	63184.855
1347.678	29419.158
1357.6898	39718.605
1395.6489	36706.082
1411.6433	27458.723
1416.8322	108481.9
1503.8267	210724.77
1519.8519	41345.504
1531.8015	14863.406
1534.8441	26010.658
1535.8198	29477.088
1551.7999	370601.81
1553.8035	96229.523
1567.7784	156006.8
1583.7734	22134.369
1675.8767	7530.7197
1691.8689	10523.578
1697.9111	9228.252
1707.8662	7253.8931
1713.8903	5585.5142
1716.9031	3068.8638
1741.9438	46425.043
1753.9221	6262.8979
1769.9653	4379.8242
2028.9991	4213.8564
2073.282	9492.2881
2121.1643	38547.949
2137.137	5786.3486
2149.1831	1971.8057
2167.2788	10254.379
2208.1516	3603.7573
2215.177	4782.9883
2273.2971	12300.651
2283.2881	3940.6689
2289.2769	2605.5701
2298.3184	4221.5894
2299.2568	9020.0068
2316.2632	55562.031
2344.2917	1170.9547
2382.2371	24771.244
2404.2334	19499.92
2420.2224	7154.3062
2426.2278	1851.1833
2748.4194	2034.6193
3551.0803	11500.897
3552.0251	7990.6016
3569.0088	91215.469
3597.0171	5689.0527
BEGIN IONS
PEPMASS=997.55298
CHARGE=1+
TITLE=Label: B2, Spot_Id: 21081, Peak_List_Id: 19227, MSMS Job_Run_Id: 10234, Comment:
276.17947	265.89737
292.14352	474.3075
389.24573	738.47089
422.17633	279.02875
439.19287	1575.7805
446.25565	5444.334
534.2525	342.46915
552.25977	722.79224
559.31708	4977.5566
583.37604	249.73134
591.23785	252.67511
592.25006	1428.9095
609.27057	2357.3281
688.32214	252.81389
694.35419	1000.4529
696.35419	394.92319
704.28931	421.69028
706.36316	5420.9302
722.34515	1625.9032
738.34253	449.69012
833.37128	649.33624
851.41064	1699.5776
860.82776	466.68408
869.4425	1238.922
871.33746	218.39128
877.76929	319.38483
961.43384	308.81039
962.52551	490.58856
END IONS
BEGIN IONS
PEPMASS=1115.6129
CHARGE=1+
TITLE=Label: B2, Spot_Id: 21081, Peak_List_Id: 19226, MSMS Job_Run_Id: 10234, Comment:
175.12004	464.4054
545.26862	516.77393
699.31213	287.03433
986.51215	469.37787
1074.3271	250.63176
1080.489	219.62265
END IONS
BEGIN IONS
PEPMASS=1159.6288
CHARGE=1+
TITLE=Label: B2, Spot_Id: 21081, Peak_List_Id: 19220, MSMS Job_Run_Id: 10234, Comment:
112.07594	231.10667
272.18387	3606.1353
401.22742	291.25949
514.28699	246.76836
618.26721	601.53448
646.24725	618.28143
718.33783	326.83026
731.30573	292.10928
759.30951	307.25378
775.35925	574.85577
860.34137	288.46436
888.34576	1002.2789
933.43481	3113.6768
946.90631	528.2168
1003.4857	323.37561
1062.5438	308.25629
1096.5166	280.19931
1115.5945	1122.7404
1116.4904	808.90009
1118.3887	690.61719
1119.3394	406.44403
1120.2465	271.30191
1134.2621	311.39673
END IONS
BEGIN IONS
PEPMASS=1282.7904
CHARGE=1+
TITLE=Label: B2, Spot_Id: 21081, Peak_List_Id: 19229, MSMS Job_Run_Id: 10234, Comment:
175.12288	211.58304
188.14957	251.64101
232.14371	305.00012
655.34344	385.75436
672.40179	265.7276
840.43811	394.8786
927.48132	1184.7111
1240.5088	381.75055
END IONS
BEGIN IONS
PEPMASS=1308.7083
CHARGE=1+
TITLE=Label: B2, Spot_Id: 21081, Peak_List_Id: 19222, MSMS Job_Run_Id: 10234, Comment:
112.08092	425.09009
129.10309	236.45436
170.06396	1464.3545
175.12648	1129.6742
232.16663	9138.8174
283.17886	1638.923
300.18085	217.73793
301.21057	561.00403
329.19788	1302.3269
347.21127	2016.1344
350.18494	210.62471
354.21307	264.78128
421.22061	448.09616
476.24274	412.79495
477.24527	634.27905
493.25873	372.85693
494.27551	544.30872
517.28247	293.19208
534.27179	537.11389
589.32745	269.31393
590.31927	311.20453
606.33405	1176.1758
607.34668	1193.2198
647.3266	256.80182
681.30334	367.6199
703.29938	511.99142
718.3504	230.73238
775.32593	310.50613
776.35181	204.459
792.36603	416.46851
793.36829	487.28299
794.38849	334.38596
938.41614	495.84351
939.40027	258.46732
955.4328	344.43283
956.37469	343.84622
992.43976	220.8701
1009.4138	492.69754
1010.4156	283.91187
1026.4486	1031.7113
1027.4187	904.26636
1098.4647	266.22128
1122.5533	530.50659
1123.5006	815.49597
1139.5739	2066.9556
1140.509	2607.3015
1150.6637	694.06122
1151.5519	894.12445
1152.4314	695.91608
1265.5564	1022.8466
1267.5242	350.47058
1268.4377	546.58813
1282.5599	329.19168
END IONS
BEGIN IONS
PEPMASS=1325.724
CHARGE=1+
TITLE=Label: B2, Spot_Id: 21081, Peak_List_Id: 19217, MSMS Job_Run_Id: 10234, Comment:
112.07698	5322.2275
129.10706	3592.1104
175.12143	16504.371
232.16093	182346.7
272.19977	3709.2366
300.1875	9169.6123
301.19162	12442.86
329.18344	20900.236
330.17679	6092.752
346.20093	3089.2661
347.19815	42948.867
350.15366	3699.1194
371.23132	12782.77
421.19211	7376.3032
447.24475	1932.0271
476.23898	4078.3633
477.23254	10142.024
493.26285	7461.5752
494.25598	13399.616
506.28345	4062.553
534.26459	11241.98
590.3064	4499.8618
591.30084	3188.6956
606.33527	23185.982
607.32898	31330.701
647.34186	3004.6956
692.32892	4794.6758
694.43933	3933.3315
720.32318	27235.506
735.3689	3382.9985
736.34528	5077.896
775.3576	4154.1626
776.33417	5674.3257
792.38068	8497.4424
793.35559	13115.406
805.39734	6612.7969
833.38824	14380.786
867.36359	2020.0449
938.41254	5521.5454
939.3847	4212.1191
955.43115	8087.4717
956.40826	10664.903
980.46808	4341.0283
1009.4716	4021.1489
1010.4156	2917.5002
1026.4935	10686.468
1027.4386	11611.694
1037.4288	2317.5234
1095.4901	3255.792
1139.5983	5426.6953
1140.5679	5337.1689
1152.5997	2050.0369
1153.4974	2265.1533
1282.6711	13258.161
1284.5903	7311.3574
1285.498	8342.377
1287.3121	6742.042
1291.7125	15195.979
1292.6672	7815.9146
1293.6647	3772.5002
END IONS
BEGIN IONS
PEPMASS=1341.7001
CHARGE=1+
TITLE=Label: B2, Spot_Id: 21081, Peak_List_Id: 19225, MSMS Job_Run_Id: 10234, Comment:
112.07916	236.76866
175.12988	784.82886
232.16792	7166.3877
289.21085	203.58467
301.20248	473.59482
316.19601	350.87711
329.19473	851.81317
330.19669	240.1976
347.20645	1625.8113
387.25327	270.59164
476.2449	225.19244
477.26523	485.96329
493.2847	212.00612
494.28244	614.09375
510.37613	271.83032
528.53796	368.1535
534.2735	302.36005
572.29456	220.8326
589.29114	284.40073
606.35498	1014.7891
607.34821	1273.2662
718.32257	471.46655
732.38312	289.849
736.33936	912.80707
775.37378	274.89902
792.40839	433.54623
793.38098	477.41296
831.33978	329.76651
938.48999	337.19217
955.49115	290.96936
956.42242	513.15161
996.47913	241.33693
1026.4985	300.94049
1027.4373	457.68243
1140.6182	673.56183
1141.517	488.50961
1309.601	1489.1725
END IONS
BEGIN IONS
PEPMASS=1416.8322
CHARGE=1+
TITLE=Label: B2, Spot_Id: 21081, Peak_List_Id: 19223, MSMS Job_Run_Id: 10234, Comment:
112.08025	256.73541
175.12344	587.82849
232.1545	343.19095
313.21506	1084.838
426.30142	337.06088
484.26852	633.07556
508.2984	415.99985
576.46576	396.17215
579.34125	2121.855
592.29382	1018.7872
594.28497	303.7326
647.30505	467.7851
690.42157	222.56247
706.4032	293.02081
707.35144	254.80389
708.35431	441.81793
719.44098	378.15305
732.40759	232.56232
760.37109	300.5372
778.37061	238.88232
795.38428	662.24603
838.47375	284.48245
909.44598	397.9025
974.46368	1114.8733
991.50171	1611.77
1061.3939	1272.6326
1104.5836	483.55157
1232.6499	467.19864
1289.486	2078.4761
1297.8953	867.63489
1325.8049	1800.1941
1326.7783	1870.5714
1350.0436	5066.6821
1357.6301	326.66785
1374.5645	342.52811
1375.6033	326.64471
1383.645	350.47867
1386.7091	763.01215
1395.6635	329.04724
END IONS
BEGIN IONS
PEPMASS=1503.8267
CHARGE=1+
TITLE=Label: B2, Spot_Id: 21081, Peak_List_Id: 19219, MSMS Job_Run_Id: 10234, Comment:
488.47421	282.96045
496.3186	221.53972
513.33191	2154.3635
528.33893	733.19177
537.37744	264.77536
554.43671	235.99895
617.51862	339.03989
642.3623	429.22739
730.63312	324.55579
778.57935	257.93402
805.42957	266.93616
845.45203	240.63631
862.43829	280.93341
879.45636	330.98438
887.4906	444.84207
948.53363	243.51953
959.46686	312.31201
976.47467	824.31488
1059.6199	408.48541
1130.5747	231.8882
1148.5862	490.66
1189.6863	316.21948
1357.6451	596.28137
1359.7206	387.86966
1367.1376	305.87601
1375.6962	3177.7534
1377.5579	1108.8199
1384.0481	2080.637
1400.323	286.55124
1416.9225	388.44388
1442.6893	431.70868
1445.7498	300.18869
1456.5406	244.42918
1460.7336	310.02963
1461.6924	415.19427
1462.5997	269.72217
1467.7764	245.83969
1469.8094	346.86691
1470.7296	578.1474
1471.7493	429.03329
1472.7192	241.23846
1473.9037	1162.5216
1475.6862	1282.1843
1477.5626	296.79691
END IONS
BEGIN IONS
PEPMASS=1519.8519
CHARGE=1+
TITLE=Label: B2, Spot_Id: 21081, Peak_List_Id: 19231, MSMS Job_Run_Id: 10234, Comment:
175.12798	227.42572
513.30347	270.48663
1457.7102	3946.447
1459.608	1606.1949
1461.7913	2137.6833
END IONS
BEGIN IONS
PEPMASS=1551.7999
CHARGE=1+
TITLE=Label: B2, Spot_Id: 21081, Peak_List_Id: 19218, MSMS Job_Run_Id: 10234, Comment:
225.19211	205.15498
242.17923	281.61826
270.23224	214.09457
382.27579	320.60757
398.29898	1046.3655
399.29605	528.37451
415.31613	1106.2921
416.31387	1436.1252
441.35208	506.88187
495.37012	281.17236
496.29129	1541.8483
512.41931	404.62094
513.32074	27309.695
558.30273	357.3396
576.31573	6679.0718
654.39423	489.14676
658.41113	288.96863
673.35406	411.2319
675.46753	445.45978
682.35559	659.29187
690.33618	2759.5989
699.37238	1320.5752
817.42737	656.11627
822.48547	561.97162
834.43518	739.0318
836.56812	335.78668
845.41882	1473.7791
853.39093	1127.9978
862.41925	2356.4211
879.44183	4207.4741
921.50684	7625.8779
923.66211	567.93219
931.44434	1263.9969
948.46198	1347.8907
950.5072	689.30249
959.4306	4470.3574
976.45343	11125.347
994.46832	869.9082
1039.4513	2596.6731
1073.5009	557.53864
1113.5222	714.20398
1130.5273	1243.1355
1148.5226	642.65485
1154.4885	409.43155
1156.3595	390.64255
1172.5909	536.25488
1173.4956	721.13593
1190.5349	1426.6959
1200.5253	573.92468
1217.5555	1399.4962
1405.7632	3880.075
1423.7238	45078.445
1425.5707	16326.115
1432.0702	29476.895
END IONS
BEGIN IONS
PEPMASS=1567.7784
CHARGE=1+
TITLE=Label: B2, Spot_Id: 21081, Peak_List_Id: 19221, MSMS Job_Run_Id: 10234, Comment:
398.28287	359.56369
415.31473	413.50729
416.32019	570.49371
485.3223	573.2149
496.31491	251.31015
513.31744	10232.91
528.31573	284.02957
530.33997	257.02417
576.32245	330.26489
592.30774	1155.8523
671.39722	2448.1274
699.38611	573.7428
706.32727	513.58447
719.45276	206.62419
833.48975	298.06729
834.4408	2435.9639
862.42993	699.02893
879.45612	1092.8121
905.47186	382.92874
948.48187	3126.9043
959.47546	283.26602
976.47101	3792.373
992.43811	400.30295
994.4425	267.92868
1045.5321	694.83441
1055.4465	1578.1907
1059.5348	329.31924
1073.4979	217.97528
1103.5573	1101.0911
1130.5253	532.18188
1147.5476	2770.2188
1173.5919	467.26599
1189.5671	3388.1294
1375.686	2852.853
1377.577	1220.6902
1379.91	1080.7675
1384.1748	2034.2404
1439.7485	5411.5278
1440.634	5980.9746
1442.5217	1665.1938
1448.0812	5844.4048
1476.7928	2312.8123
1482.6682	2123.9988
1486.8593	4869.1382
1488.7256	3628.512
1490.8203	1943.6068
1503.8903	139301.39
1504.7518	159298.19
1506.6055	19371.4
1507.9073	79342.75
1509.7998	31830.537
1539.5066	2349.4814
END IONS
BEGIN IONS
PEPMASS=1741.9438
CHARGE=1+
TITLE=Label: B2, Spot_Id: 21081, Peak_List_Id: 19230, MSMS Job_Run_Id: 10234, Comment:
272.21414	978.32324
775.46155	242.18457
933.51404	1128.2554
1115.5631	302.28244
1159.6046	18771.914
1256.6404	462.30026
1471.7729	343.50427
1550.7842	269.84735
1617.712	229.62737
1621.9059	259.22021
1645.8708	205.33746
1677.9768	389.46341
1679.9729	330.80215
1681.76	2194.1179
1685.8738	854.84869
1697.2446	316.06195
1698.924	759.51416
1700.7499	780.10547
1703.6279	333.42743
1705.7815	529.23737
1713.7456	518.565
1718.5411	339.98242
END IONS
BEGIN IONS
PEPMASS=2316.2632
CHARGE=1+
TITLE=Label: B2, Spot_Id: 21081, Peak_List_Id: 19228, MSMS Job_Run_Id: 10234, Comment:
583.38409	200.27585
696.50183	215.65398
710.48334	226.91852
811.56097	242.28224
850.53778	222.06845
882.59827	239.79546
995.67554	267.92853
1123.7279	1416.9404
1159.9468	328.58328
1252.7845	1819.6594
1381.8093	213.50868
1560.9214	205.10472
1577.9229	1085.7742
1742.0294	696.47821
1788.1044	1422.9778
1885.2067	341.03299
1886.0898	588.41284
1902.2438	370.97357
1904.1444	258.99963
1973.2354	450.93893
2273.5901	2965.8433
2274.4187	1190.9008
2276.2004	591.75183
2277.0972	1051.4506
2284.4485	890.271
2290.1719	769.12115
END IONS
BEGIN IONS
PEPMASS=3569.0088
CHARGE=1+
TITLE=Label: B2, Spot_Id: 21081, Peak_List_Id: 19224, MSMS Job_Run_Id: 10234, Comment:
272.22708	9890.5918
661.56189	806.57587
718.58881	2271.5742
736.49854	1261.5784
775.61957	2084.9766
858.68335	884.82825
876.67615	1653.5203
888.62317	679.3056
933.7124	13302.553
1003.7278	718.62695
1062.7805	633.22235
1115.85	1492.7333
1116.8253	627.83789
1141.8385	2807.7039
1159.8445	220375.73
1256.8784	3178.186
1257.8682	820.33997
1274.8859	2350.8491
1318.901	1414.462
1361.9196	1855.1349
1471.0427	1156.6384
1475.0012	1987.6055
1532.0194	3134.6082
1698.1978	1821.5985
1724.2062	5753.9277
1742.1842	267282.84
1747.1942	4317.5342
1822.1771	625.43201
1839.239	2986.1379
1840.1858	1746.7598
1857.2152	2799.8591
2004.2968	1294.5508
2061.3613	3590.782
2190.3401	708.44861
2191.4983	825.2373
2206.4478	9217.2539
2208.4075	52575.316
2305.4929	2737.542
2308.3979	1027.5947
2323.4443	1642.8202
2460.4165	1182.3311
2477.5544	5108.6147
2480.436	1276.8779
2590.7759	753.77368
2591.5701	1535.1636
2608.4287	647.10986
2673.5889	904.21289
2692.6016	819.83051
2730.8037	745.88898
2748.8152	26739.477
2749.709	28960.721
2751.5989	30311.301
2789.9246	2651.6782
2798.6938	779.01953
2846.7651	1660.0912
2863.8621	635.42383
2865.7048	642.12567
3528.3462	14853.94
3537.6079	3583.5952
3541.8572	1553.3608
END IONS
