# Supplementary material for: Comparative proteomic analysis of a membrane-enriched fraction from flag leaves reveals responses to chemical hybridization agent SQ-1 in wheat
Source: Front Plant Sci. 2015 Aug 26;6:669. doi: 10.3389/fpls.2015.00669 (PMC4549638; doi:10.3389/fpls.2015.00669)
Supplement: Supplementary file 9 [file Data_Sheet_1.ZIP › Supplementary MS_MS data/spot 34.txt]

COM=Project: wsp, Spot Set: wsp\SQL2013-1-15, Label: B1, Spot Id: 21080, Peak List Id: 18763, MS Job Run Id: 10233
815.48932	40611.75
820.48151	19416.816
822.44031	55637.75
843.5069	23274.824
857.51306	44182.301
860.5285	79514.531
876.5141	18531.033
917.5105	63298.914
920.54907	103148.76
961.52502	17759.035
985.61023	43879.023
1013.6068	93140.109
1021.5618	10860.089
1089.5828	10736.122
1090.6011	15845.812
1092.5629	7376.6011
1097.598	23033.859
1107.5889	69429.461
1112.6771	7462.0015
1115.6069	262834.38
1141.6215	33610.664
1143.6344	31608.119
1235.6877	11221.961
1261.6766	5692.5439
1282.7797	214801.73
1292.7192	11190.346
1293.7231	6012.2349
1294.7253	6856.6836
1308.7882	9400.9121
1310.803	7575.7432
1317.7195	9573.6709
1392.7078	19402.279
1398.8484	11381.142
1416.8334	895604.13
1438.8237	13542.416
1442.8372	41886.797
1444.8502	22209.186
1465.7959	51628.992
1471.822	29106.955
1507.7766	18470.57
1519.8556	89130.031
1535.7856	166833.27
1553.7889	857346.56
1579.7924	79114.016
1602.8789	16224.196
1607.8391	12576.668
1629.8663	5786.667
1788.0027	6437.4131
1836.9545	8133.8677
2073.2913	168641.67
2089.1624	9250.7842
2119.2261	15515.407
2121.1792	483357.53
2122.7148	11832.268
2137.1636	86447.68
2147.1804	10289.087
2149.2026	30537.438
2153.1814	8657.3086
2167.281	121997.33
2170.0591	8375.9014
2225.3628	53083.141
2271.3718	19819.27
2272.406	44559.852
2273.3401	189491.81
2289.3293	52664.395
2298.3584	89993.227
2299.2971	151197.52
2316.2971	966714.06
2317.8965	24012.994
2342.2671	33005.531
2344.2791	45467.996
2412.4253	10351.634
2429.3943	30612.811
2445.3716	12770.197
3036.606	4121.2896
3841.0593	5612.5186
BEGIN IONS
PEPMASS=920.54907
CHARGE=1+
TITLE=Label: B1, Spot_Id: 21080, Peak_List_Id: 19212, MSMS Job_Run_Id: 10234, Comment:
286.18979	200.03769
303.19519	259.09216
399.27081	244.30182
416.2724	1566.7787
505.1875	377.16507
545.29712	3291.894
643.26746	341.71158
660.32306	352.43475
774.38568	1266.4706
783.71716	502.68335
792.40576	11062.794
794.30865	807.15942
800.73743	3329.8818
801.62628	1413.8512
876.69232	309.04843
886.45465	328.2052
END IONS
BEGIN IONS
PEPMASS=1013.6068
CHARGE=1+
TITLE=Label: B1, Spot_Id: 21080, Peak_List_Id: 19213, MSMS Job_Run_Id: 10234, Comment:
175.114	618.72894
327.19827	627.51166
416.24316	4751.2183
513.23407	215.33377
571.245	296.07672
588.25549	292.10602
655.27032	276.51834
670.29626	259.33008
END IONS
BEGIN IONS
PEPMASS=1115.6069
CHARGE=1+
TITLE=Label: B1, Spot_Id: 21080, Peak_List_Id: 19206, MSMS Job_Run_Id: 10234, Comment:
86.078789	297.5675
101.05569	278.24716
112.0695	316.5827
129.10727	271.6676
175.11664	3551.4941
201.10002	287.35651
242.15372	279.82574
258.11798	494.36844
287.13226	254.30348
304.16336	504.59961
314.16077	570.05786
369.14819	351.32751
371.18973	379.71146
386.15283	764.76154
400.21695	592.34479
417.24396	816.61212
424.22275	274.29309
442.22397	751.49323
499.23041	488.8515
510.25226	426.71835
528.25745	1066.0463
545.28241	4287.9297
553.24414	532.66223
570.26404	355.84039
571.2439	1271.7573
586.19733	245.23895
588.26019	550.01843
628.25934	288.12543
657.29156	642.04004
674.30029	777.24426
699.28033	1568.9884
704.2796	240.75558
767.30316	424.74539
785.34143	348.47983
794.33972	249.76018
802.34052	776.08484
812.35059	1180.0485
915.49335	625.50665
986.52515	3343.7834
988.40302	540.84613
994.97504	1927.0834
1073.6707	528.89905
1074.4614	370.06311
1075.3464	202.29855
1076.2482	399.34952
1090.4944	430.02502
1095.4825	372.22665
END IONS
BEGIN IONS
PEPMASS=1282.7797
CHARGE=1+
TITLE=Label: B1, Spot_Id: 21080, Peak_List_Id: 19207, MSMS Job_Run_Id: 10234, Comment:
112.07086	269.22232
175.11691	873.50623
262.15979	263.24451
298.18668	313.15289
356.24786	236.05553
375.24811	408.0451
385.18362	303.99139
411.27539	254.98441
443.26834	431.6582
466.2673	204.36174
488.31436	351.69357
579.33087	337.98941
611.32947	579.02203
630.37537	200.96461
655.35883	2203.562
666.35138	244.48642
672.38239	1592.0836
743.4292	263.77005
795.39508	392.31238
823.44171	1352.7075
840.44165	2334.3376
890.44885	268.51419
908.47711	367.43469
909.47125	357.60342
910.45551	358.10751
911.41846	280.35196
927.48529	7763.1099
1056.5281	405.58411
1252.8538	1525.9299
1253.7429	2219.9724
1255.584	1153.8663
END IONS
BEGIN IONS
PEPMASS=1416.8334
CHARGE=1+
TITLE=Label: B1, Spot_Id: 21080, Peak_List_Id: 19203, MSMS Job_Run_Id: 10234, Comment:
101.05496	810.35046
112.07618	1700.4736
129.10371	984.2193
175.11842	4802.1333
232.14885	1516.6985
284.1748	642.75372
313.20441	9770.0703
328.21231	629.28625
345.24197	1853.4816
395.21252	649.2038
398.2988	847.86877
410.25778	598.9826
413.21503	1960.3424
426.28601	3619.2197
451.19003	876.24237
484.24835	4241.4058
491.25842	573.7085
508.29495	3707.8757
523.328	1926.5648
564.2713	519.93939
579.33099	17590.744
597.33246	1066.1716
619.30945	1447.0226
621.45551	725.70807
622.39502	1116.1311
647.2981	5934.3262
690.3728	608.77667
708.34863	4115.4351
725.37097	1370.5861
732.39301	1100.832
733.39514	610.43365
760.37756	2805.9822
778.36353	919.40332
795.38019	5307.6177
805.4118	695.3399
838.45251	1538.8806
873.51312	514.27789
894.44495	1033.1742
909.48389	2998.4402
949.46112	1518.522
956.45148	1125.4709
967.33087	1018.4261
974.47839	12484.362
991.50171	17078.057
1072.5759	1420.6006
1087.6055	1528.019
1104.6202	4795.6323
1232.7832	1169.8964
1233.6681	751.64905
1244.7457	543.06909
1303.83	1612.325
1311.1459	898.14722
1373.0322	1422.3029
1373.8403	1517.9839
1375.7366	939.49408
1376.6216	648.49164
1377.5162	1103.6838
1387.0306	2191.3391
1387.8937	2559.3757
1389.6941	2420.915
END IONS
BEGIN IONS
PEPMASS=1519.8556
CHARGE=1+
TITLE=Label: B1, Spot_Id: 21080, Peak_List_Id: 19215, MSMS Job_Run_Id: 10234, Comment:
714.37518	205.60536
END IONS
BEGIN IONS
PEPMASS=1535.7856
CHARGE=1+
TITLE=Label: B1, Spot_Id: 21080, Peak_List_Id: 19210, MSMS Job_Run_Id: 10234, Comment:
382.23135	344.08804
399.25436	404.71912
512.35132	329.98703
658.38464	295.36771
675.3952	272.84436
679.3587	294.27942
714.34882	325.66504
805.41583	272.36945
822.44281	421.54028
921.50159	7027.1001
1018.5462	459.39175
1019.488	282.59763
1190.594	905.68799
1379.7858	649.53406
1428.9669	529.22656
1497.4194	358.27072
END IONS
BEGIN IONS
PEPMASS=1553.7889
CHARGE=1+
TITLE=Label: B1, Spot_Id: 21080, Peak_List_Id: 19204, MSMS Job_Run_Id: 10234, Comment:
110.06168	590.5531
136.06918	485.03992
175.12122	1707.3953
262.17194	1603.3193
270.13287	1123.9762
341.21603	527.05255
364.19296	548.9679
369.21051	1399.7351
382.21005	4892.8896
399.24371	5509.4292
488.28687	531.62323
495.29285	2571.6687
512.3252	5568.8374
516.27032	1885.7831
533.29639	574.49664
615.26874	738.21521
633.30017	893.76318
651.32428	897.0202
658.35907	3519.2058
675.37177	5483.8628
679.31604	2230.4102
704.34363	486.3017
714.32495	807.58942
732.33282	2726.4958
764.42572	523.79932
792.40564	1091.8126
805.41687	3627.5818
822.43164	8485.1729
832.42224	441.55093
851.39801	611.3374
879.3916	3747.2048
903.49792	1033.1786
904.47388	2150.4199
921.49139	119434.9
929.45575	1246.5903
931.46594	2164.5801
1001.4882	1051.4919
1018.5099	3811.8357
1019.4849	5048.0356
1036.5114	5095.3062
1042.4565	2381.4746
1078.6735	424.71127
1093.5408	1416.8401
1103.5166	1116.8024
1112.792	577.98907
1148.5767	1007.6906
1155.6045	1549.0254
1173.5884	5668.9902
1190.6121	15401.191
1292.6958	2637.719
1353.7439	4955.0186
1379.7758	3923.7046
1391.1469	2551.4165
1397.7765	2950.8066
1398.6725	3230.5254
1407.9448	3395.114
1424.8613	10749.725
1425.7386	11954.686
1433.2163	9375.7666
1435.1189	2076.4463
END IONS
BEGIN IONS
PEPMASS=2073.2913
CHARGE=1+
TITLE=Label: B1, Spot_Id: 21080, Peak_List_Id: 19209, MSMS Job_Run_Id: 10234, Comment:
175.13002	221.28651
333.24527	361.03088
583.50037	236.52139
680.43542	573.51581
1021.6047	599.99664
1160.7698	230.21864
1207.634	282.20114
1294.6826	518.25446
1377.6685	202.24275
1490.8621	596.14954
2011.3467	339.40143
2012.1555	878.19629
2014.0199	367.74408
2033.0553	346.80121
2042.167	363.96838
2047.12	312.96829
2047.9962	213.14984
END IONS
BEGIN IONS
PEPMASS=2121.1792
CHARGE=1+
TITLE=Label: B1, Spot_Id: 21080, Peak_List_Id: 19205, MSMS Job_Run_Id: 10234, Comment:
112.08077	1245.9445
129.11041	657.9411
175.12785	4086.2739
276.20679	747.42664
284.22485	636.03589
300.20123	664.08344
333.23907	9570.5947
357.23416	643.7912
462.28821	1673.8354
470.33551	1112.5723
516.30304	477.37466
518.29987	628.86133
533.34625	2372.292
555.43329	648.33862
583.4234	2601.5708
663.39044	711.78241
668.51422	728.29999
680.41785	12417.601
696.51825	1784.3882
704.36871	691.87531
714.47485	550.27045
746.44409	614.22803
809.47266	2895.4573
827.54907	668.89978
874.48022	694.02032
908.53912	3079.7781
987.56378	1148.0551
1021.61	11650.864
1086.6968	604.3183
1100.6366	2430.0842
1132.6074	617.3147
1150.6471	2173.2786
1189.6908	462.38547
1207.674	6391.1465
1213.7212	664.59436
1276.7026	783.52789
1294.7115	5182.6436
1406.8746	571.5155
1425.7578	3833.231
1538.8613	12759.52
1649.9221	697.11475
1667.9854	576.03461
1668.8727	734.44806
1724.9716	2231.1199
1838.1876	864.45642
1839.053	1044.8864
1895.2433	935.93896
1896.0669	2254.7014
1910.0288	1295.1724
2057.1211	5397.4277
2059.3604	1798.4165
2061.1067	3459.835
2063.1858	890.56195
2064.2397	658.48645
2073.1687	18535.271
2076.0439	1905.1937
2077.4216	2214.2834
2079.2695	1324.599
2080.1558	4065.8303
2081.9985	3608.7227
END IONS
BEGIN IONS
PEPMASS=2137.1636
CHARGE=1+
TITLE=Label: B1, Spot_Id: 21080, Peak_List_Id: 19216, MSMS Job_Run_Id: 10234, Comment:
333.22235	517.81372
680.41022	581.7486
1021.6158	651.83868
1207.6898	765.73663
1277.6801	268.80334
1292.6687	338.23206
1294.7122	475.93646
1302.6837	975.75879
1320.6835	305.62762
1349.6591	233.98987
1447.7969	274.90527
1490.8679	289.35544
1554.814	476.25162
1986.9922	725.35687
1997.1948	369.82346
2019.1692	515.68933
2073.6877	17130.486
2074.4775	16221.679
2075.3254	17791.574
2076.1836	9813.6406
2078.3872	5048.0854
2079.3135	4228.3389
2081.1348	3288.1699
2091.8333	412.90515
2095.1414	694.07367
2097.998	934.65063
2104.6177	604.46283
END IONS
BEGIN IONS
PEPMASS=2167.281
CHARGE=1+
TITLE=Label: B1, Spot_Id: 21080, Peak_List_Id: 19211, MSMS Job_Run_Id: 10234, Comment:
384.2916	342.45663
549.37537	258.93497
662.43994	232.39108
775.53168	1113.2872
904.6015	281.98557
961.60406	569.03839
1021.6776	244.13348
1089.679	591.99249
1092.6741	262.60947
1128.6925	379.45993
1146.7144	28756.887
1221.7086	888.01758
1243.7117	323.40598
1244.6949	710.9491
1261.731	1140.9885
1336.7035	912.30682
1454.8812	827.854
1471.8889	2117.9871
1599.9861	901.41211
1608.0496	318.28076
1671.137	304.97549
1672.9347	243.13725
1827.8722	865.01263
1855.2264	1574.6675
1857.1088	592.71198
1908.1522	251.31076
2021.5321	322.56732
2073.1714	703.64453
2102.8704	5855.3726
2104.4045	961.83417
2107.5193	998.84045
2113.1118	822.96228
2114.8889	330.56271
2121.2825	2826.3999
2123.1458	1795.234
2131.9011	434.03293
2135.0479	494.11053
2137.1897	4850.4365
END IONS
BEGIN IONS
PEPMASS=2273.3401
CHARGE=1+
TITLE=Label: B1, Spot_Id: 21080, Peak_List_Id: 19208, MSMS Job_Run_Id: 10234, Comment:
112.08699	269.36761
129.11925	220.0369
175.13419	629.69806
232.17336	253.02618
339.27368	329.87625
425.33423	559.76538
442.35709	2028.1659
479.33521	307.17426
555.46405	848.61462
610.47662	443.56818
686.50568	558.88525
723.52826	442.50534
773.54358	17459.125
794.61499	215.66324
817.51453	288.83511
871.52936	493.04291
888.56262	1271.4602
918.5249	417.12592
975.63159	333.04346
1001.658	523.29828
1072.6714	785.42645
1088.673	446.79428
1185.7892	642.16565
1195.7202	232.27652
1201.787	462.55161
1272.8293	443.68372
1298.8457	557.84528
1354.9268	307.05319
1355.8845	1537.5605
1438.9169	326.54037
1456.9395	1113.313
1585.0071	977.66675
1795.2321	5829.0938
1797.0909	3919.8081
1823.269	899.49072
1924.3529	228.73956
1926.3108	264.47562
2225.3792	9237.459
END IONS
BEGIN IONS
PEPMASS=2298.3584
CHARGE=1+
TITLE=Label: B1, Spot_Id: 21080, Peak_List_Id: 19214, MSMS Job_Run_Id: 10234, Comment:
175.13431	906.6582
333.24515	311.58218
434.29114	316.99042
442.38144	297.78882
512.31024	705.69397
583.36932	578.95422
597.42084	471.78198
609.36438	308.36917
696.46307	588.7981
710.49689	428.3826
722.44037	241.98022
767.51959	333.62009
773.59497	1525.451
793.54938	209.9343
805.85999	279.88931
811.54724	388.50345
850.51776	265.01437
868.54297	211.28494
882.57672	629.17596
906.60822	219.08961
977.62219	297.10818
995.65784	457.33405
1060.6854	267.00891
1123.7202	2648.1628
1252.7507	2831.6626
1381.8334	514.36169
1523.8826	222.35336
1560.7902	298.10681
1577.917	1523.1873
1580.7883	295.64084
1690.9852	300.974
1788.0862	2684.4702
1795.0674	577.38269
1885.1075	886.79028
1887.0031	401.80701
1902.217	214.8866
1903.1008	445.53979
1973.2076	465.1268
1975.0839	249.00687
2225.3047	1046.5806
2241.1458	1540.8319
2255.5515	2514.2603
2257.2847	2096.969
2259.1135	3623.0327
2272.2312	3924.2007
2273.231	3739.2349
END IONS
BEGIN IONS
PEPMASS=2316.2971
CHARGE=1+
TITLE=Label: B1, Spot_Id: 21080, Peak_List_Id: 19202, MSMS Job_Run_Id: 10234, Comment:
112.08469	1500.282
175.13335	3695.0935
333.24918	2347.4753
434.314	3048.7979
512.29987	2442.6899
529.32568	2497.2041
583.37231	3643.8547
597.40161	5356.3872
609.36572	1832.7869
626.37878	1286.541
665.46844	1413.3562
696.46509	3803.4978
710.49695	5442.2954
722.46289	1578.5822
739.47717	3763.4834
767.4903	3444.3782
793.52521	2650.0903
811.54431	5288.875
850.54327	3526.2896
868.54535	2387.9531
882.58313	7855.3545
906.60651	2333.8403
935.62256	1965.4296
963.63354	1461.3533
977.63525	1674.6179
995.66016	7151.1694
1060.6902	1279.7439
1064.6537	1188.1675
1078.7061	1293.6744
1123.7283	34205.805
1234.7549	1845.7813
1252.7761	40512.496
1321.7531	1392.5891
1381.8219	6762.6548
1480.9149	2213.5913
1560.9739	3764.2253
1577.9702	22449.246
1691.1035	2752.249
1771.1851	1539.4231
1788.1577	24129.293
1790.0529	12031.164
1885.2017	10192.529
1887.092	5204.4517
1902.2075	5750.3906
1904.0878	3199.9619
1913.134	3654.0142
1930.0197	1239.2441
1973.3556	5605.1831
1975.2009	2194.8735
1976.0641	1593.1088
1995.7468	2356.9446
1997.3755	2333.7556
2102.3342	2564.6213
2254.5144	9472.5293
2260.1948	7566.0806
2273.5007	67753.25
2275.2432	35775.352
2278.0168	14217.814
2283.6206	24559.221
2289.2434	5737.8579
END IONS
