# Supplementary material for: Comparative proteomic analysis of a membrane-enriched fraction from flag leaves reveals responses to chemical hybridization agent SQ-1 in wheat
Source: Front Plant Sci. 2015 Aug 26;6:669. doi: 10.3389/fpls.2015.00669 (PMC4549638; doi:10.3389/fpls.2015.00669)
Supplement: Supplementary file 9 [file Data_Sheet_1.ZIP › Supplementary MS_MS data/spot 35.txt]

COM=Project: wsp, Spot Set: wsp\SQL2013-1-15, Label: C1, Spot Id: 21104, Peak List Id: 18787, MS Job Run Id: 10233
827.50348	4121.8955
873.53705	22126.393
917.44537	9474.8682
975.57404	14338.867
1007.5927	28658.105
1015.5689	8028.085
1035.6035	4543.9063
1045.6322	218525.53
1071.639	4836.3003
1162.6897	29916.252
1173.6896	8104.2051
1191.6368	16119.769
1201.7333	20514.865
1222.6233	44993.625
1238.6023	14215.211
1310.729	10182.414
1327.6898	8725.0342
1328.7083	496643.38
1354.7209	16391.67
1356.7351	19121.594
1390.7179	6739.8979
1398.7396	7711.9717
1399.7853	10044.169
1416.7288	330085.16
1423.8185	49453.934
1433.8164	449712.47
1444.7574	58127.219
1461.8409	17548.168
1471.8014	305341.63
1486.7034	44634.059
1487.7623	60592.117
1492.8502	78235.695
1535.8978	244147.39
1553.8744	87202.961
1601.8541	368414.25
1617.8386	87567.688
1627.865	9734.8633
1629.8765	21275.268
1633.847	5063.2051
1645.855	5129.6787
1785.9456	65302.996
1794.9919	5859.0962
1809.0419	9991.2129
1813.9718	4210.7656
1869.0254	34848.914
1886.0107	176490.31
1912.9604	5744.5898
1949.106	202377.8
2013.2527	71718.961
2049.322	89687.016
2052.1667	22559.611
2061.1042	159454.67
2077.0957	67266.773
2095.1606	7438.3711
2097.166	369301.06
2113.1528	57698.813
2125.1824	7635.6909
2171.1638	14521.061
2186.2185	14000.153
2234.2102	70920.867
2250.1895	11759.733
2282.1614	199753
2298.155	55893.988
2310.1821	9280.0547
2314.1528	15349.756
2326.1707	4141.7246
2369.2454	7330.1064
2442.2942	7771.6777
2443.3267	10170.022
2460.2703	259845.31
2461.9124	5084.9297
2676.5774	14205.476
2692.4683	4336.5952
2694.5068	317745.28
2711.5427	11699.184
2720.5098	13911.153
2722.5173	12395.03
3002.7273	44663.277
3715.0706	12545.418
3843.1775	25385.342
BEGIN IONS
PEPMASS=1328.7083
CHARGE=1+
TITLE=Label: C1, Spot_Id: 21104, Peak_List_Id: 19562, MSMS Job_Run_Id: 10234, Comment:
112.08229	547.14105
129.11021	280.50153
175.12704	1583.5248
209.11775	491.14066
266.15463	299.05405
301.18713	241.68507
323.16953	610.78473
344.18646	293.09473
361.21216	1026.953
394.26181	517.70496
396.40158	283.08392
400.24585	258.70822
422.2438	1646.0563
443.25864	346.52597
448.25043	243.29147
460.27258	997.17035
491.26685	460.48474
509.28021	2115.9644
517.29407	1709.0753
547.31055	310.9548
557.29596	631.82129
574.3114	2490.7061
580.34161	662.35895
590.32458	1474.733
591.73468	599.80255
608.33203	2908.4583
661.35663	397.88403
704.36627	958.8894
721.37201	3210.6421
727.4126	640.55804
729.51056	248.84787
731.37616	201.38185
742.4248	296.08743
755.38696	2930.1301
760.43707	204.35721
812.42291	1125.0909
820.43036	2572.8413
869.43451	2045.2418
890.45667	404.36465
907.4776	2409.3445
917.42505	212.09547
940.53076	728.69495
968.52063	1768.8329
1006.552	788.15088
1063.6212	1502.3147
1120.6754	2280.9004
1121.5753	1774.3154
1154.6992	5380.8486
1156.54	1488.9341
1166.0503	1688.8451
1172.6874	2551.9412
1182.9186	1655.2938
1287.7369	1346.2262
1294.8695	2832.7278
1300.653	2558.8445
END IONS
BEGIN IONS
PEPMASS=1416.7288
CHARGE=1+
TITLE=Label: C1, Spot_Id: 21104, Peak_List_Id: 19566, MSMS Job_Run_Id: 10234, Comment:
112.07712	209.37894
175.12234	755.51459
303.20554	444.09058
374.24832	926.04944
475.29407	4003.6343
513.27991	309.27435
604.32501	1147.3003
622.3576	983.44208
624.50873	381.10794
650.33569	1724.4128
730.31879	233.59903
767.36719	1933.2468
785.38812	769.15588
786.38947	273.57043
813.39832	1870.9292
886.4054	233.97549
887.38562	813.53052
902.37122	398.38547
904.41449	10483.974
942.42578	2217.4177
1015.4582	367.61813
1033.4407	2582.8179
1043.4913	1541.8256
1114.4867	1426.5015
1130.4891	2078.9036
1147.51	1139.0869
1204.6072	1124.7595
1242.6454	2148.8408
1244.5023	618.36835
1254.0828	831.75262
1254.9436	779.9823
1260.6876	893.13098
1261.5817	1445.7642
1303.6755	706.86285
1372.8531	3222.8342
1373.7018	4061.8496
1375.6165	989.66583
1376.4896	2608.2368
1378.3571	1082.7271
1381.8983	1642.5503
1383.7566	738.487
END IONS
BEGIN IONS
PEPMASS=1433.8164
CHARGE=1+
TITLE=Label: C1, Spot_Id: 21104, Peak_List_Id: 19563, MSMS Job_Run_Id: 10234, Comment:
101.0612	321.15179
112.07993	1017.75
129.1118	574.50385
175.12549	3048.0417
219.16254	300.46854
232.15977	847.00262
247.17613	284.7381
328.22528	411.86575
345.24918	1371.2878
375.23651	1263.2198
441.31512	343.19189
446.2597	762.19977
455.21545	291.09256
456.23608	282.03851
458.34012	1655.4297
473.24472	517.67487
503.2886	737.8772
529.37476	2138.3516
531.30444	461.11438
555.28741	368.58368
572.30371	1013.683
590.32129	805.60034
599.38477	442.90851
602.30707	640.35443
616.39709	2715.6067
644.35651	759.1344
673.42407	332.7261
697.4184	347.15472
701.33893	1102.3104
702.73651	439.53836
712.33942	386.24109
715.45355	8584.5713
719.36157	2670.0242
730.3808	435.09497
818.40607	1969.6234
826.44232	531.81329
844.48206	1404.2107
887.42279	476.28827
905.44275	1004.4086
931.52228	1372.0289
941.5553	444.04984
957.52051	332.14432
958.47229	978.83734
959.54315	483.37354
970.45099	348.26962
976.47815	890.13275
988.53125	2688.0188
1059.5828	2724.2649
1089.5673	482.43869
1187.6707	1469.75
1282.4843	727.64978
1286.7861	663.9527
1392.7482	902.40778
1393.5736	1366.4652
1394.5443	405.52454
1403.9927	1922.7131
1404.8584	2460.8479
1405.7966	895.56171
1406.7073	1306.7064
1407.5942	875.85059
END IONS
BEGIN IONS
PEPMASS=1535.8978
CHARGE=1+
TITLE=Label: C1, Spot_Id: 21104, Peak_List_Id: 19569, MSMS Job_Run_Id: 10234, Comment:
112.08358	290.52936
175.12727	814.84296
211.15576	235.68665
261.13306	209.96872
262.1774	306.34106
374.25244	829.80389
390.24197	593.75275
462.27597	227.3163
487.3313	574.10675
489.31903	812.01733
537.34253	264.99716
561.35077	220.42128
588.38074	634.79529
650.37311	412.51071
701.45892	813.13379
722.37738	339.32346
764.41998	633.99799
772.50031	3927.5071
807.44989	365.16763
809.57391	246.1317
818.43121	388.83093
835.46063	1992.0101
837.56122	213.54285
869.49402	980.19775
886.51581	678.08685
887.52563	441.54956
920.526	487.40927
948.53125	1052.2356
1047.5798	703.08447
1049.5736	520.7066
1146.7321	320.6709
1162.6494	331.39896
1325.8066	729.55615
END IONS
BEGIN IONS
PEPMASS=1553.8744
CHARGE=1+
TITLE=Label: C1, Spot_Id: 21104, Peak_List_Id: 19576, MSMS Job_Run_Id: 10234, Comment:
480.30725	775.00946
497.32474	1985.9834
723.37128	336.27472
740.41046	218.43192
1401.6334	689.20105
1471.8732	293.66241
END IONS
BEGIN IONS
PEPMASS=1601.8541
CHARGE=1+
TITLE=Label: C1, Spot_Id: 21104, Peak_List_Id: 19565, MSMS Job_Run_Id: 10234, Comment:
112.07972	341.48657
129.10938	397.94498
175.1244	2006.8938
284.22739	708.71875
323.20679	209.83968
340.23218	204.48326
341.20801	399.16302
349.19974	225.21628
383.28912	1459.59
400.27109	502.47235
437.31552	393.50293
447.30087	212.65732
455.29376	664.56335
479.31677	234.53716
480.29825	11747.684
497.32874	30137.967
546.36548	315.76541
560.25946	444.65057
608.3501	453.37778
609.33063	465.01624
620.41205	402.00681
626.37268	2547.2017
632.36676	220.40388
697.32513	224.86334
706.31604	445.76169
723.3562	2402.9602
731.43439	929.32208
740.39313	1124.3782
820.36243	236.11169
822.37408	354.68381
854.41791	404.93234
862.47131	945.35303
871.43408	1306.7197
881.41663	397.47037
958.54138	271.10272
976.50824	316.1156
981.51855	270.78351
982.44055	204.83105
999.48767	772.63373
1038.568	283.89893
1039.5123	383.22409
1056.504	1547.475
1066.4821	232.35274
1088.5288	334.82416
1105.54	2601.738
1175.3556	361.35172
1185.55	304.65247
1202.6133	259.30582
1219.5895	1025.4076
1318.6803	330.34058
1319.5728	462.88309
1431.7998	489.67535
1535.9928	964.63458
1539.7476	678.30524
1543.8235	543.26019
1553.7186	1652.2385
1557.9232	758.86249
1560.8228	485.10831
1561.7059	711.78766
1563.55	596.2356
END IONS
BEGIN IONS
PEPMASS=1617.8386
CHARGE=1+
TITLE=Label: C1, Spot_Id: 21104, Peak_List_Id: 19575, MSMS Job_Run_Id: 10234, Comment:
480.31253	996.59137
495.32639	228.09673
497.3465	4148.5825
551.37018	351.80048
626.37872	396.02124
740.42938	499.29977
766.39246	301.67963
795.46063	216.86102
1055.4697	214.45757
1121.6687	388.98474
1467.7751	1004.1183
1468.8738	915.75195
1482.9928	1084.4045
1483.8856	1707.4507
1485.7524	856.74103
1554.134	41595.105
1554.9683	31209.469
1555.8501	31890.48
1558.0795	26235.088
1559.9513	11005.337
1576.8289	964.29724
END IONS
BEGIN IONS
PEPMASS=1886.0107
CHARGE=1+
TITLE=Label: C1, Spot_Id: 21104, Peak_List_Id: 19572, MSMS Job_Run_Id: 10234, Comment:
175.14034	581.12244
289.21976	1393.371
356.27094	202.73289
386.26208	475.4227
455.35141	258.35577
460.31461	561.43451
539.3728	529.46167
556.38898	438.62
573.41211	525.77124
669.4408	261.30942
686.48798	838.33704
814.52393	714.41046
845.46545	487.34271
925.58472	335.81979
926.5849	239.04062
942.57501	1023.584
944.56	252.93608
1041.6594	2812.6619
1072.5753	677.10632
1152.6749	202.26825
1170.6973	1019.726
1183.6147	402.11932
1200.7853	236.18634
1201.6245	232.28482
1296.701	226.26822
1313.7366	495.58859
1330.7798	1016.8798
1431.8334	759.34131
1484.8552	211.36026
1530.881	619.3653
1628.01	655.55518
1629.7469	525.36865
1644.9031	635.22009
1796.1586	263.92773
1797.0592	468.99921
1827.9252	862.74884
1842.3795	1091.246
1843.1892	1194.5978
1844.9763	1680.2498
1846.8552	854.78168
1848.6384	796.73181
1852.2505	1024.2052
1853.1462	371.88467
1855.9442	594.52429
END IONS
BEGIN IONS
PEPMASS=1949.106
CHARGE=1+
TITLE=Label: C1, Spot_Id: 21104, Peak_List_Id: 19570, MSMS Job_Run_Id: 10234, Comment:
175.13034	310.77396
435.34232	487.4119
532.36853	599.52863
549.39832	10888.984
585.41595	271.68518
647.39917	678.28107
664.42847	1041.603
698.4718	239.29799
700.41107	700.40649
771.49866	220.42847
777.51855	597.78381
799.49335	553.55896
884.61078	233.37291
912.55731	744.50507
924.57397	1030.8843
1025.6354	630.4649
1037.6577	1084.4484
1150.731	1698.3772
1172.7279	582.06635
1227.7629	273.51642
1249.7993	14826.235
1285.8282	261.98651
1346.8351	435.55771
1347.8256	612.38293
1364.8513	1831.4972
1385.3334	275.47797
1492.929	539.32001
1494.8157	205.48364
1621.0415	1769.7874
1718.1271	677.88611
1834.4176	2134.6387
1835.2178	1463.3242
1836.0994	2444.583
1841.6902	2572.8574
1843.5471	1687.7546
1886.1818	1024.317
1891.0796	836.97455
1892.9866	547.23553
1911.7756	302.18039
1916.1807	717.37543
END IONS
BEGIN IONS
PEPMASS=2049.322
CHARGE=1+
TITLE=Label: C1, Spot_Id: 21104, Peak_List_Id: 19574, MSMS Job_Run_Id: 10234, Comment:
810.57281	278.89175
827.57697	237.44366
1021.2054	795.16711
1223.8348	368.71286
1297.8231	293.59232
1346.4717	3258.6233
1347.5814	854.15942
1351.8528	287.12878
1408.9121	419.05121
1452.9341	2576.2979
2013.0089	1915.0519
2016.1035	373.84842
2017.0374	633.41125
2018.0085	407.09451
END IONS
BEGIN IONS
PEPMASS=2061.1042
CHARGE=1+
TITLE=Label: C1, Spot_Id: 21104, Peak_List_Id: 19573, MSMS Job_Run_Id: 10234, Comment:
272.22006	740.65509
383.25452	484.04962
400.29788	385.69574
513.3905	397.29398
644.44989	441.33969
708.48224	272.306
745.50623	466.23419
775.4881	996.96112
810.52588	229.89627
832.51831	775.95789
933.58264	782.19128
976.57373	207.93433
1002.6107	297.2937
1020.6035	22229.445
1117.5911	249.18457
1118.6116	789.55347
1135.615	1444.5244
1297.6896	281.10739
1301.7686	1208.006
1305.9537	205.30446
1327.7247	631.22382
1328.7826	641.10242
1329.868	286.41342
1343.8536	546.35193
1345.7648	81588.992
1442.9019	211.0743
1443.7811	1246.5052
1452.9445	1247.7767
1460.8094	922.85846
1473.8328	336.0556
1482.1567	232.24814
1493.7866	343.1554
1502.6824	201.01477
1509.7693	229.83861
1559.8206	249.69208
1609.1989	378.11163
1728.073	748.40137
1729.9305	542.84631
2013.1613	3128.9744
2014.0259	3047.4082
2020.9869	1655.0521
END IONS
BEGIN IONS
PEPMASS=2097.166
CHARGE=1+
TITLE=Label: C1, Spot_Id: 21104, Peak_List_Id: 19564, MSMS Job_Run_Id: 10234, Comment:
112.08904	600.16217
129.1167	401.37445
175.13947	1169.0197
232.18294	491.47244
318.17792	651.82428
345.29526	889.68311
417.26508	902.64349
446.37595	968.13312
483.35446	650.24768
517.41541	1039.6084
530.36621	414.46756
574.43958	1215.4744
596.45972	393.82523
631.45923	2057.0344
671.49084	376.77762
746.44672	437.89819
761.42487	398.80975
785.55988	858.53674
786.67102	389.60095
803.46729	669.79559
810.56384	7643.1855
827.58966	7880.3359
856.51392	458.85873
874.50977	1746.4391
909.63141	739.94025
926.66266	3110.8828
971.6167	531.62421
1013.6797	2480.709
1126.7544	622.59924
1136.7612	521.27496
1171.7012	409.8385
1181.8561	462.09756
1206.7974	2696.9063
1223.8174	8114.0654
1252.7494	700.39801
1270.809	530.73279
1294.8597	3060.5754
1351.8834	6397.0581
1377.9253	733.1366
1379.8103	662.94092
1383.7924	505.35699
1408.8986	1233.8508
1412.0568	549.30054
1434.9166	1608.8925
1451.9607	504.18588
1452.9412	83530.016
1549.9622	736.953
1550.9686	1918.4004
1567.972	3900.9868
1667.9075	387.32434
1681.1093	1105.3477
1682.9825	404.83508
1780.2529	4479.4932
1782.106	1743.3271
2049.2944	8165.2563
2050.1667	7738.3369
2054.2412	16191.136
2057.1189	4409.2534
2057.9946	6842.0215
2077.1641	4601.9614
END IONS
BEGIN IONS
PEPMASS=2282.1614
CHARGE=1+
TITLE=Label: C1, Spot_Id: 21104, Peak_List_Id: 19571, MSMS Job_Run_Id: 10234, Comment:
112.08024	237.04729
175.13927	563.50311
432.31839	244.23436
486.35794	200.82886
545.41632	405.38928
632.46783	318.32043
689.4895	674.8479
702.53802	210.8568
820.52258	2255.6257
834.49426	622.26367
949.55164	784.85248
1032.6106	331.94888
1050.6198	539.74194
1137.6388	998.37054
1145.7089	437.74496
1248.818	492.69345
1250.7549	1185.0927
1345.8806	759.50745
1351.791	213.0177
1411.882	258.39499
1431.8146	1002.4799
1448.8081	2571.9812
1452.9922	318.42203
1489.9486	623.52289
1576.8739	954.74463
1591.0179	276.12836
1738.0447	288.70215
1739.9801	451.51132
1797.0149	451.80692
1797.8716	293.66751
1837.1621	1006.6245
1895.1403	243.61638
1897.9912	205.62048
1968.0292	438.21353
2054.3845	737.72321
2055.2039	991.43744
2069.2449	1024.5836
2221.2437	1369.3154
2234.1943	11568.958
2240.2109	3400.8396
2243.0515	2836.8943
2254.2778	1804.5239
2256.0952	1445.0382
END IONS
BEGIN IONS
PEPMASS=2460.2703
CHARGE=1+
TITLE=Label: C1, Spot_Id: 21104, Peak_List_Id: 19568, MSMS Job_Run_Id: 10234, Comment:
175.14314	259.44077
289.22733	771.24396
460.34286	623.47534
573.44373	819.40216
685.44177	251.89458
686.52252	976.75684
703.43604	543.04376
814.59515	1043.3755
815.64099	261.97144
816.58386	491.80981
877.59406	1377.9556
930.53711	317.07285
942.67993	1495.3463
952.64301	262.81818
1029.6411	661.83667
1041.741	4534.7607
1072.6932	370.22696
1162.6932	283.90378
1170.7717	1614.802
1330.8073	1964.5814
1388.8851	282.77859
1419.7552	482.28275
1431.8523	1689.8951
1530.9099	2261.7249
1610.9352	327.57196
1627.928	2599.0813
1645.0016	1909.7515
1647.8947	280.68231
1686.0247	2009.4833
1758.0563	2176.7012
1774.989	383.46057
1886.1497	2174.4126
1997.2263	1628.9938
2014.3398	9777.6543
2015.2401	17122.508
2017.139	6766.9258
2025.1082	420.78546
2042.911	16067.737
2111.3574	800.6087
2114.1936	772.42322
2129.4927	5218.9551
2130.3518	4309.7178
2131.239	6200.585
2133.1213	1556.0807
2151.0742	3088.2517
2151.9204	1436.0128
2152.7852	949.47382
2245.428	973.8924
2258.5896	975.43732
2346.6294	10636.769
2347.4043	3671.8955
2349.187	2123.3655
2352.9343	2373.1311
2353.8347	4931.1069
2370.5874	2957.8589
2417.6511	6421.2949
2418.3875	2475.5366
2421.1824	2789.4009
2428.8157	4689.2466
2431.2405	1763.7783
END IONS
BEGIN IONS
PEPMASS=2694.5068
CHARGE=1+
TITLE=Label: C1, Spot_Id: 21104, Peak_List_Id: 19567, MSMS Job_Run_Id: 10234, Comment:
175.13974	1149.0289
312.24936	1077.1189
505.38132	828.05847
522.44562	3631.551
669.53101	2273.5569
752.5816	507.06937
770.57831	1549.6613
841.6311	2346.8142
928.67468	2467.1467
971.67926	467.17078
997.68726	1346.7692
998.69867	673.83282
999.82379	879.24945
1015.7084	61050.496
1095.7028	453.70718
1112.7185	819.55981
1113.7174	2277.7844
1130.7271	2832.1191
1239.793	467.07977
1308.8503	406.41559
1309.8314	837.71082
1326.8488	3805.5027
1366.8646	1521.3248
1383.8889	6668.5107
1436.9332	607.77985
1478.9874	502.29752
1479.9589	469.35223
1496.9648	6763.9966
1551.9476	446.38062
1566.9728	991.8623
1576.9672	880.73505
1593.0316	1961.9579
1593.9913	5172.3442
1608.0098	470.74814
1609.6321	444.69202
1611.0203	85966.578
1708.0754	1369.9484
1709.0193	2303.0115
1726.0444	3795.7449
1904.2548	834.14899
1905.2074	706.98834
1907.0719	466.98572
1922.2144	22763.018
2000.3583	521.11957
2033.2982	1033.4224
2050.1948	866.87671
2051.2847	1008.6966
2094.4768	419.50006
2108.2942	2121.1616
2111.1589	833.07758
2222.3118	594.24384
2321.5122	742.27142
2418.6133	404.78732
2435.7913	1617.1992
2532.9238	1187.2365
2548.762	1196.7141
2652.6836	15576.911
2655.4636	824.38458
2656.3616	2477.635
2665.8752	2030.8202
END IONS
