# Supplementary material for: Comparative proteomic analysis of a membrane-enriched fraction from flag leaves reveals responses to chemical hybridization agent SQ-1 in wheat
Source: Front Plant Sci. 2015 Aug 26;6:669. doi: 10.3389/fpls.2015.00669 (PMC4549638; doi:10.3389/fpls.2015.00669)
Supplement: Supplementary file 9 [file Data_Sheet_1.ZIP › Supplementary MS_MS data/spot 36.txt]

COM=Project: wsp, Spot Set: wsp\SQL2013-1-15, Label: C2, Spot Id: 21105, Peak List Id: 18788, MS Job Run Id: 10233
830.46497	67426.172
842.53754	43687.664
856.50574	19994.625
870.56848	22429.908
880.43225	22022.412
898.44116	180055.38
912.50293	53678.43
914.43188	164903.84
928.49078	30090.047
935.50842	45682.656
971.43823	283868.22
1021.5598	327746.56
1036.5562	10625.558
1037.5278	39787.332
1115.608	13775.062
1116.6211	220479.22
1126.6796	12511.603
1138.6069	11092.947
1142.6427	14592.425
1144.6528	17781.73
1170.6781	292736.28
1187.7035	280602.63
1213.7118	12083.159
1214.7018	13655.832
1245.724	69425.07
1247.6438	32754.258
1269.6438	13370.391
1275.72	16770.414
1277.7426	69484.469
1291.704	14303.749
1293.7271	164946.39
1309.7104	85298.859
1339.6633	26111.785
1403.6984	29374.514
1407.6953	38262.609
1416.8301	25437.18
1421.7939	28382.59
1447.8101	24834.008
1451.6807	89480.359
1465.8092	1006796.3
1487.7798	23385.18
1493.8296	61787.621
1502.8942	56287.109
1546.7616	22602.512
1651.8872	14115.725
1657.8827	5866.7783
1690.8715	6554.0962
1745.9071	7219.4907
1760.924	6284.6851
1763.9205	5684.3755
1785.9926	5814.7744
1794.8582	14796.544
1810.8616	6305.0732
1875.9697	4987.6519
1882.9943	15182.69
1893.9982	5053.5444
1903.0688	30817.25
1906.9762	6415.9531
1950.9828	73651.156
1966.965	26601.428
1975.131	6196.957
1993.1429	13218.119
2041.0924	16145.279
2057.0803	11285.001
2075.2178	6856.5449
2121.1846	14878.359
2122.2131	53517.984
2126.0991	4810.022
2170.0625	137279.39
2186.054	43384.273
2198.0916	5274.6787
2225.1963	5503.8057
2230.2676	5560.5308
2316.2559	10324.844
2807.4226	5786.1069
2988.6545	7138.627
3035.5964	6734.7891
3036.5957	31064.98
3052.5984	11988.712
3841.0515	42491.41
BEGIN IONS
PEPMASS=830.46497
CHARGE=1+
TITLE=Label: C2, Spot_Id: 21105, Peak_List_Id: 19591, MSMS Job_Run_Id: 10234, Comment:
175.12697	588.71588
271.17801	221.05533
384.26611	210.82127
401.26938	706.39178
412.12759	248.22552
430.13535	834.96106
515.20258	393.15616
530.28662	216.52544
543.1889	563.00513
627.28253	233.58667
701.36481	1127.1436
709.65698	308.80429
786.34912	225.84843
788.39032	234.21413
END IONS
BEGIN IONS
PEPMASS=898.44116
CHARGE=1+
TITLE=Label: C2, Spot_Id: 21105, Peak_List_Id: 19583, MSMS Job_Run_Id: 10234, Comment:
175.11292	488.79974
322.17426	426.42804
440.14468	244.69133
442.18967	702.35376
459.20813	631.104
577.16467	715.51263
590.20618	239.83054
630.21381	567.86658
647.25214	826.89661
696.24738	583.64636
724.23364	1439.2855
742.25098	883.34424
784.28284	2253.6858
791.77643	980.31232
833.41992	566.37354
835.31183	613.39923
837.49701	655.78516
854.36487	591.42487
856.37958	452.12686
857.25281	621.14319
863.39325	508.06027
864.36676	912.4389
865.39874	279.96841
866.42462	338.34598
876.35583	217.88591
END IONS
BEGIN IONS
PEPMASS=914.43188
CHARGE=1+
TITLE=Label: C2, Spot_Id: 21105, Peak_List_Id: 19585, MSMS Job_Run_Id: 10234, Comment:
175.11568	864.172
306.18649	463.62961
322.19992	261.25928
411.17154	506.80469
457.21405	252.16664
459.23914	404.06909
475.22147	243.60576
485.20648	212.18451
502.28455	246.21378
510.2363	401.55664
740.26501	1115.7506
758.2937	577.7782
800.29504	1550.2988
823.3786	7621.0625
825.26038	770.84924
829.3385	3855.7502
833.36694	1871.0784
837.56317	779.22583
850.4231	129657.57
852.29791	12183.09
854.56586	57416.953
867.23682	326.35516
886.35254	428.54639
END IONS
BEGIN IONS
PEPMASS=971.43823
CHARGE=1+
TITLE=Label: C2, Spot_Id: 21105, Peak_List_Id: 19580, MSMS Job_Run_Id: 10234, Comment:
158.10234	207.5956
175.12706	2725.3765
232.08611	1037.327
271.2114	288.79037
288.21765	664.75128
290.09906	238.41025
304.1405	256.22482
395.13507	746.50299
431.20514	3074.2202
448.22757	2957.6304
453.14349	996.52277
524.1601	1342.2925
541.19781	275.20764
560.21838	1082.29
577.25616	507.10928
593.17169	538.94159
613.13965	329.87976
684.17834	1165.3556
705.28528	293.46857
723.2818	1130.7925
740.30121	1148.0712
769.26978	308.68646
797.28412	354.90088
880.39996	7674.0635
882.2998	932.55957
886.34839	3931.9727
907.46094	770.67712
908.36938	660.53839
911.5918	502.94315
912.45129	1133.3489
927.48132	696.25378
929.42053	1267.2285
932.08191	852.09418
938.54218	511.41153
END IONS
BEGIN IONS
PEPMASS=1021.5598
CHARGE=1+
TITLE=Label: C2, Spot_Id: 21105, Peak_List_Id: 19578, MSMS Job_Run_Id: 10234, Comment:
86.088753	211.78026
112.07589	297.7142
129.11604	232.07141
175.12605	2943.3943
305.17145	966.56128
322.1973	867.72467
332.12524	2191.855
376.20615	1002.4545
393.23343	1158.4934
403.19653	296.30704
417.20227	869.06018
419.34503	380.15674
427.19806	282.30927
445.19147	4587.6333
447.23068	1281.7692
464.25528	1316.0227
498.23276	340.48743
516.2074	1035.9369
524.26208	357.62802
558.258	3560.325
560.30365	1169.3188
577.32056	1675.8385
587.26074	835.414
601.26935	322.06512
618.22021	450.62366
629.28699	3995.762
672.34949	314.00208
673.3598	330.66757
682.29578	286.78705
683.41455	336.08478
687.34943	275.20181
690.39703	21205.393
700.31873	2150.5913
734.31036	221.88104
748.44012	223.73192
788.39532	686.05774
805.43561	1420.4927
906.52795	14515.016
908.41119	1266.3951
914.04718	6765.354
977.57715	3501.0273
978.44397	3363.397
980.33624	3844.3247
END IONS
BEGIN IONS
PEPMASS=1116.6211
CHARGE=1+
TITLE=Label: C2, Spot_Id: 21105, Peak_List_Id: 19582, MSMS Job_Run_Id: 10234, Comment:
175.12534	1433.3485
246.17238	364.72882
357.21466	497.62802
374.23087	476.2933
385.23389	305.74899
388.17963	273.75665
413.2438	487.61224
456.27509	409.93253
459.21405	227.9429
473.29138	344.46115
484.27475	511.02951
501.28653	225.66135
545.26306	427.77252
553.28375	423.039
599.28296	225.68507
616.27063	877.30518
633.28729	368.88123
644.28583	1044.9974
687.30701	386.29459
704.31989	4209.9077
743.33673	334.4205
833.36639	488.46545
871.37207	309.66846
942.46967	246.25113
1025.6073	2272.5706
1027.4648	381.51294
1031.5085	1109.2266
1073.5074	491.22433
1074.6134	457.06232
1075.4437	476.86511
1077.317	593.25726
END IONS
BEGIN IONS
PEPMASS=1170.6781
CHARGE=1+
TITLE=Label: C2, Spot_Id: 21105, Peak_List_Id: 19579, MSMS Job_Run_Id: 10234, Comment:
110.06818	518.68451
175.12552	1194.885
251.1757	217.4243
295.16904	277.38013
312.20679	1644.7025
364.27335	221.94118
383.17764	428.65262
408.24887	320.2565
425.28436	1123.8524
496.26361	924.94574
545.30029	1264.0642
562.31653	1645.4594
609.31909	253.31128
658.36353	449.69568
675.3974	929.21442
718.41028	237.78972
746.35608	2402.1431
754.07861	670.01703
763.39899	282.9317
788.46704	686.30273
800.33063	369.53568
859.47168	1522.1699
901.58508	249.81346
958.6485	511.45428
996.59192	1557.9354
997.47833	1282.5652
1007.8815	1261.9645
1008.6769	380.82593
1014.5783	1110.7386
1106.6918	1422.9042
1107.5685	2707.1746
1109.4541	337.10013
1110.7428	1232.098
1111.6827	846.14618
1112.6409	472.20465
1113.5461	758.22205
1126.7706	1001.9987
1127.657	922.21448
1129.5299	1434.3649
1131.3671	1380.2061
END IONS
BEGIN IONS
PEPMASS=1187.7035
CHARGE=1+
TITLE=Label: C2, Spot_Id: 21105, Peak_List_Id: 19581, MSMS Job_Run_Id: 10234, Comment:
110.06242	255.40942
175.12247	1069.9435
295.16467	260.25708
312.19736	1406.9298
388.22189	204.60733
400.18823	309.50732
425.2742	1062.6924
513.26324	506.27097
545.29266	1289.0883
562.31439	1876.1057
626.297	234.51312
658.3418	567.62305
675.37744	1186.8962
735.35236	403.60477
737.47809	385.30478
763.36719	2178.4172
765.40985	308.03506
771.41046	290.3049
788.43951	650.02692
876.48016	1595.031
901.52905	515.79034
958.52826	10754.506
972.14154	2199.832
1013.5605	2779.365
1024.7914	887.67139
1031.5741	1207.5181
1032.4923	412.39285
1033.4407	470.95251
1055.608	1343.3837
1056.562	556.38635
1064.249	845.29663
1072.6758	15437.604
1074.5326	3106.8005
1080.1906	7354.6665
1081.1354	2335.0994
1082.0917	1449.2578
1126.6776	1646.6932
1130.5841	1129.6403
1144.5619	1240.0038
1147.4591	860.28345
1149.2654	757.12317
END IONS
BEGIN IONS
PEPMASS=1245.724
CHARGE=1+
TITLE=Label: C2, Spot_Id: 21105, Peak_List_Id: 19590, MSMS Job_Run_Id: 10234, Comment:
175.1239	244.7005
401.29425	534.20856
423.32001	320.7352
494.35132	1786.6323
508.24026	312.8613
545.2644	209.95026
554.27747	307.34216
579.27203	304.92996
623.36011	1293.8046
625.31464	431.61575
678.31714	597.1239
692.32227	440.03046
694.39111	1026.3197
726.31177	502.84097
754.31219	1645.276
791.35449	360.47589
798.46521	261.8877
825.33093	5326.376
833.00867	317.76624
839.34991	616.95062
854.37012	1028.9838
910.39777	348.34546
932.56885	204.58369
938.40363	2594.2485
1001.4002	1548.5521
1101.4529	426.12579
1116.6887	216.48433
1156.5891	275.02151
1185.6857	401.52798
1187.644	836.16138
1201.8455	248.56259
1202.6898	314.25323
1204.4802	429.3746
END IONS
BEGIN IONS
PEPMASS=1293.7271
CHARGE=1+
TITLE=Label: C2, Spot_Id: 21105, Peak_List_Id: 19584, MSMS Job_Run_Id: 10234, Comment:
175.12727	1778.6292
288.22833	316.38678
362.18134	527.87775
384.30792	211.49335
401.32077	5042.875
419.2308	325.26221
475.26688	217.90552
498.34015	268.5513
499.30048	380.44998
514.24579	437.70087
516.33832	651.41046
532.28668	894.2085
598.38831	204.44664
615.39313	505.32834
633.30164	266.05829
651.32458	260.22607
661.32465	295.33429
679.33813	608.9256
745.43701	210.64153
762.42786	246.81908
802.44196	273.05453
819.46539	801.17346
875.42993	232.2359
893.36615	501.46878
932.55078	629.75934
1164.7214	1500.1648
1173.1318	743.60175
1228.2512	2050.27
1228.9722	981.63623
1229.7076	1726.7354
1233.7366	1066.5383
1245.5991	418.42496
1249.8727	1156.75
1250.6877	1098.3741
1252.5757	1290.1862
1254.4626	763.94513
END IONS
BEGIN IONS
PEPMASS=1309.7104
CHARGE=1+
TITLE=Label: C2, Spot_Id: 21105, Peak_List_Id: 19588, MSMS Job_Run_Id: 10234, Comment:
175.12698	461.49625
401.31433	1647.6206
499.31137	272.5979
516.34039	213.10158
932.55341	504.36176
1016.5822	232.85811
1033.61	262.63632
1041.589	888.97168
1159.7161	2846.5938
1163.579	1311.059
1218.7899	582.87396
1227.7312	1034.3817
1245.0569	1295.7192
1245.8403	43042.969
1246.7104	45204.82
1248.5643	4114.7622
1249.8813	27056.996
1251.7805	7656.4424
1257.8213	655.1756
1268.6475	441.56915
1269.4657	1009.205
1272.6107	510.6861
1278.5576	469.69955
END IONS
BEGIN IONS
PEPMASS=1451.6807
CHARGE=1+
TITLE=Label: C2, Spot_Id: 21105, Peak_List_Id: 19587, MSMS Job_Run_Id: 10234, Comment:
175.12877	384.52161
474.21042	233.5663
533.27618	1118.3379
550.32739	627.45422
573.25409	233.72719
661.33246	202.91859
678.35217	318.93683
765.39038	916.50085
774.30273	252.60472
862.38373	425.76682
1075.4763	307.6153
1092.5078	597.88837
1221.6251	2215.5378
1223.5166	710.08679
1236.3523	489.37747
1336.7378	875.81238
1337.6075	972.90942
1344.1575	1413.1525
1388.7001	1174.4802
1390.6702	576.09558
1392.8771	671.00287
1393.7034	366.52124
1407.8636	628.54327
1408.6146	1096.5188
1410.521	656.87048
1431.6705	483.09689
END IONS
BEGIN IONS
PEPMASS=1465.8092
CHARGE=1+
TITLE=Label: C2, Spot_Id: 21105, Peak_List_Id: 19577, MSMS Job_Run_Id: 10234, Comment:
175.12715	853.47461
221.14099	241.45532
304.18436	318.41928
361.21298	360.36005
389.22107	402.5076
403.25427	635.86194
434.22879	779.77679
446.25455	261.0954
458.25656	374.22058
502.31531	427.28891
517.27112	258.78333
531.31561	2462.9836
541.28931	336.73593
549.29529	735.21167
559.33124	445.12173
566.34235	294.21375
628.33643	274.40036
630.32922	243.29651
644.38855	1623.4963
701.40588	6183.6816
737.39032	1817.8199
739.534	1047.1429
765.38141	3416.1411
794.39709	522.40936
821.45496	509.03729
822.39844	3819.4773
828.62067	710.29425
838.44073	915.88434
848.43469	917.2821
858.46234	1092.0692
876.44879	602.93665
907.45654	947.78729
909.53711	578.19733
915.47894	455.28964
918.46887	1798.1418
933.49597	694.99658
935.487	6713.9478
990.52045	675.18109
1014.5599	586.35101
1015.5321	5186.8467
1032.5508	13425.158
1063.5398	3873.9597
1070.4465	1214.7699
1072.5597	3797.9399
1089.5785	10200.149
1162.6343	2714.8789
1217.7346	1856.9377
1218.6204	1102.027
1237.51	1403.7185
1291.769	14256.836
1303.1473	8861.8271
1403.6072	54065.375
1405.4976	9500.5732
1407.7122	24291.529
1421.9774	25646.764
1422.8223	17304.49
1423.7139	19833.986
1424.6586	9780.0742
1425.5627	18017.598
1427.4412	6319.0137
END IONS
BEGIN IONS
PEPMASS=1950.9828
CHARGE=1+
TITLE=Label: C2, Spot_Id: 21105, Peak_List_Id: 19589, MSMS Job_Run_Id: 10234, Comment:
547.44196	356.27985
676.44781	280.43527
1194.6665	247.58936
1366.6986	1364.0796
1463.8571	271.3573
1465.6818	250.5863
1861.9323	353.14578
1887.1298	370.08591
1888.0032	317.33292
1892.134	399.81653
1903.0364	811.91132
1903.8693	317.21692
1908.0339	662.09625
1909.9355	342.95419
1910.8306	824.54541
1912.7209	381.54254
1929.73	313.37402
END IONS
BEGIN IONS
PEPMASS=2170.0625
CHARGE=1+
TITLE=Label: C2, Spot_Id: 21105, Peak_List_Id: 19586, MSMS Job_Run_Id: 10234, Comment:
550.38275	870.17157
678.44446	332.98846
765.50366	1349.2791
834.51636	251.33981
862.50281	561.64404
879.53717	316.29636
880.53778	253.83739
978.61505	517.75018
1075.6024	582.53699
1092.6312	1972.6821
1221.6779	6870.0684
1291.6879	269.42496
1318.6818	214.76302
1319.7295	534.21667
1336.6956	7345.2012
1405.701	349.93881
1434.7191	588.54114
1451.73	880.133
1452.7126	272.10089
1579.854	784.6546
1620.8473	479.26617
1647.0741	311.16486
1664.6726	249.1015
1680.8982	472.6098
1828.085	2336.2563
1828.9606	3987.9836
1830.8403	677.88654
1849.9811	861.58868
1850.8726	3039.6543
1926.0997	324.87027
1943.0852	372.47134
2104.9211	543.78204
2107.2173	579.33575
2112.2085	535.37988
2122.1616	4041.238
2124.0461	1541.693
2126.6687	585.52698
2127.3481	606.05444
2128.9517	1548.6478
2139.0303	626.95404
2143.4612	687.33649
2145.0181	524.1629
END IONS
