# Supplementary material for: Comparative proteomic analysis of a membrane-enriched fraction from flag leaves reveals responses to chemical hybridization agent SQ-1 in wheat
Source: Front Plant Sci. 2015 Aug 26;6:669. doi: 10.3389/fpls.2015.00669 (PMC4549638; doi:10.3389/fpls.2015.00669)
Supplement: Supplementary file 9 [file Data_Sheet_1.ZIP › Supplementary MS_MS data/spot 37.txt]

COM=Project: wsp, Spot Set: wsp\SQL2013-1-15, Label: C4, Spot Id: 21107, Peak List Id: 18790, MS Job Run Id: 10233
820.37268	22096.299
837.39972	27728.477
842.53595	52191.078
852.42035	12421.035
856.5462	9737.6602
858.47577	21035.254
869.3985	293036.03
874.46228	16225.434
890.47784	70068.617
902.43762	10572.576
960.51874	28608.143
1001.5414	21194.045
1023.5378	4684.6904
1041.5455	5916.6934
1045.5881	7094.0225
1051.6475	7525.6309
1058.5365	106509.03
1070.5437	4524.5732
1099.6597	62533.84
1115.6394	23801.748
1196.6538	5790.8149
1297.7614	7031.9966
1312.7462	11796.744
1313.7561	28486.441
1315.7728	289780
1341.7887	8621.8545
1356.8005	323939.84
1361.756	184119.89
1377.7358	26552.441
1384.7974	7178.7241
1389.7826	13961.271
1471.8363	14281.9
1483.8304	9401.4404
1517.8107	11669.688
1553.8276	35373.41
1564.8086	11155.873
1591.8074	11173.339
1594.8256	10930.806
1601.8153	231521.27
1604.8013	22660.32
1608.8259	156156
1609.8182	96171.25
1617.7924	39949.902
1647.8562	155450.23
1649.8691	121402.5
1665.8513	45092.402
1754.9478	28650.848
1766.9493	22260.625
1794.9308	10425.032
1811.9845	6073.1353
1817.972	285421.13
1845.9949	8632.3389
1861.9421	13062.502
1875.9857	5131.3311
1883.017	8364.5361
1886.0514	140378.42
1914.0736	8355.4824
1916.0625	118808.17
1944.0878	5296.7324
1979.1327	124618.84
2007.1555	5621.5493
2211.155	6232.4185
2225.1812	5431.2349
2230.2769	4271.7725
2285.2637	7359.5024
2303.2427	214628.64
2304.8306	5370.2837
2331.2693	27338.652
2404.3708	4357.3901
2421.3276	23967.941
2433.3286	20627.951
2449.3418	9122.4365
2450.3953	4339.8184
2461.3611	4348.4922
2478.3628	5646.5776
2734.3784	9620.8398
2752.3572	98648.289
2772.4958	6928.7593
2778.3723	9643.6934
3360.7642	26800.049
BEGIN IONS
PEPMASS=869.3985
CHARGE=1+
TITLE=Label: C4, Spot_Id: 21107, Peak_List_Id: 19608, MSMS Job_Run_Id: 10234, Comment:
100.10116	481.75223
110.05676	485.60034
112.07417	389.21729
129.10475	400.62778
175.11064	2909.3416
255.15422	205.59419
262.13989	1506.6948
272.1701	578.46472
308.09866	454.58569
380.1311	235.02573
382.15744	2869.4707
385.26498	210.42268
399.18024	1802.3828
468.25116	244.78412
471.14545	297.43448
486.25146	677.48706
489.1152	231.92795
516.24872	1054.2081
532.487	875.25476
545.19073	1381.6017
562.2193	2251.2578
580.18414	1156.3043
582.20428	490.53656
608.17645	1449.0905
695.2146	1495.3638
705.22217	1300.2308
713.2337	1242.5409
778.35437	8780.2031
784.2984	4133.4492
810.41644	4105.6431
814.52478	1391.1166
827.36823	2484.9241
830.05334	1880.17
839.42755	1247.3475
841.27924	1050.9534
END IONS
BEGIN IONS
PEPMASS=890.47784
CHARGE=1+
TITLE=Label: C4, Spot_Id: 21107, Peak_List_Id: 19619, MSMS Job_Run_Id: 10234, Comment:
175.11461	308.92984
318.10767	279.63882
335.14035	404.40152
432.13168	286.76163
489.13422	287.07932
560.16248	393.31982
577.20392	233.26167
735.16724	548.3916
799.41705	261.18307
800.30023	336.65466
806.27032	237.86929
851.12573	208.20135
860.41339	353.61041
869.2724	1215.0774
END IONS
BEGIN IONS
PEPMASS=1058.5365
CHARGE=1+
TITLE=Label: C4, Spot_Id: 21107, Peak_List_Id: 19617, MSMS Job_Run_Id: 10234, Comment:
175.12808	1831.3495
286.21945	370.44821
303.2287	236.48386
308.12619	205.19308
456.30118	463.53296
473.32083	9934.8613
570.29651	290.26208
571.30731	462.61383
588.32568	515.69885
643.18579	243.11913
728.30548	281.06393
734.33221	342.54037
751.38977	553.43994
902.41168	389.69055
967.55951	1929.6111
969.40717	241.90533
973.45929	1180.3687
1015.4644	322.08862
1016.5467	466.86462
1019.2209	438.43274
END IONS
BEGIN IONS
PEPMASS=1099.6597
CHARGE=1+
TITLE=Label: C4, Spot_Id: 21107, Peak_List_Id: 19620, MSMS Job_Run_Id: 10234, Comment:
175.12347	853.0722
325.19376	382.11227
332.17358	238.06813
387.28894	248.82292
396.23566	216.55394
431.23779	233.47131
484.28442	424.79175
581.32983	2386.5215
598.36084	917.73248
652.35394	595.93213
669.36951	354.66321
713.35522	238.45627
1037.528	330.80716
1040.5767	373.32849
1058.5092	347.89029
1069.5024	294.77142
END IONS
BEGIN IONS
PEPMASS=1315.7728
CHARGE=1+
TITLE=Label: C4, Spot_Id: 21107, Peak_List_Id: 19609, MSMS Job_Run_Id: 10234, Comment:
72.069221	214.66495
112.0848	588.0835
129.11285	441.19067
175.133	311.36145
255.1707	2035.3258
272.19922	2974.4431
286.16907	1024.882
365.22549	324.67966
366.20032	304.26953
374.27637	407.55017
383.2388	738.71552
385.25516	259.47806
386.24112	255.68614
400.26187	1381.8094
405.2471	397.07642
433.23837	3229.1772
501.31277	1091.163
518.3291	1298.3204
541.29657	882.27234
546.31805	8557.9531
558.32141	2195.8035
560.34534	568.00952
631.39124	714.9538
640.36151	1387.5256
645.38135	583.3407
657.37878	1658.7183
659.39136	6723.1519
666.31207	574.92462
716.40784	305.76056
753.44391	731.06409
758.44922	2349.8032
770.44501	1651.291
815.47382	955.58453
817.47614	312.64844
866.5094	284.22107
883.53717	1174.9824
898.57898	554.03021
916.54297	304.57013
917.51691	205.70503
1030.6332	1328.7722
1129.7711	28492.059
1131.6213	6106.1157
1141.8353	9378.084
1142.7125	4239.5381
1143.5796	1822.7323
1271.943	4054.9807
1272.7798	3692.0249
1274.6411	4195.5103
1276.5145	1710.7235
END IONS
BEGIN IONS
PEPMASS=1356.8005
CHARGE=1+
TITLE=Label: C4, Spot_Id: 21107, Peak_List_Id: 19607, MSMS Job_Run_Id: 10234, Comment:
72.065094	448.8782
112.07417	418.14279
129.1066	323.9473
175.11859	3200.979
212.11497	539.1181
283.19449	449.34518
304.17358	332.80249
310.23114	390.46317
311.19394	2989.8687
398.40601	611.48767
407.25104	589.39374
424.27228	4772.8062
434.2218	682.85718
451.25061	765.64679
483.30435	424.55887
494.35385	326.69913
501.52213	872.72882
511.54535	625.98584
520.3327	427.41077
537.3562	2526.9519
564.31714	636.74359
581.50354	375.92871
604.31207	344.80524
608.38641	1460.3958
621.33972	1917.4094
665.40204	840.39954
692.37494	1127.8772
729.61017	625.54144
732.36981	1611.6235
736.41455	900.01648
749.39014	2406.2161
793.46252	1359.0114
803.38843	1444.017
820.42432	2267.0005
852.57349	4391.7739
853.70313	1447.3746
906.52985	407.72528
916.49658	818.06177
933.51868	1747.594
965.59784	1380.54
966.76904	428.03442
1000.6116	339.5878
1031.5256	360.65189
1046.6301	1426.4696
1078.5933	350.00531
1090.5461	605.28784
1118.511	776.30103
1145.7391	1046.5302
1233.5143	4533.6177
1241.9137	2470.6836
1243.7389	1649.4829
1250.2565	938.41583
1270.5721	1784.267
1276.5994	1129.2183
1302.5178	3127.1865
1306.4148	1518.7225
1312.8448	1728.0872
1315.7346	2965.439
1317.6348	907.31226
1331.5629	2124.2693
END IONS
BEGIN IONS
PEPMASS=1601.8153
CHARGE=1+
TITLE=Label: C4, Spot_Id: 21107, Peak_List_Id: 19611, MSMS Job_Run_Id: 10234, Comment:
112.07969	339.43875
129.1075	247.20938
175.1265	2176.322
259.15628	260.32388
276.19574	398.37915
288.30414	4958.4917
349.25275	239.65669
389.28683	481.9147
460.32758	11015.984
462.36014	608.81866
485.28738	626.63367
557.34943	477.99399
558.33783	702.95093
575.35309	1018.4384
585.37463	470.90698
598.41101	1509.3428
632.34784	1643.8534
648.4447	5143.5337
651.69775	1667.678
668.73865	1609.7188
676.39099	780.23486
716.48102	311.41196
759.45966	455.15424
765.7475	465.82233
767.4104	305.99561
777.46405	4077.8264
795.39148	914.12225
807.43292	833.96948
828.45819	1170.9912
844.40155	404.14667
879.8999	552.76575
900.46344	480.51208
906.48328	2179.198
936.91809	11468.629
941.66187	940.86646
953.48309	387.09351
957.4707	2579.5322
970.4953	1223.3717
1020.4951	4067.033
1030.4625	453.09918
1033.88	537.35999
1107.7972	1364.4475
1115.4786	1053.8971
1117.5491	2463.0166
1126.4957	759.16071
1133.5479	3331.8862
1143.5022	2770.7305
1213.5332	803.69647
1214.5516	1048.7509
1231.6179	5005.6118
1248.525	1171.9991
1256.5603	2029.7557
1377.5631	1059.8274
1491.5905	831.55963
1553.6995	1350.9974
1558.0801	2026.4097
1558.8778	1361.6948
1559.7739	2683.5574
1561.6339	2347.4148
1562.5718	1296.5316
END IONS
BEGIN IONS
PEPMASS=1647.8562
CHARGE=1+
TITLE=Label: C4, Spot_Id: 21107, Peak_List_Id: 19613, MSMS Job_Run_Id: 10234, Comment:
112.08265	423.30881
175.13434	1972.4254
288.23737	936.28058
345.29193	411.78226
385.26379	567.62854
435.28647	393.98825
476.37082	355.61151
489.33435	539.19861
502.27197	535.2431
529.3327	385.93564
533.38184	1100.666
546.34589	886.86768
617.32806	624.20337
645.42566	1020.2381
646.46411	11432.479
648.57526	995.76019
662.4256	550.67017
698.37604	344.74948
699.435	412.65714
716.44464	20672.764
743.46826	667.06641
744.44055	576.86243
761.46881	1563.4902
813.45337	680.29938
814.43756	761.81885
831.45801	1444.2462
872.48212	562.19507
889.50024	912.0199
932.50256	1461.8015
936.60577	356.37201
987.57446	351.478
988.5426	417.08856
1003.4923	606.90558
1004.4838	413.47211
1028.5275	609.69629
1031.5726	17116.791
1045.5721	1001.0617
1102.5566	390.34555
1116.5917	956.8288
1129.5681	1207.777
1146.6029	943.4234
1156.6364	399.4599
1164.6538	407.93945
1215.6372	2874.5454
1259.6586	592.1889
1344.6722	341.30542
1360.8208	2194.0798
1362.6714	687.17896
1431.6915	477.755
1583.0198	1944.811
1585.8105	1152.8296
1588.8585	1039.1345
1601.8583	2289.72
1604.0964	2866.2244
1604.9275	2932.7202
1606.7783	5471.6128
1609.7345	1524.2284
1612.9136	1785.217
1617.8345	1450.3557
1619.7974	736.38788
END IONS
BEGIN IONS
PEPMASS=1665.8513
CHARGE=1+
TITLE=Label: C4, Spot_Id: 21107, Peak_List_Id: 19621, MSMS Job_Run_Id: 10234, Comment:
598.40979	402.75021
662.40698	2548.1733
664.42365	225.17657
777.4447	231.09253
888.46631	260.56073
1061.515	236.65079
1231.694	443.69189
1515.7814	794.04315
1531.9895	1071.6198
1560.0906	771.32837
1602.1735	34166.344
1603.0046	26110.955
1603.8706	26633.902
1606.0956	8899.2129
1607.0162	13036.982
1609.8767	2177.6589
1623.9453	728.36743
1626.6339	876.66071
END IONS
BEGIN IONS
PEPMASS=1817.972
CHARGE=1+
TITLE=Label: C4, Spot_Id: 21107, Peak_List_Id: 19610, MSMS Job_Run_Id: 10234, Comment:
112.08334	628.4975
129.11043	427.80185
175.13161	582.2345
255.18573	647.98248
272.21054	5120.417
292.16214	247.08707
373.25476	505.47717
385.31326	22190.338
389.20038	287.90411
391.26324	639.23511
395.30008	243.74438
428.30975	327.24146
456.32159	243.85716
483.32043	1024.1348
489.24591	313.0242
500.3446	1363.2556
504.33881	510.44177
571.36389	506.09283
588.32379	661.37933
599.42694	488.85413
602.33539	314.75623
632.39435	578.45776
656.43445	1676.9845
659.367	365.27219
701.42261	374.66049
703.44196	967.14624
727.4765	2247.594
731.36176	300.90817
788.46783	273.8876
805.59082	629.38605
805.93475	619.22766
826.53729	5829.3379
833.76343	245.01627
836.56659	271.065
863.49579	517.28717
887.52649	257.00519
930.44733	278.54327
938.5957	248.18219
955.57416	1909.7091
992.49908	1059.1379
1043.5381	391.19931
1073.609	345.83136
1091.5651	777.35333
1099.5952	343.29834
1115.5803	1523.1816
1162.6212	766.60559
1186.6318	2075.3079
1189.512	269.46564
1219.6248	308.14313
1313.7284	244.46622
1314.6996	1326.9716
1427.8129	1195.4863
1434.7452	284.52097
1527.8281	643.16583
1727.2393	1808.8334
1728.0507	1107.0403
1728.9478	1820.6714
1732.9431	1662.4753
1734.8436	619.46478
1777.8762	891.65356
END IONS
BEGIN IONS
PEPMASS=1886.0514
CHARGE=1+
TITLE=Label: C4, Spot_Id: 21107, Peak_List_Id: 19614, MSMS Job_Run_Id: 10234, Comment:
112.08716	202.46013
175.13893	1704.9994
345.2807	439.8002
401.29758	296.8876
416.33032	621.50677
500.35977	252.17947
515.40796	765.56885
562.34753	235.9807
584.42877	256.87582
586.37769	323.80676
602.44965	16526.463
628.40796	527.88116
633.34827	253.57631
673.44312	281.42368
699.46844	1086.5649
700.45428	406.07526
704.43188	291.34167
710.47449	300.94644
717.47034	845.547
843.48438	359.87946
909.5744	330.47687
914.58002	470.02905
935.53766	241.98978
960.55548	1197.1312
977.5744	2459.7463
1090.6633	293.6969
1170.6892	1377.2998
1187.7213	3290.8042
1240.7629	290.36188
1258.764	1463.0388
1298.7389	444.22018
1315.8005	1737.6763
1369.6758	292.84201
1385.8302	215.92268
1386.7943	875.89313
1485.9395	3663.9155
1615.9396	419.67505
1818.0951	2032.4686
1827.8694	2252.178
1831.9781	500.01941
1845.0071	217.64091
1847.8528	363.02234
1854.3165	637.71082
1856.4325	671.81488
1858.1196	475.5394
1859.0038	654.56628
1863.1587	239.88893
1864.9771	533.51746
END IONS
BEGIN IONS
PEPMASS=1916.0625
CHARGE=1+
TITLE=Label: C4, Spot_Id: 21107, Peak_List_Id: 19616, MSMS Job_Run_Id: 10234, Comment:
175.1306	1174.1669
345.27014	370.72256
401.2753	213.01387
446.34903	508.39789
500.31177	237.57176
545.42072	409.54428
586.37933	225.96637
588.42438	221.19063
602.41895	612.14355
614.43939	213.06754
628.40814	234.6485
632.46057	12224.936
699.4444	486.55374
729.46564	350.99387
730.44519	387.09674
734.40851	237.35449
747.4881	738.98993
796.47192	231.50989
873.47919	232.30429
909.61871	405.5993
944.55292	236.27715
989.49115	232.6097
990.55902	678.06042
1007.579	1943.103
1200.7063	1221.7303
1217.7273	2356.7993
1244.7202	202.9845
1270.7832	213.8817
1288.7699	1090.9525
1328.7373	318.70038
1345.778	1234.8439
1416.793	752.05627
1515.9155	2455.0684
1645.1571	259.69604
1818.2532	624.22534
1855.9156	951.3363
1872.5093	1281.4119
1873.2458	509.99643
1874.1323	1258.3573
1875.9807	1390.2992
1877.8093	924.65967
1884.988	510.53882
1886.0038	2878.3811
1888.9923	345.68289
1890.7841	382.19775
END IONS
BEGIN IONS
PEPMASS=1979.1327
CHARGE=1+
TITLE=Label: C4, Spot_Id: 21107, Peak_List_Id: 19615, MSMS Job_Run_Id: 10234, Comment:
440.38055	1670.9073
500.32608	492.12222
568.45117	729.22028
601.39246	369.81241
612.35376	558.245
629.37756	1031.6127
667.56323	397.86978
684.44287	298.65411
796.47699	617.0705
813.46875	395.78162
877.48291	252.48894
884.54462	255.36642
895.52631	495.50909
912.53833	315.10541
954.65015	315.34827
1008.6144	331.15897
1025.5964	530.6889
1067.7288	244.4006
1112.6382	405.75378
1183.6376	371.45404
1284.6736	497.48926
1285.7965	351.72717
1295.6978	300.00055
1312.7303	3240.9268
1325.8322	650.96576
1350.9099	1958.4526
1383.7769	616.70569
1410.8125	309.41733
1411.7853	593.70087
1428.8024	1891.889
1436.6152	775.03003
1479.9479	779.57397
1539.946	5269.9233
1541.8412	2048.3086
1636.1699	1815.0851
1637.0576	3319.3037
1657.7615	757.98077
1658.9502	380.70456
1765.2886	14692.624
1766.1663	17401.672
1767.9988	5536.5693
1779.2634	11799.249
1781.1317	5390.0981
1842.6068	1025.8573
1851.3771	5803.728
1852.1898	2906.0952
1853.09	4376.3335
1854.9425	956.82745
1859.5237	7919.9023
1862.4119	1172.5588
1864.2324	684.27814
1870.7189	429.88666
1916.2426	1315.3538
1937.3131	680.34351
1939.0365	450.2749
1945.4838	532.7887
1950.3535	1190.3218
1952.1459	805.56567
1952.9983	683.7121
1957.2161	538.39081
END IONS
BEGIN IONS
PEPMASS=2303.2427
CHARGE=1+
TITLE=Label: C4, Spot_Id: 21107, Peak_List_Id: 19612, MSMS Job_Run_Id: 10234, Comment:
175.13364	399.89594
342.28302	362.84567
345.29636	421.37085
482.38159	1515.4447
522.37372	612.46588
539.40826	49082.035
636.43982	453.90836
637.42426	1544.5509
650.40503	431.38422
654.44318	2679.5742
753.50311	1160.6119
834.51569	434.15198
883.56415	715.46539
900.58356	1964.4526
963.54358	626.03961
982.63074	560.82172
999.65967	7189.2148
1062.6312	989.20905
1111.6764	665.36993
1128.6992	1694.166
1175.7583	424.42731
1241.7721	2265.2251
1294.8931	929.91833
1295.8203	952.78943
1304.8112	475.85083
1308.8184	433.4892
1312.8242	58384.758
1392.8336	571.97559
1403.8691	490.94162
1409.8752	1544.7728
1410.821	2043.3658
1423.85	991.547
1427.8531	8336.3574
1471.9429	767.92932
1566.9121	443.47147
1618.0336	560.32239
1636.9865	1278.5615
1653.9833	7392.376
1751.0378	2727.3145
1752.9312	1001.0792
1767.967	471.78131
1787.9906	621.55823
1846.0544	513.6861
1866.1024	388.36359
1946.0974	740.53906
1947.8884	602.31519
1962.3417	2985.8555
1963.1963	2549.7759
1964.082	3122.9883
1965.9579	621.77771
1984.4008	1141.1506
1985.2377	663.29816
1986.0762	1957.5162
2075.4739	2628.7546
2076.3557	2525.5269
2077.2417	2906.0889
2078.1133	1196.903
2090.3677	3206.6602
2092.2334	2064.2087
2140.6892	1621.1919
END IONS
BEGIN IONS
PEPMASS=2752.3572
CHARGE=1+
TITLE=Label: C4, Spot_Id: 21107, Peak_List_Id: 19618, MSMS Job_Run_Id: 10234, Comment:
175.14227	433.01489
246.19904	5309.5146
361.26981	247.20932
418.32858	254.77483
517.40613	352.2908
698.47992	673.88177
715.53613	1273.0264
737.52466	209.1167
814.60101	513.49896
940.68652	226.98619
964.59644	240.53064
965.67639	741.19
982.69458	2590.9541
1078.7828	285.20792
1095.8212	1051.4844
1196.8339	736.46844
1370.6753	223.35561
1382.9452	1014.8783
1510.9734	1087.2208
1556.8427	383.8804
1593.9707	236.72913
1612.0364	829.84888
1639.7379	265.18613
1657.8157	438.45313
1753.0573	258.34995
1772.0323	530.66571
1829.1404	4726.3687
1958.182	719.17004
2059.2517	1014.5997
2061.103	309.66849
2155.2156	420.93741
2156.2747	343.13321
2158.1631	471.99057
2173.3596	1263.9888
2175.2014	830.82916
2303.2666	503.24246
2624.843	2133.1211
2628.5498	311.08044
2632.0154	359.14322
2633.9065	248.56598
2634.7515	255.13727
2640.4553	229.93863
2662.7942	974.19281
2669.6455	715.59174
2693.5645	1927.5555
2695.4365	642.87457
2697.7283	482.76566
2704.1233	465.82343
2710.073	6600.7109
2712.4382	1954.0504
2714.3203	1113.4351
2715.2224	1482.5116
2727.4648	503.23932
END IONS
