# Supplementary material for: Comparative proteomic analysis of a membrane-enriched fraction from flag leaves reveals responses to chemical hybridization agent SQ-1 in wheat
Source: Front Plant Sci. 2015 Aug 26;6:669. doi: 10.3389/fpls.2015.00669 (PMC4549638; doi:10.3389/fpls.2015.00669)
Supplement: Supplementary file 9 [file Data_Sheet_1.ZIP › Supplementary MS_MS data/spot 38.txt]

COM=Project: wsp, Spot Set: wsp\SQL2013-1-15, Label: C5, Spot Id: 21108, Peak List Id: 18791, MS Job Run Id: 10233
826.49884	14317.951
842.53406	69473.078
843.50037	48299.141
845.50421	23172.572
856.54053	10284.925
870.56128	30621.066
871.54083	9412.9209
923.5661	64023.668
927.51746	12805.56
940.49481	20460.035
987.51508	99824.758
1007.6028	169678.45
1022.5608	10820.252
1029.5907	16072.245
1035.5765	43575.359
1051.5577	24791.982
1085.5294	23767.766
1092.5292	29312.213
1093.4816	76585.234
1108.5167	16412.297
1158.6564	18562.742
1159.6428	14855.88
1207.6683	8892.5996
1238.668	10273.707
1267.6189	11927.799
1273.7175	25337.174
1283.6383	17266.115
1317.7574	8729.4502
1352.7388	10503.398
1369.726	26722.02
1375.7435	14669.811
1382.7892	8517.1465
1397.7689	18186.596
1423.7407	44819.363
1426.7229	21112.688
1439.7491	25615.926
1443.7662	483425.41
1469.7783	18571.971
1476.8174	33347.898
1477.8403	28415.025
1489.7256	15603.978
1519.7355	14199.542
1567.7928	11644.575
1595.7941	237603.2
1608.8901	10345.262
1609.9109	28798.141
1621.8177	6238.6216
1623.826	24200.941
1639.9652	6745.063
1673.8435	6828.2349
1684.7822	5796.6484
1707.8484	13799.939
1768.844	9035.832
1853.9756	14544.618
1879.9189	6785.1689
1883.0065	19213.781
1936.9418	8593.1865
1937.9744	11653.815
1955.9988	279372.75
1960.0564	10525.558
1982.0176	5690.9458
1984.0269	29710.941
2020.046	9512.1533
2033.1752	9947.4512
2036.0771	7120.9814
2075.1799	165772.56
2102.2024	23427.891
2150.0828	56531.352
2166.0791	12566.887
2171.1958	112035.53
2183.1406	114069.25
2197.1992	10462.14
2199.177	14623.835
2215.1279	24242.551
2230.2537	6126.3389
2263.157	12074.428
2264.2014	18527.672
2512.3965	7047.3408
2528.3948	6534.5439
2547.2261	184607.08
BEGIN IONS
PEPMASS=843.50037
CHARGE=1+
TITLE=Label: C5, Spot_Id: 21108, Peak_List_Id: 19634, MSMS Job_Run_Id: 10234, Comment:
175.11342	322.84766
255.12856	378.55865
272.1564	377.43362
440.22714	223.67096
455.2326	788.69611
472.25488	1487.316
584.24628	241.89108
601.29413	1150.5425
798.6676	215.19551
799.52307	351.9794
801.3808	222.42061
802.26996	506.47153
821.37018	229.4868
END IONS
BEGIN IONS
PEPMASS=923.5661
CHARGE=1+
TITLE=Label: C5, Spot_Id: 21108, Peak_List_Id: 19632, MSMS Job_Run_Id: 10234, Comment:
175.11006	273.04132
416.26154	244.71275
END IONS
BEGIN IONS
PEPMASS=987.51508
CHARGE=1+
TITLE=Label: C5, Spot_Id: 21108, Peak_List_Id: 19630, MSMS Job_Run_Id: 10234, Comment:
175.11574	860.44623
358.13474	922.48285
415.18671	540.91528
432.2114	334.27014
457.18481	1256.1591
458.2496	559.06323
514.22205	508.29913
531.23743	236.43669
556.23553	554.69867
630.30499	229.85696
758.35468	342.65979
855.4845	213.10165
872.49176	4598.7295
874.34277	511.08035
880.01752	2058.9299
881.87579	256.55991
926.45789	381.49869
943.59882	470.194
945.42053	334.43738
946.36163	341.22198
948.22211	340.51514
961.39014	278.29263
END IONS
BEGIN IONS
PEPMASS=1007.6028
CHARGE=1+
TITLE=Label: C5, Spot_Id: 21108, Peak_List_Id: 19626, MSMS Job_Run_Id: 10234, Comment:
175.11194	478.19284
299.18695	214.70909
303.17053	559.37653
398.22263	208.56828
423.19086	1915.9807
440.22134	968.75946
455.23685	427.72794
553.30133	352.86969
568.30432	250.22781
593.27606	812.08234
610.28778	922.03809
692.33136	534.65814
705.37402	879.6485
709.34772	362.99084
722.39301	370.11328
822.46497	455.75067
833.45441	930.789
834.38855	476.40494
844.35553	346.21967
851.47815	540.19336
852.35828	510.94217
859.49353	391.17831
861.48737	637.27472
964.58203	420.42111
965.62781	451.87891
966.48486	457.46487
967.37152	564.02679
968.29498	645.74628
969.21759	391.30017
972.63794	590.50092
973.67249	524.5401
975.54449	384.67538
987.38641	1384.5547
END IONS
BEGIN IONS
PEPMASS=1035.5765
CHARGE=1+
TITLE=Label: C5, Spot_Id: 21108, Peak_List_Id: 19636, MSMS Job_Run_Id: 10234, Comment:
175.1098	233.14699
506.25122	1511.5719
810.36511	299.49869
974.38922	3075.1631
977.5918	411.01129
978.61829	1197.3555
987.49103	257.34201
991.61462	599.71838
992.48724	506.16827
993.38177	476.59894
994.34167	367.51144
1007.5038	628.32092
1012.5111	233.15129
END IONS
BEGIN IONS
PEPMASS=1093.4816
CHARGE=1+
TITLE=Label: C5, Spot_Id: 21108, Peak_List_Id: 19631, MSMS Job_Run_Id: 10234, Comment:
175.10983	579.38922
406.17313	1856.7273
417.22815	483.29767
521.19019	1658.5204
716.2348	1182.4952
733.30164	1542.833
1002.5065	503.66455
1003.4005	539.16302
1008.3895	522.35126
1035.5579	241.83687
1049.5491	596.6864
1050.3994	962.77905
1052.3188	368.03384
1053.1732	738.85382
1061.4979	255.70871
END IONS
BEGIN IONS
PEPMASS=1423.7407
CHARGE=1+
TITLE=Label: C5, Spot_Id: 21108, Peak_List_Id: 19635, MSMS Job_Run_Id: 10234, Comment:
547.58789	221.05873
613.34717	307.47638
635.28369	441.78671
650.38702	212.55614
829.34851	241.40613
984.42395	240.23531
1083.4987	368.13046
1113.4323	782.38678
1295.7996	1037.3422
1296.693	703.63843
1297.5933	673.75006
1304.0759	1121.6007
1305.9485	272.19925
1360.7825	421.47714
1366.6093	1862.5046
1370.8544	933.82159
1372.9703	221.36948
1384.4883	446.14154
1389.7017	223.94591
END IONS
BEGIN IONS
PEPMASS=1443.7662
CHARGE=1+
TITLE=Label: C5, Spot_Id: 21108, Peak_List_Id: 19622, MSMS Job_Run_Id: 10234, Comment:
112.07497	994.21204
129.10461	494.96274
136.07027	216.55652
158.08594	283.75986
175.11755	2580.4873
215.13019	205.9464
232.1505	920.31635
261.16388	265.09335
300.17398	1520.2158
360.24664	506.51163
362.20023	551.65967
379.23459	3537.6555
385.27307	445.91858
390.22556	304.9512
407.17267	622.75244
413.26172	1498.1187
447.23978	1899.0934
459.2182	357.37967
476.24191	2700.2554
493.26932	8631.5205
532.33191	1223.0336
546.30652	2088.8154
554.22253	566.56897
560.3205	3676.1396
605.27917	530.22198
622.31085	2171.126
631.40344	987.43958
633.54828	678.91711
659.39038	2373.2385
705.38202	304.35001
709.35254	1049.0964
723.37463	479.88107
743.33136	633.13495
750.32153	330.7085
751.30243	1112.4568
768.32654	2365.5347
785.35144	3375.1938
794.41302	354.61755
822.43927	604.10352
838.38885	437.54813
867.41644	1110.8525
884.41956	2355.8669
923.49091	343.13483
950.51013	279.29504
951.4726	482.17673
952.45514	209.25391
970.70435	249.62004
1014.4562	392.06778
1031.501	2211.8374
1065.5701	572.16467
1144.6329	8796.165
1146.526	1836.3694
1262.4937	1499.1697
1274.5703	850.52142
1377.6368	8268.5732
1378.3182	3813.6875
1382.7285	1089.8213
1400.8478	1472.7528
1402.7278	1711.6241
1404.5448	927.4137
END IONS
BEGIN IONS
PEPMASS=1595.7941
CHARGE=1+
TITLE=Label: C5, Spot_Id: 21108, Peak_List_Id: 19624, MSMS Job_Run_Id: 10234, Comment:
112.08049	474.26636
129.10121	232.06561
175.12589	1187.7206
232.16344	442.96497
302.16525	244.38159
319.20203	685.05481
418.27713	785.37909
514.28998	221.98933
530.23431	239.10504
531.35529	923.92554
548.32977	204.48517
589.26025	203.60162
603.3111	201.02399
631.31982	323.09058
678.43146	1675.2167
702.35864	276.73514
735.4574	370.35626
761.46698	548.58441
779.4632	22183.076
789.45795	212.95088
817.336	950.18988
873.53064	312.27838
876.47876	572.37079
877.46497	770.18378
894.47498	2000.662
900.38782	728.63611
918.38129	1115.6764
949.53528	269.33737
965.53192	1688.8761
1019.4189	219.76663
1047.4856	850.42389
1048.5122	356.27591
1061.5974	264.80304
1065.4547	595.03473
1066.5707	4156.5317
1074.3186	245.01924
1178.6208	510.31924
1195.6471	702.5343
1208.687	251.50285
1234.7823	359.23511
1252.6984	21026.148
1254.5939	4549.5322
1272.1084	1357.4227
1272.67	1116.7592
1367.8353	2448.6147
1368.7147	2758.9211
1382.6216	1399.6262
1383.4585	437.98148
1552.1145	3168.3489
1552.9464	1414.3615
1553.7994	1491.83
1555.6189	2328.7393
1567.7695	837.41724
END IONS
BEGIN IONS
PEPMASS=1955.9988
CHARGE=1+
TITLE=Label: C5, Spot_Id: 21108, Peak_List_Id: 19623, MSMS Job_Run_Id: 10234, Comment:
175.12878	390.57751
228.16681	304.26224
403.28961	832.50165
532.32605	435.2287
589.3717	897.50562
646.39191	1803.8068
793.45966	31637.434
890.46619	1147.8048
891.46667	1412.0786
908.48657	2872.4778
933.59302	491.29843
961.60059	691.4101
977.51208	442.6333
995.50519	2849.0037
1005.4955	395.68793
1048.64	520.18842
1109.6588	407.05536
1112.5342	826.03754
1115.5477	1030.6331
1130.6296	571.07367
1132.5684	2851.4783
1163.6698	813.98438
1189.6064	1587.7405
1199.6018	666.56683
1213.5983	372.63416
1269.6425	3385.1255
1286.6552	14753.624
1310.7349	446.91193
1343.6862	4340.6851
1346.7806	2450.6416
1367.7499	381.32495
1369.714	2578.457
1370.757	713.77643
1372.8239	540.77905
1387.7343	87371.555
1391.645	1489.6855
1461.1895	284.20657
1484.7726	815.85583
1485.7474	1565.9103
1486.6738	981.04407
1502.7943	2909.4741
1504.6864	1003.232
1553.8763	890.49652
1616.8046	717.87915
1729.9852	901.85498
1782.2274	1339.6683
1783.0748	1000.7943
1783.92	1276.7069
1793.4946	2013.2123
1800.1202	1602.533
1810.2769	1092.656
1830.9783	2647.7739
1834.4673	785.38879
1839.3453	1617.9012
1913.3477	12333.453
1914.1414	3258.5752
1915.9364	5412.1919
1917.7903	2812.9458
1925.9794	1086.1348
1929.0724	1341.0609
END IONS
BEGIN IONS
PEPMASS=2075.1799
CHARGE=1+
TITLE=Label: C5, Spot_Id: 21108, Peak_List_Id: 19627, MSMS Job_Run_Id: 10234, Comment:
705.46344	207.96587
833.58478	235.27426
947.64612	202.08348
961.70068	253.96243
972.61646	463.94467
989.6319	1856.0951
1007.6728	233.17613
1086.6364	564.35626
1143.6989	343.03885
1160.7327	1351.6224
1161.7195	1031.8964
1180.7285	1400.1921
1186.7571	395.33099
1225.7416	518.75616
1241.7625	284.90637
1242.7458	810.62579
1258.7458	15185.883
1277.7811	206.08554
1295.7697	274.51575
1354.8798	319.7688
1370.8422	885.01581
1490.8478	496.01392
1507.8727	618.66174
1527.891	217.97693
1538.8898	302.38147
1573.0331	1241.6499
1670.9757	559.9541
1676.1537	480.20499
1947.5409	3432.0313
1948.3341	1897.9896
1949.1674	2627.6458
1950.0663	3114.156
1955.6072	4067.6895
1957.47	3021.5984
1985.2897	2687.7886
2015.9374	784.39655
END IONS
BEGIN IONS
PEPMASS=2150.0828
CHARGE=1+
TITLE=Label: C5, Spot_Id: 21108, Peak_List_Id: 19633, MSMS Job_Run_Id: 10234, Comment:
497.38278	839.52844
626.42731	2039.6183
741.45764	287.50067
904.54053	710.61365
1033.5939	315.82718
1134.5974	223.92816
1221.6672	329.0849
1252.7417	208.70724
1322.6707	269.94797
1421.7975	226.65883
1666.8726	206.6539
2035.6135	1293.4152
2036.3923	522.74237
2037.1887	1218.9236
2042.7601	702.94519
2043.6581	997.61121
2045.5518	310.3454
2075.2444	864.35962
2093.1494	401.28748
2102.2131	1182.0706
2103.075	515.43634
2103.9736	672.51782
2106.7412	246.28471
2107.5002	441.29382
2109.0222	528.80316
2122.0476	421.98904
2123.887	552.01025
END IONS
BEGIN IONS
PEPMASS=2171.1958
CHARGE=1+
TITLE=Label: C5, Spot_Id: 21108, Peak_List_Id: 19629, MSMS Job_Run_Id: 10234, Comment:
175.13718	764.01404
288.24841	209.08443
401.36774	253.5078
462.49106	328.22665
472.40988	1927.1361
601.47015	314.41495
626.48584	299.80008
629.39026	218.21216
742.46851	271.01883
748.5473	598.48657
779.5307	210.60922
941.64508	329.68918
958.66388	1435.6653
998.67444	637.54968
1015.6991	2176.5786
1043.6029	406.58456
1128.7756	19585.188
1138.7197	493.99716
1225.7979	521.54474
1226.7725	491.93512
1243.8058	15573.071
1252.7704	578.54498
1296.3281	1648.068
1340.8351	315.67154
1341.7892	449.03156
1358.8334	1604.9633
1429.9027	1022.9455
1526.9193	207.0923
1541.8962	228.41922
1542.9675	966.14874
1640.0394	1249.6941
1657.078	11396.99
1659.962	1713.3871
1754.2118	453.97034
1756.0217	400.3848
1772.2075	297.19519
1773.0514	520.88849
2105.5513	13191.829
2108.3027	792.12769
2114.0481	495.09943
2115.1829	633.13098
2125.447	656.68774
2132.1016	724.64197
2139.3577	1353.2024
2141.0708	389.05066
2143.3625	380.81674
2147.1479	738.59528
2150.1985	1264.7413
END IONS
BEGIN IONS
PEPMASS=2183.1406
CHARGE=1+
TITLE=Label: C5, Spot_Id: 21108, Peak_List_Id: 19628, MSMS Job_Run_Id: 10234, Comment:
175.12314	270.15912
462.33865	2976.0176
472.34015	223.58293
495.37708	221.08229
513.39221	208.3136
559.40723	235.83693
560.36053	305.78189
634.40155	309.9104
705.43475	455.94888
971.55017	603.64783
988.58215	859.91559
1028.5631	915.46283
1045.5905	1114.7009
1208.6475	651.43738
1277.6986	379.36176
1293.7517	407.16693
1295.6963	15781.205
1299.6992	275.38843
1392.6997	250.58678
1393.7269	323.38339
1410.7443	765.00104
1498.9584	211.32195
1557.8658	612.40381
1670.8839	487.60327
1683.8813	250.26692
1772.0287	779.92596
1773.8864	254.71367
2124.1101	546.5202
2127.1294	318.12
2128.0896	599.44031
2140.6543	462.03683
2141.394	390.47235
2143.2466	243.01259
2144.1094	310.2876
2145.0083	300.20358
2150.2332	654.08148
2151.1267	801.23096
2156.1348	365.58374
END IONS
BEGIN IONS
PEPMASS=2547.2261
CHARGE=1+
TITLE=Label: C5, Spot_Id: 21108, Peak_List_Id: 19625, MSMS Job_Run_Id: 10234, Comment:
112.08797	303.56793
175.14107	1422.8346
304.22693	238.16357
432.30759	384.28464
501.33173	253.30243
503.36942	2051.541
574.46051	287.69226
583.37793	308.04721
600.41125	1383.3547
617.42712	736.60046
618.41974	250.62657
671.48712	369.77176
716.49774	619.77643
818.61371	204.36374
859.50073	256.81943
876.56854	611.5434
930.53204	264.31839
947.58459	1330.6772
1001.6608	252.95345
1093.608	278.20532
1110.6573	1174.2728
1148.6329	247.68559
1197.6775	1842.5775
1280.7969	278.93427
1298.7297	2112.5845
1381.7797	354.19485
1399.8053	1332.6667
1468.769	385.30261
1486.8384	826.25159
1525.8851	242.82431
1543.8636	1360.7891
1583.9141	522.03198
1600.87	12773.562
1729.9343	1193.3958
1772.3311	301.24982
1820.8541	221.23392
1840.7889	229.83852
1875.0615	481.65222
1877.0042	658.13324
1888.0435	202.34952
1948.1672	738.04633
1949.0238	790.82782
2047.1608	691.00281
2049.0364	472.55646
2160.4023	704.25696
2162.1221	387.51385
2248.3098	665.8139
2305.4512	642.08521
2433.748	17837.914
2435.3215	4275.3281
2437.1389	846.88751
2439.978	3179.3474
2440.8708	3038.4285
2441.772	5333.6616
2457.6187	2457.9153
2489.3354	2178.6047
2504.9185	7190.4385
2506.5181	671.88385
2507.3066	1361.6001
2509.1196	1881.6797
END IONS
