# Supplementary material for: Comparative proteomic analysis of a membrane-enriched fraction from flag leaves reveals responses to chemical hybridization agent SQ-1 in wheat
Source: Front Plant Sci. 2015 Aug 26;6:669. doi: 10.3389/fpls.2015.00669 (PMC4549638; doi:10.3389/fpls.2015.00669)
Supplement: Supplementary file 9 [file Data_Sheet_1.ZIP › Supplementary MS_MS data/spot 39.txt]

COM=Project: wsp, Spot Set: wsp\SQL2013-1-15, Label: B20, Spot Id: 21099, Peak List Id: 18782, MS Job Run Id: 10233
842.53015	101660.88
870.56207	43278.543
889.50311	120739
906.52917	520136.91
916.51923	63689.172
933.53937	268010.09
951.49524	49454.586
965.51086	212615.81
967.4967	64033.098
981.49341	245579.75
994.48737	98379.375
1012.4985	672383.5
1034.4677	13157.788
1038.5126	61882.891
1068.6476	15958.688
1140.5975	34041.57
1165.5654	26938.725
1166.592	10298.259
1168.6183	6779.4653
1187.5769	6833.3916
1214.6624	19528.902
1230.65	35831.973
1347.6184	75636.289
1363.6113	40650.996
1364.6045	18711.342
1365.616	671249.44
1371.5894	58156.082
1380.6094	10617.7
1381.6053	306008.31
1387.5734	10936.333
1391.6271	24368.801
1403.5684	7171.1123
1407.6195	10516.221
1409.6062	2671.6697
1447.7275	14931.431
1518.7695	10225.125
1552.6593	2233.5723
1604.8634	2472.2441
1712.7831	3385.8491
1794.8239	3661.6509
1882.996	7951.082
1922.0466	6524.5039
1944.0535	5785.832
2050.1499	16912.68
2072.1467	13240.617
2075.1755	6766.8862
2076.1755	2086.156
2088.1331	2916.8599
2205.1123	8812.9424
2233.1699	3927.998
2268.1047	5662.2959
2276.1584	4573.6035
2279.1345	9567.4639
2290.0986	4616.8018
2296.1257	47271.785
2322.1521	4094.8762
2324.1511	7330.3823
2350.1636	6620.9902
2367.1628	30129.615
2408.2063	3953.6116
2410.209	1307.51
2424.199	8859.0479
2430.2009	2412.0613
2446.1846	1871.2581
BEGIN IONS
PEPMASS=870.56207
CHARGE=1+
TITLE=Label: B20, Spot_Id: 21099, Peak_List_Id: 19500, MSMS Job_Run_Id: 10234, Comment:
100.09455	330.69247
272.15222	306.30063
399.21606	223.961
486.2482	649.39166
581.2995	272.78922
826.58661	358.95947
827.45343	255.62926
828.31256	368.55865
829.33405	257.47198
830.27155	375.08472
841.44647	312.3497
842.42706	551.71259
END IONS
BEGIN IONS
PEPMASS=889.50311
CHARGE=1+
TITLE=Label: B20, Spot_Id: 21099, Peak_List_Id: 19493, MSMS Job_Run_Id: 10234, Comment:
86.086861	213.0399
136.06645	304.92581
175.11685	1593.236
271.16718	756.46997
288.20151	219.3131
384.24142	801.81482
401.27661	383.19913
461.17566	719.95844
463.26834	434.5473
489.1665	2324.8667
494.83481	215.56551
547.27374	324.75864
564.30646	8192.6045
602.23993	1520.6085
662.32465	341.54288
679.32953	503.09143
842.54803	285.32434
845.48749	341.77527
848.37592	340.82571
850.22388	271.52069
861.37384	564.91901
863.26953	264.88089
868.24146	236.53114
END IONS
BEGIN IONS
PEPMASS=906.52917
CHARGE=1+
TITLE=Label: B20, Spot_Id: 21099, Peak_List_Id: 19488, MSMS Job_Run_Id: 10234, Comment:
86.075989	438.67142
101.05431	296.74255
112.0684	357.23297
129.09874	200.67935
136.06206	549.4245
158.07938	274.31226
175.10689	6935.0566
200.12671	654.45874
228.12157	742.13818
271.15591	1892.7526
279.08423	422.43182
288.18292	1478.7246
325.12305	289.63278
326.11075	513.48962
343.13565	3158.6814
378.1424	427.5878
384.23166	2103.3184
392.14655	1552.3539
401.2522	2110.6416
456.19638	284.15002
461.15292	852.17297
478.19257	1186.2
488.16583	840.01819
489.15472	2270.6912
506.17773	7281.1133
547.26196	1482.2443
564.2951	52286.363
591.24542	1797.5563
601.24371	1124.2622
602.2262	1135.0052
619.25043	6011.9727
662.29175	2795.3499
679.32709	3518.9102
778.4549	738.37048
864.55054	1178.9092
865.40192	1134.0059
867.18915	1155.0692
871.55017	1997.1914
872.52142	1167.7046
873.61499	1376.0234
END IONS
BEGIN IONS
PEPMASS=933.53937
CHARGE=1+
TITLE=Label: B20, Spot_Id: 21099, Peak_List_Id: 19490, MSMS Job_Run_Id: 10234, Comment:
175.11496	2358.7539
213.15878	252.36948
270.17581	435.43323
271.16797	354.62231
288.19846	971.10968
343.16483	344.43625
385.19968	1211.2488
389.20734	321.23895
402.22437	9761.582
433.18283	355.62827
434.13998	372.09262
500.21786	1083.3064
517.22754	960.61914
519.23419	407.97397
532.22595	891.6076
547.22003	748.04028
564.32068	623.46564
581.33032	555.5556
582.28979	466.24448
629.25806	562.76129
646.26508	839.36401
647.26117	478.10614
664.27271	385.86786
687.26849	567.04553
704.302	1614.7601
721.32214	1167.266
731.35388	390.61563
759.44617	548.11328
760.33734	251.96021
817.45068	708.99719
834.46753	486.10925
867.78473	4267.0229
869.4397	1059.1018
871.34912	760.34589
871.73492	1023.3792
873.44122	987.00977
875.5318	461.66269
889.54614	830.65179
894.25763	453.44019
898.54736	901.52399
899.53369	451.064
906.45074	3778.356
END IONS
BEGIN IONS
PEPMASS=951.49524
CHARGE=1+
TITLE=Label: B20, Spot_Id: 21099, Peak_List_Id: 19498, MSMS Job_Run_Id: 10234, Comment:
420.17438	1175.797
824.27545	350.34259
886.67499	364.14246
887.48694	306.54727
888.37238	1109.4984
890.6283	255.07393
892.47131	804.4494
906.48694	1083.5361
908.37543	288.37039
916.32025	202.04828
917.45935	403.80511
919.59265	204.15323
END IONS
BEGIN IONS
PEPMASS=965.51086
CHARGE=1+
TITLE=Label: B20, Spot_Id: 21099, Peak_List_Id: 19492, MSMS Job_Run_Id: 10234, Comment:
112.0736	221.43626
175.11049	1716.8862
227.16948	216.26704
284.18661	317.75653
289.11853	288.13516
306.15448	1132.5803
320.12064	220.37805
403.15588	1001.1931
420.17538	7855.7378
431.22299	224.17992
433.18243	201.68211
434.14142	249.34169
436.20416	1589.1127
489.16748	224.49127
501.15469	335.09824
517.19788	265.69052
518.16083	859.99908
534.18518	241.24944
535.17529	661.89764
546.24426	395.49643
565.15192	261.39026
613.27661	434.23486
643.2832	230.17091
665.19836	500.63034
682.23395	375.97882
705.20087	319.80054
722.23743	1197.5958
738.20013	350.13092
739.25659	607.57568
791.38971	459.97098
832.31659	463.19269
835.33228	507.69089
852.40088	510.55026
853.29736	330.31125
876.33582	4170.0142
882.31012	1474.1014
899.76178	2708.3921
900.63354	852.93927
902.38184	2044.2987
903.3512	66677.93
906.54059	4850.688
907.54346	23872.699
926.21124	935.84381
931.52515	914.66821
933.44751	2299.9739
END IONS
BEGIN IONS
PEPMASS=981.49341
CHARGE=1+
TITLE=Label: B20, Spot_Id: 21099, Peak_List_Id: 19491, MSMS Job_Run_Id: 10234, Comment:
175.11491	604.20355
322.13937	721.62988
372.18008	441.33557
419.13779	576.75726
436.16656	5602.5933
438.19968	381.63693
534.16296	488.74994
551.17847	325.47836
599.2558	250.4668
738.2359	934.73773
755.26843	308.1308
791.37067	429.1391
818.39447	665.77948
845.45978	597.32928
846.43256	1678.61
849.35242	967.18341
890.49988	11085.048
892.33368	942.19452
896.41492	6431.7666
917.54999	141189.88
918.43695	107158.21
920.32825	4284.8276
920.76617	1545.3107
921.63251	100127.26
930.95258	990.08514
940.40497	1045.556
949.52863	1205.1136
END IONS
BEGIN IONS
PEPMASS=994.48737
CHARGE=1+
TITLE=Label: B20, Spot_Id: 21099, Peak_List_Id: 19494, MSMS Job_Run_Id: 10234, Comment:
175.11078	686.42188
257.14828	201.02226
419.1636	250.17712
420.19867	394.51614
437.23022	234.4726
452.25934	260.72147
487.14435	577.4184
491.24591	236.66855
508.25214	5643.8716
558.16565	1682.4314
613.21344	319.77136
703.28247	677.99377
720.32703	666.76556
721.26758	326.172
782.41412	306.94513
917.40625	618.84393
929.69824	765.91602
930.51721	1458.1942
931.40228	2134.9993
933.63232	808.01447
934.56836	1268.8206
935.52057	339.17645
936.53027	293.08716
951.47791	427.81363
965.45404	1405.8553
967.4162	1043.6167
END IONS
BEGIN IONS
PEPMASS=1012.4985
CHARGE=1+
TITLE=Label: B20, Spot_Id: 21099, Peak_List_Id: 19487, MSMS Job_Run_Id: 10234, Comment:
70.048225	696.11536
112.07687	488.90259
129.10115	284.90591
136.0739	316.58575
157.09904	319.12494
158.08385	327.91422
175.11726	9448.5215
213.08661	791.44623
230.11275	247.99535
235.12694	401.50198
257.16092	949.84235
263.13654	318.90366
265.11469	439.81381
274.18716	1769.3932
284.12253	3606.1646
293.11575	1145.5148
301.15161	464.3009
413.16046	396.89288
419.18338	1804.7111
420.20801	3691.7454
437.23651	3809.5244
447.17111	4733.7275
487.16675	1254.8644
491.23514	1207.3062
505.16425	1073.9646
508.26498	80203.781
518.24152	1261.7468
546.22229	2103.5579
558.19397	3111.1584
576.19891	7740.6689
605.2561	1050.6251
606.25757	2690.8855
623.27789	1902.8276
675.26971	1091.7052
677.39978	440.06967
678.32098	492.61673
680.26947	293.22073
685.2887	624.17609
694.21582	351.94269
703.30774	20820.693
711.27942	1818.5009
713.25476	597.68079
720.33209	10548.171
739.27008	7426.0254
883.47772	33929.426
885.33002	3559.8767
891.88824	14052.887
END IONS
BEGIN IONS
PEPMASS=1038.5126
CHARGE=1+
TITLE=Label: B20, Spot_Id: 21099, Peak_List_Id: 19496, MSMS Job_Run_Id: 10234, Comment:
175.11057	353.26526
319.12347	207.74776
447.15845	238.72408
508.25308	2576.7339
602.18488	309.47668
703.30249	627.505
720.31543	310.49106
883.43713	1606.3351
893.44019	543.42334
981.49426	794.82483
1012.3897	3393.0269
END IONS
BEGIN IONS
PEPMASS=1347.6184
CHARGE=1+
TITLE=Label: B20, Spot_Id: 21099, Peak_List_Id: 19495, MSMS Job_Run_Id: 10234, Comment:
232.15109	790.67584
521.22028	229.37106
810.33014	570.47485
827.3512	617.43457
914.38861	398.41315
985.3988	692.84106
1116.4716	307.57242
1288.59	202.69312
1304.5756	338.95847
1307.4546	362.1925
1317.8839	262.25824
1318.6957	271.52856
1319.5372	572.41339
END IONS
BEGIN IONS
PEPMASS=1363.6113
CHARGE=1+
TITLE=Label: B20, Spot_Id: 21099, Peak_List_Id: 19501, MSMS Job_Run_Id: 10234, Comment:
112.08177	253.83984
175.12895	460.00473
232.16985	8690.2959
267.14218	352.06863
330.19128	386.03986
347.21371	628.03192
381.21793	619.32623
452.24463	844.28717
493.25595	306.32318
510.28226	1116.723
521.25305	655.61243
539.2674	2208.8325
596.27783	496.23773
656.4483	300.948
673.30988	910.8028
693.29456	386.22681
730.32507	454.91086
740.30573	494.07327
767.35046	388.36008
770.54376	398.53772
785.33398	519.89838
809.36298	387.85095
810.3338	6013.2778
827.35779	8018.625
856.35193	976.7644
896.36084	520.28461
897.36249	1109.7452
914.36328	3496.7026
935.81311	237.63451
949.4566	212.16299
985.3985	6025.0005
1001.4025	414.91977
1019.3731	780.21466
1082.3942	2153.6289
1099.4094	2563.4595
1100.3883	1178.1591
1134.3979	5342.3315
1148.7145	1505.7605
1149.4124	1608.7345
1191.4039	1404.8329
1202.7512	836.02478
1209.444	1388.1034
1236.5065	12773.903
1244.9778	6475.21
1306.5471	373.41913
1321.5844	823.65308
1322.4612	692.40387
1324.4408	628.03345
1326.223	1063.5579
1330.692	1272.59
1331.5988	716.56512
1332.582	882.77838
1335.5831	2181.0422
1336.4656	2967.8628
1337.4242	1135.53
END IONS
BEGIN IONS
PEPMASS=1371.5894
CHARGE=1+
TITLE=Label: B20, Spot_Id: 21099, Peak_List_Id: 19497, MSMS Job_Run_Id: 10234, Comment:
232.14519	1831.3735
510.25253	233.21014
730.3067	314.82224
810.49335	579.50854
817.31421	238.92686
827.48895	454.35992
834.27881	222.92271
904.33472	221.06104
985.8291	318.25912
991.38361	855.68976
1106.382	730.78345
1140.5242	389.29803
1141.3737	441.52823
1242.6508	625.39929
1243.5479	950.3432
1251.0011	727.78711
1337.6237	582.09039
1347.4999	1077.9766
1351.4277	4271.9683
END IONS
BEGIN IONS
PEPMASS=1381.6053
CHARGE=1+
TITLE=Label: B20, Spot_Id: 21099, Peak_List_Id: 19489, MSMS Job_Run_Id: 10234, Comment:
112.07417	223.08568
175.11958	323.38675
232.14725	6725.0005
267.12097	311.87274
330.15479	250.99614
347.17798	543.11108
381.15515	390.87155
468.1904	519.09283
510.24231	823.30518
537.21271	638.31757
538.62518	240.036
555.21667	1148.692
596.22876	584.33057
656.41534	720.75659
673.28809	900.28784
709.2467	387.70831
730.31866	661.89465
740.27832	350.66565
767.31189	360.04633
785.31659	396.48315
809.35004	361.63434
810.32587	4018.8486
827.34448	7534.9346
844.35291	514.89862
854.37115	369.28223
872.35254	1163.2069
880.44141	2343.927
896.37939	498.58905
897.3606	796.38538
914.38092	3064.282
979.51013	373.63666
983.41388	579.54254
999.55316	372.09753
1001.4008	7402.6055
1035.385	753.60089
1053.4055	397.47919
1098.4542	1779.8417
1115.491	1950.0249
1116.4338	1507.5046
1150.5017	3683.894
1152.3723	1470.0601
1165.1797	1180.6956
1231.3733	1812.512
1236.636	885.94659
1252.6886	5314.6724
1253.5776	3837.5662
1254.4805	2827.1665
1261.0411	5530.7129
1320.5677	863.05353
1340.6211	318.70212
1342.3931	903.9494
1346.7214	1418.2396
1348.6232	1424.3745
1351.8441	1949.0612
1352.6656	1504.6707
1353.5624	2706.7312
1355.4226	515.66534
END IONS
BEGIN IONS
PEPMASS=2296.1257
CHARGE=1+
TITLE=Label: B20, Spot_Id: 21099, Peak_List_Id: 19499, MSMS Job_Run_Id: 10234, Comment:
960.52161	1104.7394
988.55579	309.79303
1099.6045	307.23212
1336.8165	621.10272
1594.9679	301.49121
2168.7695	585.79346
2169.4663	501.40262
2171.1445	637.36932
2176.6865	540.6944
2177.5708	692.25769
2178.4683	455.63504
2236.3159	283.11948
2240.3245	261.70303
2276.0989	455.03619
END IONS
