# Supplementary material for: Comparative proteomic analysis of a membrane-enriched fraction from flag leaves reveals responses to chemical hybridization agent SQ-1 in wheat
Source: Front Plant Sci. 2015 Aug 26;6:669. doi: 10.3389/fpls.2015.00669 (PMC4549638; doi:10.3389/fpls.2015.00669)
Supplement: Supplementary file 9 [file Data_Sheet_1.ZIP › Supplementary MS_MS data/spot 4.txt]

COM=Project: wsp, Spot Set: wsp\SQL2013-1-15, Label: A4, Spot Id: 21059, Peak List Id: 18742, MS Job Run Id: 10233
800.43225	5270.2573
816.51532	26994.988
842.5365	53485.941
856.54059	9820.29
870.5625	26473.592
885.48065	5267.9668
905.57983	22884.748
944.4765	6551.9722
950.44482	16586.369
962.47034	17685.854
1032.5026	36341.836
1035.5116	12115.299
1044.6038	11596.267
1053.5177	50013.383
1060.5319	9777.6777
1094.6652	16498.834
1096.6014	26501.563
1113.6194	112532.52
1181.656	8459.9824
1190.6849	81378.672
1198.6423	336120.06
1210.646	5922.251
1226.6621	12048.349
1240.6979	6812.0942
1255.7122	5422.9199
1308.7474	5684.4658
1336.6995	5527.8857
1354.8337	16614.943
1378.8523	21439.783
1379.8632	33458.383
1396.8206	170049.22
1417.7675	13081.171
1452.848	20012.445
1465.7709	40095.906
1474.8477	9914.4609
1481.7627	10052.911
1545.9001	26172.033
1593.8719	78673.75
1609.8527	20034.018
1617.8904	285365.06
1639.9053	7081.3994
1645.9189	43012.039
1708.0557	61783.273
1743.0302	17063.867
1743.9655	53416.391
1760.9762	240990.39
1773.0332	16862.398
1797.0896	29469.365
1798.0736	9729.2129
1814.0669	50884.074
1815.0217	31812.592
1861.9958	48239.152
1877.9802	29827.889
1885.9692	39957.004
1893.9829	12092.078
1903.9695	174777.03
1909.9686	10104.464
1921.9263	8363.6426
1932.0006	8636.3633
1977.1022	163218.95
2005.1211	6776.1709
2012.0942	9445.6631
2014.1667	34241.902
2062.05	19860.492
2078.0295	19397.791
2103.1104	161914.42
2127.1724	5699.5562
2131.1404	5578.4941
2171.1965	27936.971
2352.1724	21636.119
2357.301	31691.197
2368.1565	7479.478
2485.4055	90651.156
2521.3911	17208.943
2656.5234	5210.3599
2672.415	14038.635
2674.5264	173082.8
2712.5005	7632.3809
2805.4963	9280.6914
3034.623	12386.045
BEGIN IONS
PEPMASS=1113.6194
CHARGE=1+
TITLE=Label: A4, Spot_Id: 21059, Peak_List_Id: 18895, MSMS Job_Run_Id: 10234, Comment:
175.11566	1079.5494
274.18842	8118.2739
372.18622	260.29926
469.22067	2539.384
486.24463	2833.415
511.22699	259.12057
529.22986	1027.0612
568.27124	488.80157
585.30212	13944.388
600.31177	243.14333
628.29211	553.58563
683.30231	457.37021
700.32056	695.91296
799.36682	527.68396
851.44208	630.02167
886.43549	320.41183
988.38531	557.12744
996.7478	349.38992
1049.5973	456.55069
1050.4702	358.75601
1053.6405	479.76447
1069.679	208.47043
1072.4045	418.23535
1078.6835	362.00867
1084.6	268.94937
END IONS
BEGIN IONS
PEPMASS=1190.6849
CHARGE=1+
TITLE=Label: A4, Spot_Id: 21059, Peak_List_Id: 18897, MSMS Job_Run_Id: 10234, Comment:
175.11411	641.18701
364.16061	367.69519
385.21011	243.06581
477.21161	393.57092
513.25885	312.85349
530.2868	258.36658
548.24591	1135.5084
626.31293	218.33229
661.31824	325.5188
697.3396	253.72028
714.36945	335.16132
827.4566	1100.322
1128.4426	296.68173
1147.5991	219.59802
1151.3293	212.91324
END IONS
BEGIN IONS
PEPMASS=1198.6423
CHARGE=1+
TITLE=Label: A4, Spot_Id: 21059, Peak_List_Id: 18887, MSMS Job_Run_Id: 10234, Comment:
112.07271	370.39883
129.09486	461.60284
175.11249	5697.5776
233.16403	226.86795
244.12244	274.72986
261.1731	502.57626
290.15421	1068.5775
293.13617	298.13879
390.20065	2159.0322
401.2132	973.40173
418.2363	17092.824
428.2316	200.04919
472.22714	244.97296
498.22192	291.31345
515.24164	278.1619
516.22192	2679.5461
521.23456	249.83385
525.24884	424.69318
533.24347	2345.5984
553.24481	1105.8134
629.29553	1505.7899
638.32318	227.70703
646.31726	1101.4796
666.24353	245.3089
694.36334	544.85803
764.30176	296.42987
792.3548	1421.4464
809.36414	10438.615
921.41962	205.34052
927.43738	315.56152
938.41986	1350.0234
1024.5486	4143.6514
1026.4089	1074.2482
1035.8656	1295.3877
1036.6704	702.85309
1042.5571	518.21393
1043.4673	510.03891
1051.6479	1137.8007
1052.6719	512.8399
1138.4834	457.77432
1140.5153	393.52966
1156.7788	560.67688
1157.5432	863.74957
1159.3516	1328.0624
1163.8539	672.15717
1164.7477	791.90375
1166.5735	240.18736
END IONS
BEGIN IONS
PEPMASS=1396.8206
CHARGE=1+
TITLE=Label: A4, Spot_Id: 21059, Peak_List_Id: 18892, MSMS Job_Run_Id: 10234, Comment:
300.17499	203.72757
329.20517	362.12219
485.3187	550.38123
598.37256	535.95679
668.42694	227.78093
686.3183	260.89212
711.44446	588.41156
713.42249	1164.9032
782.47986	769.42535
809.52594	385.2179
827.48602	510.82117
851.47137	1161.5116
852.48859	1409.1918
853.552	470.03424
869.50745	18362.047
967.50732	1209.3394
984.53662	726.05457
1054.6533	948.52136
1055.5389	512.11401
1068.5973	3499.7844
1210.8367	5342.2612
1211.718	5414.3213
1222.9052	4274.8286
1223.7681	2426.3157
1224.6563	1897.4199
1240.8014	36798.07
1241.6959	32054.27
1243.5699	3909.6682
1251.0027	25657.059
1252.868	6166.8599
1336.8459	5138.5483
1339.5928	4666.1328
1340.5767	1980.1759
1355.0284	9929.8115
1355.8359	6869.4751
1356.7051	3627.7244
1357.5697	5736.7124
1358.4514	6675.1431
1362.0162	1366.9169
1366.951	1545.4856
1368.7517	1189.0144
END IONS
BEGIN IONS
PEPMASS=1593.8719
CHARGE=1+
TITLE=Label: A4, Spot_Id: 21059, Peak_List_Id: 18898, MSMS Job_Run_Id: 10234, Comment:
175.12006	395.68805
377.23114	300.88339
490.29547	347.51834
589.36902	955.99915
676.33813	241.44739
718.39764	340.59296
831.49103	396.86246
848.44635	215.41559
858.4245	207.55215
876.46881	351.90216
918.51233	790.52008
1005.4529	774.70441
1017.5582	7082.4629
1104.5699	694.95258
1112.5148	228.09605
1115.5585	448.72571
1132.5745	455.52689
1203.6476	6747.1353
1217.6528	284.30026
1545.6888	513.87488
END IONS
BEGIN IONS
PEPMASS=1617.8904
CHARGE=1+
TITLE=Label: A4, Spot_Id: 21059, Peak_List_Id: 18888, MSMS Job_Run_Id: 10234, Comment:
112.0817	655.64874
129.10851	399.67297
175.12616	2924.4893
185.14481	344.87906
272.16537	747.21191
289.19083	5896.6919
298.24878	404.88831
326.20432	427.44275
378.20261	386.60208
385.2825	463.38849
401.22583	529.65704
418.24759	854.6236
496.33484	633.81757
514.33173	922.8642
517.31824	397.56653
548.30573	461.14636
572.3446	479.7662
579.32104	358.03049
580.32538	469.83582
594.27826	659.1629
597.33472	6932.7754
614.36127	9830.6904
661.40027	1056.6611
707.34808	670.02472
710.40796	1621.6862
727.43994	11724.448
744.4267	936.18243
760.38275	343.7059
762.42303	1268.0444
778.38379	917.11853
820.43433	504.35608
855.45453	371.60498
856.47638	2641.3489
866.48346	296.87903
873.47577	2117.1194
874.81207	814.9989
891.4668	3068.2034
899.60785	514.23303
939.45544	403.50085
957.51819	2448.7458
986.5965	454.04849
1004.5452	859.93158
1087.6302	446.20227
1104.6006	8750.6201
1115.6393	335.57138
1233.6775	1013.6823
1235.5797	455.31015
1243.6041	325.15192
1320.7898	633.32806
1321.6625	647.16864
1557.7476	2743.5947
1561.8114	818.26257
1574.2753	4282.1011
1575.0624	1583.0507
1575.8843	2441.824
1577.7345	3268.3462
1579.5846	1045.3064
1589.9061	995.6142
1591.7288	705.30273
1593.7587	1335.3453
END IONS
BEGIN IONS
PEPMASS=1708.0557
CHARGE=1+
TITLE=Label: A4, Spot_Id: 21059, Peak_List_Id: 18899, MSMS Job_Run_Id: 10234, Comment:
389.33365	204.76009
466.32813	210.57068
596.43329	321.97714
725.4248	204.89409
760.49243	382.87833
845.49536	458.96301
875.47253	256.59567
1112.6573	979.60577
1190.5753	706.12231
1207.7305	669.99402
1225.6563	287.58447
1563.8701	282.60223
1580.2168	2501.0505
1581.0535	1980.8195
1581.9554	1625.5199
1582.8533	571.93274
1588.4432	2897.1111
1590.3297	1223.0215
1645.8887	434.21158
1647.8635	226.45566
1650.8805	530.78772
1666.1808	249.45944
1667.8168	698.00018
1680.886	313.79205
END IONS
BEGIN IONS
PEPMASS=1743.9655
CHARGE=1+
TITLE=Label: A4, Spot_Id: 21059, Peak_List_Id: 18900, MSMS Job_Run_Id: 10234, Comment:
175.12758	416.92767
555.33228	232.69244
626.34454	877.1571
714.47644	283.73044
789.39471	254.24637
827.5625	242.19231
1030.5059	319.91248
1118.6332	263.4653
1187.6957	251.32152
1189.7227	216.86287
1317.7903	3159.7722
1432.7695	257.94077
1684.7737	211.93709
1687.8506	211.46191
1689.9586	317.85876
1705.8187	258.73367
1707.8864	482.26068
1709.0563	210.69283
1709.7421	228.49428
1710.9058	296.02548
1715.7512	362.05862
1719.8253	230.36418
1723.7351	246.29756
END IONS
BEGIN IONS
PEPMASS=1760.9762
CHARGE=1+
TITLE=Label: A4, Spot_Id: 21059, Peak_List_Id: 18889, MSMS Job_Run_Id: 10234, Comment:
175.13254	1568.5446
257.17456	215.88187
274.22876	381.0676
385.26154	247.02579
402.29214	883.92554
441.2749	219.91093
444.2692	314.32751
476.28018	309.86368
495.33472	229.67709
513.33295	315.46973
530.35974	895.07013
554.37457	329.70169
555.30542	432.75
565.31256	238.27759
572.3161	437.1282
625.41528	329.36053
626.35358	1975.691
643.40588	1671.8572
693.31061	422.12891
697.46204	342.38367
714.48022	1884.3486
778.43799	247.97281
788.43146	290.74158
789.38666	537.12323
806.41144	1292.1871
810.52551	385.9444
823.4436	433.37747
827.5614	2203.3477
837.53802	305.10352
913.59192	278.96512
916.47882	453.4895
917.44751	331.36374
918.48444	340.41605
920.62378	404.83023
934.45929	1677.686
938.57123	330.10193
955.60211	1450.2887
1029.5004	331.04965
1030.5703	663.56104
1047.5559	1685.582
1101.5996	829.1413
1118.6655	2424.2366
1189.7271	2395.8157
1229.6499	244.55527
1231.6317	306.05942
1317.8113	32210.795
1320.7339	1475.8893
1338.1749	331.3349
1360.6572	840.79047
1393.282	627.11682
1414.9677	426.61853
1415.8182	956.62219
1417.708	431.96399
1432.9049	728.50879
1433.7593	768.39819
1435.9365	429.6178
END IONS
BEGIN IONS
PEPMASS=1814.0669
CHARGE=1+
TITLE=Label: A4, Spot_Id: 21059, Peak_List_Id: 18901, MSMS Job_Run_Id: 10234, Comment:
402.293	215.88388
686.49841	2423.8774
747.45612	542.67096
759.45953	398.32104
801.51105	808.45453
903.5307	339.17996
1016.6158	236.87085
1068.6674	903.16077
1113.6434	881.15796
1125.6267	201.23004
1129.6869	240.11537
1200.7294	294.34387
1222.7354	321.23721
1245.7552	530.56317
1251.788	224.63997
1252.7723	252.18831
1269.7548	1813.7488
1270.79	1061.8905
1287.7698	6452.8325
1335.7595	330.58765
1367.7994	572.33105
1378.7894	397.62692
1385.7903	570.0058
1402.8673	292.1954
1454.8853	613.80334
1542.9943	1810.5807
1623.0337	2316.8623
1624.04	3512.8689
1626.8672	2163.4963
1629.0475	2245.9717
1635.4371	2397.2581
1641.0754	15724.33
1641.9635	19231.359
1643.8505	5031.8291
1652.4465	15001.613
1659.0493	4325.4209
1669.2737	2389.1694
1755.2307	3245.7197
1757.0292	3766.4077
1758.8312	2893.2415
1773.3566	5327.9507
1774.1294	3227.9172
1776.7455	4154.6006
1780.2516	5671.0459
1781.2472	4587.3608
1784.0972	2805.6228
1784.9382	11245.976
END IONS
BEGIN IONS
PEPMASS=1903.9695
CHARGE=1+
TITLE=Label: A4, Spot_Id: 21059, Peak_List_Id: 18890, MSMS Job_Run_Id: 10234, Comment:
112.075	620.42401
175.12418	1466.9863
232.1515	701.40814
331.24579	721.5614
371.20154	589.06775
402.29361	17396.758
470.28421	903.18463
500.29471	930.31812
517.33429	1976.4553
554.25214	503.60605
572.27301	602.03796
617.37201	528.05914
630.40552	3665.261
657.37048	433.93042
685.35486	900.03064
686.65277	5884.5015
741.41962	498.52496
759.45245	23786.674
772.44928	483.2117
784.42334	1785.2354
801.70258	1927.791
831.46667	505.78665
833.5274	3445.8657
857.45203	1361.3264
874.47614	2979.8169
931.47107	1438.8027
973.53632	1578.163
980.57813	536.79755
1030.5448	711.48596
1073.5161	961.83826
1120.6042	2185.1072
1134.6279	2311.1375
1143.7106	441.99152
1170.6138	426.9693
1188.6359	443.8399
1191.6342	850.55536
1219.6709	1640.8583
1283.6168	665.58411
1332.7809	1876.7244
1345.7112	1677.2593
1402.7058	717.13568
1459.6929	1099.2048
1589.9901	1545.8745
1590.8744	1864.8621
1592.7341	748.39258
1775.3444	1665.7362
1776.0894	1371.6501
1777.8285	1328.0729
1783.4492	1734.4303
1813.4548	1515.2316
1815.0094	1548.4568
1818.9729	1561.4922
1842.9884	2383.3481
1844.8573	3322.5288
1845.8293	33879.449
1850.0068	13699.091
1862.0505	1244.4673
1863.9452	1416.9208
1865.8019	1341.8459
1877.903	1778.4181
END IONS
BEGIN IONS
PEPMASS=1977.1022
CHARGE=1+
TITLE=Label: A4, Spot_Id: 21059, Peak_List_Id: 18893, MSMS Job_Run_Id: 10234, Comment:
129.09732	216.05025
175.13362	343.88855
322.23819	1230.3073
342.24521	804.57947
441.34305	966.1286
451.2897	4860.874
455.33838	238.17108
548.30707	269.66296
549.30023	461.12238
554.40778	754.35236
566.31207	638.73956
568.43274	279.50897
623.35327	1054.4089
667.47461	325.00986
710.3833	1256.0992
823.45752	1321.696
906.48877	474.53619
924.5047	5042.6851
1035.5902	373.02979
1053.6056	2561.6272
1136.7306	538.75702
1154.7025	634.16937
1163.6436	259.00699
1164.6025	737.79547
1181.6425	7436.5537
1249.8495	245.63757
1267.8859	299.75067
1293.656	328.72971
1304.8698	238.35521
1310.7084	978.8905
1406.8052	263.78351
1423.765	865.76105
1429.9329	238.96402
1526.9738	917.49213
1536.9015	840.97363
1636.0707	1393.8196
1636.9581	1940.4222
1638.8409	478.71045
1656.0747	697.11163
1658.2123	248.62741
1659.006	492.22864
1765.1505	337.59943
1775.8993	239.60844
1803.2567	283.55911
1806.0248	412.8233
1821.3341	467.19012
1823.886	255.96274
1828.2278	276.52667
1846.9065	282.31909
1904.0938	867.76538
1914.1229	552.45251
1917.8309	647.7879
1919.0089	551.95441
1919.8627	473.03278
1921.8761	472.80237
1926.902	440.42825
1933.8066	2101.0264
1935.2263	963.65692
1936.92	3233.6963
1943.1035	460.07944
END IONS
BEGIN IONS
PEPMASS=2103.1104
CHARGE=1+
TITLE=Label: A4, Spot_Id: 21059, Peak_List_Id: 18894, MSMS Job_Run_Id: 10234, Comment:
175.13144	284.34872
331.25391	217.06573
402.30865	8184.3252
470.315	378.35883
500.31192	485.63492
517.36072	941.86646
611.38947	208.24164
617.38562	224.78702
630.44257	1999.465
741.49194	204.28496
759.47546	13770.907
771.43085	307.78769
856.51862	473.78928
857.48785	1018.5662
874.50195	1539.674
884.51337	621.80756
955.57043	202.45909
973.56671	883.74872
983.57306	1244.2006
1120.6212	1285.8082
1130.7001	533.59113
1219.704	1263.4237
1229.7123	480.89157
1332.8109	1084.1864
1344.7328	548.92395
1474.7635	405.94711
1502.8662	311.6853
1588.8468	481.07892
1589.9226	2370.1426
1591.8137	910.11707
1659.9263	325.14941
1660.9751	2285.5771
1663.8412	487.4397
1685.0886	318.83481
1702.0756	846.63306
1702.9324	1136.717
1758.0317	783.13904
1759.9205	361.7655
1775.1458	1244.4663
1775.9913	1994.2255
1796.3129	1021.6152
1797.0956	257.76984
1905.1693	392.68512
2013.1467	4400.7402
2018.1886	1212.1541
2020.0259	772.1955
2043.937	1223.0704
2047.1315	641.82404
2047.9812	381.95773
2062.9521	1839.2058
2077.1858	1036.4723
2078.9644	844.29163
END IONS
BEGIN IONS
PEPMASS=2485.4055
CHARGE=1+
TITLE=Label: A4, Spot_Id: 21059, Peak_List_Id: 18896, MSMS Job_Run_Id: 10234, Comment:
459.36316	1367.509
668.46307	450.48312
685.49811	1751.8811
755.50513	339.02133
772.54028	1220.0471
885.63696	544.11243
956.65485	4662.5674
1085.6992	612.60797
1117.7273	265.98871
1184.7673	892.50507
1188.7505	508.37662
1189.7848	214.96619
1297.8174	906.18707
1301.8077	584.89246
1368.8838	1534.8888
1401.9506	327.13696
1481.9672	1129.1658
1529.9663	371.21936
1564.9812	488.06833
1582.9451	1012.536
1601.9614	429.0065
1609.9691	310.7514
1622.1753	373.92358
1622.9945	412.90167
1638.0201	295.11594
1640.0349	32621.34
1709.0415	1802.8317
1715.0636	655.43945
1721.1525	229.5979
1737.0615	2401.1777
1754.1157	3556.5298
1755.0543	3126.1033
1802.1018	212.50357
1884.1272	562.72418
1924.6853	270.01868
2031.1713	612.76477
2143.5759	2098.3501
2144.4443	3229.5659
2145.2927	5163.7012
2147.1462	1093.5227
2166.7651	3412.2158
2167.5498	1444.5885
2169.2871	515.63971
2241.5564	309.57315
2242.2585	380.29816
2256.3977	295.26172
2259.5862	331.58105
2261.2783	373.15637
2427.3003	307.90955
2429.3506	342.14609
2433.4741	357.74207
2436.3635	353.08707
2437.8953	481.03024
2443.1838	3728.6233
2445.4397	337.52737
2456.168	514.24445
2458.3213	659.22699
2459.3381	335.34686
2463.1775	439.94
END IONS
BEGIN IONS
PEPMASS=2674.5264
CHARGE=1+
TITLE=Label: A4, Spot_Id: 21059, Peak_List_Id: 18891, MSMS Job_Run_Id: 10234, Comment:
579.41162	718.54974
663.45917	1017.5329
678.47095	1036.1021
762.54633	3264.7979
877.60675	1078.6591
891.61005	1000.3021
976.68695	10948.463
1004.6428	698.8125
1231.8624	3028.0413
1263.7509	654.39563
1328.8676	2396.2993
1345.9063	14283.566
1409.8453	1342.9814
1474.9313	957.49878
1508.9657	1147.6427
1571.9681	640.62714
1580.0182	2009.8871
1599.9889	2719.1567
1605.2542	713.95111
1654.0879	768.99152
1658.0173	869.54822
1671.0698	11895.66
1674.0736	924.50421
1695.0867	920.12531
1699.1071	4089.6077
1717.0706	1333.9561
1774.2218	1324.5553
1776.0245	1319.4409
1779.141	819.41571
1784.1775	9886.7715
1796.2701	1371.5176
1797.1167	2399.3916
1873.3207	757.01831
1875.1287	833.05145
1913.1993	1471.0857
1950.3158	1382.0302
1952.194	888.15643
1968.1912	765.12891
1994.3325	924.18048
2003.2505	751.97772
2013.1174	735.9082
2014.301	784.3692
2088.1489	1778.3308
2161.5054	1245.7626
2162.3569	2619.3113
2164.2517	827.53339
2203.6042	10738.011
2205.2393	3651.1211
2233.1121	5019.2456
2577.3984	14643.285
2578.5122	3864.7908
2580.2656	924.4679
2582.2764	847.72894
2583.0601	2473.917
2584.896	1752.8341
2632.2598	28396.053
2633.8618	960.0954
2634.6824	1428.4082
2635.5181	2526.0159
2636.3945	2119.2363
END IONS
