# Supplementary material for: Comparative proteomic analysis of a membrane-enriched fraction from flag leaves reveals responses to chemical hybridization agent SQ-1 in wheat
Source: Front Plant Sci. 2015 Aug 26;6:669. doi: 10.3389/fpls.2015.00669 (PMC4549638; doi:10.3389/fpls.2015.00669)
Supplement: Supplementary file 9 [file Data_Sheet_1.ZIP › Supplementary MS_MS data/spot 40.txt]

COM=Project: wsp, Spot Set: wsp\SQL2013-1-15, Label: C6, Spot Id: 21109, Peak List Id: 18792, MS Job Run Id: 10233
830.42426	7605.3472
842.52856	47807.605
856.53864	7803.4351
870.55743	20501.139
898.48834	10269.902
927.51361	364323.22
940.48962	19018.002
953.52399	16918.732
955.53802	23981.596
974.47925	8446.918
987.50671	8473.3281
1007.5908	11650.406
1051.4869	8057.3706
1068.4515	14548.066
1093.4817	7115.2959
1121.4967	36676.832
1138.5232	75620.523
1149.4944	35130.387
1163.6292	41753.531
1166.5217	61806.961
1177.5352	7180.2896
1194.5662	10945.518
1249.6342	47494.719
1277.6711	6825.0508
1283.734	69370.977
1295.7312	7344.9116
1305.7207	52663.734
1311.761	13129.318
1327.7126	7973.979
1397.8433	20607.299
1399.7035	18962.928
1419.7064	35213.117
1422.8523	74952.391
1439.8394	302403.06
1443.7657	47502.301
1479.8245	491874.66
1505.8375	60615.016
1537.8267	29102.045
1554.661	33123.398
1567.7715	294450.84
1576.7793	23307.734
1595.7942	39686.191
1639.9706	389808.28
1667.9899	13312.333
1673.8013	64176.875
1676.8562	50645.473
1724.869	74820.422
1730.7035	17243.84
1740.8508	54700.43
1747.7214	15222.836
1748.7131	12569.505
1749.6973	110116.06
1789.9431	20804.244
1863.0115	14084.366
1864.0144	19176.023
1880.9611	357958.94
1888.9535	13094.295
1896.9541	4163.5415
1901.9008	21527.996
1907.9429	21028.953
1908.9644	16154.741
1910.9617	12406.813
1927.8228	39496.238
1955.9733	22992.992
2019.9917	13454.68
2045.0676	66870.844
2075.1785	22141.293
2156.9956	5930.2495
2171.1746	10085.753
2183.1233	12021.016
2211.1414	3424.7642
2229.9956	10875.643
2231.0571	4902.9756
2247.9915	92837.406
2264.1958	5678.9551
2458.2268	5429.8901
2523.2888	6844.9175
2524.2463	8546.6416
2541.2312	52524.105
2547.2056	11493.233
BEGIN IONS
PEPMASS=927.51361
CHARGE=1+
TITLE=Label: C6, Spot_Id: 21109, Peak_List_Id: 19639, MSMS Job_Run_Id: 10234, Comment:
112.07188	495.72861
129.10176	346.68289
136.06212	723.36426
157.09479	292.39227
158.0827	238.49327
175.1082	4740.3022
229.11731	917.854
243.13567	283.74771
246.13824	972.13367
249.15492	769.6908
277.14676	2345.4934
293.10248	1723.6404
342.19391	1438.8
359.21997	4402.0688
406.16971	2293.719
440.18198	2259.0879
471.22305	918.61682
477.19849	500.15543
488.23904	1272.2797
519.24042	631.4621
541.22021	870.29565
543.28296	578.60675
569.20978	9513.3711
634.26398	1864.7672
640.24817	403.68802
651.29419	1170.3264
654.30292	1031.98
682.29724	1064.7748
747.39783	333.73541
764.41779	532.82715
820.45953	393.64645
826.48718	246.6629
827.4231	349.14276
883.63812	448.41013
884.42365	292.79999
885.54761	395.97009
886.39917	881.83282
888.17914	987.56653
892.61365	600.18024
893.37909	440.85867
894.52368	520.01141
END IONS
BEGIN IONS
PEPMASS=1138.5232
CHARGE=1+
TITLE=Label: C6, Spot_Id: 21109, Peak_List_Id: 19645, MSMS Job_Run_Id: 10234, Comment:
175.12494	450.58221
551.15137	323.60486
588.33539	1136.993
638.17365	332.11209
723.28992	230.22205
770.5199	238.51779
818.39465	250.4174
868.49634	416.64917
883.49255	228.81276
996.50342	487.68405
1047.5758	1004.2351
1053.4603	589.45056
1094.6627	419.66232
1095.5212	311.27963
1096.4178	437.45895
1097.4037	390.95587
1099.3241	290.62665
1109.5023	361.41345
1114.5771	250.28421
END IONS
BEGIN IONS
PEPMASS=1166.5217
CHARGE=1+
TITLE=Label: C6, Spot_Id: 21109, Peak_List_Id: 19651, MSMS Job_Run_Id: 10234, Comment:
391.19531	236.29012
595.31079	284.43643
617.26855	421.51816
745.36206	284.16983
799.56891	223.0481
846.45282	213.62251
1075.6051	320.7525
1081.4626	338.96405
1123.5828	321.32211
1125.3976	409.11176
1127.1104	289.90552
1137.4922	263.75873
1138.4584	645.46613
END IONS
BEGIN IONS
PEPMASS=1283.734
CHARGE=1+
TITLE=Label: C6, Spot_Id: 21109, Peak_List_Id: 19648, MSMS Job_Run_Id: 10234, Comment:
920.54919	678.25446
1049.6863	392.80719
1110.5919	233.54044
1146.7004	344.61484
1155.6687	379.82767
1220.6578	307.45197
END IONS
BEGIN IONS
PEPMASS=1422.8523
CHARGE=1+
TITLE=Label: C6, Spot_Id: 21109, Peak_List_Id: 19646, MSMS Job_Run_Id: 10234, Comment:
552.37457	219.70132
721.36121	435.54932
868.49707	668.91724
869.45575	319.22229
871.44989	275.47882
872.48383	235.42427
981.67175	495.53088
1000.715	491.52176
1082.9591	542.33771
1233.9003	245.61748
1276.0596	262.82242
1283.6896	293.65936
1293.1149	289.6235
1294.8003	296.02441
1363.6317	252.90143
1365.6481	239.90562
1382.6368	336.1297
1383.5029	501.5072
1390.4751	253.44412
1391.6212	262.32086
1397.7762	336.03952
END IONS
BEGIN IONS
PEPMASS=1439.8394
CHARGE=1+
TITLE=Label: C6, Spot_Id: 21109, Peak_List_Id: 19641, MSMS Job_Run_Id: 10234, Comment:
493.42325	328.73898
520.29297	401.2583
535.45306	224.83009
650.44196	203.61087
683.37146	287.05276
727.50836	266.6799
757.52527	395.16748
825.46686	223.60236
843.42004	514.30609
853.4574	615.66449
871.45862	206.69582
892.48138	561.00348
893.44104	299.30984
920.55737	3595.8167
940.47449	337.28046
1007.4885	462.86484
1010.4381	291.16855
1011.5499	555.10541
1146.7063	3031.0093
1265.8447	3652.2104
1283.8749	26953.664
1284.7661	29489.316
1286.6346	4010.5798
1294.0585	21494.344
1295.9408	5317.9536
1398.1041	11299.923
1398.9274	7615.7417
1399.7886	3592.2285
1400.6517	5857.2422
1401.5283	8556.0059
END IONS
BEGIN IONS
PEPMASS=1479.8245
CHARGE=1+
TITLE=Label: C6, Spot_Id: 21109, Peak_List_Id: 19637, MSMS Job_Run_Id: 10234, Comment:
112.07246	253.64165
175.12105	3451.5808
257.18475	254.21094
274.21021	611.02307
300.19128	217.66493
370.29092	202.89915
387.29205	664.72534
412.27759	233.28461
427.24197	431.03671
500.37057	1077.7814
518.24109	369.67227
520.26245	276.57974
538.36279	263.69351
571.4162	4749.9175
596.22479	502.45285
621.37561	258.95505
631.31787	386.87277
639.33722	582.24048
640.41272	440.92996
649.30182	325.16266
667.36774	768.00824
668.41803	1959.0288
681.3194	388.61014
685.43506	1239.2174
686.43884	721.08643
711.25671	404.25378
782.3559	442.44858
795.38837	1039.2389
796.40283	672.45184
813.47302	992.47937
820.49188	537.16211
867.36133	419.84079
892.39166	633.09833
909.43439	1089.601
913.39972	351.50809
960.57611	838.50732
963.42883	1096.9824
971.46021	379.02573
980.44891	3745.8879
988.45184	363.79959
1017.613	1397.0448
1048.5399	451.6864
1075.5713	534.6051
1077.5012	550.12421
1093.552	1619.442
1101.373	265.69159
1180.7305	6773.5732
1182.6133	1785.0627
1198.6156	1048.1659
1325.6854	617.20709
1367.7927	451.43976
1418.8192	278.94574
1437.8945	640.86047
1439.8235	3924.5283
1441.653	1325.0586
1442.4915	922.16406
1447.7535	559.62122
1452.6069	672.44635
1453.7247	289.03677
1455.5688	358.32898
END IONS
BEGIN IONS
PEPMASS=1567.7715
CHARGE=1+
TITLE=Label: C6, Spot_Id: 21109, Peak_List_Id: 19642, MSMS Job_Run_Id: 10234, Comment:
112.07665	396.88751
120.07413	299.08118
129.10895	259.01657
175.12494	1713.7456
262.18076	555.92694
292.15002	275.68323
334.16876	996.94031
405.26221	367.34836
408.21057	440.18768
425.24152	2455.3494
447.2522	433.18372
476.28787	200.28493
504.27832	612.41357
537.25574	221.7318
554.28406	825.34558
573.29761	861.28143
591.30005	1188.8196
697.32703	300.71021
700.30096	717.09351
710.37909	423.73718
717.33972	1165.8159
720.35663	1600.8895
738.3642	1473.4619
746.25684	314.61349
813.37317	562.46143
823.42273	303.97589
830.41638	1311.8256
851.43781	1821.7742
960.46545	373.22772
977.49219	1217.8832
1014.4924	518.70111
1046.4808	325.5499
1064.5278	922.8736
1104.5157	393.34299
1121.5527	1233.9891
1123.8253	1335.7881
1125.0616	361.4057
1143.6285	317.14154
1234.6802	805.896
1236.5723	212.47949
1452.9703	8340.5977
1453.8225	9903.9609
1455.6479	2405.1633
1460.3162	11242.481
END IONS
BEGIN IONS
PEPMASS=1639.9706
CHARGE=1+
TITLE=Label: C6, Spot_Id: 21109, Peak_List_Id: 19638, MSMS Job_Run_Id: 10234, Comment:
112.08215	274.89526
175.13315	553.12561
226.15399	443.29529
262.18344	252.19435
325.22842	714.9931
361.25647	1699.2305
412.27087	369.78421
490.31186	667.57831
495.30396	371.5434
513.32092	363.34995
524.40472	336.03189
540.33832	309.2276
552.40985	373.98309
589.38165	914.27545
590.39435	264.23456
639.42645	539.25812
702.46222	1650.8704
712.48389	342.26837
714.63794	245.88426
722.43097	282.09134
728.45648	227.6673
740.46674	1365.6986
785.51898	209.92102
803.50439	466.59573
819.36896	473.04016
824.49615	229.12891
882.61682	260.19672
883.52197	983.60089
900.54657	7492.394
903.66644	298.32291
923.55121	244.8089
938.58307	434.70264
948.41168	283.17493
957.6781	275.44525
983.57452	766.39288
1001.5984	2639.6387
1051.6925	854.86877
1088.6272	1981.327
1150.738	1329.2523
1187.723	1848.5732
1279.9025	910.69818
1280.7584	956.51556
1395.905	1157.4962
1412.964	1831.5203
1413.8597	2924.8374
1415.7145	432.88931
1427.731	1256.3868
1428.6097	1340.9481
1579.7125	1773.8798
1585.8608	1595.4143
1590.1132	912.00751
1596.3453	10746.705
1597.1511	6314.8335
1597.9813	9139.4951
1599.8422	10499.277
1601.7075	2792.0835
1610.2804	1054.2393
1612.0688	1396.7258
1612.8934	2798.0903
END IONS
BEGIN IONS
PEPMASS=1673.8013
CHARGE=1+
TITLE=Label: C6, Spot_Id: 21109, Peak_List_Id: 19650, MSMS Job_Run_Id: 10234, Comment:
640.35229	252.67842
883.40997	467.36542
991.64679	519.37866
1190.6248	628.39154
1416.9114	824.65997
1417.745	1134.7618
1538.2482	465.08987
1545.9938	1214.3832
1546.8344	996.21362
1547.7264	1013.4464
1548.6273	501.01529
1554.2076	1365.5919
1556.0881	455.64166
1613.8098	587.00555
1637.8748	378.93021
1639.9595	4426.5171
1650.8795	397.38687
END IONS
BEGIN IONS
PEPMASS=1724.869
CHARGE=1+
TITLE=Label: C6, Spot_Id: 21109, Peak_List_Id: 19647, MSMS Job_Run_Id: 10234, Comment:
175.13124	204.97003
590.48877	314.38037
715.50006	232.84816
734.31476	216.97595
750.58203	367.46686
821.51642	292.0238
828.58698	217.42302
910.55945	517.03772
991.63171	4579.8179
1010.4106	204.78529
1039.5349	462.85834
1079.5646	258.0929
1088.6715	255.85135
1106.6554	837.38196
1167.5785	394.767
1233.3724	205.11835
1314.5542	441.72391
1496.9028	656.33435
1616.0537	574.88293
1617.785	227.00661
1620.808	392.58002
1634.9462	564.65125
1637.6641	226.97897
1640.0137	849.93707
1661.1482	282.19873
1662.9363	706.43658
1664.7137	2173.5566
1667.7638	335.83545
1668.8448	669.78076
1676.9252	672.3006
1677.7288	628.20929
1682.9265	364.18417
1684.7452	709.75946
1695.8651	437.52295
END IONS
BEGIN IONS
PEPMASS=1749.6973
CHARGE=1+
TITLE=Label: C6, Spot_Id: 21109, Peak_List_Id: 19643, MSMS Job_Run_Id: 10234, Comment:
175.1384	371.19092
290.19019	1261.3438
476.28622	293.76019
636.31403	1714.7386
644.2489	255.68979
750.36206	792.49451
759.2804	674.57935
765.35168	450.54294
844.34375	210.94423
872.35834	441.87146
878.43848	799.89563
910.40344	1726.8816
912.40179	223.71844
985.44501	607.19604
991.51013	10831.787
1021.5173	249.6967
1039.4692	1830.6376
1041.4391	305.88757
1088.5299	772.58466
1106.5629	842.40924
1114.5109	891.15375
1145.611	308.75449
1163.5424	1360.9338
1167.5754	1141.0793
1169.4795	470.3096
1170.5013	213.90022
1182.438	341.43158
1274.564	616.81348
1285.6943	310.7717
1300.6216	1208.6584
1314.7032	1218.7039
1316.577	877.69214
1330.1394	271.08417
1345.7053	358.4939
1363.6077	395.01172
1443.7803	457.40628
1460.7369	2198.0713
1461.626	2300.6355
1471.8165	1349.2743
1479.1697	1577.4502
1575.8595	1529.5619
1577.6194	1645.2257
1586.1165	1638.5934
1587.0942	1893.1609
1649.8273	3782.4382
1656.9296	1696.5105
1659.0074	1727.9242
1660.7373	1764.2577
1664.7445	1987.797
1666.6223	841.44202
1676.8616	895.98206
1689.7838	1408.3635
1692.8361	1423.3374
1715.0393	628.29492
1715.9248	606.0069
1718.871	687.25354
1721.7784	778.96283
1724.849	1243.7368
END IONS
BEGIN IONS
PEPMASS=1880.9611
CHARGE=1+
TITLE=Label: C6, Spot_Id: 21109, Peak_List_Id: 19640, MSMS Job_Run_Id: 10234, Comment:
533.34479	523.07397
561.33234	722.74561
648.38824	1108.0354
710.50653	2123.5249
719.40784	878.89728
804.51721	513.02814
815.43787	473.55734
832.48688	1187.324
850.49548	611.45703
888.50256	779.79401
889.51227	841.10498
890.57916	556.76282
905.5542	705.23755
916.50903	1466.6383
933.53595	2903.9707
948.5575	1816.7655
951.55194	758.04102
1030.6205	507.58923
1047.6288	2546.4863
1048.6046	1808.2125
1073.6593	553.40613
1078.967	525.48413
1101.6239	768.88928
1110.9281	1566.2054
1118.9165	493.93884
1127.6332	497.22794
1128.6002	3088.3035
1144.6315	544.70032
1145.618	48718.398
1163.6094	539.81262
1182.0442	629.90228
1274.6835	8559.3301
1292.7026	456.99866
1307.7095	527.88275
1330.7712	471.22784
1332.6056	687.57135
1376.6649	872.7207
1394.8414	869.2337
1539.807	1076.4064
1555.8412	2839.9778
1593.8442	1710.6166
1595.7175	1423.8097
1610.0472	1647.1873
1610.9021	1746.214
1612.7209	1769.5127
1628.8982	1237.8561
1638.0239	1896.069
1638.8978	2053.2266
1653.8821	3215.4756
1753.2133	11996.588
1754.0493	8345.9092
1754.9393	11039.49
1761.3677	18698.115
1764.2345	2516.5032
1777.9935	2999.0649
1837.4248	8125.0649
1838.208	3887.9587
1839.069	8797.8662
1840.892	10483.002
1842.7399	3777.2007
END IONS
BEGIN IONS
PEPMASS=2045.0676
CHARGE=1+
TITLE=Label: C6, Spot_Id: 21109, Peak_List_Id: 19649, MSMS Job_Run_Id: 10234, Comment:
1110.6932	207.04155
1161.619	740.25952
1900.3164	475.56808
1902.1305	336.37955
1902.8833	243.85315
1917.4789	1595.303
1918.2051	753.58124
1919.0756	1520.0385
1925.4408	2374.2168
1987.9048	371.98447
1988.9293	274.08533
2006.9727	449.47751
END IONS
BEGIN IONS
PEPMASS=2247.9915
CHARGE=1+
TITLE=Label: C6, Spot_Id: 21109, Peak_List_Id: 19644, MSMS Job_Run_Id: 10234, Comment:
673.52283	3364.2678
788.55566	5029.5732
886.56915	326.62036
903.59924	516.43549
974.64471	370.83743
1134.641	1994.2261
1263.7074	537
1361.7517	235.96515
1376.7612	540.13031
1460.7147	254.16202
1489.8685	8973.9541
1575.6541	485.22263
1586.8306	550.93719
1587.8638	335.51224
1604.9078	643.34613
1662.0171	282.01834
1662.901	624.76361
1722.686	228.31255
1731.9028	234.29796
1732.7476	460.56873
1798.9679	1046.7305
1803.0149	372.69965
1804.9056	213.76657
1819.8956	512.77026
1821.8157	228.21327
1917.0198	556.11304
1918.101	1214.7155
1918.9598	1750.7434
1920.7964	499.37183
1939.5256	631.03064
1940.3605	234.32175
1941.1244	425.5787
1959.2637	287.00623
2046.2479	250.43546
2047.4193	401.50052
2120.3467	2510.0562
2121.2307	926.05872
2122.0891	2129.0884
2123.8779	743.87238
2128.4692	1749.1816
2130.3728	1530.703
2157.6262	1474.9551
2159.1782	867.07257
2164.0435	854.16321
2191.1897	744.76227
2216.0559	1216.0017
END IONS
