# Supplementary material for: Comparative proteomic analysis of a membrane-enriched fraction from flag leaves reveals responses to chemical hybridization agent SQ-1 in wheat
Source: Front Plant Sci. 2015 Aug 26;6:669. doi: 10.3389/fpls.2015.00669 (PMC4549638; doi:10.3389/fpls.2015.00669)
Supplement: Supplementary file 9 [file Data_Sheet_1.ZIP › Supplementary MS_MS data/spot 41.txt]

COM=Project: wsp, Spot Set: wsp\SQL2013-1-15, Label: C8, Spot Id: 21111, Peak List Id: 18794, MS Job Run Id: 10233
826.43915	6577.8511
831.45154	15547.174
842.52881	42797.555
856.53693	8477.4521
870.5592	19335.254
927.51514	88877.43
940.49109	15443.591
972.53143	9256.8457
974.5506	7066.8086
1022.5573	115880.68
1029.5923	92508.305
1038.5411	51198.508
1068.5426	45158.582
1085.5215	209082.13
1111.5948	28572.473
1144.5918	26374.615
1157.5229	45913.766
1158.627	184300.31
1159.6385	167882.08
1173.5061	48470.918
1207.6649	59867.621
1219.6594	38349.422
1283.7325	22695.266
1305.7139	10935.315
1314.7609	45759.395
1327.736	31031.766
1335.7507	16142.927
1352.7394	97727.352
1369.7278	244312.72
1382.7875	55376.008
1397.7659	145195.23
1412.6775	40984.652
1419.7114	67234.273
1422.7992	23115.449
1426.6909	264719.75
1435.6986	21677.459
1439.8329	82646.297
1476.8121	360620.5
1479.822	109621.69
1504.827	15188.8
1567.7791	67279.398
1591.9393	28173.477
1608.8948	161768.72
1609.9098	325635.16
1637.9379	43936.285
1639.9631	70480.266
1659.8688	73399.711
1673.8165	21569.219
1707.843	188538.95
1723.8229	64384.82
1725.8478	47667.945
1749.7006	33972.289
1764.9844	28958.092
1853.9471	168953.75
1874.8824	83111.859
1880.963	98203.797
1938.1213	44981.395
1950.9266	13940.06
1959.0919	207296.8
1986.0045	72231.93
2001.9901	40880.105
2002.9823	45003.738
2015.1506	18987.182
2016.1595	31595.445
2018.9921	12592.186
2029.0273	10051.399
2033.1707	129578.4
2045.0686	19727.313
2075.1855	15595.797
2079.0054	7969.9346
2209.2786	25292.451
2230.2576	7199.626
2246.2205	10162.353
2248.0488	35883.141
2262.1975	13380.736
2263.1511	216781.05
2264.198	250433.95
2265.7651	10074.984
2292.2275	9492.3398
2541.2334	18626.953
BEGIN IONS
PEPMASS=1022.5573
CHARGE=1+
TITLE=Label: C8, Spot_Id: 21111, Peak_List_Id: 19678, MSMS Job_Run_Id: 10234, Comment:
175.11696	1063.0304
305.15417	396.38126
322.17993	377.203
358.15399	1003.9745
376.1185	213.24501
404.20465	534.96472
421.23889	526.80371
461.18515	227.56154
489.17316	2684.7302
534.29889	246.3884
574.24799	511.69882
588.22803	355.54633
602.24127	1440.4766
665.32953	1775.0891
701.29364	264.19525
794.3819	8017.6074
END IONS
BEGIN IONS
PEPMASS=1029.5923
CHARGE=1+
TITLE=Label: C8, Spot_Id: 21111, Peak_List_Id: 19681, MSMS Job_Run_Id: 10234, Comment:
175.1178	533.05249
286.16751	349.87909
357.20526	377.76724
527.27484	319.50253
543.24994	415.77478
544.30035	1925.963
656.35687	349.69974
673.31683	268.11981
727.34918	239.40448
744.34814	257.319
968.36658	3262.873
972.57526	1220.3552
985.64832	1415.4596
986.53375	1057.5973
988.39337	1666.048
END IONS
BEGIN IONS
PEPMASS=1085.5215
CHARGE=1+
TITLE=Label: C8, Spot_Id: 21111, Peak_List_Id: 19672, MSMS Job_Run_Id: 10234, Comment:
303.14709	215.44342
506.21881	611.11292
580.24573	1994.5132
653.26672	349.12592
709.28546	602.38727
754.32513	495.53049
766.30573	3540.5801
782.31519	3768.5894
911.42773	15056.688
922.55273	4570.269
929.45148	40155.555
931.3139	5923.4702
939.56494	10585.14
940.42816	3991.1006
1025.5734	4071.728
1028.2786	3251.5532
1043.6403	12081.169
1044.4854	8984.4473
1046.2212	9153.6924
END IONS
BEGIN IONS
PEPMASS=1158.627
CHARGE=1+
TITLE=Label: C8, Spot_Id: 21111, Peak_List_Id: 19674, MSMS Job_Run_Id: 10234, Comment:
112.07383	466.59012
129.10481	275.04803
175.11781	3151.3921
213.17487	462.17978
229.13115	300.28809
246.16605	1842.9653
300.17291	479.36755
342.20349	571.78632
344.22156	561.3299
375.20361	1453.0996
390.22324	999.04163
413.2471	1006.7819
418.16785	293.8923
429.24222	433.09052
435.18814	288.80966
443.24728	357.11938
457.28558	561.47266
504.2265	650.38263
519.24542	4567.1021
524.30621	360.88345
542.30182	785.21967
576.22058	512.90332
582.25806	1330.2051
595.46234	382.53894
615.25073	628.90839
617.26538	738.49432
632.27496	469.32013
634.25055	583.81604
686.28729	501.21997
688.35614	258.35724
703.29364	533.27142
704.31311	431.04959
723.29865	536.55975
784.42743	251.15953
785.37506	360.42468
798.3927	369.26654
799.36401	254.72585
816.36157	459.80801
817.40643	2303.4045
860.38696	5458.8472
869.49945	357.8812
914.48529	541.96497
929.51483	4584.2188
930.40509	4482.501
943.48547	1538.821
946.49823	265.90082
947.43994	632.96545
975.41608	661.46606
1095.4883	520.79358
1113.6472	463.45572
1115.6329	446.26102
1117.5687	407.55417
1118.4609	1180.1063
1120.2712	1350.3467
1125.6232	549.55096
END IONS
BEGIN IONS
PEPMASS=1352.7394
CHARGE=1+
TITLE=Label: C8, Spot_Id: 21111, Peak_List_Id: 19680, MSMS Job_Run_Id: 10234, Comment:
457.33737	1083.7313
586.36108	378.5246
599.31805	241.09924
643.37701	1189.7449
712.34912	312.89001
756.42792	553.38989
775.40594	501.21225
804.34052	324.13495
898.38458	578.95209
1126.5238	1266.7227
1178.6423	898.09412
1180.5256	553.02313
1196.7046	3111.7766
1197.5864	3240.3203
1199.4531	466.62839
1206.8751	2330.2944
1208.7198	585.53082
1288.9219	256.78186
1293.6643	726.87646
1295.5626	544.21478
1298.4066	444.38971
1308.9636	258.60559
1309.9041	764.48737
1310.9099	910.23743
1311.7334	1031.4648
1312.5767	677.38348
1313.4576	1169.2633
1330.571	368.47839
END IONS
BEGIN IONS
PEPMASS=1369.7278
CHARGE=1+
TITLE=Label: C8, Spot_Id: 21111, Peak_List_Id: 19671, MSMS Job_Run_Id: 10234, Comment:
549.34717	855.3241
586.36377	906.23407
595.32458	1257.8752
758.42004	595.30249
773.49536	243.17754
775.41962	6331.1733
793.40356	293.43198
821.40497	3850.5759
897.55078	233.53842
931.52551	1011.9304
968.46558	700.18408
986.46167	254.44576
1098.6483	2315.5852
1195.7258	10610.279
1196.6631	2860.6741
1197.6378	2225.4446
1207.0416	3358.7063
1208.9119	768.6709
1213.7379	67905.664
1215.5717	17526.643
1217.4379	1071.1951
1223.934	30575.189
1225.8024	6947.127
1309.8912	6260.2881
1312.593	4351.0537
1313.5154	2573.3679
1314.4757	3021.8818
1327.955	15803.687
1328.798	11296.562
1329.6787	5395.7026
1330.5236	7910.0103
1331.4089	10724.99
1335.9189	4097.0498
1337.7932	1922.538
END IONS
BEGIN IONS
PEPMASS=1397.7659
CHARGE=1+
TITLE=Label: C8, Spot_Id: 21111, Peak_List_Id: 19676, MSMS Job_Run_Id: 10234, Comment:
175.12042	976.16443
288.22281	458.51947
326.16693	207.34668
385.23572	544.6214
402.27469	869.14972
499.27884	528.96344
508.32404	200.1958
571.33722	255.21381
579.35138	496.39624
580.48193	322.23511
596.32666	2771.0464
613.34906	56928.922
678.40186	343.74774
682.34235	405.8443
710.36322	614.28882
711.34607	940.84454
722.37091	264.01923
728.35297	570.04016
782.34662	210.08601
785.41962	581.80463
799.40002	226.50409
839.37531	505.94614
856.42542	661.69562
949.41437	232.8161
952.4397	207.67455
969.53656	678.15277
991.35205	213.1721
1039.4805	266.6636
1056.5518	3334.8782
1239.8754	664.90625
1241.7092	779.14465
1243.4915	300.42548
1250.0917	384.82004
1252.8303	424.95566
1339.6503	441.46103
1352.6686	602.36884
1354.7887	362.5231
1357.6	572.07245
1362.6422	268.6189
1367.7672	406.8143
1369.6761	5036.1953
END IONS
BEGIN IONS
PEPMASS=1426.6909
CHARGE=1+
TITLE=Label: C8, Spot_Id: 21111, Peak_List_Id: 19669, MSMS Job_Run_Id: 10234, Comment:
112.08118	520.53223
175.12672	2281.2188
246.1738	280.05475
286.19061	203.64368
303.21124	814.51587
449.24161	477.80499
466.26868	965.75159
487.2861	280.93817
500.25598	652.50812
553.32031	354.9566
561.2699	294.75943
564.25696	360.85629
608.31561	568.92188
613.36096	3475.915
633.31921	7420.1909
635.34503	638.55023
650.34521	6727.4033
663.31805	869.039
678.28845	429.63986
722.34473	208.90306
729.39142	203.47342
730.40741	364.79398
732.3407	284.30576
747.35101	4032.7988
749.36865	371.27765
764.37744	1740.2336
773.59186	673.01056
777.35834	1726.2809
874.4231	357.18475
910.3891	201.21536
926.35693	331.97394
927.4397	786.95563
943.4718	271.27042
944.4599	220.05655
961.45538	267.60217
967.43652	402.10272
984.47705	10779.949
1096.501	398.28772
1113.5551	26893.02
1116.4513	796.94739
1131.3285	3188.7983
1211.6187	863.42725
1212.5096	416.32254
1228.6743	1956.4755
1241.552	311.23944
1369.7925	1494.8701
1371.6735	2308.7026
1375.9764	1193.8331
1385.7026	686.73767
1386.5919	938.38922
1393.6342	564.84412
1395.7379	619.80499
1396.9335	865.41071
1397.7611	2751.2026
1399.6602	1583.7666
1405.6288	378.72696
END IONS
BEGIN IONS
PEPMASS=1476.8121
CHARGE=1+
TITLE=Label: C8, Spot_Id: 21111, Peak_List_Id: 19667, MSMS Job_Run_Id: 10234, Comment:
112.0807	680.63
129.11185	471.41833
175.14232	1739.986
255.16418	1542.129
272.19571	2578.9412
300.19934	455.73056
346.20691	843.03137
349.18112	668.85034
356.22672	828.94708
373.24811	1107.2
399.24844	393.57455
420.25458	822.61304
448.2627	1324.8749
491.29706	711.10791
501.28436	421.86179
519.29187	2691.9995
571.52472	1437.0582
573.34851	471.43408
575.35126	508.77298
582.34918	484.50595
590.36407	764.93195
600.34436	5723.9873
617.36572	8522.9287
648.32739	1106.96
667.50031	518.15796
668.48767	567.05365
686.46631	662.91595
713.4267	1584.261
721.56079	717.1709
729.38818	845.64075
730.4472	17404.512
747.38373	6167.2583
761.40283	806.82819
842.47107	682.59827
859.48175	1491.6666
860.47675	2288.7412
892.46796	412.34909
958.5379	1518.2653
963.44513	639.87903
980.44873	1249.1492
986.67389	520.8443
991.6524	388.30267
1017.569	715.11731
1029.5959	2126.0857
1091.5383	420.0589
1093.506	556.13104
1128.7089	1021.7789
1180.5995	2740.5291
1205.6925	625.34753
1333.8187	1014.4778
1426.6992	2156.4692
1433.1261	11443.721
1433.9451	6974.1353
1434.8253	7953.5435
1435.7495	5329.3335
1436.6653	8026.1279
1438.5287	1774.6997
1447.9067	1338.7284
1448.8232	1162.7032
1450.6498	865.09393
END IONS
BEGIN IONS
PEPMASS=1609.9098
CHARGE=1+
TITLE=Label: C8, Spot_Id: 21111, Peak_List_Id: 19668, MSMS Job_Run_Id: 10234, Comment:
175.12347	2528.3215
288.22449	620.54688
401.32507	912.42529
524.30615	891.27942
529.3833	1558.7102
556.29285	445.2941
595.39288	758.77307
623.37616	950.21021
642.45679	1681.1212
643.4126	596.10883
653.36298	417.54816
699.43896	429.42593
716.44373	436.75153
729.49146	8099.3828
738.39801	498.85342
743.50439	925.25952
752.4043	1120.6508
782.37329	463.88107
829.51837	646.62335
858.53094	7991.5957
872.53528	4675.1836
881.44275	1525.2898
893.48212	587.17426
950.46619	1151.2021
968.47729	2792.5027
976.62921	1278.3181
987.57013	1879.5985
992.63489	570.54132
993.60413	688.9527
994.60785	769.40991
1053.6399	619.00348
1074.6595	1461.2603
1081.6064	845.47925
1086.6432	2876.8765
1091.6637	16796.641
1098.6545	625.05652
1110.6206	858.67822
1169.6949	669.87891
1209.6361	2384.5078
1217.5468	794.29065
1220.7939	976.67291
1221.6764	1470.1215
1267.7316	674.07758
1284.8065	25922.789
1286.6951	6310.7236
1304.6161	8931.0898
1413.9329	4453.4385
1415.765	1247.874
1426.7513	2510.8691
1464.8914	2035.8462
1481.1782	6083.4482
1481.9913	4054.7561
1482.8694	4011.6589
1489.3263	6829.873
1491.2136	2979.5708
1566.2412	7346.1147
1567.0483	2820.4866
1567.9072	4631.2563
1569.7838	2668.8171
1570.6748	3414.3513
END IONS
BEGIN IONS
PEPMASS=1853.9471
CHARGE=1+
TITLE=Label: C8, Spot_Id: 21111, Peak_List_Id: 19675, MSMS Job_Run_Id: 10234, Comment:
303.27457	228.71571
466.35223	2153.8638
578.37616	319.18945
588.34302	444.4585
595.40344	7950.9897
693.39795	893.64789
701.41541	223.61374
710.4173	1005.0593
823.51648	906.96631
829.46259	201.10976
906.59558	335.45395
907.52679	525.90399
924.55627	850.58215
1007.5908	343.05231
1008.5853	320.38553
1025.5981	669.93231
1079.6022	277.06021
1096.6331	605.81982
1136.6483	948.125
1153.6431	1171.5342
1249.8093	335.87943
1266.7471	973.17078
1409.7156	344.25256
1426.8069	531.15289
1669.0294	1822.3489
1680.2567	1495.8652
1726.1517	9682.8711
1727.0134	5875.0771
1727.9059	8170.4189
1734.3534	8905.4434
1736.2581	4190.0156
1768.9779	1425.5184
1810.4968	3194.8596
1812.0645	2462.6409
1814.7799	1884.3348
END IONS
BEGIN IONS
PEPMASS=1880.963
CHARGE=1+
TITLE=Label: C8, Spot_Id: 21111, Peak_List_Id: 19679, MSMS Job_Run_Id: 10234, Comment:
175.14549	208.76819
595.41235	348.92261
640.38593	410.42935
710.51086	1271.4116
832.52319	306.01648
888.58813	336.72736
891.56726	204.42172
933.51624	480.35486
948.54633	314.39322
1012.6493	404.31842
1047.5991	483.44412
1048.5994	375.41806
1128.5892	332.47119
1129.7458	472.27106
1145.6068	8207.5801
1214.9049	618.31714
1216.7554	323.67862
1246.6483	267.36258
1274.6624	1677.3339
1349.6316	211.00981
1443.6891	229.6508
1444.1638	245.37567
1555.8137	2108.2285
1753.2058	2181.6602
1754.0371	1377.8762
1754.9132	3160.115
1761.3417	2931.6909
1823.9662	959.14563
1837.4153	1499.748
1838.2064	732.12665
1839.9579	2420.3811
1841.8093	2445.7927
1852.921	735.60474
1853.9241	3270.1316
END IONS
BEGIN IONS
PEPMASS=1959.0919
CHARGE=1+
TITLE=Label: C8, Spot_Id: 21111, Peak_List_Id: 19673, MSMS Job_Run_Id: 10234, Comment:
351.25345	215.92651
465.29489	365.40228
482.31549	1165.1371
558.42389	334.84698
615.43262	536.47009
664.48596	216.67349
692.46289	273.43381
702.44958	569.02661
763.49622	416.61871
849.52246	1047.5636
850.54071	330.37848
962.60144	578.65717
963.61536	204.58327
969.58655	289.47345
971.69647	223.38496
980.54681	284.88986
997.60541	472.43652
1082.6733	387.1864
1084.7811	255.86578
1093.6899	303.07159
1109.6893	645.95239
1110.6953	364.29056
1196.6989	532.43463
1229.7946	428.24371
1231.8459	210.59676
1257.7225	447.54855
1267.7347	836.07361
1300.7699	214.12601
1316.7988	504.50641
1344.8304	640.80865
1372.9318	229.64255
1374.8191	253.14584
1387.7739	257.72092
1401.8616	571.86206
1402.7582	904.55756
1477.9351	1355.2068
1479.8042	417.50934
1634.1854	522.47797
1635.02	719.1261
1731.1825	506.43173
1732.0452	948.4801
1831.3701	7331.6836
1832.1885	5350.7817
1833.0648	7355.748
1834.9095	1225.3657
1839.4894	8520.5566
1841.3859	3777.7844
1846.2358	672.35498
1853.4949	724.97003
1901.9875	1061.697
1915.7251	2472.1821
1917.2585	448.31079
1918.1577	2050.7188
1919.9445	800.48114
1920.8427	1187.0496
1931.2289	376.97531
1932.1256	1293.589
END IONS
BEGIN IONS
PEPMASS=2033.1707
CHARGE=1+
TITLE=Label: C8, Spot_Id: 21111, Peak_List_Id: 19677, MSMS Job_Run_Id: 10234, Comment:
458.39664	285.29333
571.49066	449.70004
684.58295	426.6662
797.67389	816.19312
917.69629	224.99086
934.7168	4555.1479
1063.7522	659.32568
1150.7876	472.37027
1190.7968	330.07199
1207.8301	1140.1567
1236.7487	349.05145
1237.6516	230.42952
1320.8901	842.36981
1349.755	264.87823
1462.9644	399.22507
1483.963	2496.1467
1576.8651	300.6665
1581.0078	1228.4436
1598.047	495.034
1599.903	334.50247
1633.9086	364.96582
1735.1545	598.44287
1972.1028	1852.5863
1973.0011	1601.9386
2002.2358	3107.9065
2003.9789	1266.113
END IONS
BEGIN IONS
PEPMASS=2264.198
CHARGE=1+
TITLE=Label: C8, Spot_Id: 21111, Peak_List_Id: 19670, MSMS Job_Run_Id: 10234, Comment:
112.08223	990.7326
175.12965	6586.084
345.28564	3731.8889
474.33856	1176.5481
514.36011	1025.4327
575.41119	1040.2932
653.43079	973.10266
679.38629	1017.9875
688.51062	1779.9824
778.44409	754.0802
781.47882	803.82642
785.52698	1229.9312
816.56555	899.97931
849.48193	733.26917
873.58356	1666.3672
884.57971	1474.0597
930.60712	14110.959
944.56183	1405.6238
964.54211	1030.9325
1031.5879	1739.3217
1059.6586	2987.9685
1144.6692	1394.3561
1160.6915	2186.3684
1206.6592	1001.062
1272.7245	1535.7548
1319.7312	694.45844
1323.7474	1740.0999
1343.7603	1446.4626
1363.7544	788.54901
1380.7777	3375.9646
1414.8042	1591.9424
1479.8677	1979.8544
1485.8657	2163.3457
1585.8738	1214.1865
1620.9376	949.2569
1642.9332	1755.6042
1698.1044	1101.2076
1699.9921	1151.5316
1769.2067	17346.264
1771.0459	9187.0674
1772.944	1468.3524
1780.0256	964.31805
1797.1843	963.72406
1797.9635	1529.8613
1850.2427	755.43506
1878.0479	4761.6694
1884.3562	5122.8164
1885.2161	3837.7158
1886.0979	5063.2397
1894.1987	4314.4644
1895.0807	6317.1831
1902.2052	3705.5398
1908.5519	1912.9709
1909.399	4194.8394
1917.9818	2154.2732
1918.675	2545.9348
2221.4387	27229.025
2223.3374	2351.0554
2224.2021	3422.8914
2225.0801	5713.7051
END IONS
