# Supplementary material for: Comparative proteomic analysis of a membrane-enriched fraction from flag leaves reveals responses to chemical hybridization agent SQ-1 in wheat
Source: Front Plant Sci. 2015 Aug 26;6:669. doi: 10.3389/fpls.2015.00669 (PMC4549638; doi:10.3389/fpls.2015.00669)
Supplement: Supplementary file 9 [file Data_Sheet_1.ZIP › Supplementary MS_MS data/spot 42.txt]

COM=Project: wsp, Spot Set: wsp\SQL2013-1-15, Label: B7, Spot Id: 21086, Peak List Id: 18769, MS Job Run Id: 10233
842.52875	25409.84
850.42938	163588
877.54449	18630.33
878.47394	30903.418
892.48126	26311.402
895.43854	33924.555
911.55298	308386.25
937.56531	17674.273
940.49231	134086.13
945.57001	15129.986
999.62231	28957.852
1006.5547	39271.078
1023.5325	25443.477
1045.5864	5849.2095
1102.6608	19498.572
1117.5674	7411.0298
1132.5531	19040.387
1185.7085	308318.5
1198.7239	8138.2173
1207.6346	39387.816
1213.7258	7188.2954
1228.6123	9502.1543
1237.6237	6138.8193
1285.6162	46223.785
1301.6062	25435.166
1359.7322	5831.856
1429.6987	29402.98
1453.7772	6925.1221
1457.7072	8724.8057
1459.7104	20917.588
1487.7202	8106.7354
1490.7422	17732.172
1511.8308	9781.1924
1514.8704	9590.9521
1515.7948	37735.551
1541.7761	16235.709
1585.8491	18150.184
1646.8682	9951.7861
1671.8895	164747.25
1709.8333	112539.49
1712.8113	33304.316
1729.0055	48331.688
1745.0251	63921.156
1747.0105	596318.94
1763.9341	16757.553
1775.0314	32905.641
1780.0537	13069.476
1792.9366	196492.11
1804.0682	35505.621
1804.9572	69990.406
1808.9199	31411.219
1838.0575	15315.082
1851.9717	267503.84
1864.9885	11392.958
1867.9546	59619.164
1875.0975	33800.656
1882.9989	171702.64
1918.0078	27217.367
1974.1337	17192.199
2028.986	35744.313
2072.0989	35381.922
2075.1924	141974.5
2088.0908	5619.8696
2183.1226	8138.3823
2188.0801	13295.462
2204.1064	5729.5688
2230.2153	5244.8257
2254.1838	6875.1387
2264.198	5141.1885
2272.1812	97686.156
2300.209	4862.5288
2542.4114	7938.8213
2543.4106	9849.0117
2558.4226	5082.0488
2560.3682	310573.44
2562.0281	7128.4033
2588.3875	6392.0532
2639.3174	14789.425
3121.7246	5121.458
3151.7224	5993.3906
BEGIN IONS
PEPMASS=850.42938
CHARGE=1+
TITLE=Label: B7, Spot_Id: 21086, Peak_List_Id: 19300, MSMS Job_Run_Id: 10234, Comment:
112.07266	271.38467
175.11084	729.60132
272.11493	485.83853
289.14355	359.88327
316.09619	1625.3176
387.15781	267.66467
415.14764	1530.1041
419.16406	2236.4023
436.18814	573.03113
463.11856	205.61389
518.20831	418.68881
534.20612	309.0939
535.24402	2523.9353
562.19702	274.0592
664.27612	2684.1355
808.35016	396.70087
811.0498	293.63144
815.36981	762.9118
817.47046	302.81143
END IONS
BEGIN IONS
PEPMASS=911.55298
CHARGE=1+
TITLE=Label: B7, Spot_Id: 21086, Peak_List_Id: 19294, MSMS Job_Run_Id: 10234, Comment:
70.045998	669.25635
112.07406	347.00385
129.10384	245.0851
175.11212	4810.2266
183.13315	382.38916
228.15967	303.73157
244.08549	302.46207
268.15811	801.22357
271.17462	531.52759
288.19473	5636.0444
325.18607	510.68118
353.23737	621.23846
357.1593	274.09973
381.21704	537.80243
382.18979	389.12045
417.22293	2205.2021
450.23615	621.20874
454.19363	928.36493
467.25717	377.43994
478.22342	1417.6902
495.24438	947.34003
497.2197	449.53381
511.203	558.28387
514.22064	2691.5359
531.24725	1231.1027
579.27295	456.664
596.28235	622.21008
607.25952	1481.8899
624.27063	2120.6682
709.33887	574.45062
724.34448	3145.6431
737.38416	687.86725
741.3667	1627.1919
781.36786	2326.0339
789.80469	788.13446
798.435	730.22205
799.36633	366.32233
805.77014	672.60413
867.56885	572.40918
868.46429	707.72607
869.54974	951.20184
870.40509	1179.4523
872.19977	1071.0273
877.52771	994.11963
878.47388	290.2977
879.5022	413.47064
END IONS
BEGIN IONS
PEPMASS=940.49231
CHARGE=1+
TITLE=Label: B7, Spot_Id: 21086, Peak_List_Id: 19302, MSMS Job_Run_Id: 10234, Comment:
159.0934	463.51093
175.11986	1005.4502
311.13052	577.40448
356.18945	4891.5435
373.21243	1206.7063
427.22043	1794.4414
444.24673	680.55365
497.19299	1498.6434
568.22186	1008.632
613.26892	718.80469
630.28748	543.89587
892.41748	390.31302
896.48413	971.72888
897.40387	296.60529
899.30609	714.03735
901.15912	518.81812
904.55298	230.94962
911.47699	1249.2551
END IONS
BEGIN IONS
PEPMASS=1185.7085
CHARGE=1+
TITLE=Label: B7, Spot_Id: 21086, Peak_List_Id: 19295, MSMS Job_Run_Id: 10234, Comment:
86.086288	270.34125
112.08074	306.02533
129.1113	253.68753
158.09259	248.50232
175.12381	3738.7754
257.17535	387.96332
272.18454	350.81244
274.20126	5288.7305
286.15787	785.55743
371.23898	344.05157
385.25562	571.25604
386.22501	468.81946
399.24353	529.14117
403.24081	836.27167
436.28113	1012.697
444.2356	355.76053
456.26788	505.07825
499.28726	609.5639
516.31299	1395.3054
539.28192	1184.2128
551.29407	1314.2024
557.28644	2912.8896
612.36761	524.06122
613.36108	543.22443
624.36218	602.27112
629.38544	1512.8945
642.37225	1089.0725
652.35571	2387.4824
670.35223	3340.0505
679.3269	1391.6381
712.40283	579.91943
730.40234	1029.3881
751.29486	984.05853
770.42029	738.38123
780.36029	1026.6508
783.44208	1036.3665
787.42969	2340.564
794.33984	496.72977
822.33679	563.92749
867.37756	1317.7726
893.36261	754.93085
894.38098	561.50238
900.52997	40075.336
912.48889	854.17871
998.58093	554.82031
999.48224	594.4455
1015.6134	1592.6471
1016.5151	834.7605
1023.473	539.52997
1026.6194	580.26904
1124.4952	669.9292
1129.6083	500.51541
1141.8083	3502.2524
1142.6522	2900.8979
1144.5325	3363.978
1146.3857	1281.0522
1150.8813	1303.6478
1152.6793	567.88336
END IONS
BEGIN IONS
PEPMASS=1671.8895
CHARGE=1+
TITLE=Label: B7, Spot_Id: 21086, Peak_List_Id: 19299, MSMS Job_Run_Id: 10234, Comment:
112.08495	330.13132
129.11537	244.00948
175.13354	656.15863
232.16487	5686.0366
329.20105	212.93445
330.19867	215.54007
347.2178	419.09518
390.27267	267.27423
419.26917	386.82126
431.27042	249.95326
434.25009	551.81641
461.33963	384.20819
504.36575	209.01669
530.30145	285.61996
532.37701	567.88214
547.33972	708.20313
582.36542	215.39703
645.45514	202.32477
646.40387	1940.4906
695.43018	437.46912
775.42871	794.42902
796.47418	239.88689
858.52881	219.67084
876.46448	813.32709
977.49792	869.90674
1008.5505	414.75562
1026.5763	201.45566
1140.6366	699.37085
1211.6647	392.64435
1212.5605	215.27779
1282.7333	415.49817
1445.9008	578.16724
1608.0966	489.44592
1609.8176	867.45258
1614.8223	614.65704
1627.1377	797.49768
1628.2167	1544.8499
1629.0466	1131.5085
1629.8506	1582.9197
1630.7991	744.32184
1631.735	1274.6802
1633.6285	574.11304
1644.8204	688.14545
END IONS
BEGIN IONS
PEPMASS=1729.0055
CHARGE=1+
TITLE=Label: B7, Spot_Id: 21086, Peak_List_Id: 19306, MSMS Job_Run_Id: 10234, Comment:
175.13129	209.85886
431.29034	631.53888
480.31836	988.25165
497.34894	1100.5066
510.36328	262.22919
610.39844	408.14413
659.40009	325.66684
681.47559	553.13623
1119.7052	457.38657
1547.9633	333.17905
1553.8171	410.64163
1622.8544	294.55991
1638.0364	388.50049
1638.925	321.6467
1639.8104	217.79953
1640.6666	280.64813
1643.7883	415.76743
1665.1421	3611.7869
1666.0035	3635.0637
1666.8477	4564.2964
1668.9608	2508.6121
1669.9669	1266.4065
1671.856	1924.1382
1675.8064	391.75256
1687.859	448.98325
1688.7902	400.01978
1690.6632	291.20569
1693.6558	353.57184
END IONS
BEGIN IONS
PEPMASS=1747.0105
CHARGE=1+
TITLE=Label: B7, Spot_Id: 21086, Peak_List_Id: 19292, MSMS Job_Run_Id: 10234, Comment:
112.07612	1054.5654
129.10481	676.81964
175.12286	2790.9041
232.16028	658.08722
383.22977	866.96484
437.29791	734.71008
439.29401	1016.52
455.30051	1355.8185
472.32156	694.39471
480.29401	13602.908
497.32208	18143.766
500.32141	1477.2991
510.33551	2665.1702
593.36841	984.57288
610.39771	5353.7246
623.41473	1773.9812
628.36792	2983.2278
638.38458	1108.0176
681.44403	14160.701
723.4577	745.40625
725.43439	1194.204
751.46515	967.00732
810.46698	3044.3164
820.46729	788.91479
838.49927	2392.7693
909.55176	2757.0356
937.56195	2876.2688
961.57434	1362.2719
1022.6099	790.86768
1032.5833	701.75977
1043.6027	10532.15
1066.6219	1683.9756
1102.6448	1152.2749
1119.6802	9314.4854
1137.6587	3061.9226
1158.5803	765.52301
1247.7852	3009.8657
1250.7566	1129.2638
1346.8572	1814.1237
1368.7324	1277.7528
1403.9564	1898.1503
1404.8414	2320.4084
1505.0787	745.66718
1505.9177	1419.6215
1618.2524	2778.1892
1619.1049	1425.3002
1620.0067	1414.2751
1620.8413	1060.189
1626.5229	2900.0923
1628.411	974.16974
1685.6217	754.07452
1687.847	1490.2277
1690.7583	733.72589
1703.4534	5939.4634
1704.2203	2617.0068
1705.0579	6002.4053
1706.8873	5565.1685
1708.7473	2927.2534
1712.799	749.7843
1715.7976	859.79736
END IONS
BEGIN IONS
PEPMASS=1792.9366
CHARGE=1+
TITLE=Label: B7, Spot_Id: 21086, Peak_List_Id: 19297, MSMS Job_Run_Id: 10234, Comment:
175.13217	475.13147
251.18126	310.3353
377.25763	692.34137
398.29105	267.68234
490.34613	9779.9502
540.39233	231.21964
568.38037	494.75903
588.33893	834.56952
605.37738	1345.3562
669.41418	260.32779
718.45093	780.10284
777.49341	474.6265
784.45477	1061.3275
846.51526	1161.4401
919.52893	427.89297
947.57477	689.58472
964.52789	267.49478
1009.5657	24357.313
1019.5568	277.19312
1059.8181	248.07909
1075.5854	1463.7898
1083.6693	346.43112
1087.6766	269.70963
1106.5764	744.29315
1107.5731	721.77631
1124.5981	2311.1011
1158.5837	283.74655
1188.6663	757.63159
1205.597	268.8136
1225.6775	803.72546
1235.6406	223.17209
1303.6998	2688.55
1305.5857	787.04327
1311.6456	396.68164
1323.54	414.89618
1338.7754	322.87958
1395.8035	1049.3463
1397.693	405.67789
1416.8164	1363.9172
1487.8986	671.31689
1488.7841	858.98352
1497.687	278.90085
1542.9476	848.88605
1543.843	800.09381
1619.0785	967.22668
1744.8933	1749.8409
1747.0522	10244.047
1750.0426	1469.4178
1751.9166	2413.0322
1753.7482	2501.0786
END IONS
BEGIN IONS
PEPMASS=1804.9572
CHARGE=1+
TITLE=Label: B7, Spot_Id: 21086, Peak_List_Id: 19304, MSMS Job_Run_Id: 10234, Comment:
442.42584	374.45938
490.33356	1715.5911
506.43246	1442.6036
588.3454	222.57808
605.3847	208.36458
846.5119	351.29993
961.64874	827.64874
1004.6794	222.90999
1005.6014	1759.3101
1009.5498	3858.2783
1025.6093	2365.7319
1027.751	311.93219
1075.6023	276.52829
1087.5393	274.71332
1120.6248	200.83908
1124.595	228.58069
1189.8052	282.35025
1219.745	945.19092
1221.6443	213.90405
1275.6436	368.96796
1315.6892	666.37549
1317.6837	205.63354
1334.7512	619.92065
1336.6498	551.86115
1388.7513	868.62311
1631.8158	681.48187
1673.8025	516.69086
1717.8079	1589.8834
1723.807	834.55908
1727.8605	1545.9354
1744.8334	93560.617
1748.9771	37125.82
1762.8354	965.34039
1763.8604	527.46875
1765.7928	504.73883
1766.7472	792.49567
1775.9268	994.98175
END IONS
BEGIN IONS
PEPMASS=1851.9717
CHARGE=1+
TITLE=Label: B7, Spot_Id: 21086, Peak_List_Id: 19296, MSMS Job_Run_Id: 10234, Comment:
416.33853	738.45654
529.41827	1022.5921
638.38696	210.32942
649.46912	563.59271
666.47809	2104.5859
780.46106	271.65521
797.51703	2770.3052
807.45111	209.79842
877.47375	224.9325
894.52997	1624.113
911.54407	1358.2654
982.56775	2042.2352
1036.594	457.43832
1051.5585	267.83017
1052.63	393.74493
1053.6182	35910.023
1150.629	505.56219
1151.6302	1583.0457
1168.6514	2579.3154
1186.5573	317.49783
1250.6846	320.05969
1267.7249	20145.4
1277.7419	410.44724
1295.6714	779.00806
1323.6652	1469.6071
1331.5956	558.93188
1364.752	751.10559
1365.7559	1414.3793
1382.7784	19125.914
1386.6919	322.62286
1436.7822	1614.6997
1441.6956	305.01947
1475.63	383.52798
1480.8167	1693.8154
1497.8745	1290.9075
1498.7521	640.86914
1501.8921	367.43314
1507.9163	871.13123
1508.7898	922.13275
1515.4332	611.01605
1610.9851	702.50024
1636.062	512.64075
1668.1108	814.49768
1668.9873	1162.2772
1706.2522	1086.0376
1748.0984	932.14319
1793.0299	1952.2656
1794.9138	737.66846
1804.0939	2494.7056
1804.8746	2416.4854
1810.9384	1117.4694
1812.8071	1020.9376
1821.0199	1283.7721
END IONS
BEGIN IONS
PEPMASS=1867.9546
CHARGE=1+
TITLE=Label: B7, Spot_Id: 21086, Peak_List_Id: 19305, MSMS Job_Run_Id: 10234, Comment:
470.34488	1076.1426
497.51306	203.58403
513.39075	236.56516
529.42041	299.8183
650.453	214.87051
664.45459	374.13043
666.48492	844.81079
692.43915	277.8963
749.50214	245.2509
813.51648	435.69177
910.50806	211.69609
927.53052	294.29071
998.56219	253.7305
1005.6041	2059.8452
1010.3973	345.17715
1053.6597	420.40314
1069.6088	5914.8735
1184.6285	455.65091
1219.7046	1231.2533
1221.6625	268.87054
1224.3483	259.34537
1283.6945	3311.8152
1334.7445	1175.2938
1339.3198	316.09222
1378.8672	601.14838
1381.6802	398.20572
1398.8069	2509.03
1400.6873	822.22943
1734.1058	998.17554
1734.9778	1152.8098
1793.0631	895.56439
1804.3673	40849.773
1805.1534	31042.379
1806.0212	25900.521
1806.9133	12041.602
1808.2297	14526.771
1809.1495	10475.239
1811.0322	3758.3333
1812.8558	1166.1127
END IONS
BEGIN IONS
PEPMASS=1882.9989
CHARGE=1+
TITLE=Label: B7, Spot_Id: 21086, Peak_List_Id: 19298, MSMS Job_Run_Id: 10234, Comment:
112.08708	261.84891
175.13524	1737.8135
283.18552	331.09036
288.24298	230.77673
359.2919	350.21808
370.25308	343.90289
411.28931	350.56509
416.32111	752.76538
429.3255	487.70364
455.33826	225.35815
483.32587	230.49486
548.38806	299.60782
558.37128	225.76309
563.40039	818.25708
576.36676	311.85229
598.35907	949.54541
710.47406	18788.543
717.43188	296.53091
745.41479	396.45331
808.47162	815.45782
825.49335	1600.5253
858.48462	265.8826
864.51056	334.48569
892.47644	432.87433
938.56915	889.53973
945.55798	264.32721
1020.4907	235.84787
1025.5927	1079.7074
1085.5868	482.16757
1133.6594	296.51358
1135.6288	264.06866
1151.6779	261.1792
1153.6681	547.6842
1210.6521	296.79843
1220.7292	537.86542
1265.7572	304.67865
1290.7373	2689.2292
1299.6918	392.13763
1307.7401	3870.8577
1437.8015	414.83191
1454.86	1964.6271
1456.762	514.00507
1537.9264	396.01462
1538.8768	315.13193
1555.9409	18794.227
1557.8064	7562.4722
1576.6118	4982.6104
1577.2866	7827.6455
1653.9949	669.58911
1671.0372	935.3894
1684.9429	723.41138
1803.9813	923.37708
1825.9362	1500.6328
1839.3835	1369.408
1840.1935	1516.6379
1841.9761	2121.0132
1843.8606	704.12146
1844.7332	805.66785
1852.0018	8530.3203
1855.9695	853.94171
END IONS
BEGIN IONS
PEPMASS=2075.1924
CHARGE=1+
TITLE=Label: B7, Spot_Id: 21086, Peak_List_Id: 19301, MSMS Job_Run_Id: 10234, Comment:
175.13193	918.64392
310.27463	347.99997
409.35541	501.96957
481.39426	421.89536
498.42163	1363.115
508.4241	291.85236
516.36603	636.21912
569.45612	666.81219
732.52686	563.92438
759.48645	245.90445
845.58856	1031.6748
895.58856	233.90208
928.59821	210.16864
946.61621	627.92944
1033.6843	970.13171
1180.7438	12715.526
1212.7334	276.16238
1230.7253	263.41937
1277.7922	613.07263
1278.7356	730.49451
1290.6206	232.10611
1295.7557	3212.1426
1306.7158	281.85272
1343.8167	354.54581
1365.7528	213.27269
1392.7976	1250.3959
1408.8121	227.07991
1409.7578	517.17712
1410.7988	480.48553
1466.8419	1251.3523
1567.9136	855.74603
1667.8655	292.81921
1719.1321	263.29279
2024.1953	1136.2793
2025.0736	1374.5559
2031.8342	2124.3252
2032.4695	839.62201
2033.3417	730.37756
2034.1593	2210.1421
2036.0344	1293.9497
END IONS
BEGIN IONS
PEPMASS=2272.1812
CHARGE=1+
TITLE=Label: B7, Spot_Id: 21086, Peak_List_Id: 19303, MSMS Job_Run_Id: 10234, Comment:
704.45447	317.30655
775.51434	206.70425
814.53967	205.44386
815.50909	255.95134
832.53735	8840.7021
929.55402	261.26474
930.55365	274.47025
947.56525	551.64868
1017.5801	348.99487
1034.5901	542.42889
1128.574	200.14034
1147.6481	605.53882
1246.7262	1578.0641
1375.7805	542.86517
1476.827	590.52399
1577.9496	217.99054
1578.839	256.7796
1653.9868	526.99518
1740.0508	267.42099
1740.996	302.69705
1784.1381	706.70911
1882.2109	1884.9749
1883.1116	2723.4958
1885.0032	959.92157
1899.2284	328.77252
1906.8324	1221.5985
1997.3228	3585.5522
1998.2114	4074.3901
2000.0369	1600.2789
2015.3512	1828.8141
2016.1947	981.07874
2017.0931	1067.1866
2144.5645	2839.0923
2145.3516	1545.0743
2146.2234	1272.4872
2147.0916	2959.4788
2152.6055	3225.7534
2154.5037	1554.0806
2232.126	1578.9849
END IONS
BEGIN IONS
PEPMASS=2560.3682
CHARGE=1+
TITLE=Label: B7, Spot_Id: 21086, Peak_List_Id: 19293, MSMS Job_Run_Id: 10234, Comment:
112.0849	623.89301
129.11671	509.47928
175.13536	1555.8032
272.18591	630.8949
427.30777	912.41882
436.31531	786.4989
507.36087	1734.0669
540.42438	806.32324
620.47156	1680.8345
632.38965	881.51703
654.50305	547.1073
728.46222	703.95123
733.58905	1712.5497
745.48621	2860.8867
783.52411	1328.6018
820.61835	9206.1631
882.62561	908.88397
900.62079	501.4093
917.62506	3039.8625
934.6344	2098.1616
935.66431	1163.8466
1033.7159	7885.6953
1083.6713	875.48657
1144.787	682.36987
1162.7703	6527.6055
1171.6666	1084.0627
1242.7657	700.02148
1259.7871	3806.47
1276.795	2166.207
1277.8126	806.55115
1389.8995	2305.9807
1399.941	482.30133
1488.9561	10314.693
1617.9934	2811.7102
1719.0208	540.05664
1774.1281	648.55786
1799.1301	869.67767
1816.1576	10081.852
1929.2386	4288.5654
1932.1337	703.15802
2026.3121	1904.7756
2028.1929	1294.4672
2043.3021	847.5979
2045.1722	478.49536
2099.3093	626.82227
2100.3728	1425.8721
2102.2424	1612.4979
2131.0803	519.60083
2171.5703	938.85095
2172.3687	981.92346
2174.2334	839.37378
2196.5854	892.64105
2258.6758	801.09003
2259.4536	1805.3527
2279.2358	548.02838
2360.5486	1143.902
2518.0032	20481.328
2519.5339	2283.4954
2521.3174	4627.5776
2531.3823	7662.769
END IONS
