# Supplementary material for: Comparative proteomic analysis of a membrane-enriched fraction from flag leaves reveals responses to chemical hybridization agent SQ-1 in wheat
Source: Front Plant Sci. 2015 Aug 26;6:669. doi: 10.3389/fpls.2015.00669 (PMC4549638; doi:10.3389/fpls.2015.00669)
Supplement: Supplementary file 9 [file Data_Sheet_1.ZIP › Supplementary MS_MS data/spot 43.txt]

COM=Project: wsp, Spot Set: wsp\SQL2013-1-15, Label: C11, Spot Id: 21114, Peak List Id: 18797, MS Job Run Id: 10233
812.4422	6933.1948
842.51758	51436.074
853.47632	6360.1738
856.52417	9454.0332
870.54749	23353.615
906.49847	5974.9937
924.4834	6790.0547
927.49396	5047.7549
940.4787	17172.926
996.50568	9642.2451
999.56366	5112.998
1012.5024	4878.8745
1023.5154	5154.6211
1030.5663	8007.4922
1045.5736	9710.1699
1047.5521	4406.0005
1055.5388	6541.917
1064.5394	5486.751
1067.545	7747.8604
1112.5543	6553.3481
1139.64	5502.834
1197.6852	480673.16
1215.6582	20513.148
1228.6383	172378.64
1278.6493	32757.08
1294.6193	21322.617
1313.6422	31609.342
1326.6359	45510.598
1331.5906	68295.523
1347.601	34397.645
1374.6235	145108.78
1390.6	46147.387
1396.7109	24093.998
1426.7745	160939.14
1440.7869	22283.66
1473.6951	429751.56
1487.7136	24582.139
1540.7725	23634.771
1558.7279	41128.383
1565.8156	15625.881
1566.7858	38552.887
1574.7166	20791.574
1581.7902	20875.514
1590.7052	16948.666
1644.9215	13234.688
1655.7877	12955.458
1657.8016	15340.068
1663.868	14459.506
1675.7489	390271.16
1680.8491	383063.59
1691.741	33427.059
1703.777	30950.867
1715.9043	11238.818
1775.8854	9699.1631
1787.9703	14802.804
1882.973	10468.367
2028.9966	9330.5684
2072.0649	3557.6736
2075.1575	8075.4048
2155.042	6076.0811
2225.1189	5079.2925
2230.2183	4426.7021
2264.1697	3267.8816
2382.2014	5492.7559
2426.0955	5167.8438
2556.2605	4677.7505
2573.1738	5525.3335
2574.2515	37186.543
2588.259	11234.877
2596.2798	4315.4741
2606.2393	3651.4917
2640.3098	25306.186
2642.3198	9006.8535
2643.3176	5045.7036
2658.3064	177101.45
2659.988	3609.6133
2687.3191	6768.1694
2786.3982	3538.48
2807.3601	3975.4565
3009.5427	10606.238
BEGIN IONS
PEPMASS=1197.6852
CHARGE=1+
TITLE=Label: C11, Spot_Id: 21114, Peak_List_Id: 19712, MSMS Job_Run_Id: 10234, Comment:
70.04628	264.89972
126.08915	555.9715
127.0785	269.23788
143.11595	235.12253
175.11314	1914.8584
189.13193	413.56851
212.13478	352.72858
244.10371	325.12967
266.14972	2417.0308
286.18536	1484.2551
288.22305	349.23315
343.17566	1494.1154
380.23615	1173.0544
381.22354	511.31802
387.27603	573.70203
390.19617	400.08267
454.25974	624.50653
455.26431	336.95773
456.24707	977.81378
477.27277	2764.3149
481.48511	974.27295
484.27612	1094.3065
495.27539	4268.3105
516.24518	702.88556
520.27155	13047.29
534.2804	18574.625
551.31262	9277.0098
584.2793	1690.7872
619.32892	2269.04
647.33063	2681.147
664.38647	1108.7762
671.39355	1009.4501
697.34357	772.00977
721.41174	1688.608
725.40308	689.38843
742.43488	904.31732
744.37732	719.57513
808.45337	662.93073
811.40814	530.28949
841.48047	534.19348
855.49854	522.1449
910.51453	824.73901
912.49817	1722.6765
921.5517	7539.1309
1082.8053	6334.6187
1083.6907	6377.5356
1085.5587	629.33868
1090.2501	5546.2803
1092.1512	1204.0173
1141.8441	1477.5459
1142.6895	1323.79
1145.3076	1507.5653
1157.5206	846.81323
1168.7051	1204.1959
END IONS
BEGIN IONS
PEPMASS=1228.6383
CHARGE=1+
TITLE=Label: C11, Spot_Id: 21114, Peak_List_Id: 19716, MSMS Job_Run_Id: 10234, Comment:
112.07626	218.17355
175.1219	1013.0088
229.13103	354.17194
272.15305	314.78726
342.21509	1093.5077
346.20148	520.53259
414.20914	225.11177
455.28909	462.0242
457.23056	366.84354
474.24982	8545.002
526.32635	464.39682
527.30786	216.20518
571.25421	416.09912
572.24078	652.71027
589.27576	1375.2712
600.30688	214.76601
686.26862	1332.3958
703.31976	571.97565
740.28284	203.57607
755.39453	293.54575
757.32568	672.35803
774.35107	775.15955
797.3974	361.22897
864.43384	244.59457
870.3916	288.58643
887.45874	596.77234
934.45129	393.18121
937.35449	237.3427
1000.5527	2529.9683
1014.7687	884.91919
1116.5442	450.46405
1165.5873	276.98166
1167.5592	10775.541
1171.7284	4321.5103
1174.8414	432.71078
1187.5919	490.31989
1189.4279	371.00101
1190.3842	357.78702
1196.5413	489.49094
1197.6362	3160.332
1200.533	722.77881
END IONS
BEGIN IONS
PEPMASS=1278.6493
CHARGE=1+
TITLE=Label: C11, Spot_Id: 21114, Peak_List_Id: 19726, MSMS Job_Run_Id: 10234, Comment:
482.2511	290.32507
505.31503	455.31976
551.30981	252.99506
601.30157	329.4093
618.3858	497.99265
629.28973	701.32129
650.3623	825.31232
661.32611	357.73996
728.35681	1733.657
765.46124	553.79395
797.42212	1083.0503
836.47974	556.29858
856.41559	952.34595
871.49805	288.36911
934.47308	934.86743
965.61145	203.92815
985.51611	1318.8145
987.41583	326.43582
1048.6342	288.65833
1049.5132	475.10312
1133.5737	241.5771
1142.2288	602.76617
1197.8096	633.51941
1216.6815	359.89038
1219.4818	319.96817
1228.7521	627.36786
END IONS
BEGIN IONS
PEPMASS=1331.5906
CHARGE=1+
TITLE=Label: C11, Spot_Id: 21114, Peak_List_Id: 19719, MSMS Job_Run_Id: 10234, Comment:
175.1192	785.72601
232.15462	320.7399
406.1832	322.77905
435.27936	2055.0476
533.26617	288.60638
550.29193	305.84595
621.27179	295.97949
651.24731	299.35004
681.33282	474.5043
761.39575	210.24242
778.31213	200.91806
779.42126	245.54845
782.24652	334.54495
882.47095	211.87595
897.31561	282.03802
926.41986	1361.4126
1055.4902	736.12158
1266.3965	3294.9229
1267.8016	1623.7014
1268.6549	1840.9751
1270.0111	610.44379
1270.5052	244.00433
1270.9346	543.07288
1271.7151	1422.7361
END IONS
BEGIN IONS
PEPMASS=1347.601
CHARGE=1+
TITLE=Label: C11, Spot_Id: 21114, Peak_List_Id: 19724, MSMS Job_Run_Id: 10234, Comment:
435.2822	468.49063
490.23651	418.33167
1071.537	343.29236
1087.5659	454.8045
1197.5839	357.0181
1212.6033	386.88477
1214.5033	332.76883
1256.6334	463.16879
1283.8162	12344.98
1284.6721	9057.9473
1285.5634	8830.1162
1287.7892	9425.4766
1289.6838	4236.811
1305.584	351.03488
1309.4357	283.88873
1310.452	359.01028
1313.6498	510.84958
1318.615	299.72949
1327.5186	340.01318
END IONS
BEGIN IONS
PEPMASS=1374.6235
CHARGE=1+
TITLE=Label: C11, Spot_Id: 21114, Peak_List_Id: 19718, MSMS Job_Run_Id: 10234, Comment:
175.13072	896.56006
306.19116	588.14764
403.20291	464.02713
420.24438	269.61136
428.23856	257.78897
541.39569	215.31361
542.2912	362.17844
583.28687	316.73804
660.32288	330.66562
670.29816	353.6387
671.42731	264.16171
677.32697	240.61438
688.31134	216.79938
705.34058	703.93774
775.40045	221.74379
792.3476	204.27092
816.38379	288.03323
833.34717	1004.4144
930.37244	665.07001
931.36975	294.1156
947.4032	2314.8552
1260.6456	948.41284
1310.8877	3000.5264
1311.7126	4691.3149
1312.6143	5144.0703
1314.7825	791.28021
1315.6603	5658.1045
1319.6458	880.87463
1326.7135	717.18353
1330.5261	920.06604
1345.5088	751.38812
1347.5463	1069.1012
END IONS
BEGIN IONS
PEPMASS=1390.6
CHARGE=1+
TITLE=Label: C11, Spot_Id: 21114, Peak_List_Id: 19720, MSMS Job_Run_Id: 10234, Comment:
175.13422	249.035
849.35864	201.06325
963.44208	539.13196
1137.5977	273.13977
1240.5756	449.79428
1255.7013	560.36859
1257.5337	350.15808
1310.7382	751.92255
1326.9111	23404.945
1327.751	17951.484
1328.6306	18778.059
1330.865	15554.437
1332.7263	6240.332
1337.8735	970.00409
1349.6053	652.83771
1352.4943	910.95288
1363.5156	686.67908
1364.6282	656.48682
END IONS
BEGIN IONS
PEPMASS=1426.7745
CHARGE=1+
TITLE=Label: C11, Spot_Id: 21114, Peak_List_Id: 19717, MSMS Job_Run_Id: 10234, Comment:
112.0808	211.19482
175.12904	387.2576
363.23227	220.50978
391.28915	241.70766
420.23984	307.11731
425.24817	262.20413
477.27209	792.91418
540.27844	1316.8234
576.34387	666.75208
611.34546	283.56491
613.49359	243.05057
639.33441	1917.3452
689.41937	620.96893
710.42969	370.68829
738.38757	2723.9758
746.25287	375.32263
747.40729	245.90572
788.48254	1087.5956
851.48016	1967.7809
857.64191	212.20532
858.56439	418.42087
887.54785	13332.027
950.56213	962.97937
984.58472	418.50455
985.55389	816.9292
1002.6053	1831.866
1139.7449	447.97766
1364.7513	973.55695
1366.5948	1020.462
1383.1121	2280.6287
1383.9025	2137.7627
1385.7252	1485.2166
1386.6169	2778.7698
1388.5148	855.63824
1390.6913	1253.2274
1397.118	1268.892
1398.7972	1056.3154
1400.6528	1209.7643
END IONS
BEGIN IONS
PEPMASS=1473.6951
CHARGE=1+
TITLE=Label: C11, Spot_Id: 21114, Peak_List_Id: 19713, MSMS Job_Run_Id: 10234, Comment:
70.04969	388.99939
112.07661	629.77771
129.10719	330.85388
175.11853	4861.4609
304.17911	993.96356
320.18372	333.01807
330.16525	324.03171
348.17267	875.66321
373.21997	268.73547
374.19809	520.80286
387.21478	363.75577
391.21652	17495.283
401.1962	321.09467
419.24185	636.33746
447.25082	1505.2168
488.23669	483.8165
489.21555	1374.1615
506.23773	2296.3008
518.28302	1831.223
532.26495	1027.376
550.27423	799.44623
590.26892	698.68469
607.28363	1811.9856
631.31445	781.1524
637.33832	473.08459
649.33734	1424.2534
665.33203	739.89728
702.33533	570.98279
703.75745	373.99484
720.35846	1700.35
737.31628	1611.615
754.33929	2484.7249
766.39825	572.22809
783.35016	502.09427
808.35358	1954.1926
825.36993	3706.3843
835.3916	329.39172
867.41766	684.99829
881.39899	814.17194
882.39594	368.19772
907.40503	488.68567
924.45508	1987.152
950.43988	319.44833
968.54236	343.89862
1070.5083	537.39752
1087.5431	1976.0558
1097.5851	438.46207
1254.7158	1236.1913
1255.6083	1482.255
1271.7599	2634.3491
1272.6527	2689.5476
1411.8679	1785.4312
1426.8231	2598.0112
1430.0438	20227.471
1430.851	11778.862
1431.7168	13427.255
1433.5479	17008.639
1435.4073	3139.9861
1444.8453	1847.2333
1446.6472	1718.058
END IONS
BEGIN IONS
PEPMASS=1558.7279
CHARGE=1+
TITLE=Label: C11, Spot_Id: 21114, Peak_List_Id: 19721, MSMS Job_Run_Id: 10234, Comment:
681.39441	238.53499
832.45667	220.70157
926.47021	601.28546
1026.4858	553.1665
1055.5653	619.67395
1122.6692	222.85818
1124.5028	3045.4792
1402.8549	2666.2244
1403.7352	3485.5005
1405.59	772.63464
1413.0106	2163.7002
1414.9017	860.18982
1494.23	4545.8335
1495.1141	1332.4011
1499.9003	532.55872
1500.715	1176.9441
1502.6208	652.19238
1503.7841	919.08521
1517.1505	1854.0679
1517.9222	621.9895
1518.7429	1100.4658
1519.6344	1919.8813
1521.4313	1201.9128
END IONS
BEGIN IONS
PEPMASS=1566.7858
CHARGE=1+
TITLE=Label: C11, Spot_Id: 21114, Peak_List_Id: 19722, MSMS Job_Run_Id: 10234, Comment:
304.19965	202.57962
600.28052	294.31851
617.33392	298.75388
1418.6465	551.87061
1493.6364	1121.6045
1504.0605	1808.2219
1504.8861	2671.9106
1506.744	455.64371
1507.9468	1759.9889
1510.6909	5246.1973
1514.9564	2041.3943
1525.7352	612.0813
1527.7438	323.68445
1528.6279	526.61407
1540.7235	289.84229
END IONS
BEGIN IONS
PEPMASS=1675.7489
CHARGE=1+
TITLE=Label: C11, Spot_Id: 21114, Peak_List_Id: 19714, MSMS Job_Run_Id: 10234, Comment:
175.14928	2140.1719
289.19717	10877.231
390.36591	9363.5967
402.29074	917.21326
404.24191	834.91492
467.45578	994.97876
485.46033	985.73773
505.45593	2534.3066
551.31238	16212.746
566.55585	1054.9385
602.47449	1309.7906
626.35846	1097.1733
648.3222	1030.9814
649.31927	1431.7302
654.33539	2316.3208
666.33972	5725.4805
759.44202	1408.449
767.43225	2954.637
794.49329	858.88232
795.42181	1386.7996
824.43854	1396.755
852.39606	2650.8159
881.4726	803.61426
909.4234	5652.4619
929.59674	996.47412
1004.604	2177.1746
1010.519	1105.0343
1022.4959	3953.5203
1055.5978	804.75806
1063.5741	788.99634
1080.5715	9088.3262
1097.6019	4668.4346
1125.5327	3510.2502
1159.5762	6890.4912
1179.5714	837.43982
1196.6016	1907.5433
1242.6329	1922.7603
1244.6515	942.78424
1260.6615	49970.375
1263.5563	3345.9641
1280.6682	1412.1837
1297.6479	1027.7996
1357.7145	1989.8292
1359.6102	1168.7754
1375.7084	1899.4109
1387.7704	8256.125
1388.6683	9095.9648
1396.6206	1001.0742
1405.9706	5241.6577
1501.8905	4293.9131
1503.7869	3395.8242
1566.723	2478.1558
1613.9857	4058.9783
1614.8699	6519.2813
1632.2198	6636.4097
1632.983	2877.4492
1633.8704	4718.8784
1635.6814	11568.974
1636.6947	3325.5105
1639.5854	4674.4697
END IONS
BEGIN IONS
PEPMASS=1691.741
CHARGE=1+
TITLE=Label: C11, Spot_Id: 21114, Peak_List_Id: 19725, MSMS Job_Run_Id: 10234, Comment:
289.18167	420.42444
551.29889	587.25751
909.37067	206.27249
1159.5345	232.46007
1260.6547	1365.3518
1262.5253	410.09897
1404.6493	233.3235
1541.51	322.37177
1627.2637	795.35718
1628.1637	297.3989
1635.7317	686.70801
1640.3613	255.60515
1649.9082	424.30219
1651.6237	723.37799
1653.6031	287.45828
1658.7727	321.50851
1659.8969	311.06302
1663.8628	374.70074
1664.7531	207.86807
END IONS
BEGIN IONS
PEPMASS=2574.2515
CHARGE=1+
TITLE=Label: C11, Spot_Id: 21114, Peak_List_Id: 19723, MSMS Job_Run_Id: 10234, Comment:
897.56757	349.08334
913.6283	236.90332
946.63367	210.23233
996.67035	201.55779
1017.6337	284.08115
1088.6974	376.84702
1156.6716	275.3999
1216.7649	572.87183
1243.7065	354.92072
1315.8845	499.37817
1385.9341	212.20801
1386.8993	338.98605
1406.7498	447.80353
1514.9594	820.59448
1608.8795	314.01401
1665.9716	399.70886
1678.073	621.24915
1736.9088	210.09705
1749.0728	964.67755
1779.043	6960.105
1849.0958	242.9317
1894.9366	285.58496
1919.2013	317.82852
2005.031	353.58856
2403.7527	7515.0801
2405.4067	2729.9607
2407.2495	1120.7571
2412.7031	766.64301
2413.7813	2443.3418
2415.6372	2072.5652
2525.0637	696.37103
END IONS
BEGIN IONS
PEPMASS=2658.3064
CHARGE=1+
TITLE=Label: C11, Spot_Id: 21114, Peak_List_Id: 19715, MSMS Job_Run_Id: 10234, Comment:
112.08456	453.44806
175.13271	1401.295
361.2525	3328.2017
367.30862	429.40323
480.40012	376.03085
490.32947	604.82629
608.46558	848.85846
653.40747	798.28131
707.58545	396.65356
752.49023	939.40631
880.5661	1056.3655
993.63458	989.71912
999.69946	497.75644
1106.7417	1101.9027
1171.7087	314.66248
1185.792	355.66467
1203.8	553.15735
1205.8304	678.54523
1262.8655	637.55389
1272.788	500.6994
1281.7216	391.33774
1299.7295	1368.052
1317.8635	466.40543
1341.8613	413.01941
1342.849	3066.9287
1359.884	8945.8174
1470.8854	458.37607
1487.941	5501.6426
1568.0135	407.17581
1585.0002	3641.6692
1602.0027	49445.031
1611.9781	344.69275
1672.063	453.2998
1682.0237	514.14984
1699.0562	1512.0254
1699.9841	905.60388
1717.0576	2736.0295
1780.067	376.91403
1787.0309	434.36755
1804.066	1941.3478
1936.9918	335.02795
1956.218	318.26532
1967.2555	698.45074
1968.1018	1393.0594
2050.2957	342.99429
2068.2954	525.04755
2069.1812	757.71741
2155.4087	423.15723
2156.24	984.59393
2303.1526	1162.7583
2531.2974	4115.1265
2538.8943	913.45947
2616.1553	5965.5122
2617.8306	524.00543
2618.5986	473.22495
2620.2764	1735.7
2625.9902	1835.1912
2628.1477	1630.1573
2631.6389	923.17273
2633.4619	508.26688
END IONS
