# Supplementary material for: Comparative proteomic analysis of a membrane-enriched fraction from flag leaves reveals responses to chemical hybridization agent SQ-1 in wheat
Source: Front Plant Sci. 2015 Aug 26;6:669. doi: 10.3389/fpls.2015.00669 (PMC4549638; doi:10.3389/fpls.2015.00669)
Supplement: Supplementary file 9 [file Data_Sheet_1.ZIP › Supplementary MS_MS data/spot 44.txt]

COM=Project: wsp, Spot Set: wsp\SQL2013-1-15, Label: C12, Spot Id: 21115, Peak List Id: 18798, MS Job Run Id: 10233
842.52399	75789
856.53265	11572.108
870.55243	32458.254
891.42694	12595.05
940.48279	14063.055
941.50885	22722.303
957.50323	9592.9111
958.53851	69789.523
962.47064	46871.512
974.52081	30235.531
990.50989	10148.221
1045.5784	10312.589
1055.5441	9052.7939
1066.5262	8439.4639
1081.5402	8321.9189
1108.5984	11739.329
1133.585	8849.7207
1157.5587	6451.2139
1168.5864	136984.45
1194.6036	21120.813
1196.6146	9516.1152
1197.6699	23132.475
1205.6489	12179.437
1222.6306	192889.17
1237.6322	16524.525
1272.7057	102800.75
1279.599	11966.444
1320.651	36204.297
1327.5635	77723.867
1343.5605	24942.9
1350.7241	58618.938
1354.6683	23723.729
1355.6416	12371.902
1426.7408	10876.694
1473.7002	19717.992
1520.7782	10144.435
1527.8152	226913.83
1541.7552	37497.781
1550.7828	10844.31
1555.843	20551.721
1560.8312	14304.576
1568.7424	47924.988
1583.8014	71338.586
1595.8236	9814.0928
1630.7462	10133.094
1675.7704	15166.934
1680.8468	15243.902
1727.9115	18158.098
1748.9467	25880.146
1775.8481	44859.898
1791.8286	16371.247
1794.8246	11021.068
1797.8898	7644.2822
1803.8793	11610.82
1836.9117	11009.245
1856.0082	20106.344
1858.9203	27889.293
1880.9264	8111.8115
1882.9728	8718.7012
1898.0333	8290.3574
1903.9404	38433.672
1919.928	15217.693
1964.0664	8665.1768
2030.0088	6579.3896
2041.0697	7220.9849
2075.0706	21399.51
2090.9856	6453.6626
2162.0383	8128.3457
2290.1506	6295.6509
2382.2175	7816.0566
2396.3064	8772.2539
2408.175	10373.207
2426.1055	148733.77
2438.1033	38985.406
2443.1086	9021.873
2444.1079	61792.785
2454.1321	9292.9375
2458.095	10178.62
2460.0979	11211.362
2502.2642	7558.5317
BEGIN IONS
PEPMASS=958.53851
CHARGE=1+
TITLE=Label: C12, Spot_Id: 21115, Peak_List_Id: 19734, MSMS Job_Run_Id: 10234, Comment:
175.11554	734.52557
306.15146	211.84666
397.19882	228.07747
475.18588	316.42355
492.19708	369.46356
685.30304	984.67218
702.31305	1043.4441
784.42767	261.26093
813.49908	246.11601
814.37311	202.03229
830.44348	455.85025
847.31219	1061.0708
848.44324	326.64856
854.63867	376.33237
893.67432	5263.2041
894.53772	4794.7656
896.39661	344.39532
897.70715	3462.0227
899.61005	788.87933
917.36737	595.90399
918.37427	546.5332
920.15295	393.17007
923.63159	620.73358
924.55554	352.14526
925.58051	346.91812
END IONS
BEGIN IONS
PEPMASS=1168.5864
CHARGE=1+
TITLE=Label: C12, Spot_Id: 21115, Peak_List_Id: 19730, MSMS Job_Run_Id: 10234, Comment:
175.11369	329.56293
417.23334	316.64359
421.24472	301.8082
504.23907	7583.7417
550.28027	538.0929
601.24323	304.08026
602.22809	279.53925
619.25452	1996.1332
665.28845	663.17444
748.2796	560.6051
752.33301	243.51129
868.33301	605.1427
880.40625	579.56207
885.34851	526.10742
994.49377	1052.4606
998.49915	328.00031
1005.7091	411.54883
1012.4944	648.97876
1022.7202	303.72693
1023.475	291.37558
1109.3987	1181.3257
1111.4625	292.22467
1113.5316	357.73068
1125.6202	311.64886
1126.6508	425.59061
1127.4915	640.29431
1129.3093	569.31195
1134.6423	336.46353
1135.5869	390.37265
1141.3488	724.40961
1143.496	263.25302
END IONS
BEGIN IONS
PEPMASS=1222.6306
CHARGE=1+
TITLE=Label: C12, Spot_Id: 21115, Peak_List_Id: 19728, MSMS Job_Run_Id: 10234, Comment:
211.12099	248.10762
228.14557	439.90491
472.2529	493.94214
473.258	253.54085
489.29605	719.56525
490.28162	756.65759
515.29895	297.96243
523.24487	438.39868
570.25818	1095.3396
587.27661	20236.303
636.32257	469.19092
683.33136	267.8429
700.34973	696.57367
751.35999	385.48761
819.43042	320.10361
821.41119	287.56735
847.44891	900.69012
864.4433	1087.0844
865.43744	1080.3982
890.44922	430.35583
895.46399	413.47006
945.45898	1092.8811
946.44714	476.80954
962.49152	22639.205
965.39307	469.30832
977.50293	3005.114
995.52014	2004.8917
996.46075	585.95343
1076.6776	1385.1427
1077.5668	2793.6992
1086.1135	1799.5463
1094.6421	13801.613
1095.5341	12004.08
1097.4109	1487.5389
1102.9803	10895.127
1104.8839	2099.6445
1163.6577	1364.4396
1181.5903	913.74365
1188.7822	1154.0455
END IONS
BEGIN IONS
PEPMASS=1272.7057
CHARGE=1+
TITLE=Label: C12, Spot_Id: 21115, Peak_List_Id: 19731, MSMS Job_Run_Id: 10234, Comment:
175.12323	1081.4233
246.16586	227.63635
316.17792	302.97705
342.22488	241.56821
359.24353	239.40607
415.24261	355.72928
500.26807	316.28033
517.31262	533.55658
529.27338	428.88446
613.35968	292.31613
626.29535	418.50027
630.39117	875.32471
643.29486	770.52679
727.39319	790.69458
739.34613	377.18561
744.42395	2404.6663
756.37317	738.85645
813.42535	200.99243
825.31451	200.24289
841.45294	623.11694
858.47168	440.15948
859.42517	787.46796
896.427	285.29108
914.45374	262.35699
1070.7047	4841.9883
1071.5977	5132.8315
1083.6469	2429.5012
1084.4324	984.36505
END IONS
BEGIN IONS
PEPMASS=1320.651
CHARGE=1+
TITLE=Label: C12, Spot_Id: 21115, Peak_List_Id: 19741, MSMS Job_Run_Id: 10234, Comment:
600.29144	698.4057
657.30646	460.4668
664.37097	474.22812
721.39716	2422.1819
785.36328	2477.7798
850.44617	2184.2446
870.4198	467.63828
872.45337	219.13673
898.45117	2712.196
949.51514	699.3418
999.51318	227.82648
1027.5248	4575.6226
1036.5725	3206.9526
1097.6289	434.15985
1146.6782	262.74097
1149.4205	288.58002
1174.701	2200.3965
1176.5227	750.73315
1183.7677	630.76434
1184.2062	711.50098
1184.6469	468.31927
1192.6523	1439.6161
1201.0206	397.85507
1261.437	870.94629
1272.7098	828.18872
END IONS
BEGIN IONS
PEPMASS=1327.5635
CHARGE=1+
TITLE=Label: C12, Spot_Id: 21115, Peak_List_Id: 19732, MSMS Job_Run_Id: 10234, Comment:
175.12009	1035.4585
304.17929	1055.5671
359.1424	532.45502
490.17084	333.05521
529.27905	222.37704
546.30194	330.25351
619.19122	1384.0778
692.31183	339.53915
709.3399	1881.6514
721.55817	329.4827
754.22662	245.35849
782.26324	919.48248
785.42999	229.11911
797.52905	256.70071
838.388	321.7551
850.49994	222.45665
895.33344	315.02286
898.49921	394.60715
969.47498	367.83749
1027.46	311.42862
1039.4565	420.74756
1097.5602	5980.1045
1099.4329	1479.4103
1112.0865	1568.1827
1174.4792	449.93881
1212.6798	1897.222
1213.5776	1165.6176
1214.4768	994.50061
1220.1041	1812.328
1265.5604	2448.7734
1268.6309	855.10773
1269.6594	643.11383
1272.7214	715.95709
END IONS
BEGIN IONS
PEPMASS=1350.7241
CHARGE=1+
TITLE=Label: C12, Spot_Id: 21115, Peak_List_Id: 19736, MSMS Job_Run_Id: 10234, Comment:
489.32813	314.92218
490.31775	274.00793
570.33734	252.13568
582.36566	760.71075
587.31689	6177.7925
740.4549	214.93001
764.41003	256.85776
768.41669	1097.566
773.52374	1645.3778
847.50745	302.19113
864.49884	761.65363
865.48401	324.8089
882.42224	1697.3909
902.52008	755.61792
945.4173	388.26447
962.49274	7743.71
979.60919	270.49261
980.46399	352.52689
995.4668	3037.9639
1002.2943	277.21265
1039.521	530.99335
1077.5071	1008.3254
1094.4839	3798.8101
1204.7944	980.9278
1205.6713	1492.4175
1208.5225	1770.1075
1214.2845	857.32904
1218.048	655.91132
1222.7758	2507.5334
1223.667	2807.9219
1225.561	773.18671
1231.0961	3000.313
1289.5212	385.05316
1292.6843	887.81055
1318.6017	347.86377
1320.5929	916.07813
1322.6116	296.86292
1327.5883	1347.3705
END IONS
BEGIN IONS
PEPMASS=1527.8152
CHARGE=1+
TITLE=Label: C12, Spot_Id: 21115, Peak_List_Id: 19727, MSMS Job_Run_Id: 10234, Comment:
112.08429	474.71265
129.10835	228.66447
175.13155	1535.7744
262.18057	447.89996
325.21405	745.32007
375.27994	688.84845
410.3244	293.0285
438.30099	677.19232
447.18634	328.96582
455.2612	214.33954
472.29559	1185.3639
489.31509	940.92969
525.34198	304.76407
546.23206	256.69388
560.26276	201.58934
602.38214	303.53378
612.37054	208.87123
657.41479	328.40662
665.39783	407.54465
682.41602	4418.0659
698.31561	393.13495
699.43933	7369.5703
716.34296	1762.2397
794.521	340.58731
795.49799	1331.2673
801.4259	492.1333
812.52338	40789.836
822.48981	436.26794
829.43311	960.93066
882.46722	235.16101
909.53394	720.90588
910.53033	1279.1827
926.47113	733.91418
927.54968	4897.772
971.52905	293.32825
1038.6565	468.10666
1039.5651	558.59552
1040.564	253.39966
1048.623	533.05536
1056.5906	807.9892
1119.4962	272.33984
1125.5986	379.87027
1143.6648	28071.027
1147.5695	327.34811
1153.6854	289.75183
1206.6232	290.7576
1241.7361	363.05414
1242.631	735.05969
1246.5444	442.24188
1258.7872	792.03699
1259.6227	670.18365
END IONS
BEGIN IONS
PEPMASS=1541.7552
CHARGE=1+
TITLE=Label: C12, Spot_Id: 21115, Peak_List_Id: 19740, MSMS Job_Run_Id: 10234, Comment:
567.39557	2622.6018
696.43365	1788.8169
715.52722	303.26859
812.56964	403.15717
825.45709	1269.4878
975.4245	403.27457
1011.5389	2490.6887
1084.5167	910.06329
1086.4862	427.01868
1112.4834	4281.9971
1120.4193	991.39917
1122.2341	331.29376
1126.5586	1076.073
1197.7308	556.14624
1198.5651	907.31134
1201.5273	454.40585
1225.6464	4038.1606
1227.538	1581.4532
1296.7451	2832.6577
1297.6378	3475.2415
1303.347	1150.1698
1312.5197	1093.5676
1313.3448	443.96463
1341.8339	446.35519
1395.8683	3070.7046
1396.7617	1588.042
1397.6608	2066.7698
1404.2578	332.983
1405.3751	3116.6716
1481.6523	779.07727
1500.7806	384.58954
1502.6563	614.07037
1520.7058	509.03452
END IONS
BEGIN IONS
PEPMASS=1568.7424
CHARGE=1+
TITLE=Label: C12, Spot_Id: 21115, Peak_List_Id: 19737, MSMS Job_Run_Id: 10234, Comment:
175.12299	341.27768
304.18701	477.87466
567.45416	415.97662
709.36523	1082.8416
812.61945	224.91507
860.42523	242.7296
969.44635	428.68497
1023.4708	462.55194
1039.573	286.2265
1043.6838	276.43768
1097.5115	4141.3335
1135.5654	324.85999
1140.4825	466.00629
1144.5265	324.35425
1211.5031	308.92764
1212.5765	2883.3411
1253.5933	431.07593
1257.514	448.3996
1324.7645	530.2616
1328.5636	611.30713
1427.5366	466.45178
1507.7196	1786.0182
1510.5988	636.69061
1511.7062	1094.2971
1527.7848	3327.2363
END IONS
BEGIN IONS
PEPMASS=1583.8014
CHARGE=1+
TITLE=Label: C12, Spot_Id: 21115, Peak_List_Id: 19733, MSMS Job_Run_Id: 10234, Comment:
175.13567	308.99515
538.34711	4785.7676
636.36505	294.6843
653.36346	835.95203
672.36237	229.33852
709.42365	257.38614
764.42633	330.3071
781.46729	291.99905
894.54926	506.99747
981.56299	592.59796
1046.5319	860.83154
1049.5374	217.77727
1082.6263	476.43405
1113.5139	875.4259
1164.6045	298.51871
1195.7634	1203.3925
1197.666	383.53448
1209.6598	365.85989
1228.567	437.88892
1324.882	2130.322
1325.7678	2189.865
1341.4034	660.5946
1342.1071	1214.9093
1520.9413	11700.856
1521.7976	13755.844
1523.6689	1990.2917
1524.9438	7460.5996
1526.8333	5299.5659
1541.881	1207.2637
1543.6846	894.94855
END IONS
BEGIN IONS
PEPMASS=1775.8481
CHARGE=1+
TITLE=Label: C12, Spot_Id: 21115, Peak_List_Id: 19738, MSMS Job_Run_Id: 10234, Comment:
175.13155	254.72678
288.24655	384.7359
417.30362	1128.0211
847.48499	604.20239
944.48981	341.02936
961.52795	851.42377
983.52777	215.04085
1000.4698	292.86902
1170.599	379.22083
1187.5896	685.79956
1284.6571	538.82288
1305.8414	260.42618
1414.8795	349.06491
1415.7311	611.51276
1418.8418	708.70935
1733.8719	1236.9562
END IONS
BEGIN IONS
PEPMASS=1903.9404
CHARGE=1+
TITLE=Label: C12, Spot_Id: 21115, Peak_List_Id: 19739, MSMS Job_Run_Id: 10234, Comment:
416.3475	290.4397
417.30917	324.90216
545.39526	696.70483
833.43311	212.04417
847.49182	219.08195
946.50861	260.84875
960.57825	611.75262
961.55054	310.58932
975.61108	339.5083
1073.6042	260.08627
1074.6503	205.50534
1089.609	505.43332
1109.5813	450.46838
1187.6128	286.61298
1272.6431	439.90149
1284.667	220.39131
1315.6901	631.42615
1385.681	571.06744
1412.8717	365.37589
1486.7538	369.3963
1501.7799	320.10291
1776.2151	898.1886
1777.0743	724.29639
1777.9321	691.54095
1784.3392	786.0105
1842.1245	2493.6887
1842.99	4383.8945
1844.8611	1084.3414
1846.0653	1392.588
1847.0352	1348.0048
1851.8335	692.67657
1855.9287	939.47363
1860.4412	539.74567
1861.3223	388.72708
1862.9199	869.35162
1864.7982	843.91931
1868.7798	200.62134
1872.827	441.37592
1877.9904	222.66153
1883.0338	442.22241
END IONS
BEGIN IONS
PEPMASS=2426.1055
CHARGE=1+
TITLE=Label: C12, Spot_Id: 21115, Peak_List_Id: 19729, MSMS Job_Run_Id: 10234, Comment:
476.37537	347.14294
623.46661	664.08795
710.51465	665.46429
721.48322	297.68707
739.3642	669.31818
767.52917	892.6731
824.57227	1508.4968
874.49219	460.67938
895.60309	1846.4774
902.47803	1431.129
973.54401	366.37445
1001.5599	1929.426
1023.6705	1230.5283
1092.7008	373.49829
1110.6906	8351.3721
1159.6241	303.75827
1187.6125	655.93121
1239.7246	1327.114
1316.6871	1387.6425
1403.7195	473.17838
1408.7568	361.15765
1425.8131	2889.3721
1524.8975	2320.1011
1531.8784	554.39227
1602.8582	663.41931
1604.6685	335.60657
1687.9799	2262.6519
1803.9171	369.89227
1816.0973	5962.8525
1818.9735	439.11499
1826.9619	373.04404
1928.0586	687.23438
1945.2286	7041.9443
1946.1238	13187.629
1949.01	1270.307
1974.3455	2667.1572
1975.0864	4745.0098
2042.3596	589.06769
2044.1438	628.89783
2060.3704	5289.6108
2061.2166	3953.4846
2062.1094	5909.3872
2084.0862	2715.9136
2084.8628	763.0191
2085.686	3448.4836
2175.5376	1560.9795
2176.377	562.53027
2177.2134	1474.3954
2191.9136	800.79681
2193.6663	831.09039
2282.3308	1497.6794
2370.2415	2832.5845
2383.6724	8106.5059
2385.3335	1165.8995
2386.23	2692.6428
2388.1013	2022.9408
2394.0376	1157.3793
2396.3936	1167.3872
2398.0129	1002.1403
2400.1665	994.32129
END IONS
BEGIN IONS
PEPMASS=2444.1079
CHARGE=1+
TITLE=Label: C12, Spot_Id: 21115, Peak_List_Id: 19735, MSMS Job_Run_Id: 10234, Comment:
112.09232	255.39471
175.14021	759.16406
435.30441	308.22693
531.35852	224.31071
532.36731	403.84216
620.41907	458.41547
721.49762	362.51431
907.55328	350.48325
931.56958	653.11951
964.58508	619.53131
1110.6923	889.86322
1127.6471	2117.678
1238.7562	231.95525
1239.7411	235.45773
1256.7317	363.36047
1265.7153	200.56892
1313.7208	1102.4745
1396.7316	310.40836
1414.7897	711.22076
1513.8384	695.29138
1626.981	878.33801
1786.9688	658.87372
1945.1914	592.19604
1947.142	289.55902
1963.3157	299.11209
2044.2784	556.00879
2045.1808	431.15015
2046.057	788.9259
2083.0459	318.63147
2131.4233	4991.5791
2132.252	2863.2275
2133.1362	6072.2495
2135.0212	1954.5059
2149.8887	210.34184
2151.8228	2147.2942
2152.7124	1331.9193
2153.5977	1199.073
2154.4932	1296.4435
2354.4949	1826.3951
2389.2185	612.44867
2396.3152	6035.4932
2400.1348	803.89661
2401.0923	1058.5355
2401.8745	849.32941
2404.1824	1305.8076
2405.0769	1188.535
2409.9946	547.74945
2416.207	885.67957
2423.4634	2665.6296
END IONS
