# Supplementary material for: Comparative proteomic analysis of a membrane-enriched fraction from flag leaves reveals responses to chemical hybridization agent SQ-1 in wheat
Source: Front Plant Sci. 2015 Aug 26;6:669. doi: 10.3389/fpls.2015.00669 (PMC4549638; doi:10.3389/fpls.2015.00669)
Supplement: Supplementary file 9 [file Data_Sheet_1.ZIP › Supplementary MS_MS data/spot 45.txt]

COM=Project: wsp, Spot Set: wsp\SQL2013-1-15, Label: C13, Spot Id: 21116, Peak List Id: 18799, MS Job Run Id: 10233
842.52118	66944.305
853.50043	51227.457
856.52832	10908.615
870.55029	27808.697
885.45844	12514.608
901.43445	6557.6025
906.50482	31148.625
907.4986	11838.769
924.48981	56799.773
928.49658	9464.1846
940.48315	11886.008
1002.4731	8350.4238
1020.4304	20208.959
1027.5372	11251.021
1036.4124	10820.001
1045.5696	10658.148
1049.5328	15451.385
1067.5481	77699.313
1085.5151	9325.002
1139.636	7243.5283
1155.6051	8254.918
1168.5828	8914.291
1200.6008	21854.104
1255.7012	12782.896
1284.6921	30556.594
1294.7267	16283.827
1295.7062	39433.953
1308.7379	17288.287
1312.7017	106365.8
1332.6794	115755.79
1346.7394	69395.805
1348.6936	25626.129
1369.7065	13815.946
1409.6823	21393.979
1416.7275	14301.096
1460.7837	59725.289
1486.7654	17071.15
1497.7238	123936.52
1504.7625	75931.844
1508.7694	186164.72
1524.7443	45134.512
1527.7913	14783.071
1566.7701	516541.5
1594.8021	41801.336
1607.8184	52305.23
1644.9344	154311.92
1655.7712	133808.36
1671.7468	36236.336
1674.866	314851.25
1705.7867	24644.35
1711.8253	53226.23
1726.827	79537.945
1759.7853	49657.582
1775.7582	37976.941
1791.7438	29990.834
1811.8755	9572.6738
1873.9939	18357.828
1882.9816	16807.268
1959.0542	8304.6602
2033.0018	8622.6143
2075.1687	11737.524
2211.1165	5925.1934
2225.1399	6954.6895
2226.2314	16831.51
2230.2529	13581.352
2237.083	12418.616
2259.114	5809.8008
2263.1213	6467.75
2264.1672	11552.299
2274.1848	80611.266
2290.1628	15507.553
2382.2185	6371.2422
2426.0974	8193.7344
2619.3203	7500.7085
2639.3391	15491.759
2639.5837	8543.876
2670.4006	5919.3657
2687.3157	128781.98
2703.3066	19319.828
2931.4878	24857.832
BEGIN IONS
PEPMASS=924.48981
CHARGE=1+
TITLE=Label: C13, Spot_Id: 21116, Peak_List_Id: 19756, MSMS Job_Run_Id: 10234, Comment:
175.10771	379.33444
387.16556	342.18198
408.15372	500.85275
472.2327	376.86826
500.23367	306.37796
682.30939	1486.8464
890.49841	201.8924
893.54932	243.28647
894.56195	260.4632
896.37585	241.23444
END IONS
BEGIN IONS
PEPMASS=1067.5481
CHARGE=1+
TITLE=Label: C13, Spot_Id: 21116, Peak_List_Id: 19753, MSMS Job_Run_Id: 10234, Comment:
175.11256	429.37732
342.18326	255.26212
408.18234	263.80307
425.20605	322.88773
471.2308	290.21884
496.2197	520.35852
554.24188	248.93491
572.26532	365.01303
580.23969	223.43452
597.25623	1504.689
625.27252	334.86603
643.26959	243.18286
938.52887	871.84924
946.93677	310.55295
1023.636	641.09375
1024.496	603.39551
1026.382	889.80231
END IONS
BEGIN IONS
PEPMASS=1312.7017
CHARGE=1+
TITLE=Label: C13, Spot_Id: 21116, Peak_List_Id: 19750, MSMS Job_Run_Id: 10234, Comment:
402.2641	375.68707
491.44659	209.91319
614.32599	2259.6206
699.36353	1284.8915
717.34625	216.59171
728.40411	501.89017
731.53094	219.18039
752.40424	443.24139
753.4024	807.43182
754.67407	308.01675
755.54254	312.49277
770.41321	16799.527
796.45007	246.13188
813.43878	1914.5021
868.40906	564.06586
885.40729	471.41165
900.67792	406.58191
911.44592	7057.707
984.54297	469.22202
1010.5449	533.41547
1138.709	3555.5334
1140.5792	694.20612
1148.9152	1165.2743
1149.9495	726.14105
1156.7209	34643.094
1158.5427	6993.9307
1166.9049	14562.838
1168.7528	2759.3369
1252.8278	2959.1606
1254.6617	1030.3658
1255.5349	2602.5457
1268.9424	2338.6643
1269.7758	1602.8492
1270.9188	5528.0791
1271.7434	3800.3418
1272.611	2607.2229
1273.4952	3094.4111
1274.3949	3672.3418
1277.8966	2206.7749
1279.7991	1743.3281
END IONS
BEGIN IONS
PEPMASS=1332.6794
CHARGE=1+
TITLE=Label: C13, Spot_Id: 21116, Peak_List_Id: 19749, MSMS Job_Run_Id: 10234, Comment:
112.07835	237.19716
175.12173	450.37375
232.15346	4781.29
330.15555	296.32529
347.18497	505.72983
361.14474	390.87387
407.27325	437.20557
446.23807	330.61591
456.27521	296.63232
474.21136	356.08627
484.28189	279.14566
500.23834	267.74762
517.28107	742.36841
522.30542	1867.1396
571.32715	251.64638
599.29144	560.40558
602.258	799.07111
613.32666	1869.7417
618.31622	676.17474
621.3634	2487.2463
684.36987	620.52209
712.39813	2085.0796
715.33636	975.56323
719.45264	440.98676
720.4248	1809.7863
731.39453	588.17371
792.41644	405.77158
811.44684	605.77997
816.39191	685.39624
849.47241	1386.4381
859.46094	655.08936
869.40698	556.67639
870.42615	299.42557
883.48047	261.90567
887.43066	283.57059
926.50696	2463.7561
972.60657	680.64343
974.52441	201.09453
977.54126	545.31866
1073.6337	856.52911
1090.7175	596.84875
1091.6195	716.9491
1217.8201	5376.002
1218.6884	5422.7124
1220.5251	1143.032
1225.2299	4571.6724
1227.1356	1222.0266
1269.7522	1664.8876
1270.6191	1942.9476
1273.7667	1019.4974
1288.9012	1075.7061
1289.6886	1132.6101
1291.6064	1245.7709
1312.6517	3544.7683
END IONS
BEGIN IONS
PEPMASS=1346.7394
CHARGE=1+
TITLE=Label: C13, Spot_Id: 21116, Peak_List_Id: 19754, MSMS Job_Run_Id: 10234, Comment:
175.12212	430.78485
232.16444	1402.9084
331.22583	287.46457
360.24411	315.43866
402.26172	3255.5522
500.25797	303.23798
517.27216	548.41888
544.22601	209.4062
618.31946	242.25757
630.35156	976.32971
717.36945	699.13959
731.35498	242.59216
759.38477	4394.9087
857.36304	410.59338
874.41974	385.03049
933.68188	206.50052
945.46606	302.8927
987.45935	227.68649
1169.5818	237.37453
1177.2902	405.84213
1214.5209	1346.606
1217.373	624.36145
1233.6198	1792.6799
1241.1375	625.77716
1257.6088	692.64075
1284.6371	37413.539
1286.5223	6716.46
1288.7478	16570.666
1296.662	274.31119
1306.5741	756.91986
1312.6975	2072.1667
END IONS
BEGIN IONS
PEPMASS=1460.7837
CHARGE=1+
TITLE=Label: C13, Spot_Id: 21116, Peak_List_Id: 19755, MSMS Job_Run_Id: 10234, Comment:
1288.6296	436.61444
1398.6808	330.40372
1400.5808	1196.3252
1403.7478	697.72626
1404.7714	212.0322
1419.619	338.60312
1422.4441	319.11115
1428.6119	210.20987
1432.8094	405.4617
END IONS
BEGIN IONS
PEPMASS=1497.7238
CHARGE=1+
TITLE=Label: C13, Spot_Id: 21116, Peak_List_Id: 19748, MSMS Job_Run_Id: 10234, Comment:
175.13525	654.63019
344.22217	239.77155
361.24371	252.45094
384.25024	221.34601
455.25156	334.96426
488.53506	1009.0357
489.29123	301.76709
546.31995	409.35068
570.29034	1308.1837
603.33032	18007.568
655.42273	336.38055
659.35986	207.73352
672.35205	217.82002
683.34723	735.5437
700.36353	432.3176
701.33777	513.87964
718.35706	549.73474
780.38196	249.38962
781.37616	231.22266
798.37286	3298.7012
803.74805	449.10962
815.40289	4689.9697
895.46692	290.27875
911.46271	582.00317
912.55811	212.914
928.49261	25598.672
932.69751	1609.0269
1008.5045	382.30002
1025.564	497.41147
1026.5029	907.73981
1043.5477	1225.0883
1114.6271	332.53577
1115.5077	461.29074
1137.6288	426.25742
1138.5205	231.36444
1185.642	304.81155
1256.7209	494.48492
1330.6194	501.0058
1341.694	399.12964
1343.7632	360.29922
1353.8999	508.18784
1375.7316	377.35968
1400.973	345.90973
1434.8708	491.49026
1436.6952	552.21515
1437.7783	502.07678
1456.7297	581.55878
1458.6431	399.49188
1460.6394	543.02435
1462.5974	440.60507
1464.8695	367.28738
1467.7378	450.41595
1469.814	550.29785
1471.7173	441.06967
1472.5115	350.776
1473.6667	344.00259
1474.785	573.26825
1476.6602	467.82141
END IONS
BEGIN IONS
PEPMASS=1508.7694
CHARGE=1+
TITLE=Label: C13, Spot_Id: 21116, Peak_List_Id: 19744, MSMS Job_Run_Id: 10234, Comment:
112.08105	431.51385
129.10698	316.49158
175.12115	1249.7775
289.1795	345.41852
357.19678	226.73898
402.2652	678.79932
445.21725	227.59558
473.3089	805.94238
488.30603	834.54199
572.37262	783.4859
574.2655	390.58188
582.29645	643.64777
603.33942	4484.8574
607.29395	439.61337
617.33472	319.96399
619.48468	666.02502
624.32745	491.78513
643.41052	1124.1873
700.31891	264.6445
717.31616	274.62012
718.31946	653.03223
735.34564	1523.2826
757.41986	316.61896
774.42749	925.78168
798.36597	1260.9244
803.52924	343.49878
813.45886	273.57718
815.40112	1146.3667
850.46454	271.32355
866.36969	1247.5443
902.49628	2398.0005
920.3728	424.09235
928.46259	6868.3706
932.69208	1418.9102
934.54303	621.26764
937.4248	1370.5345
944.5545	677.49744
999.52802	1380.8239
1016.5518	4498.0371
1036.5977	644.7312
1107.5623	361.72726
1108.5347	531.90619
1130.4602	374.30988
1145.6385	390.49792
1426.7954	3034.6409
1427.6805	1761.802
1428.5797	1532.9777
1432.0586	3139.2744
1480.801	1290.7582
1482.6379	1069.0009
END IONS
BEGIN IONS
PEPMASS=1566.7701
CHARGE=1+
TITLE=Label: C13, Spot_Id: 21116, Peak_List_Id: 19742, MSMS Job_Run_Id: 10234, Comment:
112.08643	861.71429
129.11368	487.55313
175.12981	4117.2959
304.19421	5062.3242
314.16724	307.1217
371.20969	283.91141
396.26855	347.51373
400.26401	264.78415
416.22119	264.81583
433.24457	919.48523
443.2298	457.05682
456.298	751.27313
467.26288	368.94131
484.29941	910.06622
502.31799	381.38745
520.29407	435.89227
557.31958	583.63214
567.34076	550.98254
575.31702	629.40948
582.30786	544.89783
585.3504	1177.4514
600.3028	7926.6489
617.32941	7738.915
669.37561	433.28049
671.33923	3915.3015
687.38354	557.49829
688.36401	4755.748
694.39087	485.10336
704.40552	464.30545
714.38959	1256.7296
715.37622	488.28217
732.39105	1616.1758
818.40784	1334.6396
835.42834	3865.165
861.46173	1125.6825
879.47498	1837.4894
932.48291	1244.8423
950.5285	2434.5896
965.48743	812.84381
967.52319	279.72653
982.51508	4475.6797
992.51819	348.81564
1048.479	278.24408
1065.5472	768.05438
1066.5276	402.08063
1083.5703	2912.6526
1093.5656	394.65848
1164.8197	283.67151
1196.7074	1098.4948
1198.5594	352.52521
1236.7015	388.55881
1253.7788	1044.3031
1254.67	1524.0488
1310.7964	2222.3555
1381.8939	2371.3848
1523.21	6061.9424
1524.0049	2839.2698
1524.8362	4704.4761
1525.7784	2458.3186
1526.6964	4597.1953
END IONS
BEGIN IONS
PEPMASS=1644.9344
CHARGE=1+
TITLE=Label: C13, Spot_Id: 21116, Peak_List_Id: 19745, MSMS Job_Run_Id: 10234, Comment:
175.12857	437.40259
312.20724	365.60449
425.31119	604.38959
474.50674	637.35242
538.38147	9686.3604
636.38031	946.22919
653.39825	1654.4543
766.48578	742.21161
801.93201	231.60071
851.49744	298.34216
879.48511	671.16785
886.55139	487.24634
903.55005	1941.8944
986.5697	342.59708
987.55078	338.15598
988.72131	228.84612
992.60706	403.04535
1004.5798	3345.354
1101.6045	1658.0084
1107.6078	1796.8014
1115.6184	692.0238
1118.6301	726.80737
1119.6086	262.64856
1220.7212	986.40503
1228.5391	350.05215
1231.6923	622.43256
1333.8497	920.14856
1343.0898	409.32336
1344.8988	589.08942
1346.7661	403.71063
1444.824	480.6658
1471.1215	1050.418
1471.9213	1877.2916
1482.3536	2198.1577
1488.0785	743.87769
1499.1614	1062.4001
1566.9242	1628.2793
1587.7913	1217.4657
1601.3132	3244.8762
1602.101	2957.7283
1603.9063	4127.8555
1605.7379	2877.748
END IONS
BEGIN IONS
PEPMASS=1655.7712
CHARGE=1+
TITLE=Label: C13, Spot_Id: 21116, Peak_List_Id: 19746, MSMS Job_Run_Id: 10234, Comment:
175.12411	2460.8835
274.21051	2514.678
359.20422	201.81195
366.16605	430.88535
401.23819	234.86259
403.26724	490.17999
472.29971	246.28665
474.30566	12031.844
497.20007	331.66702
538.41626	272.0448
568.23871	766.20496
572.31732	879.31635
577.26923	361.45013
589.34528	1276.3363
615.37781	236.06912
651.28119	355.58017
669.28461	693.39337
671.36157	218.46886
686.36389	232.06749
688.39282	1109.6501
722.3158	399.51941
740.30499	243.312
801.47565	15911.712
811.44061	330.42801
837.33008	566.43127
855.34393	1577.0159
888.67279	232.49918
898.49213	553.36542
899.47205	787.41486
916.49286	1691.611
968.43689	718.65448
987.53412	1252.5313
1068.4668	255.61232
1088.6183	993.13422
1159.6288	1559.1885
1290.6881	854.23413
1377.8201	754.21387
1541.027	4593.1704
1541.8988	2884.1758
1542.7815	3983.146
1548.3575	6587.1367
1566.9019	877.53711
1598.7531	917.39429
1607.6931	2051.0027
1612.2295	1752.002
1613.0062	1716.7725
1614.7932	1768.0853
1616.6466	1733.9778
END IONS
BEGIN IONS
PEPMASS=1674.866
CHARGE=1+
TITLE=Label: C13, Spot_Id: 21116, Peak_List_Id: 19743, MSMS Job_Run_Id: 10234, Comment:
112.08731	697.76855
175.1326	1651.2598
232.16841	747.34491
329.17783	1183.8387
331.25009	962.61774
371.22778	652.44324
402.29855	21171.092
414.25024	469.65057
442.26105	1869.2826
470.30075	952.09644
474.31927	1144.2632
500.31085	1326.9791
513.32855	732.84277
515.48932	373.06726
517.32526	2744.8708
541.3374	2989.6304
551.32373	408.47278
617.37146	641.59949
630.4184	5720.0313
660.41083	732.89978
662.57996	627.37244
688.39868	2903.7715
730.42419	364.61908
741.45551	524.0578
759.4519	34027.898
801.50061	2436.9019
804.48663	534.43243
832.48065	415.00183
856.47675	361.4476
857.44794	2097.9773
874.47589	4291.4043
884.49878	447.90997
916.52106	1102.5118
987.56329	2291.7141
1045.5365	1296.5386
1080.5607	359.08319
1117.6235	342.22031
1134.6426	2885.0029
1145.6919	523.37976
1158.7224	681.76056
1205.6384	404.5867
1211.7965	332.33154
1217.8264	410.59509
1231.6942	672.45782
1233.7429	1986.8887
1260.6027	1289.6707
1273.7024	1118.0486
1346.8741	1541.4148
1348.7327	585.66632
1507.0098	4179.6978
1517.9829	2548.3159
1571.9259	3125.7913
1584.2626	2440.6233
1589.9287	2630.8757
1609.8662	61707.723
1612.2593	4525.9072
1613.2461	5100.8501
1615.0892	2579.0652
1616.5914	2659.1045
1644.9531	4212.8413
END IONS
BEGIN IONS
PEPMASS=1726.827
CHARGE=1+
TITLE=Label: C13, Spot_Id: 21116, Peak_List_Id: 19752, MSMS Job_Run_Id: 10234, Comment:
175.13257	271.09534
379.27533	382.55032
603.34467	8900.4619
606.50586	273.08557
701.34125	376.93924
718.37195	252.33458
798.39508	1071.807
799.39368	1084.6893
807.38153	226.2661
815.41522	2378.4075
884.4516	226.22093
911.47864	443.9382
912.48779	462.79205
926.55548	284.76062
928.49689	12393.828
1025.5088	443.4964
1026.5037	322.72324
1043.5144	648.17798
1114.5741	324.4758
1145.7152	224.97562
1185.6334	708.75464
1314.6514	328.35574
1645.9312	334.53406
1658.9158	297.89084
1663.9287	6421.4771
1664.8311	11525.044
1666.7	1898.4908
1667.911	1778.4441
1668.8845	3200.9966
1674.9279	2697.3591
1683.3481	639.13593
1685.7997	1320.6
1687.6746	1345.2212
1694.8232	1102.3757
1705.8608	829.16528
END IONS
BEGIN IONS
PEPMASS=2274.1848
CHARGE=1+
TITLE=Label: C13, Spot_Id: 21116, Peak_List_Id: 19751, MSMS Job_Run_Id: 10234, Comment:
175.13516	334.29462
430.34958	305.53082
543.48645	330.7525
614.50122	316.05707
685.54041	1860.2301
747.44983	201.09351
814.57916	776.87909
911.60547	530.76306
928.61865	528.79852
988.53638	228.46719
1059.6714	586.04163
1102.6373	385.03125
1172.7548	1050.3405
1215.6804	379.33313
1269.7758	988.30341
1286.8087	802.06299
1414.8787	985.11139
1516.7341	258.3772
1527.9579	13344.298
1608.0375	201.59322
1624.9907	627.30334
1625.9924	348.22263
1643.0189	312.36856
1643.9907	402.35828
1646.7548	243.77039
1715.1442	355.43719
1761.7609	232.92889
1771.1339	534.23743
1772.9783	521.37268
1803.7992	237.34003
1818.0277	264.74054
1872.1942	345.09534
2076.6067	1421.4191
2077.4116	1802.1586
2079.198	772.65088
2089.3616	1538.5437
2091.2498	1035.0867
2226.3533	4875.7109
2231.7727	23201.93
2233.4136	2815.2722
2234.2673	7270.0146
2236.075	4448.4004
END IONS
BEGIN IONS
PEPMASS=2687.3157
CHARGE=1+
TITLE=Label: C13, Spot_Id: 21116, Peak_List_Id: 19747, MSMS Job_Run_Id: 10234, Comment:
175.1373	995.22119
429.28497	457.90302
484.46667	5322.8784
489.38196	570.25
528.38361	621.50586
620.43762	702.36005
641.4632	430.36157
767.52429	13509.77
864.56995	561.47852
865.54657	605.46594
882.56042	1185.804
969.60779	886.8905
1056.6345	985.2301
1127.6656	908.37549
1184.697	2291.0332
1285.7588	1621.8369
1301.812	407.60526
1367.7981	414.74707
1369.7549	402.09018
1384.9374	464.71155
1386.7957	1664.219
1485.8646	2706.1277
1555.9139	483.03085
1582.8989	2315.7842
1598.9779	389.97861
1599.922	30429.199
1616.6984	399.20856
1696.934	1990.1392
1714.9711	2085.5076
1843.041	521.9613
1894.1068	520.96899
1900.0854	1695.1918
1902.9548	502.11404
2047.2852	508.60263
2048.1543	885.74866
2160.2761	743.03137
2259.6035	724.28589
2260.4099	455.34476
2261.3035	1167.0624
2276.4673	600.72046
2277.3152	1170.1693
2282.2356	597.03839
2287.605	1371.4595
2389.6011	397.79688
2391.3022	589.60052
2408.2283	927.38739
2630.4451	2296.626
2631.4292	3235.7295
2635.552	1267.7461
2639.4207	23912.473
2643.854	1619.6804
2645.1313	6722.8848
2647.4641	2939.467
2649.343	1897.3577
2651.2393	626.98126
2656.3262	1521.2031
2660.6931	622.81519
2662.5188	532.88611
2664.1704	558.48651
2665.4167	529.83203
END IONS
