# Supplementary material for: Comparative proteomic analysis of a membrane-enriched fraction from flag leaves reveals responses to chemical hybridization agent SQ-1 in wheat
Source: Front Plant Sci. 2015 Aug 26;6:669. doi: 10.3389/fpls.2015.00669 (PMC4549638; doi:10.3389/fpls.2015.00669)
Supplement: Supplementary file 9 [file Data_Sheet_1.ZIP › Supplementary MS_MS data/spot 46.txt]

COM=Project: wsp, Spot Set: wsp\SQL2013-1-15, Label: C14, Spot Id: 21117, Peak List Id: 18800, MS Job Run Id: 10233
809.39624	48078.414
825.38556	24982.842
842.52521	55570.258
846.41309	36516.754
870.55359	23054.762
877.39636	12533.998
885.46313	173295.95
901.43781	121390.72
906.48303	75818.008
917.42487	51594.207
984.46118	14765.252
1002.4689	88207.539
1022.5421	6761.3589
1031.5137	62518.352
1045.5784	9956.0293
1049.5219	8224.3398
1097.5189	126208.06
1099.5016	56702.547
1113.505	49353.699
1115.4989	13057.069
1127.5273	10851.968
1200.6074	334901.47
1226.6317	9117.1357
1255.7185	206043.2
1308.7465	249271.33
1323.6144	13894.102
1336.7651	6713.5781
1368.7329	43993.527
1398.7283	14299.702
1414.7128	9868.123
1416.7299	206523.25
1432.7122	50674.992
1435.7095	9561.6055
1448.7156	13105.947
1471.7489	9306.3389
1497.798	15154.892
1544.8159	9256.1953
1545.8265	55577.227
1561.8026	9856.0293
1564.8213	10625.272
1614.7642	17865.383
1664.7012	31417.145
1674.8124	20188.273
1680.6843	15715.038
1705.7776	328832.09
1715.9037	29069.055
1722.9646	16165.761
1733.8967	343139
1739.9413	397775.22
1763.936	54904.188
1767.9587	16348.312
1811.8815	153734.75
1821.9243	8887.6592
1827.8608	32496.047
1839.9098	8588.4375
1853.9293	6833.7813
1882.9812	10661.792
2030.1322	28750.26
2035.0673	18616.633
2041.1062	13551.639
2057.0684	57408.453
2066.0122	15847.92
2078.082	72032.68
2082.9473	75891.852
2094.0557	22420.779
2097.1438	61685.809
2098.926	10792.943
2186.0969	12171.458
2206.165	21763.83
2222.1519	9621.293
2264.1719	9209.9209
2284.241	32647.307
2417.4802	11340.132
2418.3528	9534.0781
2465.1958	26972.301
2481.1797	13645.639
2497.2136	7368.6343
2622.4946	56418.105
2690.408	160737.5
2718.4277	8475.9971
BEGIN IONS
PEPMASS=885.46313
CHARGE=1+
TITLE=Label: C14, Spot_Id: 21117, Peak_List_Id: 19763, MSMS Job_Run_Id: 10234, Comment:
112.07782	244.83273
175.11345	2293.55
272.15533	616.45667
287.13116	539.48126
304.15918	424.62665
391.21661	528.57672
398.14572	330.62265
401.2106	222.98561
419.19724	588.77557
432.17194	238.59795
450.16943	2378.0366
467.19791	474.39148
469.17575	320.86578
554.25195	772.19525
582.26965	320.41382
597.22595	845.22705
614.2558	447.12296
683.32837	270.50778
684.27362	558.50696
701.30341	414.04718
772.36627	445.38489
841.49988	859.6701
843.41638	759.69336
846.1272	392.29657
850.45782	583.76746
855.50507	382.5455
856.38184	511.88312
857.32721	397.07559
END IONS
BEGIN IONS
PEPMASS=901.43781
CHARGE=1+
TITLE=Label: C14, Spot_Id: 21117, Peak_List_Id: 19767, MSMS Job_Run_Id: 10234, Comment:
175.11047	1392.1743
304.08969	834.88721
321.13403	668.12939
338.16565	420.55377
389.16318	550.13141
391.30035	259.74002
417.15085	950.74323
433.18982	330.9274
451.12982	278.31152
468.1886	1447.5266
485.20718	598.00977
522.40833	282.97519
535.21545	201.36517
536.20685	808.31458
538.28369	343.14706
564.20123	669.23236
581.33618	360.87372
598.28442	9726.9258
647.53406	592.74463
696.30353	298.73245
713.31934	689.14294
838.32965	211.3062
839.30664	256.45755
841.46368	216.50645
857.40674	318.27869
859.40918	294.24164
860.30914	253.44206
862.06921	362.34601
END IONS
BEGIN IONS
PEPMASS=906.48303
CHARGE=1+
TITLE=Label: C14, Spot_Id: 21117, Peak_List_Id: 19770, MSMS Job_Run_Id: 10234, Comment:
255.13258	930.92395
272.16147	1198.592
331.14197	220.05222
359.12976	845.59637
368.2084	333.21835
385.21817	334.42947
494.17517	490.45059
522.17328	2010.9232
548.25366	400.98456
607.25397	292.56448
635.23218	496.53848
646.3161	325.66345
647.33051	5419.5786
751.22375	414.4986
762.38666	280.37421
843.5097	202.06502
865.29486	273.60812
876.49396	211.32941
877.3905	392.86719
885.36475	591.1369
END IONS
BEGIN IONS
PEPMASS=1002.4689
CHARGE=1+
TITLE=Label: C14, Spot_Id: 21117, Peak_List_Id: 19768, MSMS Job_Run_Id: 10234, Comment:
175.12114	827.27844
257.1683	225.62224
346.11823	279.84351
420.20929	362.52649
437.228	218.14136
477.22885	405.34708
494.26276	317.797
548.18433	276.15179
566.19373	588.73224
640.27112	520.09503
657.3075	2178.8906
701.24219	294.3252
729.25439	316.00717
873.43787	1484.0625
881.83917	554.93823
958.69714	241.29207
961.40326	412.6507
963.16803	288.47412
END IONS
BEGIN IONS
PEPMASS=1031.5137
CHARGE=1+
TITLE=Label: C14, Spot_Id: 21117, Peak_List_Id: 19771, MSMS Job_Run_Id: 10234, Comment:
175.1156	982.1239
370.16595	666.21796
387.20013	357.48767
388.16174	385.92645
457.18799	247.8046
531.23077	229.489
644.28088	387.89346
940.55536	698.88757
END IONS
BEGIN IONS
PEPMASS=1097.5189
CHARGE=1+
TITLE=Label: C14, Spot_Id: 21117, Peak_List_Id: 19766, MSMS Job_Run_Id: 10234, Comment:
175.11914	1136.3962
302.12506	205.54153
306.15811	6020.6792
308.18817	290.2789
361.22556	544.04156
404.14676	297.76498
415.22815	222.96928
417.17743	233.32086
421.17819	539.65491
473.23117	226.183
490.24963	719.22809
517.21777	288.84079
530.24072	677.62848
534.25629	256.73639
536.24274	319.94177
564.22168	917.13275
677.276	718.87793
681.31287	306.94202
817.39465	488.2056
818.36957	2174.1746
835.38751	119037.28
844.79523	305.68277
848.31	3828.9556
848.78662	2395.6165
850.61005	288.45346
876.82922	376.91431
879.62787	415.6293
881.81421	338.03232
933.4679	419.0484
934.36725	347.65768
944.0603	463.28772
984.56049	248.93878
1034.4869	305.55807
1038.6461	254.5092
1055.3678	1490.8386
1058.1724	1190.1351
END IONS
BEGIN IONS
PEPMASS=1200.6074
CHARGE=1+
TITLE=Label: C14, Spot_Id: 21117, Peak_List_Id: 19758, MSMS Job_Run_Id: 10234, Comment:
112.08286	418.90616
129.10858	314.94684
175.12468	2505.1843
249.17099	215.76401
277.18546	295.47058
305.18079	378.00452
306.16541	228.8672
322.20139	473.45633
362.19516	678.51715
379.22156	1553.5172
392.19827	317.51712
394.13684	339.42529
427.19751	342.84451
445.20935	541.86841
457.24673	282.65439
463.23788	1813.1842
480.25885	1622.5156
507.21286	2993.8774
528.26196	431.71548
564.2738	2327.1309
581.30725	1813.3785
590.23584	638.25519
592.29926	1382.7969
608.25427	641.55774
620.29016	758.10919
650.37512	464.74014
677.34418	735.84259
694.38147	29140.295
703.33984	834.77899
705.3454	437.38446
721.33252	1378.7831
786.40704	416.74048
791.40186	825.04425
792.36688	963.18347
804.36676	793.92865
809.41187	23970
822.4317	536.97382
861.43341	489.87088
879.42194	377.02151
906.45093	277.24985
907.41986	1090.1272
924.46448	2528.1824
1087.6014	599.89105
1094.9644	457.73874
1137.5789	556.71771
1141.584	426.5311
1156.7831	6315.3472
1157.6387	5573.2705
1159.481	6208.2373
1161.3477	2444.0476
1163.2427	513.15771
1165.7206	833.87518
1168.7997	477.577
END IONS
BEGIN IONS
PEPMASS=1255.7185
CHARGE=1+
TITLE=Label: C14, Spot_Id: 21117, Peak_List_Id: 19762, MSMS Job_Run_Id: 10234, Comment:
112.08027	284.82022
129.11192	284.63043
175.12834	1740.5137
211.15587	205.09572
303.20837	353.98984
312.23254	204.84296
324.25006	263.66873
360.2182	725.59467
407.28714	217.6767
425.3045	454.17862
444.26532	642.2829
454.25467	345.55313
461.26968	938.7832
472.25977	1095.0238
498.27914	239.43846
551.31781	322.755
557.31769	654.82806
569.30524	835.50018
574.33942	894.80426
609.38519	273.32291
610.39227	243.13112
611.36224	279.59302
654.38489	392.31781
664.37244	348.2735
673.35754	956.65662
682.3819	1883.3468
685.34058	908.56683
687.40765	267.15549
724.43726	284.33655
767.44293	4221.8271
784.46625	5007.7896
795.47137	1108.912
841.49341	1687.9783
844.64545	854.06415
867.50525	695.97687
868.53357	696.31506
869.59149	282.17117
878.45477	284.8725
885.53088	40165.637
896.51617	559.04919
953.57086	336.86148
982.55975	853.69995
983.53436	404.52261
1000.5842	1289.7108
1002.4789	439.30371
1071.6621	740.43109
1192.7095	1195.8618
1194.5917	1086.1112
1196.8171	893.30609
1200.6464	1639.7313
1211.9353	6621.7744
1212.7731	3684.791
1213.6581	2891.1426
1214.5967	3959.532
1215.5183	1972.7472
1216.4526	1171.3228
END IONS
BEGIN IONS
PEPMASS=1308.7465
CHARGE=1+
TITLE=Label: C14, Spot_Id: 21117, Peak_List_Id: 19760, MSMS Job_Run_Id: 10234, Comment:
175.11639	1447.8624
288.21466	454.77682
294.16681	244.75427
401.29471	1841.4279
409.20328	539.60199
496.2287	1247.1049
510.20554	245.75323
512.29291	251.56046
530.33496	644.68433
581.30988	852.89307
583.48578	225.41653
587.34875	1458.7976
591.29413	932.97772
592.65631	414.51358
609.29663	2553.1895
694.39044	467.92072
700.42279	1130.8906
722.36658	2233.2874
770.49237	336.71753
779.4267	567.15875
813.51666	1262.5818
880.44513	314.98267
882.50214	420.729
883.54156	248.92323
900.54071	25695.998
908.43115	2457.7336
916.29443	290.72461
993.58099	402.01117
997.5498	597.14087
998.521	742.24005
1015.592	2174.3684
1021.5613	1822.6688
1135.6472	906.30396
1152.7472	771.5437
1153.616	1009.0144
1269.4844	847.23505
END IONS
BEGIN IONS
PEPMASS=1416.7299
CHARGE=1+
TITLE=Label: C14, Spot_Id: 21117, Peak_List_Id: 19761, MSMS Job_Run_Id: 10234, Comment:
175.13509	229.39726
354.26294	329.90829
371.28793	1216.5493
378.19736	400.54968
509.24405	265.85065
540.3255	384.90961
557.35382	1893.199
594.34277	207.98653
622.32343	253.3465
640.38318	417.34344
658.39166	1255.7126
731.40088	451.07242
733.5025	334.89374
759.38129	1532.0393
778.43506	736.41156
795.43823	1151.449
816.40643	381.51675
832.47748	319.25024
842.41125	1015.3189
860.41815	2815.532
908.52936	675.13489
1000.4911	230.69981
1018.555	666.69989
1028.4922	494.18561
1030.7236	505.983
1039.5775	729.60181
1046.5345	1251.6533
1287.8823	893.33435
1288.7544	1238.3375
1296.2582	824.77393
1351.6753	2023.8489
1358.6973	1132.4026
1373.0438	4183.8706
1373.8417	3069.7004
1374.7346	3215.9722
1375.6678	1692.58
1376.5719	2936.3455
1378.4537	1189.1559
END IONS
BEGIN IONS
PEPMASS=1705.7776
CHARGE=1+
TITLE=Label: C14, Spot_Id: 21117, Peak_List_Id: 19759, MSMS Job_Run_Id: 10234, Comment:
112.08199	671.8891
129.10863	447.8898
175.12834	3253.0813
304.20599	335.40173
361.22427	758.48688
504.23062	570.263
521.25592	934.95972
561.25067	1276.2946
567.26672	447.84741
578.28632	2372.4004
604.30646	343.25513
650.29517	825.74988
660.32465	1020.0671
668.31128	1269.9448
677.34998	1758.4298
703.36841	490.65945
739.3678	932.0647
749.36383	951.4632
767.37177	1746.941
798.38159	416.71353
823.38513	2668.51
840.4021	3103.77
848.38843	669.66693
866.42548	2089.4141
922.4552	1262.8468
930.45642	352.41235
939.46478	2293.5125
965.55786	336.74445
984.56158	396.5769
1011.5331	412.19604
1021.6085	380.63791
1029.505	1482.1174
1038.5426	3123.1724
1095.6256	460.09326
1121.5884	520.78009
1128.5964	454.961
1139.6058	33662.965
1219.5742	429.05359
1236.657	1391.6003
1237.601	972.97778
1254.6375	2281.3992
1341.6682	10893.382
1438.8226	858.73779
1439.718	1160.296
1455.8646	1746.3826
1456.7714	1469.6516
1457.672	2509.0559
1472.9197	1034.5667
1615.1085	1677.1324
1615.9661	1205.4094
1616.8295	1844.7804
1620.8311	816.78467
1621.7101	1774.2408
1648.5726	4623.9893
1652.829	1437.6698
1662.1031	3173.2292
1663.8538	2986.7341
1665.6909	3436.3789
1667.5924	1330.8207
1677.923	1818.493
END IONS
BEGIN IONS
PEPMASS=1739.9413
CHARGE=1+
TITLE=Label: C14, Spot_Id: 21117, Peak_List_Id: 19757, MSMS Job_Run_Id: 10234, Comment:
110.0642	572.75739
175.12184	1036.4575
228.14876	340.70123
474.31345	1284.6707
478.33289	1468.5422
597.38934	366.7742
602.38745	3356.428
625.41278	1317.9105
682.36194	336.54095
699.39191	2341.6523
716.41821	1894.5513
739.44727	1337.3219
787.45343	2072.981
822.49579	500.27631
840.48798	1370.8527
900.53467	3442.0945
909.52124	450.12991
925.62329	424.18686
926.59491	414.39301
953.55157	1057.563
983.56848	741.80548
1001.5803	5898.8809
1024.5999	2002.173
1096.6102	414.56277
1098.5935	2784.2205
1110.673	443.52744
1115.6429	2494.3311
1138.6641	1540.24
1262.7318	2813.541
1266.7516	1197.6945
1272.8082	540.10522
1337.8477	1362.8777
1382.8173	874.18182
1399.8313	1238.6595
1400.7327	1770.7014
1436.9486	856.91193
1437.8422	532.12762
1456.0292	520.97595
1512.9985	625.76398
1566.1818	2273.8164
1567.0028	1403.9556
1567.8656	2104.9392
1577.402	3671.1455
1579.2826	926.00061
1584.1235	1060.9603
1584.9502	1436.3922
1594.229	1380.7389
1626.1136	775.43567
1633.455	826.12915
1678.9904	1750.4583
1684.7482	1231.2186
1693.1611	1913.6013
1696.4314	3881.1895
1697.1659	1777.3442
1698.0541	3242.2493
1699.8634	4949.2075
1701.7134	3404.9536
1705.8944	3681.0981
1706.7538	4985.7876
1719.068	2230.1794
END IONS
BEGIN IONS
PEPMASS=1811.8815
CHARGE=1+
TITLE=Label: C14, Spot_Id: 21117, Peak_List_Id: 19765, MSMS Job_Run_Id: 10234, Comment:
112.08331	285.22815
175.12717	950.58826
262.1723	272.83731
314.21194	397.83899
332.21167	382.3049
333.21439	232.64799
445.2717	420.31921
446.32687	379.63162
563.29889	504.89709
591.30493	530.73956
609.3891	580.70453
735.47449	263.11218
759.38049	450.16138
760.45581	1556.6157
762.48224	219.05263
777.474	2403.2246
872.43024	367.87622
922.44928	559.79578
923.47888	368.20657
940.54749	945.67975
997.56409	1592.3239
1007.4778	231.65981
1035.5052	1088.5646
1054.5698	212.11649
1066.5737	304.52658
1084.5961	28000.184
1181.6	696.65039
1182.613	601.25836
1199.5939	1340.8513
1203.5959	260.19116
1220.806	248.50302
1253.7548	225.27443
1280.6293	231.48309
1350.7422	412.03458
1366.7125	479.33154
1367.7383	2434.4019
1498.896	3681.561
1500.7214	1582.516
1518.7043	763.58173
1740.1326	2543.0991
1763.9066	1652.4355
1764.777	1719.7007
END IONS
BEGIN IONS
PEPMASS=2082.9473
CHARGE=1+
TITLE=Label: C14, Spot_Id: 21117, Peak_List_Id: 19769, MSMS Job_Run_Id: 10234, Comment:
175.13333	496.24893
387.30865	205.44272
657.42261	237.76302
855.54303	253.87975
873.50806	740.81213
984.57916	374.75241
1002.5524	797.53229
1028.5846	358.8833
1066.6289	234.45691
1081.563	336.41891
1099.5728	204.90622
1141.738	604.91028
1158.6549	2283.1472
1182.6975	295.87616
1206.749	206.0524
1210.6241	763.61572
1228.6254	500.02744
1254.8724	4892.9824
1256.8051	1734.0253
1271.1346	606.5105
1287.7128	304.96777
1297.6378	413.22842
1327.7664	294.22989
1328.8129	321.9043
1344.7393	3113.5547
1370.9362	376.9491
1398.6859	350.30634
1426.7009	1520.4121
1457.7678	282.74057
1473.8066	1570.1038
1475.7051	344.67529
1584.783	276.82751
1589.7739	307.35834
1602.9054	219.23483
1750.9437	286.12311
1927.2634	6118.3267
1928.1072	3163.3005
1929.0002	2671.6262
1929.8982	3071.7539
1937.2695	4552.7949
1939.1718	3201.7537
2025.0903	2422.1392
2030.0897	17956.617
2042.2949	8448.8389
2043.0756	5350.2715
2045.7765	3515.4402
END IONS
BEGIN IONS
PEPMASS=2690.408
CHARGE=1+
TITLE=Label: C14, Spot_Id: 21117, Peak_List_Id: 19764, MSMS Job_Run_Id: 10234, Comment:
112.08875	264.29541
175.14206	1646.5857
288.25607	314.14392
467.41754	693.33362
483.53177	263.99399
484.4364	52351.211
581.46362	623.29523
582.47284	656.48822
599.48242	1211.2871
674.43451	263.48288
679.50092	269.79605
696.53101	804.97601
713.53186	529.76202
787.53778	451.56958
812.61353	754.26337
913.69849	781.95148
915.6463	433.20105
1014.6636	699.28784
1026.7705	814.16052
1083.8016	1664.4596
1154.8365	1823.234
1237.8596	270.10699
1255.8773	4254.9355
1384.9287	4629.334
1513.9827	1006.128
1598.926	288.12668
1660.0304	317.26593
1677.0524	1370.7635
1760.2275	264.61487
1776.1732	1001.0521
1904.2428	1308.0339
2017.3931	920.80518
2019.2689	421.95831
2118.408	582.43127
2189.5474	392.26602
2190.4214	1131.0286
2232.5181	288.65836
2234.4211	421.64474
2259.4473	513.50885
2260.8462	446.51389
2276.7161	5219.3408
2277.585	3573.384
2278.4431	6187.5098
2280.3276	2308.6396
2303.426	2422.7385
2304.2654	661.20752
2305.1338	5691.3672
2375.6372	275.85056
2449.8398	3930.1345
2451.5151	1002.8898
2464.5479	1343.7124
2466.4377	1032.9302
2623.7588	764.63837
2633.1987	1294.0902
2648.2473	10830.736
2650.6958	978.73047
2651.5447	1290.0778
2652.4128	803.05487
2658.2446	612.36877
2665.4546	1230.5369
END IONS
