# Supplementary material for: Comparative proteomic analysis of a membrane-enriched fraction from flag leaves reveals responses to chemical hybridization agent SQ-1 in wheat
Source: Front Plant Sci. 2015 Aug 26;6:669. doi: 10.3389/fpls.2015.00669 (PMC4549638; doi:10.3389/fpls.2015.00669)
Supplement: Supplementary file 9 [file Data_Sheet_1.ZIP › Supplementary MS_MS data/spot 47.txt]

COM=Project: wsp, Spot Set: wsp\SQL2013-1-15, Label: C15, Spot Id: 21118, Peak List Id: 18801, MS Job Run Id: 10233
809.39453	42863.598
825.38336	22729.586
842.52142	35778.504
846.41089	37692.906
870.54895	13643.178
885.46143	154773.13
901.43756	110992.51
906.48138	72472.234
917.42297	47537.113
927.45782	12688.173
940.48358	14315.342
1002.4694	68037.961
1022.5479	16097.09
1031.5121	60575.418
1049.5209	10895.767
1085.522	20430.344
1097.5144	134233.61
1099.5027	47308.699
1113.5033	55046.344
1115.501	10945.468
1157.5275	12588.985
1200.6056	326312.22
1226.6278	13781.878
1255.7134	187793.69
1308.7452	245953.7
1323.609	9634.6299
1334.7505	10574.444
1352.7241	14589.094
1368.7266	59398.305
1398.7378	13501.769
1409.6901	9641.0654
1414.7135	11926.229
1416.7292	208315.11
1426.6786	25421.967
1432.7075	52291.402
1435.7041	11503.572
1448.715	12804.814
1497.7971	16258.957
1545.8229	47947.773
1608.88	19840.488
1609.8958	32271.941
1616.7594	16572.428
1664.6973	29318.191
1705.7762	334137.91
1715.9043	30003.502
1722.9689	17199.58
1733.8977	335703.47
1739.9418	420330.31
1763.9495	75454.195
1767.9617	17647.621
1811.8793	170817.14
1827.8577	34922.629
1853.923	18707.082
1882.9801	14317.017
1903.9504	11106.699
1959.0714	23458.047
1985.9926	12209.388
2029.0559	16379.745
2030.1263	38240.426
2035.1	34252.945
2057.0708	64944.703
2066.0098	25071.605
2078.0867	76007.797
2082.9468	105477.15
2094.0588	23782.098
2097.1484	77398.344
2098.9248	14790.068
2186.0933	17570.65
2206.166	28093.889
2222.1494	12212.721
2263.1223	21613.625
2264.1729	31709.656
2284.2449	39343.227
2417.2327	13696.728
2465.2021	31938.781
2481.1855	15408.55
2622.5054	45912.164
2672.4465	10333.388
2690.4197	202479.66
2718.4368	10805.562
BEGIN IONS
PEPMASS=885.46143
CHARGE=1+
TITLE=Label: C15, Spot_Id: 21118, Peak_List_Id: 19780, MSMS Job_Run_Id: 10234, Comment:
175.11285	2392.8718
272.15796	666.69189
287.13028	533.75787
304.15179	359.94479
391.21359	393.95068
398.15509	250.68224
401.19995	390.44681
419.20206	378.69864
432.15662	310.97421
450.16904	1913.2144
467.19141	479.16443
469.19266	226.94922
554.25287	829.38977
579.26068	309.11777
582.24542	203.25386
597.21368	774.52911
614.24371	561.79822
684.25995	475.09906
701.31714	685.36786
755.34497	246.44186
841.51819	515.23157
843.4599	262.17786
844.37604	267.49542
846.21631	350.47446
851.46747	381.05789
855.51398	357.13498
856.40222	430.11676
857.33313	381.39133
END IONS
BEGIN IONS
PEPMASS=901.43756
CHARGE=1+
TITLE=Label: C15, Spot_Id: 21118, Peak_List_Id: 19782, MSMS Job_Run_Id: 10234, Comment:
175.1129	1028.0154
304.08344	606.16327
321.14212	498.73071
338.17706	354.85159
389.16306	451.47687
417.15396	809.7547
433.17395	319.5173
451.13574	224.16789
468.18378	1212.4961
485.20953	492.60895
536.21191	640.37274
538.28693	238.73215
564.20404	744.94897
580.26215	228.40331
596.23041	249.65691
598.28491	8327.9629
647.52216	428.86285
648.6709	212.04961
696.26318	340.01013
698.19122	218.31128
713.30511	439.64908
839.30969	287.78619
859.43103	310.47635
860.34497	201.32466
869.48706	281.50998
878.31512	263.16116
END IONS
BEGIN IONS
PEPMASS=906.48138
CHARGE=1+
TITLE=Label: C15, Spot_Id: 21118, Peak_List_Id: 19786, MSMS Job_Run_Id: 10234, Comment:
175.11029	246.0065
255.13091	1036.4222
272.15433	1182.8138
359.13605	890.3139
368.19913	371.70984
385.21866	301.09329
494.17911	608.04895
522.16937	2329.1489
548.26111	449.44437
599.58307	343.10187
607.24963	336.17496
635.25446	625.43018
647.33514	5508.126
733.25635	232.2607
745.33191	226.16133
751.25018	311.05469
762.38147	303.54712
843.38928	390.47412
865.35919	267.98544
876.5462	431.91516
878.35767	287.05859
879.23309	253.37088
885.45563	457.67709
886.33698	370.34039
END IONS
BEGIN IONS
PEPMASS=1097.5144
CHARGE=1+
TITLE=Label: C15, Spot_Id: 21118, Peak_List_Id: 19781, MSMS Job_Run_Id: 10234, Comment:
112.07435	206.90808
175.12016	2122.5481
302.14716	290.39993
306.15857	10844.217
308.19916	476.87338
361.22961	747.13947
404.15073	598.27582
415.22842	383.29022
417.18332	411.33585
421.1727	1069.0288
473.22345	273.81824
490.23718	894.1792
517.22852	382.74786
530.24182	1141.5677
534.24915	489.3038
536.24524	622.29395
564.22278	1634.2723
602.22949	236.96223
649.27856	229.26031
677.28577	1445.0417
792.33289	524.37067
793.32654	476.9252
817.34845	758.16742
818.35242	4668.623
833.42987	716.44672
835.38489	210571.3
841.03473	686.05341
847.97131	4793.0562
848.56097	7298.7471
851.25775	1853.8857
868.19379	489.93405
886.55914	453.41309
895.38562	429.21494
916.44427	613.07831
923.45001	778.1687
933.43713	1193.6649
934.49438	499.73337
946.76862	562.9646
1034.4664	713.8418
1055.3596	2063.6372
1058.2167	1409.0715
END IONS
BEGIN IONS
PEPMASS=1200.6056
CHARGE=1+
TITLE=Label: C15, Spot_Id: 21118, Peak_List_Id: 19774, MSMS Job_Run_Id: 10234, Comment:
112.08275	622.14685
129.11115	389.02301
158.0981	244.59181
175.12419	2917.1631
249.16631	200.16557
305.18243	321.81961
322.20731	635.47186
344.17712	247.7097
362.19547	806.01813
379.22543	1697.54
392.19852	269.00815
394.14371	552.20544
418.23914	224.10176
427.19498	228.1299
445.21899	512.28375
457.23761	373.92151
463.24197	1887.0262
480.26373	1768.4681
507.21545	3509.5461
563.28564	492.31699
564.28082	2126.7625
581.30402	2143.7737
590.25146	579.71008
592.30084	1378.0337
608.2666	600.27142
620.28339	1164.4008
650.35565	445.0625
676.35443	471.02478
677.35388	603.18372
694.38263	32716.625
703.31293	869.23413
704.33771	454.8331
721.32733	1145.5712
774.27411	491.6734
791.41736	1161.0747
792.38824	1323.1647
804.3786	549.82471
809.40906	27635.574
879.40839	453.52621
907.43372	1552.1591
924.45856	2979.7578
1087.6274	650.52527
1094.9894	468.75027
1137.5813	888.85303
1139.4714	621.24536
1141.5582	401.01123
1156.807	6427.4585
1157.6365	6137.417
1159.4756	6385.8838
1161.3445	2622.5073
1165.9125	756.76483
1166.7878	604.98322
END IONS
BEGIN IONS
PEPMASS=1255.7134
CHARGE=1+
TITLE=Label: C15, Spot_Id: 21118, Peak_List_Id: 19778, MSMS Job_Run_Id: 10234, Comment:
175.12866	1059.3422
303.19885	219.07712
324.25076	245.2206
360.21042	541.57385
425.30118	410.22934
444.24045	356.72284
461.26743	753.4657
472.2583	795.98535
498.27344	257.42389
540.32056	357.99741
551.29688	227.28767
557.30493	663.40277
569.30713	583.30536
572.36902	235.75014
574.34772	502.13635
609.39282	223.5166
654.41553	306.63126
673.35901	560.53223
682.38342	1297.9229
685.336	780.27924
687.39917	292.66434
694.39764	214.494
749.45294	226.7052
767.43689	2843.0049
784.46814	3519.967
795.46381	551.60791
841.49152	1313.204
844.63397	802.63635
867.56104	495.61728
868.474	452.91959
885.52106	28415.76
893.47418	206.82832
896.47986	256.3382
982.5318	470.02502
983.55652	448.51328
995.37061	264.28098
1000.5964	600.99908
1192.7234	882.68219
1193.6525	473.11072
1194.5774	462.04309
1196.7747	382.24835
1197.6229	600.65863
1200.6223	970.7912
1211.9182	4250.8638
1212.7574	2997.24
1214.595	4129.8984
1216.4482	1946.2616
1226.6554	354.56018
END IONS
BEGIN IONS
PEPMASS=1308.7452
CHARGE=1+
TITLE=Label: C15, Spot_Id: 21118, Peak_List_Id: 19775, MSMS Job_Run_Id: 10234, Comment:
175.12234	1144.7766
288.21759	386.87164
294.16794	348.23459
401.29535	1652.1075
409.18723	593.36511
478.19165	233.43005
496.21155	1331.1519
500.29523	221.74127
530.3313	561.60571
581.29901	960.98047
583.41241	226.44374
587.34399	1565.325
591.27264	659.96771
592.69836	287.14624
609.29163	3029.7976
615.29791	239.23265
694.36951	399.43188
696.45551	452.22729
700.42761	1200.451
722.37256	2520.3113
752.33698	201.55232
770.46155	350.01309
779.39856	751.36725
796.44934	296.36731
813.50189	1619.4514
880.46747	355.14951
882.51111	662.50696
900.53955	27792.984
908.42719	3190.4316
916.30493	405.93726
997.61682	367.22809
998.55524	763.28961
999.51843	402.94461
1015.6006	2141.1599
1017.5005	463.35806
1021.5687	1741.7239
1134.7096	1181.0267
1152.7188	1304.8546
END IONS
BEGIN IONS
PEPMASS=1416.7292
CHARGE=1+
TITLE=Label: C15, Spot_Id: 21118, Peak_List_Id: 19776, MSMS Job_Run_Id: 10234, Comment:
110.06721	264.96069
175.13258	307.87131
354.2554	367.98148
371.27466	1676.4518
378.18866	409.07547
425.23874	318.59888
483.29214	218.08589
509.23947	339.65485
540.32886	491.58572
557.3548	1969.8522
621.30688	266.12924
622.34943	272.89267
640.38177	564.66205
658.39258	1400.2117
715.38617	251.65897
731.3761	483.53546
733.51141	443.30304
759.37054	1691.1616
778.43018	1350.3708
795.44415	1490.1241
816.42773	425.96088
832.40875	491.41953
834.505	296.24719
842.41888	1532.3527
860.40637	3744.6213
908.51459	1024.9823
984.57288	640.05615
1002.4594	245.19661
1003.4285	342.34857
1018.5251	426.92023
1019.4757	299.18631
1028.5583	827.64093
1029.5997	473.22897
1039.5896	1142.6196
1046.559	1428.552
1287.8955	1454.4562
1288.734	1820.7854
1296.2499	1139.3907
1352.7908	1573.1477
1356.7902	1090.6936
1373.0133	5132.9438
1373.8442	3466.3115
1374.7323	4476.1816
1375.6682	2108.8467
1376.5724	3368.1663
1378.4336	1475.7128
END IONS
BEGIN IONS
PEPMASS=1705.7762
CHARGE=1+
TITLE=Label: C15, Spot_Id: 21118, Peak_List_Id: 19773, MSMS Job_Run_Id: 10234, Comment:
112.08031	944.07654
129.10851	572.86261
175.12764	4624.2051
361.21909	1081.9747
504.2356	666.61432
521.25201	1137.4894
561.25494	1707.9353
567.25458	683.19452
578.2821	3120.2168
619.40881	578.48053
650.28296	860.06256
660.32269	1110.7544
668.29871	1782.4371
677.34552	2548.9617
703.36523	757.40668
739.36823	1152.7345
749.35022	1736.1521
767.35809	2340.6379
798.3858	712.46613
823.37244	3597.0889
840.40332	4782.0264
848.44421	860.40558
866.42822	3219.3923
922.43848	1358.4296
939.46594	3144.3906
1011.501	641.65143
1029.4994	1588.3585
1038.5521	3980.7834
1095.6289	845.2666
1111.5835	617.72034
1121.5968	651.85919
1128.495	605.02338
1139.6024	45918.566
1236.6519	1758.2632
1237.5969	833.52509
1238.5913	982.88416
1253.6238	529.46027
1254.658	2223.6323
1257.4639	513.89349
1341.6827	10691.854
1343.5874	3490.1118
1438.7968	2549.7065
1440.6469	1269.1302
1456.7701	2722.7954
1457.665	3310.3958
1615.1354	2373.0662
1615.9709	1485.7439
1616.8304	1505.0564
1620.7932	2248.4744
1622.6715	715.28015
1648.5826	4958.1201
1652.7676	1378.8616
1662.2181	4974.5825
1663.0013	1829.0313
1663.9001	1671.5045
1664.777	4832.5093
1666.6185	2926.4121
1677.9618	1165.4934
1678.7904	1928.1532
1680.6744	1644.9323
END IONS
BEGIN IONS
PEPMASS=1739.9418
CHARGE=1+
TITLE=Label: C15, Spot_Id: 21118, Peak_List_Id: 19772, MSMS Job_Run_Id: 10234, Comment:
110.06898	551.7619
175.12686	1177.4047
474.31879	1143.3336
478.31961	1376.3062
602.37866	3504.3909
625.38483	1204.928
682.33765	416.54483
699.3811	2549.6123
716.40985	2023.5305
739.4408	1216.4653
787.44934	2616.0146
798.44543	433.18512
822.46228	631.30212
840.46558	1657.8833
900.52527	3897.8147
909.63727	363.0531
910.51031	373.2258
925.55902	458.38199
953.55237	1002.2552
983.56873	811.78882
997.51276	363.69894
1001.5775	6851.3755
1024.5906	2139.0969
1098.5981	3795.0088
1115.6313	3290.856
1138.679	1534.3165
1187.7018	772.58234
1262.7162	3186.5364
1266.7614	2161.1995
1268.6283	632.33972
1337.8617	1143.605
1338.7758	714.1814
1383.7465	849.87207
1399.86	2440.4153
1401.7153	1212.027
1420.8042	1014.0083
1437.0363	943.66681
1437.8701	870.29236
1513.875	909.79205
1566.1808	2922.2109
1566.9954	2021.9595
1567.8921	2789.2073
1569.7606	939.64972
1576.3744	1289.4219
1577.4215	2675.1553
1579.3009	1329.3761
1584.1738	1398.8922
1594.1864	857.86731
1626.0762	945.26355
1679.0416	1631.8357
1696.3835	3961.4602
1697.2206	2476.3772
1698.0966	2924.3413
1699.8967	6065.0317
1701.7251	2830.7546
1705.7942	12657.163
1708.8237	1332.9589
1716.9509	1322.9561
1718.7167	2970.2183
1719.4651	1458.3589
END IONS
BEGIN IONS
PEPMASS=1763.9495
CHARGE=1+
TITLE=Label: C15, Spot_Id: 21118, Peak_List_Id: 19785, MSMS Job_Run_Id: 10234, Comment:
760.42053	210.95891
777.47717	253.62276
987.52667	292.759
1084.578	2050.2976
1247.7251	353.56125
1317.9105	237.07703
1318.9098	253.19513
1367.7806	244.66824
1450.8224	266.94
1451.67	518.08276
1705.7915	2458.1379
1723.9106	1411.3939
1733.8922	4059.8884
1739.9098	8533.8643
END IONS
BEGIN IONS
PEPMASS=1811.8793
CHARGE=1+
TITLE=Label: C15, Spot_Id: 21118, Peak_List_Id: 19779, MSMS Job_Run_Id: 10234, Comment:
112.08326	346.04056
175.12987	1050.4187
314.20828	397.18161
332.20609	230.75139
333.22406	442.76523
428.23792	235.86652
445.27786	526.84259
446.32516	389.19284
516.33362	221.32375
563.29926	538.33179
591.29883	840.35809
609.3949	741.33875
680.39667	287.58185
688.3269	201.17207
735.47937	322.94818
759.41144	536.29895
760.44812	2227.7495
777.47845	2877.7266
872.45154	532.15283
922.4411	487.43536
923.51447	567.06458
940.54401	1041.7925
980.5307	284.0386
997.55164	1820.9066
1007.5272	265.39761
1017.4775	343.75308
1035.5071	1349.2864
1066.6162	614.44763
1084.5939	35215.605
1087.1729	204.36667
1164.6025	271.66678
1181.619	913.05078
1182.5824	570.97461
1199.6168	1694.9709
1203.589	214.42754
1280.6102	437.35242
1350.7473	893.87085
1351.6272	425.70197
1367.7467	3262.645
1481.8276	252.74269
1498.8867	4552.9146
1500.7251	2024.8829
1518.7201	795.08679
1519.4058	407.08911
1740.1168	2325.2734
1763.8293	2527.4043
END IONS
BEGIN IONS
PEPMASS=2082.9468
CHARGE=1+
TITLE=Label: C15, Spot_Id: 21118, Peak_List_Id: 19783, MSMS Job_Run_Id: 10234, Comment:
175.13382	501.65494
657.43286	314.74506
855.52673	242.94434
873.51654	1006.5732
984.56622	630.02588
1002.5574	1194.9481
1028.5208	263.4151
1081.5786	600.28821
1140.6919	243.21899
1141.6931	572.94196
1158.6564	3154.9404
1182.6516	480.09717
1188.5767	311.24908
1210.6057	1271.5785
1228.5916	685.14722
1254.8838	4539.4521
1256.7593	3019.9746
1271.2035	702.23602
1272.3569	387.10428
1287.7253	546.43353
1297.7025	440.56912
1315.6985	218.72394
1327.7025	445.89426
1344.7241	4399.2305
1398.8042	207.43332
1426.7131	2154.7659
1455.8448	535.54266
1459.0986	290.34039
1473.7856	3073.1846
1483.7614	449.11496
1588.6317	213.10312
1590.7086	290.17435
1602.8724	680.35779
1927.2917	7609.3281
1928.125	4471.5483
1929.0059	7598.377
1937.2678	7420.8682
1939.1696	3460.4263
2024.236	8677.3574
2025.0889	3667.9517
2030.0712	17535.473
2040.0732	9185.7813
2042.2753	14676.779
2044.8861	4104.396
END IONS
BEGIN IONS
PEPMASS=2097.1484
CHARGE=1+
TITLE=Label: C15, Spot_Id: 21118, Peak_List_Id: 19784, MSMS Job_Run_Id: 10234, Comment:
626.46075	339.43045
643.49438	265.88754
755.48065	526.90692
759.69965	220.69392
772.51862	554.14355
870.52802	4480.1582
887.5564	443.7106
888.55011	375.77301
913.58447	210.34067
967.53925	257.91278
968.50171	227.66
985.55292	8310.6045
1002.5598	371.59171
1080.5875	216.1656
1098.6555	377.91943
1115.6648	1019.9874
1158.6681	1017.8314
1195.6534	225.43271
1206.752	1024.7046
1208.7562	204.06731
1212.6682	909.95715
1213.6882	399.90549
1226.6301	604.23871
1254.8137	402.76096
1270.7946	1894.9762
1272.7643	582.95563
1306.7611	237.17825
1313.7806	561.2984
1323.7058	213.98883
1324.7599	303.34259
1341.7466	1693.9392
1344.7089	1288.2223
1442.6517	471.45352
1455.7495	334.23853
1473.7509	896.97906
1525.8649	389.8345
1628.0524	363.33185
1682.033	244.97514
1757.0829	260.36441
1953.191	2498.7988
1969.5648	3941.9316
1970.3333	3550.2839
1977.6101	3733.1543
2009.9495	2591.3521
2020.0281	5963.647
2032.1858	45252.023
2036.0948	16848.703
2036.9683	20185.865
2040.1346	9165.7744
2042.0254	2964.7776
END IONS
BEGIN IONS
PEPMASS=2690.4197
CHARGE=1+
TITLE=Label: C15, Spot_Id: 21118, Peak_List_Id: 19777, MSMS Job_Run_Id: 10234, Comment:
112.09386	525.12018
175.14038	3077.4924
271.23715	426.96667
288.26474	605.21808
467.41666	1429.9574
484.43863	101539.32
581.45691	1230.9078
582.46234	1286.3696
599.48242	2192.9866
656.44305	463.03928
674.43921	509.90588
696.5188	1406.5638
713.55206	988.62445
769.54279	441.89227
787.57037	432.55731
812.62048	1445.6338
913.6828	1219.5789
915.63098	858.245
1014.6804	1266.2788
1026.7618	1153.04
1066.7686	479.6788
1083.7914	2715.4675
1137.7787	459.46487
1154.8323	3627.5098
1237.8656	601.67114
1255.885	8707.3682
1366.9009	552.10571
1384.9252	8729.2061
1513.9977	1898.7622
1611.089	459.18915
1677.0448	2393.1726
1776.181	2343.873
1904.2216	2099.9607
1967.151	465.3219
2017.3644	1560.7834
2019.217	1130.4913
2119.3716	792.57422
2189.53	1354.22
2191.3782	1112.0186
2234.3479	819.95612
2259.5986	1203.8086
2276.7163	9411.4316
2277.554	7404.0352
2278.4148	10788.688
2280.3176	6487.5112
2304.3291	13290.316
2305.0964	6747.5269
2307.7271	823.74139
2373.7314	925.22839
2391.6772	670.74591
2449.7351	6779.3193
2451.4783	2374.6897
2464.5566	2723.7581
2466.4216	1557.2394
2632.4915	1272.5894
2648.6804	27440.438
2651.4915	3736.5793
2653.3086	4115.8198
2662.2163	786.17438
2665.4224	744.76025
END IONS
