# Supplementary material for: Comparative proteomic analysis of a membrane-enriched fraction from flag leaves reveals responses to chemical hybridization agent SQ-1 in wheat
Source: Front Plant Sci. 2015 Aug 26;6:669. doi: 10.3389/fpls.2015.00669 (PMC4549638; doi:10.3389/fpls.2015.00669)
Supplement: Supplementary file 9 [file Data_Sheet_1.ZIP › Supplementary MS_MS data/spot 48.txt]

COM=Project: wsp, Spot Set: wsp\SQL2013-1-15, Label: C16, Spot Id: 21119, Peak List Id: 18802, MS Job Run Id: 10233
813.41974	8845.1445
827.47137	4026.9055
842.5235	32077.307
856.53418	4974.9341
864.47095	10117.43
870.55304	13216.904
936.48505	7341.2251
940.47736	5925.7241
959.52979	35896.934
987.55664	4518.1377
999.57892	2785.3818
1012.5269	5274.6689
1020.5781	6622.1567
1043.5994	56145.484
1087.6277	43010.016
1113.6423	5849.9082
1115.6453	3333.719
1127.5907	4268.0381
1139.6318	3367.0496
1175.4998	12327.367
1182.71	27845.996
1191.4648	4920.7842
1204.6909	2886.6199
1228.5746	2421.5647
1229.6995	20032.154
1245.5968	7859.6704
1284.731	308709.81
1306.7036	5075.0767
1309.7744	181925.5
1312.764	26945.367
1328.6826	3474.4204
1331.7408	3086.7866
1416.7186	4355.6875
1422.6718	7247.6641
1435.7012	2903.4927
1449.7861	4945.7896
1450.7461	3737.2412
1505.7075	27683.535
1527.7423	4341.1377
1541.7631	16329.463
1569.7853	3768.4741
1580.7611	4689.5361
1603.7892	6092.2837
1609.9031	13013.201
1617.8033	4803.9731
1643.8794	5607.0752
1646.8708	4540.7246
1679.8145	41629.527
1683.8927	4309.895
1700.9167	354439.66
1726.9238	5744.6733
1728.9424	11914.951
1780.9191	5224.0522
1849.0217	31545.016
1853.9863	69087.781
1869.8945	6152.3271
1882.9851	7445.436
1884.0172	12395.615
1901.8916	235043.53
1917.8733	63198.492
1929.9139	15864.875
1933.8892	5681.4697
1936.9633	60680.738
1977.1117	17872.219
2028.9918	2665.3596
2075.1655	3101.4641
2076.1694	1350.6758
2141.1829	6570.7192
2211.1121	4562.1274
2225.1262	3700.0459
2230.2166	2284.0916
2430.2893	13387.088
2446.177	5433.2793
2452.2817	1631.7543
2462.1782	2826.7161
2640.4744	1944.1182
2662.4814	2315.0352
2819.5461	30382.938
2947.6448	34915.363
BEGIN IONS
PEPMASS=959.52979
CHARGE=1+
TITLE=Label: C16, Spot_Id: 21119, Peak_List_Id: 19797, MSMS Job_Run_Id: 10234, Comment:
232.14442	281.92615
357.2128	232.7601
361.17673	336.6105
473.16843	254.97302
603.25519	208.99545
915.55109	328.22702
916.43964	201.13786
918.34222	401.71991
929.52148	239.41647
931.37592	253.33176
END IONS
BEGIN IONS
PEPMASS=1043.5994
CHARGE=1+
TITLE=Label: C16, Spot_Id: 21119, Peak_List_Id: 19794, MSMS Job_Run_Id: 10234, Comment:
175.11876	512.00452
345.22333	250.38033
446.27911	218.99841
499.22461	323.62347
602.32507	6214.3853
699.32611	464.2655
717.33374	408.81961
814.37274	347.40619
999.68451	426.78455
1000.5229	435.98087
1001.4556	250.65071
1002.4417	298.10782
1004.2516	342.39188
END IONS
BEGIN IONS
PEPMASS=1087.6277
CHARGE=1+
TITLE=Label: C16, Spot_Id: 21119, Peak_List_Id: 19795, MSMS Job_Run_Id: 10234, Comment:
232.14725	312.18201
361.18356	454.27948
856.49384	216.31448
931.48212	253.6898
1029.6133	349.47955
1043.6556	1258.0045
1046.4666	386.64877
1047.3489	484.04178
END IONS
BEGIN IONS
PEPMASS=1182.71
CHARGE=1+
TITLE=Label: C16, Spot_Id: 21119, Peak_List_Id: 19800, MSMS Job_Run_Id: 10234, Comment:
301.19873	233.18561
413.25653	289.33105
414.27927	530.74274
512.3125	398.79791
515.32349	1928.6359
569.31989	730.63574
614.38049	446.27029
640.40906	319.09375
668.39661	515.4104
670.38159	304.14767
671.39813	2220.8223
751.40717	593.48102
765.41754	206.69283
769.41901	768.33154
770.45496	737.71881
864.52417	271.35251
883.56549	898.32513
939.50946	275.75116
998.63342	355.11588
1127.5228	221.00323
END IONS
BEGIN IONS
PEPMASS=1284.731
CHARGE=1+
TITLE=Label: C16, Spot_Id: 21119, Peak_List_Id: 19788, MSMS Job_Run_Id: 10234, Comment:
86.083527	421.38687
112.07751	287.02716
175.12323	4278.2505
214.12657	286.36554
228.1503	350.04636
229.13432	634.22949
271.19482	368.45212
288.22156	530.63745
327.21222	532.68896
330.14633	278.63794
342.22314	1514.6304
359.25629	3121.2952
372.20908	252.91682
440.27936	326.46283
442.24341	348.34555
443.23465	620.72504
456.26129	4371.7031
471.2623	461.92102
488.29355	4727.1689
527.32306	839.42334
529.4812	400.47574
555.32074	6011.0444
585.28076	415.52142
600.29321	451.02841
617.31818	1270.885
623.39417	284.24081
651.38495	325.983
656.32367	549.69623
668.40363	1662.6028
684.34222	350.34848
695.38312	388.79697
713.37195	849.96838
730.39392	1533.9962
740.33582	294.92593
780.42871	397.25485
797.42419	1706.6362
811.38995	332.75009
813.3786	319.26041
829.46729	2462.3032
884.45459	452.14297
892.42004	403.40649
909.44922	507.39859
926.49481	3797.3513
939.46576	242.61795
943.54767	1423.8143
997.52972	1237.2168
998.47894	443.19046
1169.8311	8800.8193
1170.7169	7960.7617
1177.2808	9251.0439
END IONS
BEGIN IONS
PEPMASS=1309.7744
CHARGE=1+
TITLE=Label: C16, Spot_Id: 21119, Peak_List_Id: 19790, MSMS Job_Run_Id: 10234, Comment:
112.07433	238.33698
175.12782	1354.7034
276.17496	305.25195
325.21246	367.58881
389.27414	313.68307
412.27356	267.89224
438.28632	324.70822
439.26483	256.34341
456.32831	360.25638
483.30115	560.758
500.30505	285.97867
510.27957	246.59686
516.39691	417.83734
517.32501	409.36588
526.36322	204.71558
552.32904	357.00208
555.39612	504.53992
567.29413	244.89346
581.32544	243.25978
597.3371	1216.6525
679.37897	377.65732
694.38867	500.35443
696.40295	1632.3938
709.34094	281.42017
713.42255	2541.9207
793.45154	469.8562
810.43842	1817.2161
827.47504	507.03683
898.52405	333.30396
921.49396	552.87823
954.47919	349.41516
955.49567	531.89783
1009.6705	248.59656
1026.585	457.11432
1197.6234	1212.3849
1205.2373	749.31323
1266.0242	1120.3961
1266.7904	1047.3248
1268.6917	854.22437
1269.5797	1122.2323
1284.6777	4397.8535
END IONS
BEGIN IONS
PEPMASS=1505.7075
CHARGE=1+
TITLE=Label: C16, Spot_Id: 21119, Peak_List_Id: 19801, MSMS Job_Run_Id: 10234, Comment:
579.2948	1510.6923
678.35126	1492.3489
681.35315	249.82275
723.34521	415.34677
810.36169	327.73364
814.34943	217.06987
825.40747	2535.7681
828.40802	864.79059
927.479	1174.2797
988.46289	236.90913
1028.5479	338.67944
1030.4435	202.39812
1085.5499	6549.2148
1143.6212	383.77322
1172.6346	2665.283
1174.5392	589.74976
1285.8265	520.86639
1286.6434	393.04199
1300.1538	285.62933
1443.8041	354.02255
1448.952	322.60678
END IONS
BEGIN IONS
PEPMASS=1679.8145
CHARGE=1+
TITLE=Label: C16, Spot_Id: 21119, Peak_List_Id: 19796, MSMS Job_Run_Id: 10234, Comment:
470.3157	363.36932
533.33264	358.68274
541.34357	372.74329
612.38397	514.5835
696.39618	2295.4993
741.43207	352.79285
793.42377	212.64124
811.41858	2205.9819
869.48999	271.49469
921.46912	306.43964
939.46844	2726.1738
984.52484	646.89569
1068.5284	2304.1799
1139.5579	2139.8394
1210.6064	3117.0674
1276.6429	263.29245
1339.7216	1424.985
1341.6176	621.89386
1452.8763	666.11548
1454.6726	391.60565
1467.6942	480.01703
1533.9403	2000.3779
1535.7648	1083.7531
1543.4093	1644.9878
1553.6898	276.66611
1560.3162	351.62982
1565.9983	556.98578
1604.059	311.20056
1617.7983	214.80211
1622.8162	258.20093
1649.6943	296.89429
END IONS
BEGIN IONS
PEPMASS=1700.9167
CHARGE=1+
TITLE=Label: C16, Spot_Id: 21119, Peak_List_Id: 19787, MSMS Job_Run_Id: 10234, Comment:
112.07558	501.85159
129.11111	219.01979
175.12534	4285.0938
242.17735	208.55699
270.22766	269.94098
288.2254	717.09888
371.2514	393.63406
384.30011	271.21976
399.25394	330.40729
401.32529	1313.5839
429.2406	295.17685
433.1839	285.76801
458.24365	269.21735
472.43219	373.06497
500.30252	654.20862
502.37445	1145.653
528.30054	672.62335
557.30933	3629.8811
599.34131	476.93466
627.36469	472.87219
631.36395	368.14044
642.39703	1344.9976
645.35779	502.96759
652.35645	365.15271
662.41046	640.70447
670.38654	4224.0723
698.39502	350.59003
719.41809	1128.5991
741.45685	343.85443
744.40009	362.94641
759.42584	497.69299
769.44604	2504.3501
776.43628	1911.9296
816.43469	2146.9065
833.45752	2513.6667
868.50916	767.14545
915.49866	1780.2853
932.53009	2045.0044
989.57556	262.44672
1014.6003	987.27271
1031.5989	1607.9862
1041.6006	210.90849
1144.7224	1118.6219
1183.6285	242.73094
1184.7229	363.8591
1201.7349	14398.16
1210.5801	458.47034
1330.8136	6357.3184
1332.7084	2579.334
1460.7947	2596.2009
1610.2275	2612.8123
1611.094	1577.5386
1611.9766	945.48743
1615.9604	2233.3689
1617.864	1084.5173
1657.328	3576.9778
1658.1526	1884.9257
1659.0122	2610.3257
1660.8467	3447.2656
1662.6913	1768.2219
END IONS
BEGIN IONS
PEPMASS=1853.9863
CHARGE=1+
TITLE=Label: C16, Spot_Id: 21119, Peak_List_Id: 19791, MSMS Job_Run_Id: 10234, Comment:
175.13504	298.36115
645.35938	280.8252
719.44763	493.46106
1113.9778	582.42365
1229.0703	669.29755
1322.7638	234.86108
1436.8429	483.63647
1792.8745	424.12646
1796.7987	301.43149
1806.7263	731.11719
1809.1935	279.13626
1809.7722	232.00089
1823.7965	227.88168
1826.8115	210.92107
END IONS
BEGIN IONS
PEPMASS=1901.8916
CHARGE=1+
TITLE=Label: C16, Spot_Id: 21119, Peak_List_Id: 19789, MSMS Job_Run_Id: 10234, Comment:
112.07619	542.80157
175.12769	2699.4692
304.20157	393.55554
451.29559	748.70758
532.27142	700.01758
562.31635	304.99277
579.35284	926.29572
617.35449	574.3631
627.36011	309.96506
628.32745	562.4046
645.33966	1796.9783
693.36719	287.55396
710.38995	682.87628
763.37445	534.05939
767.40869	10262.907
769.44409	658.64325
780.41882	279.65253
791.3894	705.15417
808.42084	1300.5255
809.41644	368.22775
879.44971	665.13812
890.45782	557.16754
891.56622	504.68338
896.44275	1422.6086
907.47864	1224.832
978.48962	741.05646
995.51703	1347.6472
1006.5443	569.55017
1077.5746	437.90744
1094.5709	1541.6949
1135.6298	289.24063
1192.5986	380.2583
1240.6511	405.02078
1257.6543	1993.5881
1370.7612	2784.3171
1467.8414	1520.9604
1469.7366	533.01941
1484.8231	6418.8574
1486.7225	2226.1208
1582.01	685.92523
1582.806	1250.8145
1598.9984	1676.1892
1599.8994	2695.4592
1601.751	689.15686
1603.3098	615.6911
1618.4463	554.55237
1838.0864	798.60199
1840.9662	1279.0211
1853.9919	3448.6482
1854.8263	4434.603
1858.4603	1197.657
1860.9943	638.66022
1861.9554	730.20142
1869.895	377.35794
1872.5157	1139.7428
1873.2789	560.45532
1874.093	855.17847
1874.9899	929.20398
1875.8865	786.81549
1876.7476	522.10168
END IONS
BEGIN IONS
PEPMASS=1917.8733
CHARGE=1+
TITLE=Label: C16, Spot_Id: 21119, Peak_List_Id: 19792, MSMS Job_Run_Id: 10234, Comment:
175.13908	488.93033
579.36591	396.39063
719.43091	604.86047
783.43915	1824.4133
947.53534	211.04739
990.60858	201.26195
994.52429	255.28639
1110.6472	245.98936
1134.6671	1306.2705
1386.8243	642.52637
1436.7943	441.37662
1500.8036	1118.2623
1503.7074	214.58197
1769.1201	3053.5859
1770.9213	884.40637
1771.7922	1579.5687
1854.3943	38792.59
1855.1818	36237.09
1856.0347	29653.225
1856.9198	17373.451
1858.2162	13608.884
1859.1489	14907.489
1860.0829	8520.9434
1868.8492	1277.7361
1885.0614	830.55554
END IONS
BEGIN IONS
PEPMASS=1936.9633
CHARGE=1+
TITLE=Label: C16, Spot_Id: 21119, Peak_List_Id: 19793, MSMS Job_Run_Id: 10234, Comment:
175.1312	730.97333
303.25314	236.97559
503.39291	594.59802
632.44275	959.60199
761.4931	354.77829
889.55267	462.65839
972.63538	227.8166
990.58624	304.45718
1077.6088	319.86667
1090.6653	214.46629
1116.6797	240.40512
1117.6139	286.94818
1134.6329	14445.412
1231.6179	589.50391
1232.6394	301.87262
1249.6538	434.49161
1289.667	327.25208
1306.6658	537.54236
1405.8536	452.78333
1783.8114	442.36267
1809.9119	610.66357
1816.4337	615.16412
1853.9897	753.14331
1877.8389	1157.4304
1880.8141	691.52094
1881.8734	4003.064
1884.9845	677.99213
1886.0853	765.87335
1893.5073	1963.991
1894.2361	869.63605
1895.0538	1269.8448
1896.9071	1738.7986
1897.8018	999.30835
1901.918	4856.0347
END IONS
BEGIN IONS
PEPMASS=2819.5461
CHARGE=1+
TITLE=Label: C16, Spot_Id: 21119, Peak_List_Id: 19799, MSMS Job_Run_Id: 10234, Comment:
1516.0773	214.7632
1573.0929	430.62662
1831.1682	248.70081
1849.1787	384.0224
1900.296	204.28152
1946.2313	1052.7261
1971.441	333.4809
1972.3228	200.99231
2075.3074	211.68268
2084.5308	2267.7539
2086.408	1183.6176
2199.5994	873.36542
2200.4988	1459.8582
2202.395	481.12134
2675.2197	3205.6821
2676.6951	836.39948
2677.6162	577.73004
2683.4656	613.25867
2684.2656	960.0636
2686.1145	439.38303
2692.3684	687.33997
2694.6179	630.52728
2777.6667	2962.938
2779.8718	1099.5177
2780.8713	604.11694
END IONS
BEGIN IONS
PEPMASS=2947.6448
CHARGE=1+
TITLE=Label: C16, Spot_Id: 21119, Peak_List_Id: 19798, MSMS Job_Run_Id: 10234, Comment:
1145.8116	327.98056
1357.9797	252.14429
1516.0527	264.2489
1573.1444	638.99884
1674.1388	402.89008
1787.2504	483.62079
1900.3584	402.03033
1938.455	251.69855
1954.4214	391.02939
1959.381	275.39117
1972.3779	364.06815
1978.3431	414.95718
2055.3562	265.17221
2074.4546	1644.1383
2077.3601	207.60268
2084.5127	5331.4019
2087.3994	1013.9033
2182.5347	352.14914
2184.6509	284.71701
2199.6443	1627.6547
2200.4971	4007.8694
2211.5557	210.97
2314.5916	505.92194
2325.6533	317.29962
2803.3257	4233.3813
2805.8308	404.24585
2806.7209	879.68921
2811.5359	1503.7559
2813.3516	1403.4021
2815.2546	928.55444
2821.3665	3173.3972
2822.9937	1646.0553
2829.2991	981.15997
2830.1704	763.38885
2832.8833	475.28638
2873.1318	312.79941
2876.5369	250.19221
2881.5898	279.87622
2905.489	3075.1084
2907.3545	288.6355
2908.0667	731.60382
2909.9526	379.92096
2910.7957	811.01929
2919.2751	449.10788
2920.7288	357.16971
2924.0906	257.22876
END IONS
