# Supplementary material for: Comparative proteomic analysis of a membrane-enriched fraction from flag leaves reveals responses to chemical hybridization agent SQ-1 in wheat
Source: Front Plant Sci. 2015 Aug 26;6:669. doi: 10.3389/fpls.2015.00669 (PMC4549638; doi:10.3389/fpls.2015.00669)
Supplement: Supplementary file 9 [file Data_Sheet_1.ZIP › Supplementary MS_MS data/spot 49.txt]

COM=Project: wsp, Spot Set: wsp\SQL2013-1-15, Label: C17, Spot Id: 21120, Peak List Id: 18803, MS Job Run Id: 10233
829.47119	22749.758
842.52692	78713.5
860.48071	59557.703
870.5564	30929.322
877.50525	259492.17
922.46271	63827.09
938.44769	41582.828
941.54553	31139.701
960.51575	60026.855
988.55664	55396.684
989.552	15925.434
1002.5557	21578.541
1019.5501	134877.91
1044.5559	55138.742
1055.6406	77253.68
1056.5962	37321.891
1068.5438	22740.506
1072.5317	26655.271
1084.5405	19075.928
1086.5889	45760.652
1194.7583	38113.75
1197.5909	273092.66
1211.7415	185269.64
1214.5996	12817.877
1229.5789	20005.619
1234.6748	11276.5
1239.7415	7215.0889
1240.6638	10529.218
1242.679	8916.25
1332.7107	94751.398
1353.6642	5914.1465
1364.7008	25160.002
1372.7382	13181.083
1416.7893	6021.4927
1439.8057	5528.8135
1443.7513	13275.783
1479.8153	10267.067
1553.7882	6498.458
1567.7664	10413.268
1595.7936	6387.8223
1639.9465	5989.4624
1707.9089	6396.6133
1712.7936	4408.1709
1724.8722	5398.6934
1734.934	73163.359
1747.922	7346.0752
1749.9214	8163.6206
1765.9125	6832.2109
1778.9949	51361.711
1794.8193	8844.5234
1804.9225	5549.9521
1818.9886	4828.084
1880.9386	4279.0708
1882.9851	13343.192
1955.9707	4492.6255
1973.8701	4736.7319
1979.077	8096.8804
1980.0778	6189.9795
1997.0543	157163.55
2044.0092	5856.689
2075.167	12201.303
2171.1499	4524.96
2208.0713	11386.356
2211.1138	7432.561
2224.0623	9769.5537
2230.2336	5908.3628
2246.1648	19789.625
2284.1895	5629.1235
2302.2151	81350.945
2330.2432	7895.6714
2358.1631	6660.7056
2358.3889	9697.8174
2359.304	13768.588
2406.135	82426.656
2422.1218	22973.248
2434.1702	7544.4072
2727.7078	12994.201
2775.4407	44095.758
2791.4333	12719.523
3351.6433	16900.189
BEGIN IONS
PEPMASS=860.48071
CHARGE=1+
TITLE=Label: C17, Spot_Id: 21120, Peak_List_Id: 19814, MSMS Job_Run_Id: 10234, Comment:
86.083199	246.86172
175.11668	362.90665
232.15587	207.72549
272.25143	1286.0695
353.17007	996.22919
378.15787	813.78839
438.24707	260.39902
466.23434	690.30078
491.21866	212.02518
621.29016	525.26697
816.36591	300.16129
820.25598	309.58578
829.45654	238.47313
END IONS
BEGIN IONS
PEPMASS=877.50525
CHARGE=1+
TITLE=Label: C17, Spot_Id: 21120, Peak_List_Id: 19803, MSMS Job_Run_Id: 10234, Comment:
86.085625	337.21729
112.08066	325.15335
129.11316	232.0558
175.11818	1287.1212
232.1385	532.85529
257.12225	1217.7606
352.18787	403.24411
353.17212	1471.2279
370.19565	3609.4634
378.16064	1333.7113
395.1842	1246.7942
438.23831	286.78186
465.25626	998.9101
466.24786	746.2113
483.26016	2341.1086
491.22263	464.94235
508.25601	885.74243
604.31134	576.45361
621.32233	982.45209
646.34326	295.09497
749.40588	604.87646
817.55743	491.88889
833.52423	790.52576
835.51245	416.46542
836.39545	743.63318
838.19818	313.60004
842.52423	1888.8551
844.57556	747.45203
END IONS
BEGIN IONS
PEPMASS=922.46271
CHARGE=1+
TITLE=Label: C17, Spot_Id: 21120, Peak_List_Id: 19812, MSMS Job_Run_Id: 10234, Comment:
175.1172	1079.2555
268.1608	258.30151
399.18387	292.26965
470.20966	429.89627
638.22888	213.06187
859.35565	348.14136
860.33472	263.99051
877.51971	665.9292
879.4212	202.63847
END IONS
BEGIN IONS
PEPMASS=960.51575
CHARGE=1+
TITLE=Label: C17, Spot_Id: 21120, Peak_List_Id: 19813, MSMS Job_Run_Id: 10234, Comment:
175.11414	730.11633
288.19189	209.58954
374.22067	271.29941
387.24954	1852.2308
485.23935	217.37798
502.26093	862.06989
574.18591	1155.4082
617.31134	384.82382
631.27753	1035.8979
644.27399	280.61279
673.24756	472.10098
786.26685	461.69196
896.508	259.75897
897.36823	415.87064
900.52246	389.36484
916.52466	703.65247
917.39917	382.73361
919.31805	675.80237
921.24548	276.45016
938.37396	516.65729
END IONS
BEGIN IONS
PEPMASS=988.55664
CHARGE=1+
TITLE=Label: C17, Spot_Id: 21120, Peak_List_Id: 19815, MSMS Job_Run_Id: 10234, Comment:
175.11095	477.23575
345.2352	1687.8104
387.25354	250.18329
442.21561	362.48062
459.24252	1736.4683
460.24387	1301.4342
574.27057	214.51645
602.24542	212.2525
925.37018	337.22729
928.56738	369.21521
930.42352	204.53731
944.57562	565.52765
945.47333	1132.7695
947.33289	932.16046
END IONS
BEGIN IONS
PEPMASS=1019.5501
CHARGE=1+
TITLE=Label: C17, Spot_Id: 21120, Peak_List_Id: 19806, MSMS Job_Run_Id: 10234, Comment:
272.17438	1185.8295
399.23938	208.20503
484.24042	474.73746
536.27795	817.68738
621.27899	3146.4441
650.33911	1319.8295
651.32593	427.85901
676.35699	306.41327
681.4209	221.79303
731.33405	804.02454
748.34711	54989.863
863.45892	12260.626
865.3421	1314.4601
873.48529	3319.2405
874.33411	1103.2753
959.55981	1891.5564
977.61945	6285.9653
978.49359	4792.0381
980.23682	4719.4663
END IONS
BEGIN IONS
PEPMASS=1044.5559
CHARGE=1+
TITLE=Label: C17, Spot_Id: 21120, Peak_List_Id: 19816, MSMS Job_Run_Id: 10234, Comment:
573.3139	503.54514
670.33856	420.56931
687.3559	2644.7996
741.38226	352.06302
774.32086	555.26184
776.34558	691.97498
802.36493	795.66089
870.43665	3082.3296
888.45728	6597.061
890.33972	1158.6919
898.51996	1591.9932
899.36084	617.05231
984.57813	718.21356
1002.5997	2539.0845
1003.502	1507.1697
1005.254	2032.9919
1009.6565	919.58575
1019.4659	2044.0835
END IONS
BEGIN IONS
PEPMASS=1055.6406
CHARGE=1+
TITLE=Label: C17, Spot_Id: 21120, Peak_List_Id: 19810, MSMS Job_Run_Id: 10234, Comment:
175.13034	535.43152
506.29385	975.95361
515.33514	433.10443
573.29443	207.09547
663.39874	200.51376
715.35071	924.2644
732.37817	869.72498
754.29779	253.39697
882.39929	358.20877
900.43042	277.73907
993.42828	289.46344
1019.541	1531.2291
END IONS
BEGIN IONS
PEPMASS=1197.5909
CHARGE=1+
TITLE=Label: C17, Spot_Id: 21120, Peak_List_Id: 19802, MSMS Job_Run_Id: 10234, Comment:
70.052849	200.70122
175.12624	1871.7139
213.1015	252.92867
305.18491	302.95935
322.2023	693.06915
348.18692	291.12424
376.16888	503.23807
413.22656	221.17027
462.21304	241.11998
490.20663	2106.8359
491.23245	708.41132
506.28354	283.18756
508.27942	2290.7703
548.28052	253.00162
576.26343	568.84894
588.25201	257.77448
605.28406	1971.9868
622.30701	1127.6056
648.27917	760.91071
672.28906	291.789
673.27368	287.01746
676.28284	1007.9756
690.30829	890.96338
768.35974	411.89139
784.35852	504.38019
785.36823	28040.523
795.33435	439.31824
848.40869	518.07996
858.42645	292.34109
859.41016	605.25897
876.42859	973.97668
882.39325	437.96173
883.36316	989.39746
900.40607	527.75519
910.37769	327.7355
963.41138	787.85168
980.48889	3005.491
982.362	486.09537
993.92328	666.03131
997.50085	2457.095
1010.2407	613.38818
1135.5897	410.45142
1154.623	326.78967
1155.6655	541.69299
1157.485	252.61284
1167.8074	993.27765
1168.6534	1162.6942
1169.5664	371.21341
1170.4796	798.8902
END IONS
BEGIN IONS
PEPMASS=1211.7415
CHARGE=1+
TITLE=Label: C17, Spot_Id: 21120, Peak_List_Id: 19804, MSMS Job_Run_Id: 10234, Comment:
175.13588	296.50055
480.32379	243.03711
506.30508	445.92926
690.39258	240.7193
706.40076	2446.2612
715.34888	216.5894
732.37268	1572.5647
799.32495	252.61099
801.33051	1684.8098
819.47968	539.91547
942.51611	2704.7095
966.5899	543.94501
1009.6423	337.84738
1037.6956	2599.1421
1039.6299	553.43463
1049.006	862.72833
1049.8156	547.72168
1055.7018	59469.461
1057.5394	12242.445
1065.869	25129.652
1067.6971	3234.0889
1068.5457	1451.7397
1150.8815	1369.9978
1151.8518	2383.0864
1154.514	2732.9229
1169.91	10723.109
1170.7438	6729.3525
1171.631	2988.1707
1172.4633	9266.4092
1174.3281	2296.5769
END IONS
BEGIN IONS
PEPMASS=1332.7107
CHARGE=1+
TITLE=Label: C17, Spot_Id: 21120, Peak_List_Id: 19807, MSMS Job_Run_Id: 10234, Comment:
175.12744	464.27625
390.23294	5123.666
430.25668	423.14914
488.24591	418.03702
505.25195	590.99078
511.30457	251.85979
529.32666	590.82037
618.32733	290.25046
697.38422	261.24161
715.3866	650.8042
787.38861	527.95074
804.38751	538.12891
828.48138	332.73697
903.4657	270.48123
943.46649	428.95236
960.5069	396.89374
1288.89	2572.2888
1289.7461	1695.8621
1290.6359	1648.7719
1291.5698	962.73651
1292.4988	1750.4679
END IONS
BEGIN IONS
PEPMASS=1734.934
CHARGE=1+
TITLE=Label: C17, Spot_Id: 21120, Peak_List_Id: 19811, MSMS Job_Run_Id: 10234, Comment:
175.12163	575.20142
414.28088	734.99011
485.33008	8622.5
501.37885	226.31714
583.3288	201.38995
680.37854	393.03525
697.41443	763.55029
750.39691	214.10989
751.41919	393.98105
768.43347	617.34851
854.45801	370.63571
952.57239	258.10272
967.57745	266.30447
991.7821	237.74457
1019.5627	308.90927
1038.6266	322.75299
1106.6228	711.09314
1146.7009	376.92883
1163.6713	556.01306
1234.7117	223.85301
1305.7235	437.50714
1672.9369	541.40588
1674.7567	434.46539
1676.7209	2088.7869
1679.9127	654.55457
1680.9188	708.42542
1691.468	862.87683
1692.1616	379.56686
1693.9353	549.61072
1694.8346	786.0152
1696.7219	463.60599
1705.8549	543.24585
END IONS
BEGIN IONS
PEPMASS=1997.0543
CHARGE=1+
TITLE=Label: C17, Spot_Id: 21120, Peak_List_Id: 19805, MSMS Job_Run_Id: 10234, Comment:
345.2742	3526.7954
416.24954	249.61845
460.32147	1177.7551
589.37091	473.09357
638.43402	307.50116
666.42554	771.49756
688.43457	800.64331
779.52179	504.4917
787.5152	878.86786
858.55591	1625.7694
894.55707	838.72491
941.5744	328.97324
959.59375	1074.422
1028.5963	362.96356
1046.6451	954.78137
1059.6398	377.53845
1085.6227	505.19116
1103.6487	44231.738
1107.7697	274.561
1200.686	506.53671
1201.6467	1059.6837
1210.6826	649.19666
1218.6763	2723.3608
1309.7753	1303.134
1331.766	934.14307
1408.864	506.19885
1451.8105	273.28082
1468.8784	1133.2294
1537.949	940.96375
1539.8242	684.38495
1555.9001	728.99756
1559.6592	328.98987
1581.9968	1034.147
1583.8846	387.81488
1636.0096	399.5741
1653.043	4993.5337
1654.8989	2694.2808
1658.5564	394.64493
1674.7377	3224.4302
1710.2008	324.92099
1711.0657	467.4516
1823.2018	1265.2274
1834.5929	916.30249
1841.262	873.54285
1843.0885	350.98221
1844.0614	368.44724
1844.9681	288.23975
1850.5916	405.28873
1851.3521	1203.5884
1937.9744	1687.2577
1940.8008	704.30438
1941.9847	1394.0577
1953.6912	1378.8828
1954.4225	797.65143
1957.0559	1313.1082
1957.9664	1175.2236
1964.4015	839.97089
1967.7932	635.8371
1971.0297	1270.422
1972.92	928.13617
END IONS
BEGIN IONS
PEPMASS=2302.2151
CHARGE=1+
TITLE=Label: C17, Spot_Id: 21120, Peak_List_Id: 19809, MSMS Job_Run_Id: 10234, Comment:
502.37726	437.75464
573.39551	1319.4446
702.47296	272.88025
815.55609	482.70374
851.60449	272.44473
928.62823	407.41937
950.61475	250.57468
999.67084	1004.2027
1065.6563	304.73505
1082.7311	418.05893
1100.7186	960.52612
1193.7552	283.84332
1202.7111	323.46646
1219.8051	420.36877
1220.7529	352.77289
1237.7744	28523.689
1303.9779	227.67587
1334.7528	658.66138
1335.7928	714.77374
1352.8077	1930.5416
1361.0564	348.33328
1374.7664	468.7869
1451.8861	965.49805
1460.9579	323.66516
1487.949	734.66577
1588.9639	1168.1206
1601.9238	321.10931
1703.9849	246.5941
1730.1246	1855.4955
1732.0089	542.659
1785.184	845.63428
1787.0537	271.90643
1801.1624	930.17175
1802.9901	337.12256
1981.408	379.40244
1982.2452	727.59949
2002.1371	234.08369
2027.4226	460.53934
2028.3123	919.26416
2030.1267	574.98175
2045.3751	694.18793
2259.7673	4715.2832
2261.3691	1459.1549
2263.2073	1301.4022
2265.0627	1098.3888
2274.4312	810.27307
END IONS
BEGIN IONS
PEPMASS=2406.135
CHARGE=1+
TITLE=Label: C17, Spot_Id: 21120, Peak_List_Id: 19808, MSMS Job_Run_Id: 10234, Comment:
597.42426	1145.7336
694.44836	502.43597
711.47827	569.82385
824.5639	331.32513
961.61157	812.76093
1018.6397	714.27557
1075.6747	1043.2292
1189.7386	260.41534
1205.7917	253.85358
1206.7085	13005.187
1303.735	530.84155
1304.7258	539.50256
1321.7416	2668.886
1450.8352	582.94586
1548.8876	240.94287
1554.7949	230.19301
1563.8763	1969.9564
1582.851	368.38141
1692.8892	718.34735
1805.019	256.39682
1810.9893	249.05792
1819.0614	200.34689
1821.0176	2043.0753
1881.1855	299.30353
1929.7969	211.7272
1950.1259	463.5332
2258.4309	836.61548
2341.1443	717.77808
2358.2959	11932.689
2362.771	3597.4392
2366.2114	386.82715
2367.0469	1486.6483
2377.2898	1208.0715
END IONS
