# Supplementary material for: Comparative proteomic analysis of a membrane-enriched fraction from flag leaves reveals responses to chemical hybridization agent SQ-1 in wheat
Source: Front Plant Sci. 2015 Aug 26;6:669. doi: 10.3389/fpls.2015.00669 (PMC4549638; doi:10.3389/fpls.2015.00669)
Supplement: Supplementary file 9 [file Data_Sheet_1.ZIP › Supplementary MS_MS data/spot 5.txt]

COM=Project: wsp, Spot Set: wsp\SQL2013-1-15, Label: A5, Spot Id: 21060, Peak List Id: 18743, MS Job Run Id: 10233
842.53638	27306.316
848.42224	8959.5293
856.5451	5812.2095
866.42816	32209.451
870.56244	14593.24
892.44873	9573.667
921.50311	8944.2158
940.49756	7099.0664
975.57446	20478.449
997.57574	7641.3013
1045.6179	13154.453
1090.5839	6417.6592
1104.6737	6883.6851
1114.6816	6772.064
1123.5782	17912.789
1135.6338	217484.11
1161.6426	12013.679
1165.6099	7793.1606
1173.6942	347745.72
1195.6602	8044.623
1199.6998	9663.1563
1214.6661	12998.496
1244.6738	49835.469
1262.6787	56451.25
1278.6587	18759.713
1328.7068	17522.447
1347.7802	27171.684
1355.7859	13621.037
1363.7131	12728.714
1389.7119	12423.233
1390.7297	375819.75
1399.8112	406752.97
1409.8517	276680.22
1416.7367	27452.49
1418.7516	13036.962
1425.8209	32030.275
1433.8103	16002.46
1435.8464	16066.764
1457.8434	15131.864
1461.8644	12514.869
1471.8042	11233.478
1492.8164	329409.03
1520.8417	13785.77
1614.8629	44314
1645.8044	35937.484
1661.7898	21850.295
1662.8196	103464.7
1675.9968	368277.5
1678.8016	28185.422
1691.8971	11192.148
1701.9724	16003.323
1704.0181	37894.848
1761.0104	14617.332
1762.0228	30086.199
1809.9587	62766.414
1825.9355	28920.34
1827.9701	12043.802
1864.9944	274097.19
1869.0167	11403.677
1886.0021	7431.2036
1891.007	13228.013
1949.0999	8897.373
2043.1543	10364.401
2044.0991	19215.992
2061.1028	116078.23
2075.1951	7025.9316
2097.1536	6133.1396
2168.2629	11834.266
2172.1965	14699.058
2186.2107	299773.22
2194.2004	12366.243
2208.1873	5646.2295
2212.2463	112555.45
2372.1602	5438.4395
2578.4468	20964.25
2591.3962	111492.3
2690.4187	11041.794
2706.4099	7581.7295
3715.0596	8401.5996
3843.1428	9946.2793
BEGIN IONS
PEPMASS=1135.6338
CHARGE=1+
TITLE=Label: A5, Spot_Id: 21060, Peak_List_Id: 18910, MSMS Job_Run_Id: 10234, Comment:
175.12267	891.71765
295.17059	222.76483
312.18918	536.79065
501.20279	534.44849
505.28296	1868.6959
522.3031	2405.2773
614.2666	1080.6511
635.3653	823.72742
711.32056	304.22418
782.4267	11463.65
824.43085	475.05563
880.43384	557.38757
897.48297	1469.2023
933.54492	244.18927
934.39178	361.98886
961.51855	1044.2391
962.42102	788.52985
972.68066	332.49292
979.53412	704.55414
989.62988	389.11691
1034.5668	682.24438
1041.1868	447.1615
1075.6332	242.93079
1079.3278	378.70221
1091.6968	3110.407
1092.5594	2273.0874
1094.4408	2855.0591
1096.3063	776.78076
END IONS
BEGIN IONS
PEPMASS=1173.6942
CHARGE=1+
TITLE=Label: A5, Spot_Id: 21060, Peak_List_Id: 18905, MSMS Job_Run_Id: 10234, Comment:
112.0784	407.70679
129.1046	311.19763
175.11981	2753.624
286.1579	851.59924
303.18365	550.53259
314.1828	1376.6522
389.18723	723.62872
399.25827	577.05072
401.38013	324.89908
413.25208	519.12042
427.25653	2780.937
432.25006	293.85068
441.27759	691.11615
449.20755	696.55103
498.28833	683.72662
512.2984	1449.7229
521.25848	675.31232
529.23492	937.37891
540.31702	1736.9285
545.34564	281.20218
546.25183	14256.795
563.27698	6787.3931
611.34637	1435.8749
617.27692	5050.8438
634.30505	3166.8198
708.38013	289.49231
730.36902	401.06961
747.3739	1987.525
843.4679	322.32529
860.4693	34152.414
917.45074	447.55173
958.4787	1126.0623
975.52356	990.34918
976.4256	709.61279
988.06097	437.92462
1045.59	230.26578
1109.6101	634.70319
1111.4689	314.36487
1113.5763	583.25482
1129.7217	801.58112
1131.6471	546.90625
1132.4984	1208.7028
1134.4032	742.08179
1135.5591	913.93512
END IONS
BEGIN IONS
PEPMASS=1262.6787
CHARGE=1+
TITLE=Label: A5, Spot_Id: 21060, Peak_List_Id: 18916, MSMS Job_Run_Id: 10234, Comment:
175.12024	481.9566
444.29144	799.84839
731.36401	4978.8633
846.37616	367.44736
876.36914	270.00745
1110.3958	220.05051
1218.7684	1173.5612
1219.6251	652.95117
1220.5083	984.86426
1221.469	673.68219
1222.397	508.57983
END IONS
BEGIN IONS
PEPMASS=1390.7297
CHARGE=1+
TITLE=Label: A5, Spot_Id: 21060, Peak_List_Id: 18903, MSMS Job_Run_Id: 10234, Comment:
112.07521	226.78703
175.11423	1060.7539
209.10435	383.66318
344.14594	214.24448
361.19086	582.23615
442.24008	457.76749
459.43887	206.82857
460.26517	703.35803
470.21472	637.98676
517.28363	1538.2535
539.24426	385.40912
557.24646	1356.7954
571.32227	236.28537
588.30951	1643.2134
628.31732	645.32947
638.28802	574.01343
639.66907	466.2811
656.30426	1900.1626
716.37213	237.37492
718.34009	452.69788
735.35394	1702.163
775.36115	392.23801
803.34381	1909.7739
834.42194	1582.1949
844.37805	244.3765
846.43463	259.74042
859.43604	284.70908
871.59875	391.11569
874.3927	1469.7755
903.41907	398.33228
921.44818	1321.8898
931.40796	1415.8829
938.49078	565.59229
950.51385	424.83801
1002.5107	667.58832
1030.5225	1512.4963
1068.5734	497.1358
1125.5701	1161.2689
1182.6528	1291.2107
1183.542	1533.0686
1216.6764	2228.812
1218.5165	851.39459
1228.0173	852.91718
1234.7284	878.00305
1349.6466	1241.33
1351.4888	1057.5946
1355.8119	3292.7229
1358.6842	1282.157
1360.9629	778.51526
1361.681	1230.5448
1362.6255	581.75287
1363.5472	1349.6713
END IONS
BEGIN IONS
PEPMASS=1399.8112
CHARGE=1+
TITLE=Label: A5, Spot_Id: 21060, Peak_List_Id: 18902, MSMS Job_Run_Id: 10234, Comment:
175.12845	802.33398
322.21231	945.03101
338.15802	213.33913
428.30103	369.79517
442.24573	1923.39
459.27322	6961.1436
513.37073	215.55621
525.33716	257.03214
541.37854	328.71213
571.28558	968.44897
588.30524	1300.9449
624.38281	721.91791
642.33051	1905.6123
648.35089	203.5994
659.33545	1870.0638
713.46802	243.26826
723.43427	298.77957
741.37543	975.18317
758.39087	1923.1606
812.47552	297.72595
841.46906	382.58112
842.39233	845.52411
859.42712	1547.1735
869.39325	222.4743
904.44611	287.39987
941.48444	385.1033
955.45331	345.5365
972.53339	1244.2075
981.46631	241.76416
1012.5265	387.76782
1029.5682	2507.0168
1050.6128	740.95398
1078.6112	1675.1636
1130.66	897.58459
1225.7648	1749.6168
1237.1503	1199.2024
1243.7932	2386.697
1253.9753	1177.9913
1356.0376	7619.7549
1356.8577	4402.1694
1357.7379	4230.8643
1358.7021	2538.6172
1359.5758	5624.6733
1361.4795	1501.9788
END IONS
BEGIN IONS
PEPMASS=1409.8517
CHARGE=1+
TITLE=Label: A5, Spot_Id: 21060, Peak_List_Id: 18908, MSMS Job_Run_Id: 10234, Comment:
112.07894	322.73267
129.10857	245.05394
175.12878	840.01746
232.15756	215.45056
312.22021	278.63675
411.25989	1518.4303
428.29358	3440.6912
456.27539	240.13795
510.33649	331.25238
527.34686	1392.6354
554.28955	372.36963
572.31671	705.95978
628.39526	845.13666
651.37756	245.40002
669.36786	400.06058
741.45233	288.49582
752.4826	226.44699
765.47424	207.5266
782.44556	651.99066
821.46436	877.39581
838.51007	2383.4492
865.47992	949.37054
883.46881	627.23572
907.51373	260.38904
925.52246	684.29333
964.55707	847.32294
965.57251	307.78995
982.56427	2019.2727
984.50122	237.48735
1083.6187	1679.5148
1180.6409	874.32617
1182.5427	224.51166
1197.6738	386.53275
1198.6327	632.04053
1238.4496	503.5354
1256.4536	777.68445
1266.7214	403.32166
1351.6067	305.46161
1366.0479	4088.4102
1366.8696	2840.8462
1367.6979	3109.1257
1369.6063	1865.7219
1370.5399	782.21631
1380.1099	848.82489
1380.9138	801.01959
1381.8027	1674.531
1384.4403	401.8009
END IONS
BEGIN IONS
PEPMASS=1492.8164
CHARGE=1+
TITLE=Label: A5, Spot_Id: 21060, Peak_List_Id: 18906, MSMS Job_Run_Id: 10234, Comment:
112.07718	520.20197
129.1011	414.61554
175.11931	1499.9202
232.14745	434.16708
328.21643	273.2554
345.25284	508.63693
377.20743	273.75699
448.24588	451.14264
458.328	888.14081
529.3573	1368.0902
549.31543	468.23596
562.28247	591.66986
570.29651	282.04004
616.38538	1074.7976
631.28558	352.65005
649.29279	499.5246
715.44037	4417.0151
760.33087	365.7561
761.34033	354.452
772.43115	322.15482
778.34009	913.65344
844.45258	1146.1519
859.3902	306.12216
877.39001	905.97937
931.4881	3522.3281
941.49213	331.08087
947.53827	305.57562
964.4032	545.94128
1000.4985	283.26773
1017.4417	595.62384
1028.5198	1679.7805
1035.4449	696.96509
1045.5496	1490.9249
1116.6238	1006.295
1118.5134	323.89435
1126.7789	270.86032
1129.4749	424.31274
1148.5222	459.6286
1153.675	341.19864
1244.675	839.89063
1249.7421	478.17023
1346.7255	369.00464
1399.8566	444.49753
1431.7233	1468.9769
1435.8269	612.82489
1449.015	2975.1123
1449.8135	2703.6638
1451.6754	1754.7853
1452.5718	3214.198
1454.4575	720.69257
1457.9329	746.18488
1459.7527	454.82294
1460.5409	426.04938
1461.7405	864.79761
1462.9934	1258.9354
1463.8232	989.24744
1464.7699	560.96387
1465.6969	1066.6619
1468.9663	335.65436
1471.7092	454.17017
END IONS
BEGIN IONS
PEPMASS=1662.8196
CHARGE=1+
TITLE=Label: A5, Spot_Id: 21060, Peak_List_Id: 18914, MSMS Job_Run_Id: 10234, Comment:
175.12891	320.65009
480.29868	1560.3112
497.32449	4466.0586
626.37042	255.71652
723.37146	461.19238
740.3952	208.07339
1056.517	210.82152
1166.5005	464.19937
1598.3812	3368.9082
1599.0945	1766.4752
1599.9625	2121.9487
1600.7394	818.91223
1602.1365	520.966
1603.0298	483.46753
1603.9202	1536.2715
1605.7927	423.50922
1615.4907	387.04364
1621.7274	385.79398
1622.7145	461.85571
END IONS
BEGIN IONS
PEPMASS=1675.9968
CHARGE=1+
TITLE=Label: A5, Spot_Id: 21060, Peak_List_Id: 18904, MSMS Job_Run_Id: 10234, Comment:
175.12241	604.54114
373.26559	470.15506
455.32385	509.18195
470.32254	949.11218
480.35278	678.23895
487.32333	3073.0664
497.39117	3436.5151
551.40594	376.61322
554.37134	275.59943
616.37036	552.89111
625.42328	348.75961
650.3634	291.61319
673.39081	1916.1158
749.41687	211.15273
753.45441	354.33627
767.44995	206.52443
786.46368	2017.39
862.53229	613.67651
864.6239	505.49426
881.48639	442.03363
890.51898	1680.1355
898.59906	443.04779
906.48395	2208.9531
923.51031	2804.0559
1003.6364	1128.2362
1033.5356	308.19839
1034.5682	460.35175
1051.5605	1436.9919
1060.5973	634.10284
1105.5574	388.08463
1122.5983	1486.1158
1182.5099	503.04825
1189.6655	399.37302
1190.6716	496.01486
1204.6881	334.39551
1221.6855	6830.6528
1303.7462	1486.8512
1402.8857	1270.7434
1497.662	1182.1733
1502.0167	2537.0239
1513.3768	1716.6482
1543.6873	1502.1741
1571.7528	1804.5746
1613.8163	3877.2712
1614.7246	82890.094
1618.837	35548.266
1635.8329	1550.449
1637.6755	690.69342
END IONS
BEGIN IONS
PEPMASS=1809.9587
CHARGE=1+
TITLE=Label: A5, Spot_Id: 21060, Peak_List_Id: 18915, MSMS Job_Run_Id: 10234, Comment:
761.41199	4320.3521
876.44812	209.58488
1463.7859	281.70578
1479.8248	200.74536
1747.9948	618.79541
1748.8907	625.44342
1752.8318	445.52191
1762.8516	345.43414
1768.962	438.00046
1769.8363	594.44208
1776.0513	439.20032
1780.8599	217.8035
END IONS
BEGIN IONS
PEPMASS=1864.9944
CHARGE=1+
TITLE=Label: A5, Spot_Id: 21060, Peak_List_Id: 18909, MSMS Job_Run_Id: 10234, Comment:
112.07498	274.20944
175.12503	1793.8174
305.18137	221.79276
322.22623	543.43475
435.33151	842.47223
501.26349	210.95343
532.34198	934.74182
549.36456	18644.566
575.35706	226.65051
586.37451	231.13647
603.37091	556.16302
616.28131	1457.7106
647.36115	739.61176
664.38232	1475.2782
687.33905	260.6481
699.44257	317.78134
715.34229	2467.4651
717.45563	424.50082
747.62421	724.48083
761.54791	339.80185
777.46259	940.17743
783.43427	428.25137
810.40356	487.00342
828.4101	2589.231
907.49475	775.30133
923.4845	456.28784
924.51923	1978.1493
941.48999	1766.9208
1020.5612	412.82761
1037.6025	1576.3832
1088.5358	1198.1534
1150.6859	1878.8618
1215.786	222.16428
1248.7656	224.22282
1249.7563	20263.074
1254.1329	222.37463
1346.7456	1216.6267
1347.7946	772.98108
1349.6868	439.52841
1364.8031	1941.4131
1367.7269	286.97556
1485.6908	304.23584
1492.9059	603.65967
1549.9863	2488.1721
1550.8618	4055.4614
1570.0732	1260.1238
1571.5042	915.13818
1750.2451	5955.396
1751.0687	3926.7725
1751.9493	3519.9456
1752.8512	3349.2834
1757.5186	9193.9824
1760.3901	1355.2441
1804.8253	1349.8054
1808.9048	1828.3599
1823.0795	921.18549
1825.796	1965.1598
1832.0248	612.89087
END IONS
BEGIN IONS
PEPMASS=2061.1028
CHARGE=1+
TITLE=Label: A5, Spot_Id: 21060, Peak_List_Id: 18911, MSMS Job_Run_Id: 10234, Comment:
175.12646	427.81671
262.17276	219.95538
363.23416	288.82663
383.24689	249.4059
432.28149	293.84494
450.29257	8315.1553
548.31158	250.66148
565.32172	630.47827
611.3714	206.30122
628.39587	356.04044
708.46759	302.43381
731.45758	357.07611
741.48718	244.83751
757.45477	830.33636
758.44781	558.84052
758.88293	286.23688
760.5614	231.34296
775.46613	56108.609
779.65009	230.41808
871.47668	269.01175
873.46136	737.36676
886.53638	215.39256
890.50006	907.05231
904.57227	213.41394
989.55347	328.58447
1020.5701	588.2691
1060.5829	216.79613
1115.6	280.3873
1140.5966	1645.6152
1157.65	1993.0509
1303.6637	919.68134
1320.7323	1001.2231
1345.7585	1426.7015
1433.8046	516.19415
1490.8405	810.87872
1603.9619	1639.8015
1605.8572	589.01703
END IONS
BEGIN IONS
PEPMASS=2186.2107
CHARGE=1+
TITLE=Label: A5, Spot_Id: 21060, Peak_List_Id: 18907, MSMS Job_Run_Id: 10234, Comment:
112.0757	401.64777
175.12398	1124.0454
432.28897	482.19681
545.37195	557.59583
599.38947	388.63968
602.41675	923.77686
659.43524	2029.2032
688.45728	317.19363
703.42657	581.6496
705.45624	250.25087
755.49677	288.63116
772.51617	30484.559
782.48755	423.92334
816.51666	1404.7955
852.51306	310.19568
869.52808	679.91412
870.52698	1409.5099
887.54199	2440.5791
970.5752	339.57309
988.59412	1090.8479
1014.5868	393.75934
1042.5936	289.04303
1059.6119	2144.0676
1127.6449	436.08319
1172.7023	2301.2034
1196.7184	349.45581
1198.7489	275.23276
1255.7626	279.98352
1273.7511	350.36081
1300.7231	258.15533
1328.7379	272.05637
1353.7784	2174.4536
1370.8092	5397.6548
1480.8381	430.58676
1498.8756	1755.176
1600.1383	313.30273
1661.9197	1187.8568
1684.8417	293.29919
1701.9445	509.87796
1719.014	987.6701
1719.9152	750.7265
1818.2726	491.0253
1819.0643	579.79089
1889.2501	666.80316
1891.021	328.30591
1976.4066	1336.5193
1977.2355	1720.0563
1979.0128	964.93726
1990.0267	2430.4102
2127.2593	671.66046
2142.8618	4216.374
2143.5183	1732.4814
2144.3203	2900.2361
2146.176	1881.7438
2147.0066	1373.8373
2147.832	2108.6697
2156.8513	762.15082
2157.9309	1090.0547
2159.0725	839.38715
2165.1365	1100.1357
END IONS
BEGIN IONS
PEPMASS=2212.2463
CHARGE=1+
TITLE=Label: A5, Spot_Id: 21060, Peak_List_Id: 18912, MSMS Job_Run_Id: 10234, Comment:
175.13133	944.49109
288.25186	284.10556
375.30844	680.32452
421.34616	322.54602
472.33307	354.44223
489.36346	6557.9063
522.40619	305.78003
562.34528	218.78101
587.35126	279.19556
593.46765	398.20694
604.41321	621.83398
659.41736	230.68668
706.54956	324.63379
717.4527	365.58676
800.6109	435.88373
816.54553	2044.9746
835.56573	534.27209
869.55347	355.85629
934.63287	307.19794
935.73767	205.83847
945.59369	555.95862
982.60498	373.81937
1058.7208	452.97589
1083.6808	289.36707
1129.6976	805.50537
1162.7593	366.7883
1230.7754	535.99506
1343.8358	557.80939
1396.8264	321.33325
1495.924	220.05026
1529.007	234.37059
1554.0214	290.10504
1633.1111	329.22165
1634.0404	863.28217
1635.0161	489.43781
1649.9238	219.20692
1651.0701	4205.939
1764.165	474.78217
1821.3286	1379.4504
1822.1869	2572.4768
1845.8506	688.24823
1846.5734	596.6358
1950.4731	3270.7097
1951.3046	4535.1885
1953.1559	1577.151
1967.5927	3169.5088
1969.4274	1980.5129
2169.4448	2582.5725
2170.3047	780.35858
2172.1975	953.62958
2174.0603	801.37848
2174.9185	445.69162
2179.0591	307.18381
2179.9751	375.04849
2185.1926	604.04449
2186.2083	5654.5146
2190.4236	449.69849
2191.2595	275.52338
END IONS
BEGIN IONS
PEPMASS=2591.3962
CHARGE=1+
TITLE=Label: A5, Spot_Id: 21060, Peak_List_Id: 18913, MSMS Job_Run_Id: 10234, Comment:
175.14168	641.41284
274.24222	7557.3696
389.30594	294.51505
488.36795	287.79532
587.48987	219.76128
658.50031	236.60571
672.47437	233.70442
715.52771	392.14908
828.61804	389.34787
892.66077	231.18668
913.5755	230.45581
927.71753	386.92688
979.57654	234.93871
1055.7826	577.97046
1215.8273	525.17676
1314.865	609.10321
1376.8391	256.13965
1442.9674	370.45944
1499.9637	698.22351
1538.9045	297.32904
1613.0668	702.05652
1700.0964	570.44769
1757.1522	613.97412
1780.0874	204.761
1829.1029	296.58533
1869.1447	207.02473
1885.1587	1043.387
1986.3445	216.6971
1987.1688	315.36127
2116.2751	333.5257
2133.5737	620.9953
2134.3445	581.8656
2262.6523	2003.5046
2263.5173	1486.1852
2264.375	1309.2279
2265.2627	1359.6619
2284.1375	874.16882
2285.0176	1227.7126
2286.7712	585.50641
2548.9241	2520.0037
2551.3171	1143.8252
2560.26	325.81815
2563.1919	402.05283
END IONS
