# Supplementary material for: Comparative proteomic analysis of a membrane-enriched fraction from flag leaves reveals responses to chemical hybridization agent SQ-1 in wheat
Source: Front Plant Sci. 2015 Aug 26;6:669. doi: 10.3389/fpls.2015.00669 (PMC4549638; doi:10.3389/fpls.2015.00669)
Supplement: Supplementary file 9 [file Data_Sheet_1.ZIP › Supplementary MS_MS data/spot 50.txt]

COM=Project: wsp, Spot Set: wsp\SQL2013-1-15, Label: B6, Spot Id: 21085, Peak List Id: 18768, MS Job Run Id: 10233
816.44617	4339.9814
842.52905	17179.469
870.55511	8529.2549
895.43768	4352.1577
904.49591	10629.741
940.4903	13401.974
944.56964	9439.3867
964.54504	20403.652
983.50317	131079.97
998.52997	11321.037
999.52454	3839.5354
1005.4985	10633.845
1009.5219	8940.0127
1015.5005	7916.0674
1021.4808	11393.295
1037.548	112538.5
1054.514	8420.2803
1055.5586	831504.69
1081.5654	22245.705
1083.5814	26731.475
1117.4912	7290.6274
1161.6348	27900.717
1247.6782	15809.757
1308.7363	42028.977
1325.7013	156075.47
1352.7059	11988.085
1364.6917	14520.522
1380.6675	18912.303
1382.6741	683330.56
1391.679	64193.277
1392.6635	79065.781
1396.6577	10184.449
1398.6628	19974.549
1407.6658	33038.98
1408.6727	23325.832
1409.6765	427866.38
1414.6575	24136.361
1420.6876	18849.961
1423.6826	50425.777
1437.7026	86675.906
1455.6782	45490.813
1469.6948	49016.742
1577.8063	129764.48
1593.8025	43621.879
1601.8333	8177.6064
1609.8037	5845.7095
1712.8004	10240.567
1741.8369	4671.9248
1747.9213	10290.654
1819.0044	15383.855
1844.9751	4208.77
1856.1279	35206.43
1883.0029	12573.76
1887.0121	4046.2847
1901.9456	6786.2983
1904.0298	48957.863
1912.0498	8310.5791
1920.0073	22965.451
1936.0017	6045.3228
1980.9985	5063.6035
2005.0304	2456.7322
2072.1047	6194.5225
2075.1787	8061.4829
2108.0964	2216.9475
2132.0291	2272.793
2151.0464	2393.7227
2211.1379	3001.8606
2258.239	6224.124
2278.1187	3370.062
2484.334	1604.9674
3090.5144	2045.6221
3092.6172	5618.9937
3108.6282	2235.116
3540.9543	3893.2966
BEGIN IONS
PEPMASS=983.50317
CHARGE=1+
TITLE=Label: B6, Spot_Id: 21085, Peak_List_Id: 19281, MSMS Job_Run_Id: 10234, Comment:
159.09113	249.30394
286.14896	231.25577
294.17953	1498.476
306.14694	267.392
334.14597	1342.9756
357.17938	1362.7493
405.1705	4665.6851
433.20895	446.01666
459.21011	350.44952
476.23407	3576.9778
478.33856	1084.2699
480.24042	35477.004
504.22437	12086.36
543.22742	1364.2869
579.29456	7592.1606
591.22815	1924.4031
606.27155	1030.4449
646.39209	944.71136
650.33002	5908.3804
651.30981	1766.8073
662.29266	5903.5757
664.30615	2272.8699
690.28857	16217.33
738.32648	1504.5852
779.38715	2244.2241
809.40656	1725.2157
811.26794	926.2746
836.44586	2032.6198
837.41162	6221.8062
845.91248	1129.7798
846.82111	1995.0444
END IONS
BEGIN IONS
PEPMASS=1037.548
CHARGE=1+
TITLE=Label: B6, Spot_Id: 21085, Peak_List_Id: 19283, MSMS Job_Run_Id: 10234, Comment:
175.11824	374.37531
335.14227	371.94736
453.21042	244.51884
455.15952	1414.3632
472.17819	650.7868
568.21124	434.38474
585.25494	483.94333
684.30334	1152.1835
703.35815	250.63907
882.31006	230.60556
946.53925	713.14154
947.41071	535.45544
952.4472	399.80142
974.46692	1116.3383
978.63885	504.96124
995.5683	537.69617
END IONS
BEGIN IONS
PEPMASS=1055.5586
CHARGE=1+
TITLE=Label: B6, Spot_Id: 21085, Peak_List_Id: 19277, MSMS Job_Run_Id: 10234, Comment:
110.06379	1425.9491
112.08043	565.74921
129.10773	416.27179
175.11644	3555.5298
215.15271	269.68344
243.1451	559.745
251.162	361.45004
298.09708	834.97443
316.11038	602.02075
318.12143	824.82019
335.147	5953.6006
372.17978	4104.0571
411.17395	449.64359
412.17166	551.46014
430.17468	1076.7395
443.24985	444.63132
455.16931	18944.65
457.21051	596.78943
471.23813	6367.8862
472.2016	9473.2383
485.26651	384.89206
543.25848	355.74661
556.30957	452.51978
568.242	5335.2305
578.20734	322.03421
584.30048	1387.4171
585.26331	6553.2134
595.25085	510.9971
667.31079	2229.5417
684.32776	26665.529
693.36072	1472.7609
695.34998	736.40851
703.35962	367.37491
721.354	4951.6221
738.36981	621.89136
739.36426	346.12427
796.35931	1577.9449
813.39856	2622.1255
881.45068	5682.3853
899.45447	5382.2056
926.54242	15092.885
928.38965	2585.0232
934.95758	6886.1479
964.59491	17443.047
970.48761	9438.1777
1013.6445	3909.7913
1014.5035	2035.3354
1016.2467	3817.4241
1021.6456	2935.5029
END IONS
BEGIN IONS
PEPMASS=1308.7363
CHARGE=1+
TITLE=Label: B6, Spot_Id: 21085, Peak_List_Id: 19291, MSMS Job_Run_Id: 10234, Comment:
1265.6584	227.32104
1269.4402	410.91437
END IONS
BEGIN IONS
PEPMASS=1325.7013
CHARGE=1+
TITLE=Label: B6, Spot_Id: 21085, Peak_List_Id: 19280, MSMS Job_Run_Id: 10234, Comment:
472.20096	381.7085
585.28015	493.22684
642.29669	613.42035
684.34497	2245.0876
792.37152	225.91196
813.37286	421.95074
854.45203	1045.991
926.46075	2596.6492
963.47906	273.85657
991.51337	1360.2511
1008.553	359.72025
1037.5027	627.20044
1055.5088	1772.3489
1152.5469	2502.4075
1169.6685	33592.516
1171.5007	8837.166
1179.8633	14261.311
1181.7235	3463.2163
1211.6857	1498.317
1217.7708	2198.1421
1234.8114	10086.394
1235.6757	10332.993
1237.5239	1302.3232
1240.634	11745.32
1265.8434	1836.5533
1266.7334	2473.4619
1268.512	1680.8429
1269.4106	2641.6938
1283.8804	8497.7305
1284.7112	6078.1851
1285.5775	2449.9155
1286.4493	4188.2856
1287.3329	6166.8633
1291.8547	2379.2456
1293.6801	897.26196
END IONS
BEGIN IONS
PEPMASS=1382.6741
CHARGE=1+
TITLE=Label: B6, Spot_Id: 21085, Peak_List_Id: 19278, MSMS Job_Run_Id: 10234, Comment:
112.07502	1428.0057
129.10295	919.42761
175.11894	12055.472
256.15619	675.82727
273.1293	451.77136
284.15051	1119.3627
290.16025	785.00031
371.19055	609.15582
377.19705	869.56787
416.23282	445.68439
434.21365	2791.855
447.21219	1254.7338
485.24692	1204.4489
503.25006	998.57166
504.24203	775.64447
580.24213	2857.7842
582.28754	1002.4342
591.25568	985.04156
597.26581	3619.3467
600.30072	765.58264
607.26758	477.63956
621.26819	559.71741
644.3028	475.44589
706.28107	1958.9133
723.30933	823.56366
758.36096	801.61414
766.29297	717.16907
779.31854	602.3075
783.3208	1064.1826
786.37091	2238.5996
793.31708	1079.4664
820.33655	925.367
838.36456	1289.0328
845.34338	619.78687
862.34631	1070.8698
863.35406	18041.221
880.38129	15363.257
921.448	609.03638
932.55719	1020.8329
949.41095	2671.8232
950.39166	2628.8337
967.42096	6772.6929
1036.4462	674.14819
1037.474	614.42126
1054.4663	3891.0825
1141.542	1852.8986
1212.6515	1136.9396
1213.545	905.28687
1223.7054	860.59839
1325.697	2131.6851
1335.7615	1035.9161
1338.7234	1386.0985
1340.7809	996.81055
1343.4119	2345.0449
1347.7809	1996.457
1348.7949	1226.1782
1352.9335	9040.3643
1353.7631	5358.5117
1354.6466	11437.698
1356.4752	4337.1631
END IONS
BEGIN IONS
PEPMASS=1392.6635
CHARGE=1+
TITLE=Label: B6, Spot_Id: 21085, Peak_List_Id: 19285, MSMS Job_Run_Id: 10234, Comment:
175.12173	2059.6733
256.14847	339.20602
284.15167	318.49365
418.22684	249.07362
447.21915	277.49316
504.24332	200.31468
529.23956	350.61804
564.23218	395.05679
580.25818	418.6991
597.34332	447.85294
607.28021	334.96927
780.38916	341.15625
783.27911	228.15666
784.32263	249.80554
796.33472	272.21249
812.32739	381.5947
847.33923	763.85052
863.3631	1241.8282
864.36304	690.56818
873.40137	360.01886
880.36761	572.31934
890.4361	608.96503
949.37433	253.17505
951.38586	279.13391
967.44366	218.30878
976.36517	264.2272
977.43256	434.06201
1182.5558	311.85062
1325.7111	1008.4088
1350.7905	478.65463
1352.5593	452.5148
1353.4525	584.58698
1362.8563	1045.5985
1363.6862	361.93964
1364.5886	1499.0417
1366.4325	1124.5228
1368.4038	480.2243
END IONS
BEGIN IONS
PEPMASS=1409.6765
CHARGE=1+
TITLE=Label: B6, Spot_Id: 21085, Peak_List_Id: 19279, MSMS Job_Run_Id: 10234, Comment:
112.07775	971.59741
129.10603	553.11591
175.12035	8120.7246
228.1463	245.2058
256.15717	744.15417
273.14584	402.31424
284.14828	823.76465
290.17252	670.87238
361.22256	267.94614
377.20004	278.82214
400.20306	226.73001
418.22293	1108.9738
419.22665	378.41336
434.23322	985.80029
447.21494	801.37781
511.23413	517.93146
515.2442	428.77036
529.23828	506.1893
530.26898	460.70819
546.25964	971.11444
564.25098	883.75726
575.27142	396.46274
580.25165	960.54272
581.2738	1544.1563
591.26886	613.46753
597.27612	1650.7095
678.31525	504.50143
690.27209	1036.8998
706.27655	756.54297
783.33594	715.81635
798.45966	839.95605
801.3974	503.72253
812.37042	479.36398
813.37628	668.06488
822.37762	659.03119
829.35699	1131.3525
847.36597	5771.7627
863.36182	5512.4766
864.37891	4363.3545
880.38672	4621.6143
933.40411	674.57947
949.44116	1136.5365
951.39331	1823.0062
967.42078	1299.4927
976.45868	631.89618
991.53156	884.02972
1008.4456	1912.0718
1024.446	1470.3251
1095.504	1660.9247
1111.5336	1171.7742
1182.6042	1083.3254
1183.4863	876.81506
1281.4825	2599.7852
1370.4214	1351.4084
1375.8093	3083.2815
1377.6858	926.8222
1379.9427	4413.5469
1380.7677	3093.0962
1381.6689	6313.354
1382.582	25479.426
END IONS
BEGIN IONS
PEPMASS=1423.6826
CHARGE=1+
TITLE=Label: B6, Spot_Id: 21085, Peak_List_Id: 19286, MSMS Job_Run_Id: 10234, Comment:
175.12315	1083.1533
581.27258	399.52069
597.26501	280.99622
764.27966	242.00047
844.34894	211.50789
847.36542	671.25684
863.35681	256.99707
864.37506	754.67639
880.4317	213.55539
951.4267	359.90463
1291.5718	489.48053
1382.6542	9628.7031
1385.5121	983.36493
1390.597	316.0058
1391.6361	593.8302
1392.5938	3213.7395
1395.6439	354.18143
1396.5775	520.53546
1397.4719	1084.864
END IONS
BEGIN IONS
PEPMASS=1437.7026
CHARGE=1+
TITLE=Label: B6, Spot_Id: 21085, Peak_List_Id: 19284, MSMS Job_Run_Id: 10234, Comment:
175.12648	1462.5111
434.23334	247.75601
580.25482	218.81491
581.27173	229.59474
597.31329	443.94989
706.26947	216.98561
782.43896	335.35208
861.39514	390.27484
863.35315	1226.9916
878.39923	375.46353
879.40375	302.63403
880.39545	964.77063
965.45001	224.30078
967.40302	231.96831
1024.4374	237.53833
1308.4601	1567.7773
1381.6576	602.5036
1382.6395	7272.436
1391.679	1433.6683
1392.6138	909.34088
1394.6074	627.0755
1396.5378	905.82556
1407.8029	948.2735
1408.6709	2243.4189
1409.6024	10114.889
1412.4926	1503.6567
END IONS
BEGIN IONS
PEPMASS=1455.6782
CHARGE=1+
TITLE=Label: B6, Spot_Id: 21085, Peak_List_Id: 19289, MSMS Job_Run_Id: 10234, Comment:
175.11691	418.49857
863.38165	525.63312
880.38464	326.80878
1054.4735	301.20682
1382.7117	2180.5344
1392.7782	575.32428
1409.6445	4005.6165
1412.5262	875.21082
1414.5209	308.09979
1420.6914	485.64136
1423.6569	680.20062
1426.631	629.83978
1428.5232	485.42676
1430.418	427.73618
1433.5579	352.11008
END IONS
BEGIN IONS
PEPMASS=1469.6948
CHARGE=1+
TITLE=Label: B6, Spot_Id: 21085, Peak_List_Id: 19287, MSMS Job_Run_Id: 10234, Comment:
175.1212	488.15826
597.27625	242.86333
863.35144	568.80145
880.38397	539.02484
967.4129	304.49921
1054.4808	201.98494
1382.6724	858.14014
1409.7155	3005.4209
1411.6376	687.21985
1423.6779	801.91168
1425.959	661.2489
1426.7556	700.88489
1428.5317	521.62231
1435.6563	694.77625
1437.6484	1845.9171
1440.6292	538.14655
1445.4033	555.89783
END IONS
BEGIN IONS
PEPMASS=1577.8063
CHARGE=1+
TITLE=Label: B6, Spot_Id: 21085, Peak_List_Id: 19282, MSMS Job_Run_Id: 10234, Comment:
175.12425	810.89899
418.23627	323.13425
581.28241	490.66211
714.38361	456.95776
767.37878	201.84836
847.37354	1006.9785
864.39459	2382.4419
904.8443	264.99216
933.4115	352.82959
951.41614	571.91046
997.50873	267.8049
1008.4451	1261.8739
1095.4941	841.60956
1160.5475	245.56154
1182.5153	534.72998
1378.7813	618.43768
1379.6715	772.00958
1391.7136	731.81952
1403.8804	1096.2262
1404.7378	815.70605
1405.62	864.68671
1415.2191	788.83893
1416.1151	973.67334
1548.1293	1394.5126
1548.9209	873.98395
1549.8235	1087.9878
1550.7167	734.65759
END IONS
BEGIN IONS
PEPMASS=1593.8025
CHARGE=1+
TITLE=Label: B6, Spot_Id: 21085, Peak_List_Id: 19290, MSMS Job_Run_Id: 10234, Comment:
863.3421	327.67523
880.3891	567.0658
904.59399	446.15536
1024.5179	310.59802
1186.5869	291.72235
1420.6945	215.84526
1431.203	255.66638
1555.5242	347.24918
1565.7118	593.91034
END IONS
BEGIN IONS
PEPMASS=1904.0298
CHARGE=1+
TITLE=Label: B6, Spot_Id: 21085, Peak_List_Id: 19288, MSMS Job_Run_Id: 10234, Comment:
472.37634	289.01154
698.47192	292.57483
845.52545	200.49368
944.62677	205.23621
1402.8202	256.05859
1814.0919	354.1044
1819.9896	327.08475
1839.7312	390.3476
1840.5063	362.0239
1841.2825	407.07056
1842.1382	241.61456
1845.2704	304.80743
1851.0536	484.37845
1856.1385	925.69788
1856.9529	1271.3651
1860.3101	256.5842
1864.7948	269.30106
1867.8265	520.9718
1870.9559	255.66901
1874.689	205.77545
1882.9037	572.68292
END IONS
