# Supplementary material for: Comparative proteomic analysis of a membrane-enriched fraction from flag leaves reveals responses to chemical hybridization agent SQ-1 in wheat
Source: Front Plant Sci. 2015 Aug 26;6:669. doi: 10.3389/fpls.2015.00669 (PMC4549638; doi:10.3389/fpls.2015.00669)
Supplement: Supplementary file 9 [file Data_Sheet_1.ZIP › Supplementary MS_MS data/spot 51.txt]

COM=Project: wsp, Spot Set: wsp\SQL2013-1-15, Label: C19, Spot Id: 21122, Peak List Id: 18805, MS Job Run Id: 10233
810.35883	102331.21
815.48224	81060.547
842.53125	61795.637
860.52075	69445.883
870.56201	28168.547
873.4162	25838.982
876.50684	30576.039
884.44531	77494.914
892.5105	237792.45
920.53644	14682.604
972.56891	75429.688
1010.517	10552.35
1026.6178	146803.7
1045.5842	9816.8691
1094.5944	7839.623
1110.5853	8159.8247
1115.5958	13714.677
1132.5823	7756.3477
1177.5033	36271.582
1179.5472	7427.9365
1182.6718	7004.311
1193.4858	19461.605
1203.6841	132316.89
1226.6243	15686.507
1231.707	12726.148
1242.6141	16486.83
1282.7603	12796.306
1300.7396	20886.426
1323.7705	21105.945
1324.7368	21086.471
1326.7538	15784.734
1341.6965	41078.047
1363.7063	7970.5293
1416.8049	25110.215
1421.8539	7475.2754
1438.8665	34821.848
1465.7772	7398.2095
1493.7668	5750.3979
1519.7686	90926.203
1535.7778	10431.975
1537.7705	538625.13
1553.7644	21849.994
1559.7457	5949.2163
1563.7842	14629.278
1623.8929	9942.6553
1687.8114	13716.798
1701.9207	10342.799
1703.8553	9253.5684
1704.8333	11070.794
1707.8711	11718.22
1708.882	10217.347
1724.9063	51659.043
1725.8961	69786.109
1786.9668	84250.773
1790.9302	39754.938
1816.9073	6777.1699
1834.8733	222055.61
1850.8531	67593.555
1862.9128	6461.6392
1866.8926	5375.3833
1882.9888	10264.567
1973.0334	5513.9219
1985.0391	5404.0527
2031.9854	11559.196
2035.0006	5075.2256
2043.0049	5227.7617
2075.1809	6437.3604
2141.0752	15644.361
2157.0715	7489.4087
2211.1277	6275.1904
2225.1609	6541.4268
2230.2449	6048.0605
2264.2102	4844.5684
2290.2197	22293.365
2308.2026	282132.75
2309.7952	6821.647
2316.2227	9797.167
2330.1213	6196.4326
2373.2896	13886.276
2395.2715	5583.0073
BEGIN IONS
PEPMASS=810.35883
CHARGE=1+
TITLE=Label: C19, Spot_Id: 21122, Peak_List_Id: 19837, MSMS Job_Run_Id: 10234, Comment:
255.13824	1044.2657
272.16467	318.92624
342.15854	665.56573
452.12036	245.25925
506.2164	1104.5109
539.13971	468.76563
660.28882	411.29861
688.31079	565.47198
719.30646	4839.8379
721.19928	372.64954
725.26825	2022.9949
746.35016	76912.461
748.23694	7085.0967
750.50122	33300.152
767.29956	647.14368
774.3277	363.91309
780.30994	746.23242
END IONS
BEGIN IONS
PEPMASS=815.48224
CHARGE=1+
TITLE=Label: C19, Spot_Id: 21122, Peak_List_Id: 19840, MSMS Job_Run_Id: 10234, Comment:
86.084557	238.82355
175.11491	1545.8383
243.12471	619.44482
273.10403	210.74867
330.11935	530.38562
347.13431	264.28354
356.19202	1607.8625
443.17926	1575.2946
460.20056	467.76007
469.26236	304.54034
515.29645	384.28812
556.26483	370.54041
573.25519	285.70276
686.37903	1277.0997
694.64227	379.5217
752.79504	433.06772
754.21375	856.34302
758.43835	451.39832
774.27435	414.96881
794.28961	590.09204
END IONS
BEGIN IONS
PEPMASS=860.52075
CHARGE=1+
TITLE=Label: C19, Spot_Id: 21122, Peak_List_Id: 19844, MSMS Job_Run_Id: 10234, Comment:
175.11865	784.76483
271.17725	236.04536
288.203	232.57364
347.12366	367.68344
384.25073	387.80325
442.20731	488.14471
443.19727	230.40521
460.19864	722.80927
514.32361	222.7007
556.23889	249.34167
573.26599	458.8255
584.3429	254.7065
795.62805	2865.0806
796.50275	1957.2341
799.68573	2157.1553
815.49176	421.66309
819.33966	256.97202
825.52783	399.65253
832.44727	212.77541
833.33795	281.25333
838.42242	290.05829
END IONS
BEGIN IONS
PEPMASS=884.44531
CHARGE=1+
TITLE=Label: C19, Spot_Id: 21122, Peak_List_Id: 19841, MSMS Job_Run_Id: 10234, Comment:
175.11037	708.06696
424.15894	349.58011
441.181	6451.4751
538.1684	292.32034
539.16003	263.42606
553.23865	216.90448
556.2027	303.49374
581.20715	366.42386
582.32617	253.40356
626.19519	289.01807
643.19934	257.50824
710.26227	986.04749
728.28656	341.10608
824.39404	435.8338
825.36255	1340.0789
828.50659	416.11145
829.48047	280.26166
842.39539	845.48785
845.09125	310.06018
849.39929	599.79211
851.49536	321.60135
854.4317	563.22827
860.48102	300.4975
END IONS
BEGIN IONS
PEPMASS=892.5105
CHARGE=1+
TITLE=Label: C19, Spot_Id: 21122, Peak_List_Id: 19834, MSMS Job_Run_Id: 10234, Comment:
86.076546	221.49606
158.07909	229.54027
175.10904	1873.7922
200.09496	208.85994
243.12753	1100.8198
313.16647	727.45197
321.13699	1162.2759
338.15939	984.92627
356.19394	1591.6427
369.32129	211.68524
427.22336	1286.2902
431.17429	508.80618
432.15479	489.2793
442.19858	453.65817
444.2424	492.28079
449.18118	2075.4685
466.19873	661.0282
503.18652	616.96558
520.19977	1249.5367
537.21558	859.52258
555.26117	1273.09
616.24176	212.44681
633.27838	824.0965
650.30817	8228.5752
718.33752	564.40082
779.39447	311.68829
826.51105	2410.5647
828.39783	425.2608
830.67157	313.01114
848.49664	396.79907
849.39941	573.75598
850.47784	526.73206
851.35767	590.36102
853.18781	654.99084
857.52228	520.18842
860.48254	393.97931
END IONS
BEGIN IONS
PEPMASS=972.56891
CHARGE=1+
TITLE=Label: C19, Spot_Id: 21122, Peak_List_Id: 19842, MSMS Job_Run_Id: 10234, Comment:
175.11803	866.03766
286.18735	235.63506
359.17075	200.04877
416.24713	6844.6831
513.25421	280.08118
514.24463	255.15771
531.26001	265.87973
571.2384	584.56122
588.25873	322.33496
614.27539	401.73026
687.33838	334.37845
757.36194	444.37924
774.39282	221.12013
910.4928	279.60492
929.48456	288.84439
931.40601	525.07825
933.23419	279.98724
937.56763	510.67761
939.51355	294.7247
943.4613	321.99539
END IONS
BEGIN IONS
PEPMASS=1026.6178
CHARGE=1+
TITLE=Label: C19, Spot_Id: 21122, Peak_List_Id: 19835, MSMS Job_Run_Id: 10234, Comment:
112.08315	216.15042
175.1263	920.39996
211.17075	212.48799
232.14957	283.50937
316.16602	228.18228
355.17761	429.97794
373.17526	1109.0177
385.25095	211.88272
415.21353	300.92819
425.24985	5263.9028
442.27646	4416.9351
458.25659	846.6109
468.24207	1178.6947
469.6373	378.51474
486.2511	2444.4805
524.30389	795.46295
541.32959	1001.4601
585.30518	988.40149
654.40204	993.84192
682.35327	246.5943
723.44574	253.95697
741.43164	17420.414
856.48438	1068.2622
END IONS
BEGIN IONS
PEPMASS=1203.6841
CHARGE=1+
TITLE=Label: C19, Spot_Id: 21122, Peak_List_Id: 19836, MSMS Job_Run_Id: 10234, Comment:
175.12386	736.46283
262.17194	1435.1517
272.15271	239.5303
385.22488	334.08487
391.21451	265.59314
486.27008	561.62811
504.2847	632.50391
551.30194	379.25986
569.30438	1063.8842
587.3092	631.72632
600.36066	274.42593
617.36676	654.74756
672.39502	280.9259
682.38062	1007.7121
700.37878	844.67706
718.39594	795.31079
813.42462	424.76834
819.45099	377.78009
932.56793	2440.2617
1034.4312	219.9184
1102.3948	796.78735
1103.5045	381.79474
1141.4908	718.78674
1145.5747	705.02362
1159.8169	2404.6987
1160.6799	1392.229
1161.5825	1361.7147
1162.5386	1072.6418
1163.4503	1079.7312
1175.5046	408.23691
1177.4998	382.84756
END IONS
BEGIN IONS
PEPMASS=1341.6965
CHARGE=1+
TITLE=Label: C19, Spot_Id: 21122, Peak_List_Id: 19846, MSMS Job_Run_Id: 10234, Comment:
486.31244	1940.082
550.34344	211.53543
628.29437	279.44849
629.26801	820.95288
646.2981	840.82202
678.46216	231.59238
696.4386	7558.6504
807.46893	233.16553
825.47412	1731.7729
828.41901	201.60997
838.43665	754.20166
839.70068	367.63351
856.43427	3224.1672
953.47565	207.23122
988.53796	1053.4309
1066.611	654.57166
1116.6825	897.43463
1195.7478	607.64166
1205.2794	355.74313
1213.8037	1341.2424
1215.6116	510.85483
1222.1581	411.6394
END IONS
BEGIN IONS
PEPMASS=1519.7686
CHARGE=1+
TITLE=Label: C19, Spot_Id: 21122, Peak_List_Id: 19838, MSMS Job_Run_Id: 10234, Comment:
382.21216	563.59448
399.23703	375.95502
495.33401	215.49469
512.31818	360.81458
516.30432	239.4211
658.38586	275.87292
675.37878	284.10349
698.32977	524.33734
805.43109	332.19949
822.45575	624.47717
845.4046	204.57584
921.50592	8087.082
1018.532	415.95731
1019.5146	276.89005
1174.5846	289.54852
1190.6522	749.45093
END IONS
BEGIN IONS
PEPMASS=1537.7705
CHARGE=1+
TITLE=Label: C19, Spot_Id: 21122, Peak_List_Id: 19832, MSMS Job_Run_Id: 10234, Comment:
110.06139	373.55875
112.07998	221.52841
175.12285	1033.4867
262.17514	1109.8627
270.13083	646.6463
341.19568	257.54535
348.17807	265.57971
369.2085	905.74243
382.21091	2642.4541
399.24191	3433.9756
417.22418	299.32227
470.2796	264.74423
488.2872	532.19073
495.29013	1220.4984
512.32269	3250.4097
516.27679	1203.1039
522.31238	275.47556
533.29755	320.48608
599.26019	323.51761
617.30554	707.85187
651.33441	519.84137
658.35632	2068.168
675.37927	3394.0957
679.34369	1095.3
680.36115	310.11816
698.33789	471.04779
716.35083	1855.0212
764.42926	327.2894
792.40576	691.27246
804.49231	364.17245
805.40729	2152.6851
822.43726	5599.1089
832.41467	403.27838
863.40942	2137.9363
903.50549	733.87396
904.49463	1085.3508
905.56665	628.73596
921.5069	78329.922
931.47644	1550.5697
1018.5229	2820.1621
1019.5073	3450.1409
1026.4933	1467.8573
1034.5089	582.08307
1036.5331	3282.1577
1076.5205	463.39304
1093.5511	747.27411
1103.5808	609.96997
1173.6127	2074.6533
1175.3999	819.93481
1190.6475	7956.4038
1192.5516	2404.0349
1276.7019	1614.1072
1337.8284	2524.5615
1375.1858	2171.7795
1382.7281	2588.0342
1391.9963	2211.0122
1408.9402	6373.895
1409.8038	7441.0713
1417.2543	6089.3491
1419.1595	1517.783
END IONS
BEGIN IONS
PEPMASS=1725.8961
CHARGE=1+
TITLE=Label: C19, Spot_Id: 21122, Peak_List_Id: 19843, MSMS Job_Run_Id: 10234, Comment:
112.08653	237.49779
175.12817	1346.5315
341.27594	344.31534
440.33838	864.25586
553.41498	530.54718
597.30243	254.83258
654.32269	14201
716.5025	208.74242
723.34332	866.20612
751.32837	1098.462
752.33325	460.87152
768.37006	205.26974
769.33728	4012.5229
787.54492	341.24637
851.39325	231.1214
858.55109	363.62326
868.42505	401.32831
922.43488	310.22198
938.42474	289.45618
939.46765	279.27719
993.42859	292.23227
1009.4931	268.10696
1010.473	456.43427
1108.671	242.37245
1286.6002	314.60806
1635.1718	470.70978
1640.9344	377.35156
1658.7281	597.78369
1660.6962	476.20059
1664.7865	1500.6973
1666.6705	345.47934
1668.8706	1114.0939
1682.9935	390.88809
1685.7292	944.83026
1705.8693	337.97379
END IONS
BEGIN IONS
PEPMASS=1786.9668
CHARGE=1+
TITLE=Label: C19, Spot_Id: 21122, Peak_List_Id: 19839, MSMS Job_Run_Id: 10234, Comment:
474.3364	666.12256
688.48975	266.52078
714.58881	271.02591
957.67877	3106.9731
963.55243	347.34653
1060.6082	242.3831
1072.6833	208.99506
1077.6448	209.15964
1185.7338	2351.2666
1190.55	274.91431
1283.7532	258.85873
1300.8198	280.72269
1488.803	294.01669
1727.7404	714.45947
1746.772	448.93588
1747.7732	392.68683
1749.6663	734.77063
END IONS
BEGIN IONS
PEPMASS=1850.8531
CHARGE=1+
TITLE=Label: C19, Spot_Id: 21122, Peak_List_Id: 19845, MSMS Job_Run_Id: 10234, Comment:
345.28726	313.81641
474.33243	1562.7516
589.34662	287.42963
963.57385	743.97406
1060.5468	204.6479
1077.5875	423.13599
1178.6713	246.23558
1488.843	632.94379
1760.2731	3839.4558
1761.0674	2376.6704
1761.9523	2427.386
1762.8303	2290.8013
1765.9076	2084.4744
1787.3174	28763.217
1788.1311	26659.207
1789.0024	28495.91
1789.8938	12471.783
1791.1719	8860.6777
1793.0304	11161.512
END IONS
BEGIN IONS
PEPMASS=2308.2026
CHARGE=1+
TITLE=Label: C19, Spot_Id: 21122, Peak_List_Id: 19833, MSMS Job_Run_Id: 10234, Comment:
112.08167	830.49127
129.11562	477.16986
175.13176	2882.0364
272.18106	842.63232
289.20224	773.49323
371.24356	584.59204
402.31201	917.98859
515.42456	1473.0762
518.3493	919.50592
586.46033	2348.2344
589.3866	757.66797
606.40332	533.4057
697.4884	638.2934
714.52734	2281.9521
717.46216	923.18646
763.44604	556.13287
815.59418	2015.187
834.47064	519.47974
864.56079	896.09558
886.62543	3478.3403
913.65118	845.05243
930.53143	592.16296
939.66309	557.34937
940.64722	773.59265
957.66577	67745.148
967.60657	597.50488
1053.7209	525.16632
1054.6818	1233.6692
1055.6664	2313.3008
1072.6926	4399.3931
1077.6086	502.82803
1123.626	574.94086
1168.7808	664.61072
1183.74	551.84326
1185.7755	46069.484
1195.7527	989.11145
1265.8187	758.92065
1282.7982	2201.4751
1283.786	1991.6381
1300.8058	3568.9236
1369.8052	876.32404
1387.861	2003.4779
1410.7294	599.31519
1422.8394	617.41522
1426.8673	543.58777
1444.8723	4306.231
1575.795	537.75708
1591.9604	3421.1472
1601.9355	462.39063
1720.0609	1939.298
1741.833	650.49414
1791.1538	1063.9342
1792.0436	1708.5383
1938.3412	639.49164
1939.1627	455.28482
1940.0504	843.25452
2009.4272	799.2229
2010.3219	514.40961
2265.5962	8347.3184
2268.2925	1783.0184
END IONS
