# Supplementary material for: Comparative proteomic analysis of a membrane-enriched fraction from flag leaves reveals responses to chemical hybridization agent SQ-1 in wheat
Source: Front Plant Sci. 2015 Aug 26;6:669. doi: 10.3389/fpls.2015.00669 (PMC4549638; doi:10.3389/fpls.2015.00669)
Supplement: Supplementary file 9 [file Data_Sheet_1.ZIP › Supplementary MS_MS data/spot 52.txt]

COM=Project: wsp, Spot Set: wsp\SQL2013-1-15, Label: C20, Spot Id: 21123, Peak List Id: 18806, MS Job Run Id: 10233
842.52368	10634.533
848.40808	8358.8701
866.41498	41685.324
870.54932	5935.9487
892.43396	6435.0171
921.49261	9670.209
975.55664	12060.139
1090.5638	6224.3169
1091.5867	7769.4902
1118.6239	8285.4268
1123.5635	14937.271
1135.6199	436741.72
1157.6011	8006.3232
1161.6249	10433.426
1172.6639	7836.5293
1173.6774	536443.75
1195.6554	7064.6377
1214.6538	19461.646
1244.6565	71442.273
1262.6556	89412.063
1278.6385	24064.148
1347.7587	29840.016
1355.7885	12944.232
1363.6866	13183.411
1381.8107	12977.479
1389.7014	12933.257
1390.7104	438403.47
1399.7916	615621.94
1409.8301	372038.41
1416.7324	12887.8
1418.731	8927.0117
1425.7982	28503.803
1427.8064	8406.9854
1435.8306	8832.1875
1457.8176	8845.5713
1474.8153	9179.2637
1492.7947	492297.41
1520.8207	13820.151
1597.801	28870.65
1614.829	80591.695
1645.7805	74202.734
1661.7683	36320.523
1662.7993	261428.53
1675.975	447766.53
1678.7798	76937.172
1690.8234	11849.168
1701.9481	10774.418
1703.9958	33062.957
1760.9908	21551.211
1762.0005	75717.547
1809.9354	149733.23
1825.9171	71229.438
1828.9414	5765.8711
1847.9966	11515.584
1864.9688	320867.34
1868.9928	8520.916
1890.9785	7898.981
2043.1243	20646.814
2044.0764	38689.656
2061.0859	233524.39
2089.1133	6810.4575
2142.2683	10854.641
2168.2463	20730.309
2172.1855	18844.359
2186.1941	618939.13
2187.7444	13969.326
2194.1892	14203.329
2208.1599	6607.4614
2212.2234	188899.73
2372.146	8836.5088
2573.4224	6127.9253
2578.4309	18081.328
2591.3772	201596.67
2635.4465	5777.646
2642.4241	7972.7417
2690.3967	13550.509
2706.3911	14758.35
2722.3914	8275.8418
3715.0188	18789.576
3843.1099	20102.424
BEGIN IONS
PEPMASS=1135.6199
CHARGE=1+
TITLE=Label: C20, Spot_Id: 21123, Peak_List_Id: 19853, MSMS Job_Run_Id: 10234, Comment:
175.1239	2317.0823
239.12706	231.18291
295.16528	695.69702
312.19086	1590.1093
348.22287	240.40681
354.16022	565.11743
366.23209	215.07817
425.28201	313.81894
462.28864	290.55984
473.24356	443.87659
480.31961	393.10336
501.21161	1775.1342
505.29025	5345.791
522.31464	6944.3018
586.28979	514.61432
588.42059	231.88271
614.28882	4049.5657
618.35931	944.92126
635.38452	2765.7058
711.32751	829.26855
765.4259	532.8114
782.45673	35000.984
792.44946	211.86403
824.43164	1427.0331
880.48444	1803.9183
897.50671	4332.9995
933.50409	1116.0552
961.57526	2252.6189
962.46796	2311.5635
972.75055	905.71906
973.60492	536.94153
979.56232	1258.3969
989.73407	714.96753
1034.64	1817.7427
1041.2253	617.56329
1075.6808	831.40125
1091.754	8506.8154
1092.6277	7137.4814
1094.4717	8492.8379
1096.3459	2773.7893
END IONS
BEGIN IONS
PEPMASS=1173.6774
CHARGE=1+
TITLE=Label: C20, Spot_Id: 21123, Peak_List_Id: 19849, MSMS Job_Run_Id: 10234, Comment:
70.052902	229.03789
86.082733	251.28845
112.07887	547.52393
129.1067	325.29086
175.12202	4002.9607
233.13135	207.16267
286.16354	1009.9443
303.18491	776.6192
314.18793	2434.8269
342.22214	425.83783
389.19312	1116.4105
399.26169	1024.4283
401.46658	352.47406
413.25162	740.05664
427.2626	4747.4956
441.27747	940.08282
449.21634	755.06079
460.2114	412.43109
498.2868	999.9126
512.31818	2463.7964
521.27271	1292.6414
529.24792	1372.104
540.33728	3354.1104
546.26312	23044.043
563.28607	9908.9707
611.36603	2172.3901
617.29108	8186.3623
634.31738	5110.2217
708.39758	493.73907
730.38898	878.5675
747.40417	3148.2383
772.43329	215.3333
782.54675	322.81244
860.49774	57961.34
958.52887	1432.8335
959.44269	628.21606
971.74841	573.46802
975.57361	2777.2998
977.41925	458.56171
988.1181	630.21259
1129.8246	621.80634
1130.7236	735.25378
1131.7	728.69006
1132.6552	431.0155
1133.4736	1002.2867
1135.5687	2250.8704
END IONS
BEGIN IONS
PEPMASS=1262.6556
CHARGE=1+
TITLE=Label: C20, Spot_Id: 21123, Peak_List_Id: 19861, MSMS Job_Run_Id: 10234, Comment:
175.12787	588.10132
444.31439	882.98285
573.36841	274.88644
731.40845	7322.2153
846.41882	379.09134
876.39453	207.14128
1218.8679	1370.9106
1219.6874	1039.4127
1221.546	1597.3187
1223.3953	688.55859
END IONS
BEGIN IONS
PEPMASS=1390.7104
CHARGE=1+
TITLE=Label: C20, Spot_Id: 21123, Peak_List_Id: 19852, MSMS Job_Run_Id: 10234, Comment:
112.08398	254.9913
175.12836	868.77826
209.11774	277.11105
361.22107	569.53162
430.27234	228.14116
442.26175	348.46921
459.49042	214.98009
460.28635	550.77203
470.24994	579.36853
517.30542	1334.1067
539.29199	261.12994
557.28174	1058.5791
571.30249	270.12759
588.34222	1571.3817
628.34375	605.91364
638.34442	960.60785
639.7113	502.57562
656.33197	1746.3665
718.3869	329.18027
735.39972	1699.1001
775.41956	353.19455
803.40271	1561.3785
834.45959	1309.7098
874.46045	1832.7058
903.45703	305.6427
921.50842	1262.7147
931.43921	1414.2974
933.52252	258.81366
938.44495	255.22552
1002.5457	348.4946
1004.5049	326.58286
1030.5629	1301.6653
1068.5951	863.68329
1125.6409	864.75604
1182.7156	1675.4135
1216.7302	1164.368
1217.6315	1159.7185
1228.0936	692.64636
1228.9868	575.79871
1234.756	1055.6766
1244.916	738.81927
1348.8856	1440.0524
1351.5085	1085.5002
1355.92	2926.8801
1357.7957	1841.7599
1363.6658	804.50616
END IONS
BEGIN IONS
PEPMASS=1399.7916
CHARGE=1+
TITLE=Label: C20, Spot_Id: 21123, Peak_List_Id: 19848, MSMS Job_Run_Id: 10234, Comment:
110.0684	287.83987
112.08408	226.98068
175.12839	1257.1857
267.12665	259.91208
272.18082	223.34657
322.21381	1146.0286
338.17145	366.09622
373.27173	222.8437
428.28897	529.99243
441.26462	243.06062
442.25613	3099.2561
459.27777	9769.791
485.24704	276.45599
513.37335	516.64886
541.38062	470.30545
543.36035	276.99796
570.31604	253.6955
571.29639	968.42096
588.32166	1902.5908
598.34912	262.32129
624.3927	971.07617
642.33789	3255.1648
659.34912	2851.2246
713.45117	378.961
723.45306	372.20908
741.40698	1637.0273
758.4212	2576.834
768.38177	244.87598
812.50146	448.29703
841.45471	503.42059
842.43622	1281.4211
859.45892	1685.8779
941.55096	244.68626
954.58234	257.33713
955.51898	460.14969
972.54559	1520.4546
1012.5547	621.55975
1029.5931	3933.6965
1050.6492	812.60901
1052.5491	568.20416
1078.6752	1469.3751
1079.5762	1389.917
1088.5804	773.10132
1130.6827	1228.2263
1199.5765	879.81433
1225.8081	2820.9822
1237.163	1607.838
1243.8192	3428.7947
1245.656	582.41742
1253.9966	2107.4915
1356.0531	11664.596
1356.8997	11646.73
1358.7329	13402.017
1360.5714	5931.5347
1362.4332	1143.996
1365.8931	1543.5592
END IONS
BEGIN IONS
PEPMASS=1409.8301
CHARGE=1+
TITLE=Label: C20, Spot_Id: 21123, Peak_List_Id: 19854, MSMS Job_Run_Id: 10234, Comment:
112.08233	455.11111
129.11166	265.60114
175.12889	1106.2024
232.16042	367.40363
294.2063	230.10294
312.22235	355.59094
327.23434	255.27283
393.2868	306.58911
411.27545	2100.4326
428.29291	4489.6611
456.28476	298.39328
485.31787	223.09912
510.34143	346.38864
527.35864	1871.2664
537.33899	257.13379
554.31018	533.87665
555.33423	248.83524
555.73102	221.09073
572.32819	1286.5813
628.40369	1389.8907
651.37738	242.3376
669.38837	550.41888
671.33014	235.43385
741.47955	272.33273
752.45947	292.31049
753.43121	290.22607
765.41962	219.2146
770.42432	254.29161
782.45404	1110.0936
821.50165	859.38629
838.52747	3670.5537
859.41724	279.87033
865.49786	1177.7202
883.50671	1202.9696
907.56696	348.61572
925.55957	1069.1943
946.55072	262.49554
949.85413	255.47253
964.53931	797.86292
965.68738	647.96918
982.60272	2908.0649
1065.6283	419.78851
1083.6326	2233.1609
1180.7462	647.17633
1181.6299	694.41614
1197.7955	459.48596
1198.6971	884.91235
1238.4999	592.74371
1256.495	744.22632
1366.0742	5947.5391
1366.9219	3831.9209
1367.7986	3199.5166
1368.7457	3794.5193
1369.649	2209.5352
1371.5284	459.76328
1380.0991	1889.6664
1380.9878	781.31671
1381.8684	1253.783
1382.7412	1425.8832
1384.58	534.94946
END IONS
BEGIN IONS
PEPMASS=1492.7947
CHARGE=1+
TITLE=Label: C20, Spot_Id: 21123, Peak_List_Id: 19850, MSMS Job_Run_Id: 10234, Comment:
112.07766	938.38739
129.10696	508.29443
175.12071	2719.4514
232.1516	795.35413
328.22391	416.1084
345.24741	1141.3303
377.21387	448.60349
430.22742	373.80234
441.31378	418.06436
448.2464	849.41431
458.33932	1332.749
529.36664	2142.8049
562.2796	750.47192
570.26825	402.10245
587.31476	527.3559
616.3985	2856.9873
631.30682	384.26593
649.31427	940.83569
698.42218	498.72064
701.35443	399.75583
715.46259	8310.5127
725.43555	401.5264
730.3714	372.37814
760.34119	784.80737
762.46588	794.08557
778.3327	1979.1189
826.47784	550.12366
844.49609	1975.2092
854.46503	382.47025
860.39124	488.47467
877.41156	1511.9303
913.52026	575.86475
931.52087	7036.9355
941.50311	408.05231
946.45758	726.62329
964.4502	1029.4044
1017.4702	723.0686
1028.5569	3118.2546
1035.4893	1468.0225
1045.5751	1754.8456
1076.5209	393.76535
1116.6421	2123.0737
1131.6508	405.85339
1148.5818	460.21774
1244.7827	1716.7914
1246.6393	387.30356
1345.8345	710.34393
1399.9224	1011.632
1409.9287	683.83734
1431.8309	706.03644
1432.7013	779.11652
1449.1162	4664.3618
1449.9238	2640.9585
1450.8035	2766.0618
1452.6497	3939.6968
1454.5184	1333.4939
1463.1414	2131.0183
1463.9639	1098.0183
1464.842	1294.021
1465.7368	2323.9534
END IONS
BEGIN IONS
PEPMASS=1662.7993
CHARGE=1+
TITLE=Label: C20, Spot_Id: 21123, Peak_List_Id: 19856, MSMS Job_Run_Id: 10234, Comment:
112.07964	264.75851
175.13232	1175.3845
341.23404	220.48912
345.20752	516.95642
383.27087	320.4176
400.27527	308.94357
437.32571	303.71796
444.28522	576.0058
455.29675	407.29764
480.31046	5866.667
497.33975	16544.412
607.3421	299.09982
608.36023	211.75633
609.35455	240.28976
626.38208	1375.8848
664.39551	208.54044
705.35358	209.23441
723.38049	1363.6956
740.41071	697.49298
792.40436	528.22821
854.43524	282.10901
871.4671	701.02905
881.43738	215.99297
923.45795	249.7485
999.51331	595.97003
1037.5651	295.26901
1039.5211	240.22978
1056.5415	1196.1923
1148.5175	202.24312
1166.5551	1424.432
1202.5875	368.5947
1219.621	585.77216
1242.6366	252.60669
1318.7429	413.81686
1572.0454	1247.8772
1577.8239	1021.7201
1598.3353	9498.0518
1599.1298	5770.7388
1599.9696	7575.5317
1600.8406	3615.4285
1602.126	3767.823
1603.9866	3388.3677
1605.861	1968.6008
1614.8954	1416.688
1615.6819	1097.6798
END IONS
BEGIN IONS
PEPMASS=1675.975
CHARGE=1+
TITLE=Label: C20, Spot_Id: 21123, Peak_List_Id: 19851, MSMS Job_Run_Id: 10234, Comment:
175.13055	719.22998
337.2186	224.6086
373.30072	643.15356
398.33917	252.79086
455.33194	907.77222
470.31714	1170.8563
480.35181	1924.1697
487.34436	3760.9136
497.39352	7415.3623
551.39148	671.5932
554.3808	444.33157
616.3847	704.19763
625.42413	478.3757
626.43842	810.17511
650.35773	323.5379
654.43976	284.25876
673.40234	2570.2957
678.3941	217.7644
723.44153	349.4541
740.48468	646.7298
749.43384	385.56897
753.46429	288.23123
766.45996	522.80756
786.48242	2919.2817
795.52118	276.10571
846.59918	295.48727
862.57251	687.3443
863.53143	355.64438
864.61395	489.83804
890.55634	2440.624
906.51489	3085.812
923.53314	4293.2163
975.65137	392.00836
977.66333	392.14563
1003.6493	1800.6334
1034.5631	708.20435
1051.5861	2216.9001
1060.6688	1108.8201
1072.5269	430.74219
1105.634	486.23724
1122.6206	2017.4417
1141.5514	558.98346
1161.7277	433.00491
1182.5125	919.10962
1189.7367	1516.7592
1221.7225	9808.0352
1235.5968	487.28445
1242.6759	426.89224
1303.8215	1844.8978
1497.7285	3075.2344
1529.7074	2262.1787
1543.722	4728.5078
1571.7722	5861.188
1578.7864	2488.176
1597.7682	2318.5999
1613.8477	8771.168
1614.7841	151564.55
1616.6749	49875.563
1618.8782	74922.852
1636.7837	2188.686
END IONS
BEGIN IONS
PEPMASS=1809.9354
CHARGE=1+
TITLE=Label: C20, Spot_Id: 21123, Peak_List_Id: 19860, MSMS Job_Run_Id: 10234, Comment:
624.36359	402.64648
744.40289	280.13785
761.43146	14634.508
778.53424	295.10867
859.42981	517.63348
876.46173	896.90216
1015.5044	258.11273
1032.527	669.68616
1049.597	475.29034
1128.6206	303.52869
1145.6389	655.65582
1186.699	299.71036
1244.7512	376.99796
1322.6675	285.60712
1349.6552	205.07465
1366.7638	213.97163
1461.8356	339.72269
1464.7592	359.47302
1478.9268	1112.3495
1749.0188	616.67786
1752.9312	846.22528
1761.9504	1938.0002
1762.8413	790.17438
1766.5608	538.21417
1768.989	1639.8394
1770.8108	1101.4443
END IONS
BEGIN IONS
PEPMASS=1864.9688
CHARGE=1+
TITLE=Label: C20, Spot_Id: 21123, Peak_List_Id: 19855, MSMS Job_Run_Id: 10234, Comment:
112.07859	253.43759
175.12665	1636.3411
305.21066	279.7641
322.22559	738.2453
343.1936	228.88899
435.3475	693.14795
441.32748	240.14981
490.27701	244.00903
501.27652	302.16376
513.35016	232.08388
532.34973	868.22705
549.37451	16272.781
598.29657	392.16296
603.38947	629.71362
616.28455	1282.3267
647.3783	679.61658
664.40497	1483.9674
687.38239	432.31122
697.37091	310.42917
715.35022	1824.653
717.47864	375.09128
747.65027	775.98352
760.45959	254.58311
777.48468	962.17334
810.39813	357.83771
828.4267	2389.5273
907.53387	452.53088
923.51056	394.18243
924.54205	1721.7363
941.51898	1387.603
975.56195	220.41397
1019.6477	211.91347
1020.6248	210.60818
1037.6248	1600.1947
1088.5753	992.24182
1150.7271	1698.8973
1249.7899	17850.088
1330.7583	392.56439
1346.8484	733.40985
1347.802	1008.4166
1364.8535	1639.0145
1376.5355	327.80276
1475.8312	343.3418
1492.9163	376.68805
1550.0129	4530.5854
1551.851	2136.1262
1569.9211	621.55713
1570.7734	399.03027
1571.5386	483.22104
1680.0128	615.88751
1750.2844	5853.7437
1751.1281	4049.8545
1752.024	4803.4707
1757.5635	6046.6787
1759.4685	2374.9629
1803.925	888.83514
1807.9972	1332.2155
1809.994	1559.2694
1824.9354	1609.0864
1825.8988	1681.064
END IONS
BEGIN IONS
PEPMASS=2061.0859
CHARGE=1+
TITLE=Label: C20, Spot_Id: 21123, Peak_List_Id: 19857, MSMS Job_Run_Id: 10234, Comment:
112.08204	283.30997
129.10783	276.30035
175.13072	851.69604
242.18126	239.62502
262.19214	431.09174
363.23886	510.34827
383.23773	306.84497
432.2825	386.30194
450.29596	14597.893
458.30154	331.23172
500.39816	238.52242
546.32861	433.45096
547.31714	329.8197
548.30927	759.76904
565.33594	1156.0031
611.38556	486.20914
628.41052	781.77472
708.44098	509.18988
713.53253	439.92438
731.46063	695.37799
733.44336	242.54236
741.48669	709.41833
745.46545	309.26651
756.4646	241.83925
757.46191	1258.5347
758.4577	1269.1368
775.4776	109619.61
791.45972	490.20786
871.49817	244.9823
872.49762	398.12189
873.48376	1698.0402
890.50854	1925.8059
904.55676	450.86838
989.5835	578.99817
1001.5533	271.24548
1070.6426	332.81485
1115.6411	453.07568
1140.6324	3479.0525
1157.6582	3690.925
1171.7408	214.04669
1268.8893	363.47116
1286.8391	225.53053
1295.6409	243.34256
1303.6843	1657.1877
1320.7366	2040.1193
1433.8334	814.02832
1490.8444	1788.3663
1604.0194	3239.5928
1605.8929	1452.9613
END IONS
BEGIN IONS
PEPMASS=2186.1941
CHARGE=1+
TITLE=Label: C20, Spot_Id: 21123, Peak_List_Id: 19847, MSMS Job_Run_Id: 10234, Comment:
112.09	906.98431
175.13861	2950.8652
415.26489	657.74915
432.29749	1097.1816
525.40527	636.23303
545.39813	1308.2977
599.40131	971.14221
602.4295	1945.2433
659.4516	4997.4092
688.46252	767.06232
703.45038	1027.8622
705.48962	788.46179
755.53552	633.08893
772.5448	78354.438
782.53552	811.94
816.54816	3615.3479
852.55121	699.19312
869.57544	1584.1775
870.54419	2878.417
887.57013	6021.7671
970.62646	759.28979
988.62329	3157.1973
1014.6335	1234.0944
1059.6602	5304.0635
1067.7001	769.30188
1127.7325	1310.8597
1172.7537	5483.0884
1196.751	625.35565
1198.7998	1070.7955
1255.7849	662.58606
1273.7982	1081.7698
1283.7946	662.20801
1335.8468	1048.7709
1352.9111	715.44238
1353.844	5253.002
1370.87	15865.208
1414.9293	784.83667
1463.9174	779.02948
1481.9331	1294.2899
1498.9771	5028.2192
1662.0872	2179.0874
1663.9747	1103.5925
1702.0143	1084.3376
1719.1307	3547.2913
1720.9834	1757.8342
1818.2021	1804.8981
1890.2971	855.4635
1891.1917	792.09869
1976.4352	3736.4463
1977.3342	5311.9912
1979.1864	1498.8641
1990.1211	4197.8955
1992.0132	2669.4546
2143.6819	31267.648
2145.3931	3041.3926
2146.2734	10101.256
2148.0903	4538.9795
2148.9819	1615.9137
2154.6599	1189.6787
2157.3967	1731.165
END IONS
BEGIN IONS
PEPMASS=2212.2234
CHARGE=1+
TITLE=Label: C20, Spot_Id: 21123, Peak_List_Id: 19859, MSMS Job_Run_Id: 10234, Comment:
175.13773	749.69623
308.24695	329.9855
375.30569	619.47351
421.35229	365.15036
472.35031	360.70444
489.36844	6117.1719
522.41797	235.18738
587.38074	224.1626
593.47565	220.73454
604.40497	447.47192
706.55841	375.42279
717.50311	527.271
800.58771	451.71997
816.57037	1610.5577
835.61597	777.54474
869.56787	224.21791
934.6521	458.24066
945.62555	283.61697
982.66803	273.44403
1047.757	267.42126
1058.7142	543.39301
1129.7314	742.96246
1154.7538	269.50647
1162.8246	452.5769
1212.7438	219.50305
1230.8118	646.33063
1267.7953	217.4913
1343.8983	623.02258
1554.0038	473.01886
1634.1251	904.37579
1636.0148	423.10907
1651.1378	3818.1963
1654.0366	601.27887
1764.3281	556.78436
1821.3978	1405.5358
1822.2367	1841.6616
1824.1412	399.10977
1845.6841	432.97275
1950.5181	3208.522
1951.3918	4613.8398
1953.2207	2206.7036
1967.6115	2665.3853
1969.4683	1008.3
1970.37	442.32117
2168.8774	835.74408
2170.4934	531.40002
2172.2561	733.59698
2174.1128	705.15747
2182.9106	310.38016
2186.2593	12500.435
2189.2195	3303.3242
END IONS
BEGIN IONS
PEPMASS=2591.3772
CHARGE=1+
TITLE=Label: C20, Spot_Id: 21123, Peak_List_Id: 19858, MSMS Job_Run_Id: 10234, Comment:
112.09244	280.26892
175.14441	1261.9147
274.24606	17848.533
372.27451	353.06259
389.30002	745.55908
488.38394	341.78671
587.47894	345.90521
658.53424	625.4787
672.48157	594.35474
715.56042	1153.3997
728.51599	310.55469
785.55469	475.50064
828.66937	841.11938
835.58356	307.133
927.73871	981.20856
962.73547	280.77325
979.61761	490.30087
1055.8103	1142.4912
1074.7159	260.33994
1215.8383	1073.1774
1277.8059	496.65585
1314.8767	837.36346
1317.0012	308.3746
1358.8918	249.02885
1376.8542	505.39105
1424.9399	253.63654
1443.0016	960.39514
1482.9553	331.85886
1499.9833	1793.9202
1613.0487	1006.6174
1682.12	371.95404
1700.1323	1101.2487
1757.198	1488.491
1828.256	1169.3125
1840.8082	288.21112
1862.2975	385.00891
1869.1549	481.54562
1885.2666	2236.6501
1968.2762	464.25504
1986.3265	522.55078
1987.2616	279.02509
2034.2159	306.15015
2133.6006	1033.3407
2134.4114	1534.4058
2136.23	975.79639
2162.3606	404.38776
2163.8093	805.96136
2262.699	3506.2285
2263.5698	3175.803
2264.4551	2304.1282
2265.3433	2665.7861
2268.1023	278.56787
2284.2097	2274.2668
2285.0642	1117.3865
2285.9604	2709.1594
2379.522	447.94781
2549.1055	7775.2485
2550.7556	515.21069
2551.5845	705.01306
2552.469	1504.6157
END IONS
