# Supplementary material for: Comparative proteomic analysis of a membrane-enriched fraction from flag leaves reveals responses to chemical hybridization agent SQ-1 in wheat
Source: Front Plant Sci. 2015 Aug 26;6:669. doi: 10.3389/fpls.2015.00669 (PMC4549638; doi:10.3389/fpls.2015.00669)
Supplement: Supplementary file 9 [file Data_Sheet_1.ZIP › Supplementary MS_MS data/spot 53.txt]

COM=Project: wsp, Spot Set: wsp\SQL2013-1-15, Label: C21, Spot Id: 21124, Peak List Id: 18807, MS Job Run Id: 10233
819.47198	10441.901
842.5354	47551.98
850.51587	21895.545
857.52368	93641.625
866.4566	21159.293
870.56195	20704.74
912.53918	72908.711
943.58374	90946.477
970.5929	260353.45
989.48981	41845.988
998.61279	14735.149
1045.5942	7382.1655
1064.5608	15019.13
1068.5494	16245.679
1077.5552	9694.2959
1132.686	53431.09
1135.6309	66067.508
1139.7125	13108.339
1146.6218	16073.904
1163.65	9150.3779
1169.5674	10148.66
1173.6868	89769.336
1244.6696	15521.275
1262.6721	16874.24
1284.74	18981.793
1342.6844	14617.696
1358.6107	58599.387
1360.7445	384922.75
1363.7391	14998.721
1374.7582	129434.65
1379.7131	456726.47
1390.7209	51823.813
1399.796	83007.156
1407.7332	18599.539
1409.8368	61711.906
1448.818	15139.097
1466.7958	339189.66
1471.7952	32183.291
1478.7898	122589.66
1492.8066	86613.188
1494.8132	18408.842
1508.7817	20709.572
1553.9026	11570.482
1596.8149	46545.684
1618.8456	7267.873
1643.8788	186619.67
1646.8766	9592.7031
1662.8076	33460.313
1675.9844	54582.27
1678.7935	10540.975
1700.9324	15067.271
1701.9347	7183.5264
1794.9359	146517.23
1800.9465	23590.666
1809.954	19943.539
1825.9159	13488.985
1840.9181	11937.317
1842.8584	235620.23
1858.8373	98982.797
1864.9812	13018.752
1885.0309	11902.412
1901.9135	17794.434
1947.1274	615812.5
1975.1345	17641.66
2061.0886	28008.367
2186.2048	65171.246
2209.2542	25422.631
2212.2136	11254.612
2230.2715	6592.3916
2235.2004	14751.962
2253.1799	535205.38
2254.7595	14274.277
2264.2249	6012.4844
2265.1768	12209.583
2275.1448	5739.4902
2281.1982	44894.566
2357.3059	8328.1045
2591.3723	11996.229
2778.3608	6022.582
3284.7734	11992.724
BEGIN IONS
PEPMASS=857.52368
CHARGE=1+
TITLE=Label: C21, Spot_Id: 21124, Peak_List_Id: 19873, MSMS Job_Run_Id: 10234, Comment:
301.17346	293.41269
440.22858	273.14621
441.1983	342.3638
457.23944	255.37196
529.29419	254.7072
540.24072	708.54303
557.25818	4413.7466
654.29645	214.14351
661.30731	453.92426
711.33844	349.0029
729.35876	9406.1553
737.58881	2956.5615
738.46649	934.4007
741.35339	1089.9818
747.86505	385.61865
748.87402	255.76123
758.40466	392.98337
815.41571	522.97778
822.4519	278.16071
END IONS
BEGIN IONS
PEPMASS=943.58374
CHARGE=1+
TITLE=Label: C21, Spot_Id: 21124, Peak_List_Id: 19874, MSMS Job_Run_Id: 10234, Comment:
175.11615	996.8526
244.13089	245.15843
271.19434	266.09869
288.20013	251.26431
325.1842	204.12981
343.18835	205.63617
384.26178	275.37378
401.23322	320.40927
444.20264	252.21609
472.28317	2422.0647
525.23358	254.56525
526.59692	282.5119
543.23993	1934.3654
656.30554	524.32465
700.41425	314.43677
899.55682	777.44049
900.44977	501.97797
902.36847	774.79578
904.22906	401.66339
END IONS
BEGIN IONS
PEPMASS=970.5929
CHARGE=1+
TITLE=Label: C21, Spot_Id: 21124, Peak_List_Id: 19867, MSMS Job_Run_Id: 10234, Comment:
101.0573	677.27356
112.07658	385.2811
129.11043	264.65677
175.1226	4259.2393
199.18672	271.28537
227.18619	359.405
242.1534	676.40955
287.14514	321.6922
304.16745	466.39615
313.20715	333.99969
353.18466	301.34799
355.2345	4217.0117
358.17178	892.69989
361.23105	277.90106
370.20593	587.1969
375.19962	1019.7079
440.34494	247.53464
441.2449	447.68411
468.30136	1915.5588
483.27478	603.63617
485.31561	591.19275
486.20691	1624.8569
503.2305	1038.0493
554.29749	503.28317
570.26196	315.11258
582.25415	291.72812
596.34485	1179.2269
599.27759	1429.5444
616.30267	1150.3456
667.36328	1029.123
668.34766	334.40201
692.39478	337.2623
727.31537	764.91211
744.3476	762.24951
796.39526	342.76395
818.35406	499.98105
840.45929	306.52014
857.47034	484.6777
912.51727	213.28929
926.61151	513.79724
928.55267	784.95612
929.43561	873.96045
931.23077	837.95612
932.25049	435.20364
936.59351	680.89069
938.37683	346.26492
943.52307	723.14984
END IONS
BEGIN IONS
PEPMASS=1173.6868
CHARGE=1+
TITLE=Label: C21, Spot_Id: 21124, Peak_List_Id: 19875, MSMS Job_Run_Id: 10234, Comment:
175.1235	701.66675
314.1864	273.30939
389.19412	216.89594
427.27133	550.35388
441.29733	254.29443
498.28543	205.26447
512.32416	271.3699
521.26831	204.57262
529.2392	303.0213
540.35413	525.53424
546.26044	3160.5398
563.28284	1448.5637
611.37494	243.67508
617.29376	944.59723
634.3197	755.05524
747.39557	525.87109
860.47729	7301.0371
958.49481	306.36743
975.5957	233.38934
976.47736	240.30453
1098.547	219.84361
1115.583	1507.4857
1119.833	592.77679
1129.7673	327.72003
1133.485	377.77136
1135.5211	271.95175
1146.5615	299.49884
END IONS
BEGIN IONS
PEPMASS=1360.7445
CHARGE=1+
TITLE=Label: C21, Spot_Id: 21124, Peak_List_Id: 19865, MSMS Job_Run_Id: 10234, Comment:
112.0871	303.74527
175.1328	4448.9102
257.19669	277.15976
274.21805	4870.9292
286.18286	471.58316
314.21616	341.96643
326.21323	340.07553
378.2002	982.43951
385.24457	1016.1688
413.27539	482.86325
431.28546	1118.415
449.24203	2120.6465
450.30511	676.14032
458.30896	629.19385
483.28827	7511.6592
500.31577	8514.0557
520.31854	554.30463
541.26904	721.05707
548.31207	1318.2849
560.33179	1879.2336
579.37067	975.65076
582.35675	1367.4431
592.29327	498.61121
599.37201	4086.0723
645.3067	449.26529
663.32458	6828.5386
675.36603	1745.0292
691.3703	863.13354
698.44012	31167.572
716.45746	543.97461
734.38641	865.90112
762.3866	5015.5762
769.409	588.09222
796.43829	1702.9952
813.46063	3421.1008
838.46448	2802.0596
861.44202	760.17334
862.44739	487.52386
907.5127	476.80261
908.48743	814.33112
912.51733	1042.0439
928.43127	387.38147
953.56036	987.81543
954.4765	686.94043
983.58728	1653.5505
1005.4781	567.26935
1022.5084	1140.6398
1081.7845	1081.1119
1082.6768	33000.352
1099.0615	3693.6023
1100.5092	1809.2971
1132.9124	1040.9962
1133.7158	1434.9453
1135.557	343.29291
1180.728	1434.1428
1182.6263	420.52481
1197.7382	413.56097
1222.3496	511.87061
1319.6561	1136.2737
1321.5217	827.59253
END IONS
BEGIN IONS
PEPMASS=1379.7131
CHARGE=1+
TITLE=Label: C21, Spot_Id: 21124, Peak_List_Id: 19864, MSMS Job_Run_Id: 10234, Comment:
112.08547	324.03391
129.10599	645.95105
175.13406	6577.2754
276.21378	379.32431
286.22601	515.89197
303.2543	1397.3966
358.21759	417.08615
433.30783	1018.1334
444.24789	339.8779
450.32111	5295.7207
472.2406	483.68533
500.3129	337.1171
523.23456	373.1915
541.26428	1627.8726
544.31311	320.42731
559.27753	2343.0337
562.33636	938.81317
573.26245	438.08084
579.36047	8068.48
644.36938	426.92087
654.34137	433.46609
663.35541	365.60638
672.34875	553.32611
673.36127	333.90903
691.37854	1888.7117
702.31738	337.29929
708.38885	1813.3947
712.5387	1510.0553
801.36957	966.38477
803.52246	456.78949
821.46808	2477.1819
890.50757	540.31366
891.47528	579.67944
908.49121	7744.4409
911.61908	336.07233
930.42914	450.77618
1005.5094	2861.0232
1022.5577	10878.819
1097.3894	718.1662
1097.9359	753.61023
1152.5541	620.73572
1223.733	1532.2129
1225.5302	678.23352
1233.9037	758.55481
1235.7471	557.22223
1250.7788	4764.7852
1252.6057	1331.6188
1253.5071	1192.2815
1259.1882	2269.8687
1261.0291	1085.6288
1335.8315	618.81805
1336.7203	537.8407
1337.8495	899.164
1338.6981	1505.9624
1340.4772	1727.1876
1345.8785	1762.9879
1348.5422	586.05817
1349.9241	1249.5099
1350.7074	2006.3719
1352.6116	859.25397
END IONS
BEGIN IONS
PEPMASS=1466.7958
CHARGE=1+
TITLE=Label: C21, Spot_Id: 21124, Peak_List_Id: 19866, MSMS Job_Run_Id: 10234, Comment:
110.05853	344.02234
175.12553	590.10388
239.13667	366.4108
297.16098	344.0426
304.19284	1445.9824
352.23181	449.63818
410.28162	510.29797
433.23712	564.41333
441.44507	797.41888
462.40323	755.87311
497.28418	292.43027
532.29993	903.90887
554.55328	446.02124
561.50238	1593.7775
570.50171	226.72293
577.34412	726.48315
619.32739	1401.8187
648.38818	1104.7036
669.59021	643.92371
674.60828	1259.5148
706.35223	1556.2329
735.64014	284.86713
761.44543	1381.4879
785.58014	300.83087
798.61395	2947.7749
803.59814	1571.5994
812.55048	364.43344
819.42206	1718.538
848.45398	636.9502
890.4621	2218.2097
911.67786	1697.3973
918.58057	1796.4187
935.46307	608.32153
941.51794	487.28232
1006.5558	335.11191
1010.6373	758.62372
1018.579	700.24493
1028.5223	481.31628
1031.5992	823.01837
1034.5421	487.10703
1073.5612	244.58002
1098.5773	2007.9717
1115.5815	5669.9668
1125.627	569.02197
1160.5649	771.10559
1163.6462	2963.7407
1165.5422	738.79083
1228.7428	2229.8413
1230.6276	309.99683
1292.7778	2316.2146
1293.667	2150.782
1304.1216	2096.3247
1310.7921	2040.6666
1422.9746	3214.9412
1423.7965	4940.6563
1425.6716	5088.063
1427.527	2377.7688
1431.9983	1410.5344
1436.9977	1431.931
1438.7479	2727.3003
END IONS
BEGIN IONS
PEPMASS=1478.7898
CHARGE=1+
TITLE=Label: C21, Spot_Id: 21124, Peak_List_Id: 19871, MSMS Job_Run_Id: 10234, Comment:
175.13556	272.32184
304.20197	542.34753
364.25034	398.91248
532.31635	289.86737
589.34509	317.82675
619.34479	464.44894
660.38312	416.70258
706.383	636.36774
773.47919	557.64185
819.44537	645.771
860.48151	275.29092
890.48883	664.19678
1098.5714	444.76526
1115.5916	1471.4344
1175.6885	1160.6902
1228.7711	545.11298
1305.7161	954.90314
1329.8793	1119.4789
1330.7461	1269.1007
1339.5741	1154.4448
1417.6685	987.56116
1435.0449	1319.0419
1436.7205	978.72015
1437.688	996.92676
1438.6207	1180.7158
1449.0554	1315.2864
1450.7756	1251.1321
END IONS
BEGIN IONS
PEPMASS=1492.8066
CHARGE=1+
TITLE=Label: C21, Spot_Id: 21124, Peak_List_Id: 19876, MSMS Job_Run_Id: 10234, Comment:
175.12141	338.86093
529.36139	236.25601
616.39789	378.71313
715.46417	818.62604
778.35736	230.15266
825.401	285.76215
844.49182	231.44238
849.44763	246.90425
877.39636	205.27316
931.52899	670.32013
1028.5492	397.42035
1116.5393	295.6394
1143.5533	254.16495
1147.5874	533.52325
1245.6108	216.39322
1256.6167	283.6572
1329.7701	274.00079
1344.0516	215.49402
1365.6877	781.13464
1374.1108	280.16608
1432.5752	307.61603
1448.9901	771.20001
1449.8586	389.53455
1450.7314	729.27887
1451.6821	568.40344
1452.5907	327.16089
1454.4534	331.06583
1463.8389	492.99359
1464.7511	390.49902
1465.7422	335.31964
1466.7166	3093.3472
END IONS
BEGIN IONS
PEPMASS=1643.8788
CHARGE=1+
TITLE=Label: C21, Spot_Id: 21124, Peak_List_Id: 19869, MSMS Job_Run_Id: 10234, Comment:
175.14197	666.23425
432.31873	732.08521
480.38376	352.8848
497.42154	725.71021
531.39648	2395.9072
625.36261	205.03566
642.46674	328.47131
643.38348	324.71039
660.43878	13034.011
756.43634	307.9473
758.41998	1735.5723
775.44403	1283.224
869.52448	219.03177
871.52118	320.59558
887.41974	229.43213
888.53082	1264.0055
971.55042	302.01062
972.57465	295.02399
986.47321	517.67737
989.56915	1726.6222
1086.5828	1089.2319
1103.6091	1234.1543
1113.625	352.8667
1243.5844	362.55099
1263.6223	529.91357
1400.7837	870.65625
1401.6851	885.16077
1416.396	341.92511
1417.8104	775.8537
1418.7084	1599.3149
1432.4933	716.6098
1469.955	1014.7975
1470.8188	881.19543
1481.2621	1114.235
1553.0809	1262.5214
1553.9097	1768.4323
1558.8678	1025.7515
1585.7773	900.4621
1600.134	1674.7609
1600.9548	1764.0775
1602.78	1892.1146
1604.6508	1288.7097
END IONS
BEGIN IONS
PEPMASS=1794.9359
CHARGE=1+
TITLE=Label: C21, Spot_Id: 21124, Peak_List_Id: 19870, MSMS Job_Run_Id: 10234, Comment:
445.46024	351.89011
558.40442	3835.179
560.52142	790.0307
614.61554	209.63831
673.68915	1857.5225
690.45099	278.99094
715.65692	275.32953
777.49438	537.07117
786.76855	1566.2577
830.66174	325.96588
857.81488	1046.2346
873.55804	219.93639
890.5686	228.79674
944.68945	479.12494
971.80066	1559.4752
972.93195	1018.7747
997.64337	376.14679
999.04529	250.37944
1003.5945	281.68787
1015.7094	1880.5188
1086.8033	886.26202
1091.6188	762.44214
1128.7638	950.9762
1187.8025	849.89337
1220.6633	353.95978
1224.8788	308.3042
1241.7684	580.2594
1258.7937	744.62598
1317.7222	238.48978
1356.7347	287.75388
1386.8583	459.159
1417.7651	2166.7866
1467.7899	241.40036
1484.7073	305.06775
1515.8705	702.5686
1532.9045	1214.6271
1533.7657	1394.0583
1550.7616	390.57062
1597.7684	659.57983
1628.8677	433.20551
1733.8984	719.6839
1737.8641	571.58496
1754.875	744.30774
1756.797	283.98514
END IONS
BEGIN IONS
PEPMASS=1842.8584
CHARGE=1+
TITLE=Label: C21, Spot_Id: 21124, Peak_List_Id: 19868, MSMS Job_Run_Id: 10234, Comment:
110.07059	200.37311
175.13428	266.89111
237.17416	250.1713
322.23679	278.89325
421.3186	582.42218
541.34973	822.1908
558.38525	31771.215
561.5174	270.02847
655.39697	412.92514
656.38324	1298.2589
671.41803	209.06061
673.41565	1807.1309
699.40167	206.35147
752.32367	281.72049
769.46576	280.06256
786.47449	1090.3385
823.34949	299.48889
855.5191	429.60916
856.51025	457.07385
873.51483	1273.0067
1003.5496	403.04294
1020.5831	1263.2268
1074.693	350.8555
1075.5721	225.31757
1091.6177	7066.5347
1202.6565	234.93114
1203.6516	424.04318
1220.6477	2123.5522
1300.6931	701.07611
1316.7275	307.66916
1317.6534	1553.8157
1334.7126	1257.7644
1396.6438	555.78369
1422.636	1333.1298
1430.3939	260.11682
1449.7711	693.05133
1465.7827	17174.744
1468.6802	1847.2065
1487.9305	1392.7489
1521.8173	749.25256
1563.8207	1264.2247
1580.9174	6945.2075
1581.7955	8492.79
1583.6857	1801.9142
1597.8938	3411.7424
1598.7571	1352.8983
1599.5864	1161.9524
1686.9156	1771.4133
1696.9781	1391.0674
1794.8531	3078.6143
1795.7526	2580.8699
END IONS
BEGIN IONS
PEPMASS=1858.8373
CHARGE=1+
TITLE=Label: C21, Spot_Id: 21124, Peak_List_Id: 19872, MSMS Job_Run_Id: 10234, Comment:
541.39941	240.72409
549.59833	381.2662
558.40381	13609.923
655.41919	213.50023
656.41815	344.84027
673.42938	814.51831
686.59467	219.42892
727.45013	305.88159
786.52783	406.94244
856.48566	457.72937
857.55505	411.29163
873.53351	501.70782
881.53577	420.38361
947.62531	285.08783
1003.6193	269.23569
1018.6401	229.37154
1020.6133	560.15125
1075.6174	230.61028
1089.74	298.44226
1091.6526	2753.9822
1145.636	1941.282
1204.7101	369.61783
1220.6842	1330.833
1249.926	283.6886
1274.7247	421.9812
1316.735	317.82596
1317.7137	431.49811
1331.7632	666.61768
1334.7505	1355.8156
1360.7389	710.07385
1375.6473	354.72296
1389.777	651.74878
1417.8093	2205.4871
1422.1875	356.58029
1435.7968	680.19464
1460.8627	357.5376
1466.902	314.48724
1481.832	3335.6162
1483.7153	1677.2461
1532.8362	1609.3254
1534.739	451.20425
1537.1213	657.0191
1596.9546	2129.8818
1597.8451	2339.7498
1599.7112	828.54059
1615.6995	786.65967
1724.066	1858.4047
1724.9523	1579.4474
1725.8472	1640.4875
1778.1259	5697.2075
1781.0236	2676.6638
1795.2391	65192.465
1796.0549	59600.969
1796.9154	67066.281
1799.1305	29336.973
1800.0654	14008.362
1800.9923	14363.438
END IONS
BEGIN IONS
PEPMASS=1947.1274
CHARGE=1+
TITLE=Label: C21, Spot_Id: 21124, Peak_List_Id: 19862, MSMS Job_Run_Id: 10234, Comment:
175.13376	434.76776
274.23145	372.82562
341.20706	697.36041
394.28851	1236.8948
411.31705	2439.6233
420.25818	618.08838
440.28015	1327.9742
491.33463	424.63132
519.33087	877.27844
549.37769	613.33124
553.37177	1735.9879
618.42017	618.3504
619.41211	2146.5107
636.43597	3627.2559
651.42108	659.32104
652.46069	1729.1573
666.47577	1022.1565
676.42902	7028.021
693.45825	6160.0488
765.53149	1118.7551
775.5	2415.9036
780.51752	591.38025
792.526	3305.0996
802.51599	470.4425
878.60376	1115.0979
913.57446	538.40594
938.55975	2982.8435
943.57904	703.38446
955.58984	10798.546
965.57306	372.16119
992.64636	716.39362
1035.5863	1066.9662
1042.6188	447.83868
1052.6074	8364.1416
1069.6132	3847.5088
1155.7273	1245.2657
1165.7037	1747.6489
1182.7109	3891.0195
1253.7113	366.18036
1263.9109	444.14276
1278.797	1355.6776
1295.8087	3325.3262
1377.8708	643.40643
1394.876	4396.0479
1475.1217	552.51801
1491.9386	5005.1812
1508.9742	14921.811
1511.8439	1613.4147
1732.0443	2304.0356
1735.1809	4006.2644
1737.0518	1867.0822
1749.0778	1752.8684
1774.1581	1683.0696
1784.6056	1500.2377
1792.2194	1025.1693
1802.3623	1756.092
1904.4186	1716.6604
1906.3019	1770.6014
1907.1521	2120.3013
1908.9495	2906.845
END IONS
BEGIN IONS
PEPMASS=2253.1799
CHARGE=1+
TITLE=Label: C21, Spot_Id: 21124, Peak_List_Id: 19863, MSMS Job_Run_Id: 10234, Comment:
112.09465	611.58612
175.14156	3220.0017
331.28629	1797.6423
339.27713	1574.1934
459.37088	2425.5469
486.38977	993.88361
572.47156	3094.884
587.43579	792.25629
590.36487	663.19421
655.50775	681.23407
673.52777	9229.6279
712.50964	604.5719
718.45435	597.4455
734.52557	1530.0908
802.57977	2547.5601
847.49683	1449.6437
865.50098	682.30597
912.60394	717.23334
913.62274	605.27112
930.63702	17824.332
948.53979	1197.7147
1059.6787	3285.4111
1075.6086	707.45453
1188.7555	607.41028
1189.7153	937.7121
1206.739	4377.3164
1275.7706	810.31689
1293.7772	23367.877
1422.8015	1110.9819
1432.8422	883.38953
1477.8997	714.49274
1484.8108	623.49365
1485.8945	1094.8689
1501.8898	1400.1033
1502.8573	2913.3506
1518.7939	613.72009
1519.8833	11788.901
1632.9822	751.55487
1649.9512	1301.4436
1666.9572	6227.9878
1795.0465	3705.9758
1908.1388	786.93054
1988.2865	993.26422
1990.1013	594.98364
2005.3936	2588.6863
2006.2717	3282.1318
2008.0692	774.56366
2021.5939	1709.1339
2023.4841	609.18634
2153.2915	3803.5747
2158.8682	1888.3009
2192.5642	1657.1919
2210.5405	52154.008
2211.3037	16126.89
2213.1733	10171.921
2214.073	15922.825
2215.9258	2842.3384
2221.0754	1857.6833
2227.1721	2499.4092
2231.0874	1761.9025
END IONS
