# Supplementary material for: Comparative proteomic analysis of a membrane-enriched fraction from flag leaves reveals responses to chemical hybridization agent SQ-1 in wheat
Source: Front Plant Sci. 2015 Aug 26;6:669. doi: 10.3389/fpls.2015.00669 (PMC4549638; doi:10.3389/fpls.2015.00669)
Supplement: Supplementary file 9 [file Data_Sheet_1.ZIP › Supplementary MS_MS data/spot 54.txt]

COM=Project: wsp, Spot Set: wsp\SQL2013-1-15, Label: C23, Spot Id: 21126, Peak List Id: 18809, MS Job Run Id: 10233
841.42603	31877.973
842.52032	34902.043
853.42218	23010.674
857.42188	15128.987
866.35529	21146.547
868.54449	9061.8027
869.40515	7919.4839
870.55872	16057.167
882.34686	13868.077
899.57813	16377.701
940.48663	11322.291
1055.5548	9578.2568
1064.5592	19961.629
1067.6067	8375.5264
1105.5602	7484.6958
1107.5621	112227.65
1119.5605	28566.811
1139.6655	249567.28
1165.674	11817.677
1167.696	8500.668
1170.6718	14635.233
1241.7107	21796.549
1284.7255	7106.4814
1286.7244	20478.076
1299.6396	9337.8477
1307.5988	16516.439
1324.6637	10576.545
1332.6803	9209.6289
1399.8097	7640.9819
1419.7792	8295.6025
1435.6964	441100.84
1447.7025	7357.0083
1457.7003	8308.0264
1461.7118	14373.403
1463.7227	85000.234
1553.9122	20888.629
1581.7732	71353.734
1593.7765	26727.967
1625.9471	76283.828
1642.8159	131874.72
1654.8136	25182.486
1673.8844	214567.91
1689.8652	51521.035
1709.8275	15389.953
1753.9531	22676.443
1761.9877	46296.656
1768.834	42573.309
1780.8805	23949.004
1797.923	276632.22
1812.0376	93003.195
1825.9536	29908.828
1827.958	7115.1128
1830.9642	8855.7314
1859.9552	222600
1875.9346	50324.008
1885.025	15171.343
1888.0011	9401.8779
1891.9402	11211.263
1929.962	7298.8237
2029.0421	288300.38
2057.0732	43592.895
2075.1965	12008.216
2103.2224	19691.979
2104.1799	17984.885
2121.1731	186577.81
2157.1379	161929.03
2161.1284	24578.117
2185.1631	15474.358
2296.2002	16228.675
2312.197	12011.203
2364.2578	33485.676
2380.2471	8190.2207
2381.249	7140.416
2382.2476	296772.63
2383.8545	6930.7686
2410.2683	7936.7559
2657.4082	9611.5576
2809.4658	58556.758
2841.4568	12828.171
2965.5781	6909.4082
BEGIN IONS
PEPMASS=1107.5621
CHARGE=1+
TITLE=Label: C23, Spot_Id: 21126, Peak_List_Id: 19902, MSMS Job_Run_Id: 10234, Comment:
175.11546	231.17203
225.1026	201.82039
469.21365	285.57376
475.22052	899.69019
492.24734	1727.5375
588.26941	208.57462
616.25812	1174.2834
622.28107	239.74702
639.30243	578.34296
866.41559	577.75867
883.42419	1421.6182
933.43842	220.92731
951.46436	338.74438
952.39038	206.16151
961.48615	304.27676
970.56207	274.1825
971.41284	276.34805
1065.6162	224.68117
1066.4624	237.10194
1077.6683	671.1524
1078.5288	837.58716
1079.4474	373.81033
1080.3951	256.30878
END IONS
BEGIN IONS
PEPMASS=1139.6655
CHARGE=1+
TITLE=Label: C23, Spot_Id: 21126, Peak_List_Id: 19896, MSMS Job_Run_Id: 10234, Comment:
175.11958	2684.9849
272.14862	230.82202
288.2114	384.07394
312.1582	660.22424
328.20001	489.70364
345.22806	1028.0648
369.18326	473.67087
425.23984	573.09753
427.24799	740.23755
440.24777	232.03731
444.2948	1295.4534
468.24313	543.47839
484.20428	332.05658
524.30017	587.17731
537.25983	521.33228
540.3006	525.19324
557.3642	22413.84
565.23615	349.02136
583.2594	2398.5938
597.25549	740.87451
654.36279	376.02774
655.34833	1127.2946
668.32574	1124.2621
672.37469	1720.1683
682.34436	355.15881
696.32678	5407.0703
753.33557	613.41864
767.42322	397.29004
771.4198	394.23209
795.39081	2306.27
850.48889	560.49286
851.45282	947.65802
852.46722	966.88177
868.49902	123030.72
879.55042	560.02887
881.74939	5141.8579
882.2536	4380.1885
884.82886	1105.6093
921.52802	517.13544
965.57318	936.03668
966.52332	1113.959
977.57446	489.66476
983.55927	1572.0719
993.72455	559.67609
1097.6899	476.24194
1098.5497	375.72861
1099.4323	488.64536
1107.5154	437.96265
END IONS
BEGIN IONS
PEPMASS=1435.6964
CHARGE=1+
TITLE=Label: C23, Spot_Id: 21126, Peak_List_Id: 19892, MSMS Job_Run_Id: 10234, Comment:
84.069511	355.34583
112.08309	449.54797
129.1067	501.90335
175.12753	2756.3386
304.18729	4115.7949
356.21234	249.09145
407.22717	377.36572
408.18158	243.86649
433.24548	273.9837
443.20346	300.27368
508.25922	429.77475
513.25879	2834.9539
530.28217	9249.9385
536.25623	599.46832
544.25214	284.05206
584.29822	895.91687
601.31616	5199.1865
621.34332	1135.4829
623.50739	316.66861
649.34039	1261.3114
654.37024	296.54645
672.35138	59183.438
764.35699	3148.9517
769.35931	647.26636
770.34674	2485.6555
787.36774	4586.2256
793.36725	432.582
797.33459	291.91437
807.38672	1220.2837
817.40399	325.05228
835.41309	3173.2874
840.60394	274.87027
878.44141	1875.1877
880.52039	594.96301
881.47748	454.41589
888.51697	398.29431
900.45624	10281.103
906.44513	8991.0469
1003.556	276.3237
1011.5016	325.75854
1029.5171	35228.551
1127.5259	2495.6367
1132.5737	2505.7246
1144.5902	4406.2109
1146.474	738.49103
1261.7479	1113.1241
1262.6073	1494.8701
1273.1057	976.49402
1274.0021	1137.741
1289.8821	777.27557
1307.816	697.76392
1308.6295	741.95166
1316.0726	804.71735
1394.7207	696.20306
1396.5437	1231.1415
1401.9969	740.47168
END IONS
BEGIN IONS
PEPMASS=1463.7227
CHARGE=1+
TITLE=Label: C23, Spot_Id: 21126, Peak_List_Id: 19904, MSMS Job_Run_Id: 10234, Comment:
175.13271	449.95139
304.18671	362.74539
513.27545	298.27115
530.27454	513.70422
541.29492	336.36182
558.30493	755.633
601.31848	544.17676
621.35321	232.68208
629.35046	671.05017
649.3761	234.81839
672.35596	4164.2085
700.38568	5426.8804
764.36591	281.03525
770.36493	200.01587
787.37335	381.43402
792.40454	256.14264
798.35895	209.77205
815.41138	453.91138
835.35632	300.79776
900.48199	387.77051
906.43646	733.55499
928.48688	878.38318
934.43854	329.80164
1029.5553	411.77466
1057.5334	5700.4019
1155.6014	257.78055
1172.5654	846.75427
1306.8942	224.20015
1423.6062	268.68384
1425.5399	354.52597
1435.6522	3321.5728
END IONS
BEGIN IONS
PEPMASS=1581.7732
CHARGE=1+
TITLE=Label: C23, Spot_Id: 21126, Peak_List_Id: 19905, MSMS Job_Run_Id: 10234, Comment:
475.27612	477.16095
503.27875	223.62944
616.32092	217.91766
661.32587	259.04517
758.4151	293.16684
895.38947	361.72452
966.43732	381.07709
1079.5582	279.39001
1107.6693	317.69629
1216.6516	274.04977
1329.7991	3665.625
1331.6112	952.96985
1345.9352	979.17505
1346.7255	405.62784
1347.5635	297.81177
1408.7761	261.68765
1425.7609	586.21063
END IONS
BEGIN IONS
PEPMASS=1642.8159
CHARGE=1+
TITLE=Label: C23, Spot_Id: 21126, Peak_List_Id: 19901, MSMS Job_Run_Id: 10234, Comment:
457.28134	201.67645
616.33179	214.06075
710.41168	311.23315
784.55188	201.63844
873.4472	229.06802
1010.5012	1124.3724
1027.5455	1343.4564
1047.5342	275.94446
1061.5161	209.03069
1063.6625	375.84409
1072.5309	457.3205
1089.5664	1590.101
1157.5952	255.78236
1174.6227	454.27792
1402.6207	271.71835
1418.8939	397.43384
1419.7751	550.11127
1433.4231	305.71826
1434.7324	334.98022
1435.6685	203.07491
1479.9259	2886.5344
1481.7394	1158.7803
1490.5894	777.8468
1491.4916	903.95392
1580.8557	641.27557
1581.864	504.11441
1584.8644	721.04059
1601.8914	519.22266
1609.0443	460.44949
1613.1178	479.52255
1616.6548	466.64615
END IONS
BEGIN IONS
PEPMASS=1673.8844
CHARGE=1+
TITLE=Label: C23, Spot_Id: 21126, Peak_List_Id: 19898, MSMS Job_Run_Id: 10234, Comment:
112.08392	256.47562
175.12991	2179.3228
288.22998	439.55231
384.31628	419.34497
401.33926	482.25439
457.27814	274.42789
463.20901	248.34375
497.33606	295.69125
514.41644	688.82745
516.26111	342.47162
534.24744	986.9021
556.33667	282.24716
571.44617	1110.9792
619.32104	235.55269
627.37347	423.12857
647.3335	349.94101
669.41455	300.2002
670.51056	1619.9248
718.35986	241.5793
723.47131	203.69193
740.42322	249.79156
767.52368	1292.0664
784.55365	20960.773
794.49799	222.89603
871.5437	227.73067
881.56122	932.36713
882.55658	790.13049
890.41882	425.14658
899.58185	1102.3618
939.58063	390.71671
956.59015	1727.2639
1004.4349	472.64679
1010.6293	432.05374
1027.6329	1614.4264
1103.5221	861.43542
1140.7285	1063.2817
1142.5714	208.15134
1161.4355	233.39192
1211.7838	23749.262
1308.8525	828.47235
1309.7644	451.06671
1326.855	11005.631
1328.7404	3201.085
1347.2114	1138.7773
1347.938	640.31628
1424.9412	395.90683
1425.7795	352.66928
1441.9534	1602.4033
1443.7439	519.70355
1456.9996	770.84583
1625.8971	1113.7223
1626.7645	697.76453
1630.2998	3987.957
1631.0995	2267.8867
1631.9539	3160.061
1632.8658	2080.9456
1633.7838	2160.8574
1634.6956	1808.3815
1636.5962	455.47296
1642.8252	2110.084
END IONS
BEGIN IONS
PEPMASS=1797.923
CHARGE=1+
TITLE=Label: C23, Spot_Id: 21126, Peak_List_Id: 19895, MSMS Job_Run_Id: 10234, Comment:
112.08599	522.79694
129.11635	302.77704
175.13525	1882.2195
272.19662	386.33691
276.20786	3069.6099
388.23639	246.58904
405.27774	682.02161
483.35913	251.48241
489.31943	309.23303
506.32733	3098.7317
582.42615	263.67432
600.40955	294.77518
616.40338	406.90503
635.38116	1089.3486
653.43835	537.90778
671.45667	285.03107
754.47284	674.99939
763.43427	201.50856
772.48474	536.97076
777.49017	217.94351
781.41333	287.76218
798.44336	6656.645
853.53827	500.01837
855.64545	250.1703
871.58044	290.73096
910.43243	344.54764
927.47479	1423.9014
937.43378	232.6821
1000.5997	282.37115
1026.5444	2023.1997
1055.6038	216.94485
1109.5814	378.16037
1127.59	1544.2034
1152.6646	200.88087
1161.5359	208.5779
1181.6117	215.11858
1198.635	2862.3716
1255.6949	202.94388
1281.7137	347.33371
1282.6293	220.2422
1299.6943	3288.2512
1310.5017	253.74066
1396.7349	1334.5913
1398.6326	454.86002
1413.7861	1195.7615
1527.0615	501.18979
1527.8505	543.06085
1736.043	2456.7546
1736.9647	1142.4266
1737.8903	3006.9385
1740.9846	2201.0491
1754.4209	11561.069
1755.1732	4459.5854
1756.0006	8450.5732
1757.8496	8860.6787
1759.7085	2450.0313
1764.0166	1877.6373
1770.9692	920.26672
END IONS
BEGIN IONS
PEPMASS=1812.0376
CHARGE=1+
TITLE=Label: C23, Spot_Id: 21126, Peak_List_Id: 19903, MSMS Job_Run_Id: 10234, Comment:
982.47784	290.80774
999.54297	239.95998
1353.7775	316.5437
1750.0785	640.38605
1751.8607	1426.142
1753.8345	393.24091
1754.8457	1617.1381
1756.9207	518.09229
1757.9103	441.67267
1770.9916	204.24153
1771.8257	986.71252
1775.7821	1217.8436
1778.7458	465.55331
END IONS
BEGIN IONS
PEPMASS=1859.9552
CHARGE=1+
TITLE=Label: C23, Spot_Id: 21126, Peak_List_Id: 19897, MSMS Job_Run_Id: 10234, Comment:
112.08965	334.23621
175.14168	1367.7964
231.1524	266.21384
330.25232	266.37936
342.26321	251.35054
363.24753	504.00259
441.3573	227.75725
459.31271	1396.4313
473.32932	279.41058
491.32748	2301.9675
544.39435	326.11365
557.33795	280.95493
572.39771	1916.3844
574.39954	259.14481
620.38788	717.61176
657.42102	242.74246
685.44958	1379.868
763.36151	204.35283
780.40155	855.21637
813.49872	603.5462
834.40979	314.6449
851.435	1347.7791
891.44336	346.02426
910.59027	261.33234
950.50311	361.96725
960.50555	211.856
1005.5511	537.04065
1012.532	488.53552
1014.5397	255.06892
1030.5372	4299.897
1047.559	3778.7947
1140.5778	653.34222
1158.5723	888.43298
1175.6158	1589.7668
1288.6982	932.15479
1401.8097	5023.3408
1530.9504	434.0386
1769.2778	1156.3303
1770.1488	889.26746
1771.0446	1387.5239
1775.0186	1168.3323
1776.9033	598.36865
1798.063	2823.7349
1800.8765	2241.7822
1812.1204	2874.7102
1812.9204	2465.7969
1816.5391	722.45898
END IONS
BEGIN IONS
PEPMASS=2029.0421
CHARGE=1+
TITLE=Label: C23, Spot_Id: 21126, Peak_List_Id: 19894, MSMS Job_Run_Id: 10234, Comment:
112.08732	449.55713
129.11469	376.20972
175.13718	4814.7271
244.13596	483.9939
274.2308	5794.0161
343.22745	407.55527
403.29718	1124.3843
457.32114	387.83936
489.25565	424.28928
516.40179	26365.49
570.38855	557.83014
573.29517	557.10107
588.33881	360.81647
602.31335	407.00027
613.41388	377.12814
614.40442	1492.0009
631.4325	3100.1743
684.42957	388.60364
701.39526	441.26498
702.3645	981.48944
730.50269	1501.7567
813.42194	831.67218
826.5274	540.08264
831.40149	3788.7849
843.59192	8624.7344
916.48999	562.67218
926.46881	551.22656
944.48303	3839.7969
957.59955	376.05087
972.6488	2841.6758
1056.6368	439.25369
1057.5739	2367.7625
1076.6107	422.76669
1085.7112	2817.3162
1168.5995	481.37573
1186.597	3065.1663
1191.5977	551.33221
1198.8094	9256.9346
1299.6954	1049.5779
1327.8544	7625.5239
1351.9133	378.83636
1438.8878	685.46063
1456.9247	33316.703
1536.8545	468.70541
1553.9379	1978.7014
1555.9154	720.22375
1571.9917	20682.193
1573.8931	8186.1514
1595.6165	576.72675
1597.3173	1468.6384
1670.0537	960.6239
1670.9344	807.07855
1687.1134	972.60699
1687.9818	2135.2637
1786.2206	1295.7532
1914.4731	7930.6304
1915.266	8920.8418
1917.0514	4821.0273
1921.6967	10009.557
1923.5771	5506.0864
END IONS
BEGIN IONS
PEPMASS=2121.1731
CHARGE=1+
TITLE=Label: C23, Spot_Id: 21126, Peak_List_Id: 19899, MSMS Job_Run_Id: 10234, Comment:
112.09019	487.18155
175.14285	924.85156
232.17421	445.8862
333.26089	573.64667
358.28378	526.15997
446.36847	656.85925
458.32547	557.9881
471.39658	416.79419
514.39056	244.64005
528.35468	254.38319
533.40491	1013.3442
542.42993	678.87512
555.38177	255.62883
641.49884	373.12891
680.49036	1649.48
685.47119	616.56232
702.4566	697.62231
761.51959	274.77548
779.55682	18832.328
787.52954	259.90521
789.53699	261.00815
798.52496	601.19794
815.56494	1001.8072
876.58112	527.81897
877.57062	786.79059
885.58032	570.64691
894.5885	5164.1548
911.61047	339.22665
928.6228	837.95514
981.60986	339.46487
999.66571	855.00647
1023.6395	1124.8115
1098.7212	427.92007
1122.7014	1480.738
1193.7388	2645.8994
1306.8016	1654.9928
1324.8754	365.01691
1419.9122	1315.7039
1442.8722	433.55029
1567.1206	324.8255
1664.127	4168.2378
1666.0234	1937.2588
1759.2336	639.21381
1777.304	12607.76
1778.1935	18008.398
1780.085	5598.0293
1781.99	259.57507
1799.3652	6362.6328
1800.1262	1888.7085
1800.8982	7052.9209
1876.2433	644.3728
1893.3083	918.26471
1894.1815	987.37683
1907.3903	1120.3313
1909.2733	403.0296
2078.6191	7263.835
2079.3577	1976.4999
2081.2151	2626.8811
2083.0266	1773.7802
2095.0989	615.61804
END IONS
BEGIN IONS
PEPMASS=2157.1379
CHARGE=1+
TITLE=Label: C23, Spot_Id: 21126, Peak_List_Id: 19900, MSMS Job_Run_Id: 10234, Comment:
175.13425	714.87976
274.22836	1395.0903
403.30692	440.35443
516.40002	11627.405
614.41174	662.96448
631.42834	1348.5811
730.50439	726.43744
843.59314	4171.8955
936.68713	3007.3401
959.49677	771.66138
972.6322	1074.7618
1044.5641	385.05521
1072.5767	937.22614
1085.7092	1599.5205
1185.6525	1195.2727
1198.8041	4295.1914
1309.9081	327.68527
1314.7404	1245.3556
1327.8491	3973.1799
1409.7568	359.42197
1426.8688	469.71634
1427.8351	664.29175
1438.9089	553.57587
1455.9244	355.64008
1456.9082	18574.961
1510.8082	816.92822
1525.8566	400.69595
1553.9871	453.98288
1554.9158	454.0972
1555.8691	492.04828
1571.9475	16064.428
1575.8475	663.81177
1639.9443	348.10635
1641.9292	858.90222
1665.0149	378.10858
1669.9697	1267.9247
1686.9843	1740.2842
1727.9545	433.88376
1786.1149	863.05292
1787.9622	406.53571
1897.2678	954.19037
1914.3217	4980.3579
1915.2103	3831.7041
1916.1058	5487.7397
1917.9912	880.34784
1930.2267	3144.6318
1931.1178	3519.748
1932.9894	685.00732
2013.3177	674.53351
2014.1526	892.14844
2029.34	794.96161
2104.1621	675.71167
2116.1721	513.50385
2117.1292	445.35938
2118.0073	1689.0334
2121.1624	4790.5005
2127.053	594.88428
2131.0701	1112.1797
2133.9543	586.39038
2135.457	469.32507
END IONS
BEGIN IONS
PEPMASS=2382.2476
CHARGE=1+
TITLE=Label: C23, Spot_Id: 21126, Peak_List_Id: 19893, MSMS Job_Run_Id: 10234, Comment:
112.08797	589.5918
175.1382	3329.1194
288.26837	644.73016
359.31674	928.22864
446.3573	829.06079
503.39639	1862.1616
510.41565	509.87173
528.43359	474.78015
590.44366	1707.3707
681.58398	612.79425
689.51337	1446.179
743.47058	694.29932
793.45129	676.01849
820.54041	789.323
857.61414	1145.9585
882.64185	5079.04
899.67255	8355.0049
956.49408	510.92444
981.7019	527.03241
998.74329	6379.7217
1094.7794	1018.2435
1095.7615	3294.5552
1112.7874	57587.887
1128.6075	476.14273
1193.9004	559.35913
1209.8135	3519.103
1210.8082	1142.0797
1227.8188	2625.7515
1266.838	1509.7249
1270.703	568.71948
1284.8401	95562.531
1353.8893	677.06665
1364.8899	512.61627
1381.8433	1944.7306
1382.839	1531.4893
1384.8101	520.68445
1399.8766	4275.6914
1465.8281	693.97821
1483.8232	3417.5254
1555.0396	474.79202
1562.9492	11766.176
1673.9673	594.95654
1676.905	555.89282
1692.0264	1800.7854
1764.5861	766.15363
1794.9274	710.55591
1855.1155	1925.3234
1926.2478	852.97113
1927.1288	1660.5621
2253.666	1581.1917
2255.3735	493.34473
2261.8662	1148.752
2263.6968	726.16028
2339.8132	7779.771
2341.4507	671.32019
2342.3472	1326.5842
2343.2131	2297.2957
2353.9524	1364.3319
2356.3381	696.14197
2357.0964	587.18481
END IONS
BEGIN IONS
PEPMASS=2809.4658
CHARGE=1+
TITLE=Label: C23, Spot_Id: 21126, Peak_List_Id: 19906, MSMS Job_Run_Id: 10234, Comment:
596.50006	936.79376
709.58746	447.96567
846.65619	824.29803
929.71783	264.52484
947.72931	9112.752
1044.7665	227.38522
1045.7418	366.85626
1062.7605	564.67932
1161.8518	278.81653
1230.8616	255.37357
1231.8616	235.63429
1248.8704	11264.49
1345.8916	272.02414
1346.8792	372.59814
1363.8807	828.49866
1476.9736	467.3869
1590.0992	600.16217
1677.1124	612.12646
1824.1826	620.68481
1937.3163	310.08963
1950.2941	245.30507
1976.4445	515.77655
1994.3483	17930.162
1999.2404	300.88361
2092.3296	418.62842
2109.3704	873.83167
2210.4666	222.86655
2215.3289	339.39783
2347.2754	281.95187
2394.6851	534.40588
2396.5544	243.4136
2397.4194	452.1492
2638.2581	1014.7475
2639.0776	558.78198
2639.7737	503.23236
2640.6392	799.08356
2648.9763	796.75879
2650.8496	1006.3643
END IONS
