# Supplementary material for: Comparative proteomic analysis of a membrane-enriched fraction from flag leaves reveals responses to chemical hybridization agent SQ-1 in wheat
Source: Front Plant Sci. 2015 Aug 26;6:669. doi: 10.3389/fpls.2015.00669 (PMC4549638; doi:10.3389/fpls.2015.00669)
Supplement: Supplementary file 9 [file Data_Sheet_1.ZIP › Supplementary MS_MS data/spot 55.txt]

COM=Project: wsp, Spot Set: wsp\SQL2013-1-15, Label: C10, Spot Id: 21113, Peak List Id: 18796, MS Job Run Id: 10233
812.44452	5449.8564
842.52081	52098.152
853.4621	4264.6025
856.53015	8393.2148
870.54919	22618.482
895.43256	3266.6021
906.49628	3384.3613
924.48871	4111.0933
927.49847	4321.8618
940.48047	10742.62
996.508	8203.9443
1004.527	3467.877
1023.5207	3881.7158
1045.5756	8374.9824
1067.5432	4792.2085
1139.6477	6605.5044
1167.6587	24695.17
1169.6538	4690.9922
1183.6547	8101.2705
1190.6001	25933.943
1194.6115	4709.3462
1197.6782	224137.92
1215.6661	76808.609
1228.6427	153971.83
1231.6478	35347.754
1265.6396	23325.305
1313.6354	162498
1326.6505	39374.438
1329.6223	42537.406
1346.7184	40928.488
1358.6387	32488.887
1374.624	125494.57
1390.6031	36737.09
1426.7773	38689.781
1437.7235	12751.1
1440.7954	126832.93
1473.6992	352163.56
1485.702	12831.328
1487.7135	74889.961
1492.7893	22172.041
1523.8175	25219.359
1540.7693	109074.91
1556.7502	35331.102
1566.7806	32859.734
1609.8606	10034.68
1657.8014	18959.455
1659.8444	10996.234
1662.8447	9965.0127
1663.8689	14073.326
1675.7522	399788.69
1680.853	390943.69
1692.8379	9158.7783
1703.778	31110.402
1740.9509	21241.678
1787.9712	18150.742
1882.9758	11019.338
2011.017	4421.7993
2028.998	5391.4658
2072.0796	3441.3928
2075.1587	10125.792
2139.0488	6014.1636
2211.1052	5388.4634
2225.1289	5900.9468
2230.2212	6115.0791
2382.2041	4801.5688
2426.105	3740.3926
2570.2583	4624.1763
2574.2644	18759.35
2588.2642	58669.465
2616.303	3299.3328
2620.2634	10899.284
2624.3079	15415.192
2640.3267	9176.0811
2642.3154	169918.11
2658.3091	54911.32
2670.3335	7446.27
2687.3115	5092.9551
2770.3872	3644.3564
2995.5369	35889.34
3023.5608	5080.8413
BEGIN IONS
PEPMASS=1197.6782
CHARGE=1+
TITLE=Label: C10, Spot_Id: 21113, Peak_List_Id: 19699, MSMS Job_Run_Id: 10234, Comment:
70.045303	221.40746
126.08718	310.10382
127.08226	279.75845
143.11961	209.57985
189.13245	330.77402
212.13551	248.94345
266.15576	1440.8875
277.14261	323.42337
286.18747	1032.7316
374.17844	209.31593
380.22552	854.7334
381.23132	240.90364
390.19858	407.62903
454.26682	580.31909
477.27573	1877.672
481.45322	717.33496
495.28751	2818.6418
503.25995	385.13141
516.24359	474.74539
520.27637	8319.4473
534.28558	13539.229
551.31042	6590.8857
619.32941	1362.4039
629.30359	354.24982
647.32434	1838.8635
664.38934	862.72296
704.38007	442.48068
716.37335	235.42529
721.40143	1221.1952
744.3576	541.39557
745.31628	201.77232
808.43317	711.02094
841.45953	398.54996
912.46741	995.70703
921.55121	5213.4004
1082.7578	399.11078
1083.6505	388.84506
1136.5137	394.99261
1139.6086	732.05237
1141.8625	985.94287
1142.6597	1403.1875
1145.2838	1362.8472
1156.5565	502.84265
1167.8029	682.08282
1168.593	983.37921
1169.5856	393.83899
END IONS
BEGIN IONS
PEPMASS=1215.6661
CHARGE=1+
TITLE=Label: C10, Spot_Id: 21113, Peak_List_Id: 19706, MSMS Job_Run_Id: 10234, Comment:
175.11688	694.00427
343.16837	609.10443
405.22986	211.48906
456.24167	241.37668
502.2421	535.99426
519.28033	268.25897
527.27521	293.11133
584.2865	453.43912
672.33148	279.96793
689.34113	264.95074
697.35425	457.12537
720.30463	202.04533
743.37732	295.91992
760.39075	354.84805
786.40143	200.43787
811.36182	281.72473
857.44574	250.88887
873.43738	203.97887
910.48383	427.67099
1100.7336	2893.2087
1101.6082	2497.9253
1103.512	293.64746
1108.1896	2452.7681
1110.0944	492.40906
1145.4806	603.60382
1153.4608	289.47977
1154.6384	946.65021
1158.6886	543.2843
1160.3661	284.84833
1174.5618	298.56592
END IONS
BEGIN IONS
PEPMASS=1228.6427
CHARGE=1+
TITLE=Label: C10, Spot_Id: 21113, Peak_List_Id: 19702, MSMS Job_Run_Id: 10234, Comment:
112.08035	345.84851
175.12871	1376.5808
229.13301	364.64468
272.16174	363.70438
289.17215	206.49803
342.21759	1034.3485
346.2005	548.62018
413.25711	237.56386
455.29681	520.28064
457.23193	423.53134
474.25439	9767.8125
526.33191	462.48016
554.28516	247.21553
571.25397	297.07285
572.26343	496.3439
589.27106	1669.0486
669.24585	375.83701
680.36121	302.34814
686.28009	1519.1277
703.30804	753.71765
704.30212	274.96381
755.35779	400.51965
757.31281	741.448
774.34027	979.38263
797.38354	257.22165
808.36285	383.12949
854.48877	260.32022
870.42291	380.35196
887.43286	582.37445
934.43774	404.31821
1000.5781	2855.8359
1002.4429	332.34885
1052.573	478.84076
1116.5304	2130.6755
1124.1016	957.5293
1140.5327	874.46783
1146.5189	896.45117
1157.5503	639.65625
1167.5582	44945.629
1170.6729	2233.6045
1171.7362	16420.422
1186.5385	666.20544
1189.3999	814.92462
1197.6462	2622.4209
END IONS
BEGIN IONS
PEPMASS=1313.6354
CHARGE=1+
TITLE=Label: C10, Spot_Id: 21113, Peak_List_Id: 19701, MSMS Job_Run_Id: 10234, Comment:
112.07102	228.33713
175.1194	1940.8564
277.13321	260.01379
305.17642	299.20297
322.20978	677.69342
361.12274	214.9409
406.1723	966.93524
418.26468	257.15662
435.27829	6902.1538
474.21307	456.79578
519.25085	440.19046
533.2782	584.26935
550.29993	1051.6188
603.23291	296.26178
616.24683	403.25943
621.2489	208.83908
633.28204	1070.8326
681.3136	1048.6482
688.34729	265.05899
732.24207	201.07901
764.30365	503.44427
765.30786	216.48254
770.40894	623.11401
778.32489	1218.2473
795.36884	979.81213
879.34039	1460.5728
908.4494	3640.3887
911.46442	230.46492
964.50287	210.22408
975.32556	316.85226
992.38458	363.36569
1037.53	3638.4446
1156.8009	1272.71
1158.6067	283.01782
1166.9089	853.45782
1252.5258	2232.8208
1256.6548	1064.8433
1274.4542	730.4173
END IONS
BEGIN IONS
PEPMASS=1329.6223
CHARGE=1+
TITLE=Label: C10, Spot_Id: 21113, Peak_List_Id: 19710, MSMS Job_Run_Id: 10234, Comment:
435.30139	849.39893
541.38202	210.17804
924.45483	459.83972
926.45166	219.20122
1008.4634	270.56934
1053.5867	423.24072
1265.8666	18953.178
1266.7214	13902.067
1267.6045	11111.624
1269.8541	13495.002
1271.7422	4952.1401
END IONS
BEGIN IONS
PEPMASS=1346.7184
CHARGE=1+
TITLE=Label: C10, Spot_Id: 21113, Peak_List_Id: 19711, MSMS Job_Run_Id: 10234, Comment:
490.24765	1310.7765
561.29352	227.72681
857.4726	317.60156
990.45209	215.01216
1087.5907	1275.9763
1218.7736	750.65717
1219.6432	587.63373
1227.0688	632.08875
1283.6769	1654.0618
1284.6083	1065.7118
1285.5302	461.16086
1287.6493	1351.7467
1290.6792	291.85809
1306.5195	413.93085
1313.7067	719.46136
1326.4823	560.16394
END IONS
BEGIN IONS
PEPMASS=1374.624
CHARGE=1+
TITLE=Label: C10, Spot_Id: 21113, Peak_List_Id: 19704, MSMS Job_Run_Id: 10234, Comment:
175.12976	743.98157
306.19919	756.79919
403.20071	471.00146
420.22696	274.3663
444.23819	253.65558
541.27307	224.26814
558.29071	350.6882
566.2851	289.78491
583.28339	344.26788
654.31952	404.30716
704.30811	255.58521
721.33002	673.07715
775.33856	291.54047
792.36981	560.27759
800.33344	203.05487
817.3609	1398.126
914.39832	532.38293
930.41522	213.38626
931.41522	2269.6438
955.4339	263.47821
1260.634	1035.3818
1268.0962	631.06091
1310.8959	6159.6709
1311.7078	8832.1826
1313.5349	1672.4359
1314.8457	5441.3926
1316.7201	2727.3772
1330.6953	675.18774
1333.558	540.00555
1345.7114	759.53796
1347.5321	752.02551
END IONS
BEGIN IONS
PEPMASS=1440.7954
CHARGE=1+
TITLE=Label: C10, Spot_Id: 21113, Peak_List_Id: 19703, MSMS Job_Run_Id: 10234, Comment:
175.12785	366.02521
420.26401	272.09689
439.25418	258.94052
477.27231	791.61816
554.28491	1190.2015
576.34283	562.02698
613.36292	271.81119
625.34906	276.47534
653.33746	1688.0457
689.41339	774.60828
727.47522	257.60684
728.39294	383.51041
729.35193	239.25696
752.41064	2110.5325
760.25037	323.75137
788.48431	720.15112
856.50702	682.44537
865.49335	1509.1758
872.53937	375.31427
887.54462	10619.933
964.5545	772.81689
968.79614	277.67102
969.73993	297.43582
970.55341	328.50061
984.59924	450.72418
985.55823	561.18964
1002.59	1216.4128
1139.703	395.80301
1140.5815	299.44794
1252.8464	471.01678
1284.0071	388.17322
1381.6566	493.42026
1384.6981	380.06448
1397.1163	1679.4193
1397.9183	990.80615
1398.7893	865.32825
1399.7278	1401.6931
1401.6085	1124.5608
1411.0824	806.68365
1411.9044	1090.552
1413.6985	787.99768
END IONS
BEGIN IONS
PEPMASS=1473.6992
CHARGE=1+
TITLE=Label: C10, Spot_Id: 21113, Peak_List_Id: 19698, MSMS Job_Run_Id: 10234, Comment:
70.04895	386.5636
112.07618	635.39313
129.10582	435.43469
175.12149	4348.4565
185.09621	365.22659
203.10443	204.09875
304.18475	828.62439
320.1814	407.73215
330.16034	331.06934
348.18018	867.55347
373.20651	202.41914
374.19424	404.13553
387.21423	420.7511
391.21732	14745.775
419.25131	449.38565
421.34656	335.52597
447.24564	1112.1213
488.24817	541.93915
489.21829	808.86493
506.24207	2027.8759
518.28601	1253.8158
532.25867	796.74475
550.27728	779.26398
590.26196	618.45526
607.28168	1454.2312
621.32666	433.41733
631.33478	552.8797
649.32007	1217.6783
665.34814	523.82574
702.35468	657.09369
703.74176	347.798
720.36078	1417.3401
737.31702	1511.2207
754.34113	2090.0225
783.33533	424.76273
790.37634	367.81195
808.3421	1640.8826
825.37939	2892.1479
849.44189	355.81616
867.42908	794.49518
881.41626	469.13263
907.40466	722.79156
924.43829	1841.5831
944.42749	307.23709
968.52039	267.06393
1070.5118	538.91248
1087.5336	1643.6742
1174.6128	521.20367
1254.6909	1540.0449
1271.7339	3309.1785
1412.7268	1721.9049
1430.0192	17233.65
1430.8229	10398.628
1431.6936	11672.663
1432.6222	7502.7925
1433.5353	9269.2432
1440.7487	2248.9871
1443.9561	2090.0195
1444.832	1272.3029
1446.6058	2321.8848
END IONS
BEGIN IONS
PEPMASS=1487.7135
CHARGE=1+
TITLE=Label: C10, Spot_Id: 21113, Peak_List_Id: 19707, MSMS Job_Run_Id: 10234, Comment:
175.12244	933.67126
405.23108	2384.8162
447.25842	280.76935
503.23309	229.07004
518.29144	326.31186
520.24963	308.87698
621.29486	313.78238
649.32843	223.00285
751.32153	219.11731
768.35358	305.6344
822.38318	223.11499
839.38556	451.44214
938.45563	378.78629
1101.6061	308.50296
1285.741	630.69159
1424.7889	449.16333
1429.6556	523.93951
1440.8384	775.13391
1443.0848	604.47546
1444.0138	2607.6653
1444.8491	2290.5107
1445.7076	2810.2051
1446.6476	1478.4971
1447.5511	2466.177
1457.8765	421.82883
1460.7699	266.31927
1461.6078	753.60712
1463.7642	318.94412
END IONS
BEGIN IONS
PEPMASS=1540.7693
CHARGE=1+
TITLE=Label: C10, Spot_Id: 21113, Peak_List_Id: 19705, MSMS Job_Run_Id: 10234, Comment:
435.30319	594.84399
681.35059	426.54233
763.42993	528.97534
778.37433	632.27039
795.39191	519.00305
860.44586	680.77936
861.44366	235.19408
908.47021	1765.433
963.51837	402.53162
991.49011	618.55444
1008.5106	1883.4366
1037.531	2227.4841
1105.5682	425.08438
1106.522	10278.5
1112.5011	207.77509
1166.6168	343.29382
1313.7212	750.10681
1340.666	698.75903
1366.8453	1654.0981
1368.6437	651.57275
1378.1967	578.91284
1384.8726	10620.583
1385.7539	11822.402
1387.5945	2448.6589
1395.025	7431.7314
1396.9187	2742.7939
1473.8485	1942.8359
1481.0688	1368.2852
1482.7899	1570.1455
1483.697	1598.9513
1485.5699	2033.929
1499.0997	5910.2505
1499.9297	3580.78
1500.7781	1940.0554
1501.6322	5596.8447
1503.4351	2583.3594
1507.9196	922.64917
END IONS
BEGIN IONS
PEPMASS=1675.7522
CHARGE=1+
TITLE=Label: C10, Spot_Id: 21113, Peak_List_Id: 19697, MSMS Job_Run_Id: 10234, Comment:
175.14804	2776.1362
285.24438	961.69031
289.19882	15139.687
390.36502	12536.955
404.23721	1156.7701
467.45245	1402.9934
485.45691	1278.6571
505.46216	3704.125
551.31091	21998.783
566.53906	1813.495
602.48022	1631.2659
626.34222	1506.8059
648.33722	1035.623
649.3241	2024.1941
654.33844	3282.4629
666.33875	7476.5474
739.43628	1510.9402
759.45258	1146.7448
767.42383	3865.1069
795.4212	1851.4656
824.43591	1859.829
852.3999	3538.4585
909.41864	7105.1348
912.55066	992.39612
929.57727	1291.4636
1004.5988	3599.301
1010.5132	1992.3083
1022.5081	5232.7749
1055.5883	1049.6169
1080.5767	12338.659
1097.5986	6588.3325
1125.5662	4081.1794
1142.5513	1606.8135
1159.583	9093.4375
1179.5771	1294.0859
1196.6152	2881.9668
1242.6563	2067.801
1243.6207	1681.1921
1260.6587	73071.977
1289.7496	1375.5062
1297.632	1324.4001
1357.7518	2744.7068
1358.6992	966.02057
1376.6703	1459.4122
1387.7598	18312.438
1389.6008	6369.7617
1396.6647	1737.6899
1405.9612	7545.4941
1406.7017	10275.339
1502.7856	5464.9658
1519.8912	4033.3115
1613.9902	5371.6401
1614.8929	7626.5024
1632.2272	9401.1865
1633.8674	4691.3066
1634.7841	6627.3569
1635.7177	6207.2974
1636.694	11188.699
1639.6084	5185.9712
1650.7036	4064.1692
END IONS
BEGIN IONS
PEPMASS=2588.2642
CHARGE=1+
TITLE=Label: C10, Spot_Id: 21113, Peak_List_Id: 19708, MSMS Job_Run_Id: 10234, Comment:
427.30704	249.72893
555.38623	274.00595
741.49261	290.99667
840.5177	216.14679
880.54797	226.01622
897.58429	581.82526
996.67017	494.50562
1031.7034	223.48825
1156.7015	461.83762
1226.7063	254.63486
1227.8118	202.5307
1243.7128	647.26202
1400.926	229.50789
1406.8242	754.68811
1489.8282	219.61334
1507.8547	682.32776
1590.896	314.83548
1608.8497	232.46545
1665.9713	929.82019
1761.9908	283.07751
1763.0101	311.76605
1764.1047	211.17847
1779.0411	12258.115
1795.9617	264.48535
1876.0502	412.21033
1877.116	401.00055
1894.0332	907.78699
1940.4205	208.76381
2070.3159	350.04514
2403.6006	2909.9202
2405.3245	733.80054
2414.8181	1120.6929
2415.697	723.78442
2416.5869	617.53125
2417.4614	473.31793
2425.8691	1283.5574
2428.7617	547.73651
2545.3809	1186.6648
2546.1343	823.52618
2547.5876	945.80969
END IONS
BEGIN IONS
PEPMASS=2642.3154
CHARGE=1+
TITLE=Label: C10, Spot_Id: 21113, Peak_List_Id: 19700, MSMS Job_Run_Id: 10234, Comment:
112.08628	538.18585
175.13156	1409.4219
361.25677	3924.9873
367.30829	424.33789
480.42905	432.67972
490.3222	737.03314
608.51477	906.22778
637.42719	966.84064
707.57544	804.43103
736.50879	1021.3097
847.56738	369.53226
854.6358	297.8681
864.56207	1101.4167
977.68207	1094.6196
983.72253	585.20074
1090.7548	1150.7883
1169.7804	485.34418
1187.781	514.3075
1189.7904	942.19568
1246.8264	693.41632
1256.8234	529.68512
1281.7297	490.40204
1299.7181	1073.4863
1301.8453	792.62793
1308.845	304.57349
1326.8627	3391.0845
1343.8925	9373.375
1359.8965	349.67496
1436.8888	422.94922
1453.9647	772.53796
1471.9481	6014.3081
1551.9327	659.62506
1567.9517	372.13528
1568.9712	3572.6638
1584.9613	364.21924
1586.0048	52856.742
1596.1313	361.29141
1601.9841	492.06232
1665.9883	718.52594
1683.0225	1730.24
1684.0189	936.83612
1701.0381	2860.8313
1785.9692	329.2619
1788.0911	2263.6411
1850.7714	300.1756
1951.2273	1319.7089
1952.1296	1473.2622
2035.192	452.96075
2052.3203	835.56946
2053.1926	542.45367
2055.0964	318.86481
2139.4487	505.35269
2140.2849	660.66272
2287.5334	397.40323
2514.7356	3052.9966
2522.9233	947.3382
2588.3318	1461.3517
2599.9824	7105.8755
2603.3066	1946.2606
2612.3315	765.05066
END IONS
BEGIN IONS
PEPMASS=2658.3091
CHARGE=1+
TITLE=Label: C10, Spot_Id: 21113, Peak_List_Id: 19709, MSMS Job_Run_Id: 10234, Comment:
175.13895	335.62152
361.25226	860.83063
608.48505	205.12822
653.41644	281.7897
752.49121	202.75951
880.56458	346.10205
993.66254	277.05618
1106.7242	232.48187
1185.7201	206.866
1299.7936	252.01671
1342.8757	705.96545
1359.8958	1978.399
1487.9453	1198.7963
1584.9574	884.32111
1586.0109	387.4584
1601.9991	10615.157
1616.0234	218.71967
1672.2164	267.90082
1699.0869	229.53511
1699.9562	425.24112
1717.0448	684.13904
1788.126	316.5679
1800.5474	276.27924
1804.1637	377.62149
1901.1479	260.8118
1967.1672	447.23413
2023.8496	220.09819
2068.1838	210.4344
2490.2056	694.59619
2508.2161	421.12323
2603.293	466.46664
2607.1379	447.16385
2612.4019	383.04449
2613.283	525.53424
2618.4792	472.55902
2620.3552	691.36279
2622.2444	988.89478
2625.4197	852.84448
2629.4385	1006.0402
END IONS
