# Supplementary material for: Comparative proteomic analysis of a membrane-enriched fraction from flag leaves reveals responses to chemical hybridization agent SQ-1 in wheat
Source: Front Plant Sci. 2015 Aug 26;6:669. doi: 10.3389/fpls.2015.00669 (PMC4549638; doi:10.3389/fpls.2015.00669)
Supplement: Supplementary file 9 [file Data_Sheet_1.ZIP › Supplementary MS_MS data/spot 56.txt]

COM=Project: wsp, Spot Set: wsp\SQL2013-1-15, Label: D22, Spot Id: 21149, Peak List Id: 18832, MS Job Run Id: 10233
841.42578	36738.398
853.42401	20126.143
857.41528	8788.1201
866.35773	13412.766
868.54718	7766.8447
869.40942	4511.8398
882.34741	5133.6567
899.55957	5008.5127
947.57544	10933.088
1067.6171	5034.0386
1105.5593	11216.216
1107.5634	153052.91
1112.6764	7515.1377
1119.5625	24982.09
1139.6674	229266.05
1165.6803	23662.453
1248.7065	9184.1221
1284.7236	9125.6885
1307.5991	11599.021
1324.6666	7424.3228
1332.6759	23041.305
1399.8129	4596.397
1417.7012	4863.7446
1419.7844	6290.6597
1435.7003	450147.69
1461.7134	34060.137
1463.7288	89038.414
1489.7378	6645.335
1491.7532	5821.8413
1625.9205	88907.188
1642.8199	281685.84
1654.8196	39123.906
1655.833	10172.639
1673.8879	356919.47
1689.8717	58170.711
1699.8917	12093.158
1753.9763	20346.135
1768.8601	61680.07
1780.8564	22378.414
1797.9323	401234.5
1809.9474	12267.551
1812.0181	174563.53
1823.0013	22626.123
1825.9645	44894.637
1827.964	14917.193
1859.9613	531131.81
1875.944	100241.9
1881.9659	11174.193
1887.9813	21351.637
1891.9441	18093.863
1929.9564	14007.424
2029.0516	443860.94
2030.5543	9626.3008
2055.0774	6887.5371
2057.0791	71808.648
2103.2251	32625.471
2104.1809	39504.461
2121.1797	325299.66
2139.1565	9825.4697
2157.1443	278759.5
2183.1482	9212.1553
2185.1663	32682.75
2364.2754	67454.906
2380.2952	15418.762
2382.2656	651149.56
2383.8779	16291.17
2408.2634	14536.692
2410.2747	18746.906
2791.5002	10532.665
2807.4417	5775.2549
2809.488	130602.25
2837.5188	6114.9678
2841.478	7789.8418
2923.7551	5361.126
2947.729	35829.664
2963.6611	5315.5659
2965.6116	59667.195
2974.6519	5720.9194
2980.6375	4680.9214
2991.6216	9226.5762
BEGIN IONS
PEPMASS=1107.5634
CHARGE=1+
TITLE=Label: D22, Spot_Id: 21149, Peak_List_Id: 20248, MSMS Job_Run_Id: 10234, Comment:
175.11299	381.0994
225.10478	338.32556
469.21893	471.79922
475.21921	1271.598
492.24756	2168.2673
588.28778	299.5101
590.3988	269.88464
598.26135	214.91325
616.26825	1560.8419
622.27557	581.64545
639.3042	709.2406
866.40015	810.6889
883.43237	2404.4919
896.69379	416.57446
933.46576	563.50568
934.36456	336.87674
944.58295	268.42139
951.47351	612.94263
961.5188	478.00809
970.57129	442.31851
971.45966	429.82068
979.4776	467.8833
1063.609	384.71326
1066.4536	374.25519
1068.2307	481.45187
1077.6885	1087.5283
1078.5406	1128.7518
1079.4503	491.47659
1080.3895	675.50909
END IONS
BEGIN IONS
PEPMASS=1139.6674
CHARGE=1+
TITLE=Label: D22, Spot_Id: 21149, Peak_List_Id: 20246, MSMS Job_Run_Id: 10234, Comment:
175.11914	1903.0472
272.14502	286.75262
288.20078	260.80563
312.16397	508.90323
328.20682	477.2045
345.23383	813.65863
369.18274	382.82385
425.24176	661.0014
427.25406	581.16455
444.28592	1026.2782
468.24942	381.60657
484.20605	304.6297
524.30951	243.46825
537.26575	339.14282
540.30688	422.18326
557.36377	17054.119
565.25842	263.09
583.25104	1933.2292
597.27893	734.80713
654.37292	373.21082
655.35425	789.62708
668.31635	666.52832
672.3725	1423.5228
678.31909	310.1087
682.3468	201.31042
696.33331	3586.5535
753.36401	355.27271
795.39551	1161.6599
850.46466	488.62994
851.53931	247.48912
852.43402	1050.4553
868.51251	93233.703
880.24506	260.42645
881.72675	3348.749
882.29175	2175.0425
908.52277	285.3295
919.14404	258.2251
965.59845	591.89404
966.55994	1028.6337
983.60675	1219.181
985.41888	564.87042
993.7016	412.75635
1097.7312	403.01636
1107.5125	434.7218
1112.6548	542.28632
END IONS
BEGIN IONS
PEPMASS=1435.7003
CHARGE=1+
TITLE=Label: D22, Spot_Id: 21149, Peak_List_Id: 20239, MSMS Job_Run_Id: 10234, Comment:
84.068657	415.06586
112.07619	399.28882
129.10745	338.90219
175.12775	2604.1211
304.19058	3860.2769
407.23657	337.50647
433.25226	270.77417
443.2142	280.79294
495.2598	328.29462
508.32275	342.65039
513.26788	3055.9126
530.28564	7805.9727
536.27643	525.94617
584.30365	712.82068
601.32288	4785.0161
615.28015	289.54681
621.35693	995.31012
623.50977	399.95178
649.34406	1454.5829
672.35663	53148.227
722.33118	326.69733
764.36835	2956.9998
769.39844	417.49335
770.35168	2320.5271
787.38129	4074.344
793.3175	335.74857
807.4093	990.72668
817.40887	372.96399
835.41248	2388.2407
840.56165	396.34671
861.4671	303.86047
878.44031	1605.7114
880.4978	310.03094
882.40454	276.51071
888.44415	297.07391
900.46808	9000.9189
906.44147	7493.8721
978.62885	513.12085
1003.5085	423.77194
1011.5684	361.40399
1029.5253	33027.094
1127.5603	1595.0073
1129.4247	430.7648
1132.5862	1641.707
1144.5951	4384.2168
1261.7222	2349.1738
1263.557	927.71411
1273.0986	885.26312
1274.0002	690.83386
1279.6909	713.36603
1289.8782	573.83691
1307.7969	790.2298
1308.6619	803.04248
1316.087	740.99451
1393.934	1088.8105
1401.811	854.74689
END IONS
BEGIN IONS
PEPMASS=1463.7288
CHARGE=1+
TITLE=Label: D22, Spot_Id: 21149, Peak_List_Id: 20251, MSMS Job_Run_Id: 10234, Comment:
175.12381	349.31921
304.18173	298.09894
332.22076	290.5957
513.25543	241.40698
530.28076	527.69397
558.31244	517.67297
601.3335	337.12906
629.34863	278.34702
649.39441	331.70157
672.34979	3431.2925
700.38434	4173.5171
787.36694	270.07098
815.39551	317.78604
900.46106	236.61086
906.43188	569.4162
928.46674	719.57709
934.4632	342.55432
1029.5891	777.69086
1031.5143	335.43079
1057.5498	3830.1941
1154.5585	283.63754
1172.719	317.81512
1173.5609	213.66493
1306.0386	263.55118
1434.6393	204.24136
1435.6821	2135.8738
END IONS
BEGIN IONS
PEPMASS=1642.8199
CHARGE=1+
TITLE=Label: D22, Spot_Id: 21149, Peak_List_Id: 20244, MSMS Job_Run_Id: 10234, Comment:
225.12796	407.24896
457.27505	578.05914
554.33008	521.76251
616.35767	677.14661
693.40149	416.27753
710.41449	747.62115
784.60553	420.44171
829.43585	215.82857
848.45819	343.73801
865.50476	253.72116
873.49237	604.69495
905.5224	275.41397
930.5097	231.27612
933.48492	214.3118
940.50604	293.01941
985.56628	217.70004
1010.5393	2134.1482
1027.5626	3725.4885
1046.5353	213.29802
1047.7156	246.9953
1061.5955	405.58734
1063.5953	298.06381
1072.5847	1085.2333
1089.5962	4225.71
1107.6151	450.65994
1157.5973	450.97397
1158.6328	261.39496
1174.67	1270.3163
1186.6726	499.45554
1212.7838	202.53719
1286.6763	435.43539
1287.7944	338.9989
1314.7673	322.85361
1315.6329	310.20782
1401.9512	443.43372
1402.7509	411.75766
1418.9005	1990.5101
1420.6792	584.29163
1433.9073	1459.7373
1435.7717	914.78149
1473.8134	940.53174
1480.0055	4004.0439
1480.8739	5112.2798
1482.729	1032.5945
1490.6039	3482.1138
1492.4885	1084.4031
1581.8594	1503.3126
1604.6138	1081.3497
1613.3046	1380.1399
1614.9192	2393.0332
1616.7566	973.27222
END IONS
BEGIN IONS
PEPMASS=1673.8879
CHARGE=1+
TITLE=Label: D22, Spot_Id: 21149, Peak_List_Id: 20242, MSMS Job_Run_Id: 10234, Comment:
112.08233	398.92059
175.13167	4085.0203
271.20703	344.70096
288.242	631.20721
384.29877	466.04413
401.33533	770.9895
457.25598	408.41766
463.20813	395.29852
497.34772	384.32626
514.43463	885.57751
516.27887	513.30701
534.24628	1642.0341
554.41705	389.24164
571.44818	1669.8365
619.3429	429.63348
627.37073	698.54309
647.33044	865.87769
670.51459	2606.0603
718.36633	655.98663
723.41815	337.62381
740.44403	456.97092
767.53162	2131.5857
784.55865	30615.738
864.52594	342.41684
871.43073	352.79498
881.57532	1787.3208
882.56549	1024.5857
890.43243	664.05804
899.5813	1884.637
939.58813	507.88382
956.61163	1915.5161
1004.4353	698.29077
1010.6407	690.2356
1027.6395	2622.2876
1103.5618	1673.425
1112.7371	342.6105
1140.728	1716.4918
1160.5233	586.78088
1211.7971	35879.051
1216.6204	426.69724
1219.76	462.59821
1222.6973	431.95706
1308.8545	1435.0171
1310.7494	402.50571
1326.8699	15894.323
1328.7671	5102.5786
1347.3278	2070.2771
1347.9581	1550.7164
1424.9501	707.0722
1441.9707	1837.9229
1443.7914	688.67133
1457.0378	944.08466
1625.8547	2253.1799
1630.3939	6256.1074
1631.1072	3259.1826
1632.0059	3904.6533
1633.8136	5853.9272
1635.66	2004.4335
1642.8379	3419.0476
1647.6025	360.52832
END IONS
BEGIN IONS
PEPMASS=1797.9323
CHARGE=1+
TITLE=Label: D22, Spot_Id: 21149, Peak_List_Id: 20241, MSMS Job_Run_Id: 10234, Comment:
112.08872	449.66934
129.11838	286.73541
175.13676	2107.2571
272.21249	544.63452
276.21027	3681.9333
329.23273	233.25371
370.23648	212.101
388.24811	273.28204
405.27951	547.08997
469.32169	273.67233
482.34525	225.28491
487.36105	215.61703
489.30963	308.33255
506.32767	3479.8831
558.36475	232.88713
582.3902	357.74222
600.39026	455.6153
616.35358	347.66409
635.38068	1020.7296
653.47223	435.79834
671.45605	482.80136
723.46716	316.08093
737.46759	294.72638
754.48962	711.88556
755.48755	311.44052
772.48383	407.38321
781.41815	397.87344
798.43683	7526.8989
835.54431	278.43234
837.79315	247.64909
853.52856	606.94214
927.48065	1510.499
982.67377	253.84084
991.53278	278.71906
1000.6229	414.73181
1009.5303	309.76663
1026.5377	1902.2102
1109.5817	426.55991
1110.5734	216.95403
1127.6217	1564.7844
1181.5854	352.62625
1198.6534	2665.113
1281.6709	613.18005
1299.7006	3512.3391
1376.0007	303.12949
1379.786	268.46341
1396.7369	1774.3044
1413.8099	860.56543
1414.7542	337.67365
1415.7144	334.12735
1527.0273	580.57098
1527.9021	672.39539
1737.0356	1605.9384
1737.9059	3047.6069
1741.0032	823.45032
1754.4442	10497.313
1755.1934	4237.4175
1756.0834	7739.9731
1757.8892	6162.5767
1758.7913	7585.4839
END IONS
BEGIN IONS
PEPMASS=1812.0181
CHARGE=1+
TITLE=Label: D22, Spot_Id: 21149, Peak_List_Id: 20247, MSMS Job_Run_Id: 10234, Comment:
175.13264	280.00385
411.29153	203.38081
459.29465	222.00833
524.39734	220.59216
572.38708	389.0079
685.42584	384.59991
803.47607	223.8786
982.49072	569.97028
999.54651	427.84021
1030.5223	513.47083
1047.5232	401.4234
1326.8361	223.46858
1353.8002	449.20398
1401.8767	224.545
1402.7336	377.28473
1483.0742	219.08908
1750.0973	669.41193
1751.9894	977.96301
1754.8323	2191.053
1758.9424	664.17847
1769.2401	471.49603
1770.1373	472.32941
1771.0183	555.74463
1771.8811	929.74506
1772.8555	394.93478
1773.7444	760.59332
END IONS
BEGIN IONS
PEPMASS=1859.9613
CHARGE=1+
TITLE=Label: D22, Spot_Id: 21149, Peak_List_Id: 20238, MSMS Job_Run_Id: 10234, Comment:
112.09068	652.09589
129.12228	440.43839
175.13957	3129.7034
231.15067	562.6236
306.21652	421.88229
325.2514	390.31937
330.23047	548.71771
342.26602	583.77747
363.24753	1395.0541
396.2677	341.66873
441.3143	336.13837
459.3027	3296.199
473.33322	612.91003
474.28625	428.08636
491.31714	5520.8872
544.39874	551.91669
554.4408	367.75095
557.33136	567.04565
572.3938	5241.708
574.40393	348.87958
586.39288	548.45709
620.37354	1673.8606
657.43658	362.62595
685.44922	2945.3357
702.49506	485.95303
714.44849	384.60358
742.43011	460.88733
763.37384	697.80585
780.39844	1751.3918
809.42853	390.65762
813.52423	1955.0746
834.40192	550.53735
851.43018	3104.0947
873.43976	440.16089
891.46796	558.10034
910.59119	644.78064
950.51196	519.8551
1005.5414	1137.5548
1012.6	406.01828
1013.5192	650.27545
1029.5635	636.68237
1030.5426	9811.0977
1047.5616	7675.252
1134.5508	351.18634
1140.6161	1317.8252
1158.6053	2404.6521
1175.6329	3490.8091
1272.7299	441.88251
1288.7283	2311.6636
1401.853	10310.163
1404.7457	993.00604
1769.2391	3215.9482
1771.0798	1664.9427
1771.9756	1697.1724
1775.05	2796.5483
1776.9261	1772.946
1798.1145	3501.5659
1812.0751	8383.3936
1812.8966	8081.2866
1816.4705	2130.7666
END IONS
BEGIN IONS
PEPMASS=1875.944
CHARGE=1+
TITLE=Label: D22, Spot_Id: 21149, Peak_List_Id: 20250, MSMS Job_Run_Id: 10234, Comment:
175.13387	256.3381
491.31125	343.36063
507.28009	227.61227
813.49591	236.61418
1030.5316	760.37799
1046.5117	571.37854
1047.5265	287.30667
1158.5649	209.19301
1174.6193	216.0945
1175.6376	207.04601
1383.7791	200.9062
1401.8004	612.7829
1785.3855	3402.3167
1786.1719	1688.3499
1787.0154	3766.2388
1791.0077	2712.5857
1792.8756	1882.1049
1812.4382	41920.887
1813.2379	36891.266
1814.0955	33155.621
1814.988	23564.74
1816.2181	26781.176
1819.0743	7069.9258
END IONS
BEGIN IONS
PEPMASS=2029.0516
CHARGE=1+
TITLE=Label: D22, Spot_Id: 21149, Peak_List_Id: 20240, MSMS Job_Run_Id: 10234, Comment:
112.08973	626.73804
175.14011	6142.8052
244.13618	673.91559
274.2355	7308.3887
343.23508	532.96234
356.28381	534.10706
403.31299	1631.6687
457.31656	589.02344
489.25659	518.52979
516.40924	35225.359
570.39569	714.92102
573.32007	517.68549
588.32111	552.495
602.33636	682.49823
614.41809	2386.5718
631.44019	3801.1379
684.42267	470.5961
699.46088	734.34338
701.39606	468.41946
702.36688	1574.3491
730.51563	2077.739
813.42401	1046.2513
831.40472	5128.208
842.56104	578.85248
843.60431	11001.326
916.52228	667.46796
926.48383	1017.876
943.55664	611.8161
944.49817	4628.7144
952.74677	542.21313
954.63226	482.57828
972.64972	3592.0835
1039.5612	470.41473
1057.5906	2785.5884
1085.738	3921.4919
1186.6154	3609.7219
1198.8207	11070.995
1299.7416	1000.7569
1309.908	641.41241
1327.8821	9675.7422
1456.958	40624.832
1460.8654	1261.4351
1554.0765	746.20215
1554.9642	2873.2034
1572.0173	31709.494
1574.8975	4359.4814
1597.4453	637.02136
1670.1066	1122.3297
1670.9758	1356.4174
1687.1343	1720.2334
1688.0109	2220.3333
1786.27	1517.8367
1803.0244	677.29846
1897.3711	2026.4559
1914.4718	10135.186
1915.3068	5884.5518
1916.1823	9647.9502
1918.074	2330.5264
1921.7231	12466.979
1923.6086	6968.7588
END IONS
BEGIN IONS
PEPMASS=2121.1797
CHARGE=1+
TITLE=Label: D22, Spot_Id: 21149, Peak_List_Id: 20243, MSMS Job_Run_Id: 10234, Comment:
112.08902	594.27881
129.12347	388.89349
175.1403	1129.2085
232.18326	556.91498
333.26541	797.05109
345.21783	362.22495
358.28778	730.42554
446.35803	857.37128
458.32068	759.37891
471.39691	558.37463
533.41534	1402.1915
542.42688	805.16547
641.49023	469.56738
680.48792	1831.6293
685.42554	841.90338
702.45605	856.44855
761.52802	372.06729
779.56104	24887.824
787.57281	424.40756
789.56628	473.62885
798.52197	612.12915
815.54169	1632.4884
876.58441	720.39685
877.57001	1330.0773
885.58624	891.33948
894.58789	7040.9956
911.63989	654.94867
928.63	1062.2927
930.73785	351.26312
981.6543	341.34467
999.67261	1197.7521
1023.6443	1589.9823
1098.7838	443.99008
1122.7169	1565.1323
1193.7463	2735.0781
1306.8258	2080.5608
1342.7914	502.81128
1419.9445	1929.1595
1567.0188	548.6037
1664.162	4907.6318
1666.0468	2162.5452
1759.3473	676.70441
1774.7002	446.50653
1777.3427	16865.459
1778.224	22706.277
1780.0878	8414.8545
1800.1288	29725.924
1876.2645	854.26013
1891.3998	1084.3301
1892.4304	845.17163
1893.3132	649.24841
1894.2532	877.51349
1907.3932	1187.3229
2063.251	822.33563
2078.6453	8708.4443
2080.3	2565.9441
2082.1128	2332.4512
2083.0005	1593.2292
2086.5059	1440.0669
2087.3274	748.18622
END IONS
BEGIN IONS
PEPMASS=2157.1443
CHARGE=1+
TITLE=Label: D22, Spot_Id: 21149, Peak_List_Id: 20245, MSMS Job_Run_Id: 10234, Comment:
175.13321	1075.0367
274.2283	2227.9619
403.30176	604.01001
516.40094	18954.113
526.38098	260.52258
586.36304	396.03329
614.40735	1150.8925
631.43878	2210.2344
701.40527	524.25549
730.50726	1108.0944
812.55652	298.4007
830.4726	418.09552
843.59839	6547.1108
941.52222	449.81241
959.50238	1571.712
972.64209	1833.1923
1044.5808	558.31323
1072.5674	1451.158
1085.7239	2183.0176
1157.6735	422.1076
1185.675	1560.3535
1198.808	6675.1235
1309.8492	331.89856
1314.7223	1963.7184
1327.8599	6340.2744
1381.8124	372.84943
1427.8151	1498.8368
1435.8516	311.14639
1439.9901	273.7641
1455.9967	272.30569
1456.9163	28305.207
1526.9091	1246.8687
1553.9465	1227.7721
1554.9244	400.78427
1556.8832	388.30609
1570.9882	1036.9147
1571.9667	23580.736
1576.7324	285.66479
1589.4449	292.63794
1641.9829	1452.6427
1643.9213	301.62509
1670.0002	335.42545
1670.9255	701.48877
1671.8634	274.68625
1687.037	1944.5255
1688.9099	667.49731
1786.1438	1128.825
1788.0055	545.21057
1885.1317	664.17944
1897.3658	654.48724
1898.2122	965.42358
1913.3138	987.44965
1914.3447	6774.7769
1915.2234	5265.0991
1916.1201	6989.2344
1917.9841	1945.8353
1930.2388	7085.6289
1932.0731	3362.2432
2038.5209	689.39355
2121.2324	7452.9624
END IONS
BEGIN IONS
PEPMASS=2382.2656
CHARGE=1+
TITLE=Label: D22, Spot_Id: 21149, Peak_List_Id: 20237, MSMS Job_Run_Id: 10234, Comment:
112.08864	1091.027
175.1412	6308.8589
288.25534	971.59271
310.27072	752.93713
359.30804	1681.2544
446.36938	1513.2419
503.39108	3043.8196
510.40967	1238.6895
528.40918	765.28931
590.44403	2679.6392
612.47028	845.84161
664.39221	837.91589
689.52386	2443.1331
691.51569	1112.9149
793.43536	972.27441
802.58362	1229.1472
820.54535	1346.7787
857.62445	1861.61
882.64087	8461.0088
899.67194	15980.314
956.53339	1511.2313
983.62018	728.20807
998.75067	11816.008
1094.8037	1562.511
1095.7682	6379.1646
1111.7881	751.81311
1112.7958	99631.422
1122.7513	768.00317
1128.5999	895.19592
1192.7988	1150.746
1209.8136	6400.1675
1210.8031	1888.0532
1227.8337	4397.8779
1254.8544	815.83026
1266.8433	2980.0234
1284.855	168456.2
1289.7141	737.62744
1353.8519	820.51563
1364.88	1109.4868
1381.8816	2623.5061
1382.859	4044.6543
1399.9022	7423.2021
1465.8231	2112.8035
1483.8468	4821.5098
1562.9731	20808.469
1692.0569	3397.7139
1704.7103	732.67554
1855.2164	1303.7028
1856.0933	2378.0083
1926.2744	1534.6461
1927.1598	2321.2063
1929.061	858.26917
2253.55	3329.9067
2261.9092	1968.635
2263.7654	1334.7213
2340.2188	27518.756
2342.3408	1771.1967
2345.0818	3028.9246
2353.4329	2147.3999
2356.3359	2265.3447
END IONS
BEGIN IONS
PEPMASS=2809.488
CHARGE=1+
TITLE=Label: D22, Spot_Id: 21149, Peak_List_Id: 20249, MSMS Job_Run_Id: 10234, Comment:
383.2984	336.82755
596.50452	1632.4907
709.60162	762.69086
846.66846	1480.3151
903.776	358.37051
929.73163	461.54788
947.73425	18482.059
1045.749	643.12598
1062.7858	1003.3528
1161.834	686.79883
1230.8542	577.64044
1248.8773	21861.498
1346.8999	910.97626
1363.9091	1639.6334
1476.9817	751.19238
1590.0713	889.40112
1677.1438	1219.9258
1824.2628	899.14929
1937.3949	277.31927
1938.2725	401.67709
1950.3567	382.12616
1976.4093	1399.4302
1994.3623	37156.25
2000.272	276.82587
2092.4006	490.16754
2094.2417	241.94736
2102.2815	237.32567
2103.6267	606.35272
2109.3635	1313.7626
2112.2524	415.25964
2209.4631	260.50797
2210.3398	324.4407
2214.4814	387.8125
2216.3098	599.03168
2394.7935	617.93933
2395.6611	855.51556
2422.1384	832.92053
2638.9426	4562.3208
2640.6052	2765.1086
2649.0105	2009.7987
2650.8813	1972.1611
2766.4094	1373.115
END IONS
