# Supplementary material for: Comparative proteomic analysis of a membrane-enriched fraction from flag leaves reveals responses to chemical hybridization agent SQ-1 in wheat
Source: Front Plant Sci. 2015 Aug 26;6:669. doi: 10.3389/fpls.2015.00669 (PMC4549638; doi:10.3389/fpls.2015.00669)
Supplement: Supplementary file 9 [file Data_Sheet_1.ZIP › Supplementary MS_MS data/spot 57.txt]

COM=Project: wsp, Spot Set: wsp\SQL2013-1-15, Label: D21, Spot Id: 21148, Peak List Id: 18831, MS Job Run Id: 10233
842.53162	39150.852
870.5611	18525.404
895.44037	81312.758
921.46265	12410.432
923.47302	19693.865
940.49384	494730.47
954.4751	11791.553
956.48584	25283.252
966.50635	26556.025
972.48065	67128.539
999.5968	10767.421
1012.4859	10294.172
1023.5356	92730.203
1045.5979	9316.2236
1049.5479	14301.566
1096.5719	19198.432
1104.5809	7674.8857
1107.5714	9883.1396
1112.5582	8393.9727
1117.5618	18347.432
1165.608	6681.2207
1179.6244	8714.8291
1228.6324	30711.559
1248.7094	8789.1865
1250.6399	7646.2178
1284.6879	8627.0703
1286.7489	33425.973
1308.7054	18748.199
1309.6996	14235.271
1316.7076	8304.7256
1326.6482	62186.164
1357.7437	8892.8701
1359.731	17723.773
1400.7084	9713.1582
1433.7942	6825.354
1449.7582	6799.6138
1453.7787	10251.799
1460.8014	8305.4629
1468.691	31788.799
1471.7635	6682.3857
1512.7341	12095.179
1573.8037	11754.282
1580.851	9644.1523
1587.9882	12548.939
1637.8046	22137.781
1664.858	65005.992
1691.8711	13729.052
1707.877	14468.706
1708.8488	11324.455
1709.8394	312011.13
1712.8073	194962.47
1716.828	12514.175
1728.7755	42912.332
1731.818	10721.335
1797.9231	16832.787
1865.0186	45213.578
1883.02	592526.19
1885.4478	11396.863
1895.0071	7101.8838
1904.9762	6934.5459
1909.021	11441.065
1915.9871	12869.02
2024.2445	50835.199
2029.0404	6481.3184
2057.2012	14440.391
2072.125	189510.92
2075.2139	448277.5
2076.7366	10301.701
2088.1084	32893.949
2097.1531	6687.1094
2098.1501	6688.9521
2116.1216	6802.731
2174.1709	11226.145
2273.1401	4300.1777
2341.1355	4475.9692
2357.1318	3890.9666
2497.2512	7963.6196
2513.2571	2810.748
2824.5181	2909.3142
3268.7368	8035.9531
BEGIN IONS
PEPMASS=895.44037
CHARGE=1+
TITLE=Label: D21, Spot_Id: 21148, Peak_List_Id: 20227, MSMS Job_Run_Id: 10234, Comment:
175.11314	968.46533
257.14868	255.57869
274.18097	1172.2517
360.09094	291.64459
403.207	2487.4412
459.13803	221.36703
493.15778	408.17395
518.21808	3637.7673
523.13062	418.80069
594.18854	296.13467
616.21375	412.31863
622.1875	890.30939
633.23431	427.15475
796.3656	306.22186
851.47247	221.94586
853.41125	597.7157
856.0575	296.59143
875.32733	267.40256
END IONS
BEGIN IONS
PEPMASS=940.49384
CHARGE=1+
TITLE=Label: D21, Spot_Id: 21148, Peak_List_Id: 20223, MSMS Job_Run_Id: 10234, Comment:
70.049934	269.38483
112.07732	611.14282
129.10522	383.26242
159.09071	2138.9375
175.11839	2574.9949
199.11006	217.02371
258.12823	734.68854
259.14316	406.11267
283.15109	674.03564
311.13846	2777.1306
313.18457	385.56232
331.19165	715.23291
356.18738	21701.961
373.21295	5617.8794
402.22894	375.30637
421.17868	660.77759
427.21646	8466.3604
444.2392	3254.2683
452.1962	365.02441
495.22501	219.46622
497.20233	7890.8149
500.34625	283.89526
502.15372	1014.2335
540.24597	265.38623
568.22931	5299.7437
595.24963	231.89272
596.2547	369.76602
613.28668	2355.0217
630.29865	3002.2197
640.2937	207.75423
665.28247	588.70581
776.37244	502.88818
793.41998	835.49548
849.45117	432.59036
895.47516	826.20453
896.54822	2911.1633
897.43866	2601.999
899.34833	2560.9055
901.21643	910.64325
902.11896	722.19043
905.58539	1215.4268
907.57306	563.18231
END IONS
BEGIN IONS
PEPMASS=972.48065
CHARGE=1+
TITLE=Label: D21, Spot_Id: 21148, Peak_List_Id: 20228, MSMS Job_Run_Id: 10234, Comment:
175.11841	519.00549
356.1792	1972.2701
368.2402	485.91473
373.20386	485.86093
385.25345	478.0127
427.20511	686.55591
444.23444	1021.1297
529.17389	1065.9749
600.19501	472.80026
645.25513	3907.6167
839.43427	1922.2715
848.06702	503.52472
848.96375	252.08318
928.5072	478.539
930.38214	415.40317
931.34326	354.91287
932.28351	261.03436
933.16919	248.79117
938.37183	218.72989
940.43433	2330.2136
944.49359	291.12048
END IONS
BEGIN IONS
PEPMASS=1023.5356
CHARGE=1+
TITLE=Label: D21, Spot_Id: 21148, Peak_List_Id: 20226, MSMS Job_Run_Id: 10234, Comment:
286.18588	368.46411
303.21268	379.74081
385.25211	291.31815
402.27701	1753.614
518.24774	265.84756
531.30481	3687.9224
622.21057	488.30405
629.28967	312.03165
646.32166	5077.8208
710.33368	235.73465
744.32538	528.02063
761.34161	558.80908
877.43964	1648.8593
886.88837	615.71649
895.4632	14914.011
897.33014	1667.5967
903.80573	6429.0137
905.67035	624.36566
END IONS
BEGIN IONS
PEPMASS=1286.7489
CHARGE=1+
TITLE=Label: D21, Spot_Id: 21148, Peak_List_Id: 20234, MSMS Job_Run_Id: 10234, Comment:
175.11801	210.13406
515.31488	214.56081
759.36713	840.5769
776.40637	622.02747
792.41205	373.69379
1131.5806	517.38336
1244.6407	204.00275
END IONS
BEGIN IONS
PEPMASS=1326.6482
CHARGE=1+
TITLE=Label: D21, Spot_Id: 21148, Peak_List_Id: 20230, MSMS Job_Run_Id: 10234, Comment:
759.36194	334.58765
922.48505	930.02448
939.4707	827.24042
1037.5369	3565.2622
1039.4314	566.78259
1054.5551	526.37024
1152.6438	18721.953
1154.4604	4812.4399
1163.9674	4708.3555
1164.8634	3673.5146
1170.6702	3456.6995
1171.5647	3566.748
1173.4519	738.55981
1180.8264	2337.2827
1182.6764	289.58026
1265.7058	1364.7423
1266.743	1369.6394
1268.5667	1095.4408
1282.8916	1819.452
1283.7183	1012.3658
1284.8533	2749.1646
1285.6752	1932.0782
1286.5352	1434.9233
1287.4357	1771.5527
1288.3224	2061.8301
1291.8617	2394.1423
END IONS
BEGIN IONS
PEPMASS=1468.691
CHARGE=1+
TITLE=Label: D21, Spot_Id: 21148, Peak_List_Id: 20236, MSMS Job_Run_Id: 10234, Comment:
175.12347	339.11105
389.27283	516.63916
760.40973	2310.3933
875.43433	1743.6853
990.48108	204.02094
1190.6708	2276.5969
1192.5171	466.74683
1207.6663	270.16592
1297.5696	273.92276
1374.5702	482.10278
1407.6168	339.12564
1410.588	252.09927
1411.7313	420.16785
1424.9768	237.40781
1425.8522	249.31085
1427.6942	653.35773
1429.5927	479.8891
1434.781	375.82001
1435.6429	407.15533
END IONS
BEGIN IONS
PEPMASS=1664.858
CHARGE=1+
TITLE=Label: D21, Spot_Id: 21148, Peak_List_Id: 20229, MSMS Job_Run_Id: 10234, Comment:
431.30441	1249.5509
659.42236	1379.0752
774.44995	368.5798
1148.7002	207.5332
1573.889	797.099
1601.0822	582.77814
1602.9343	800.34808
1605.9291	451.68475
1607.6776	2079.3184
1610.8199	501.21396
1624.876	625.1181
1625.7198	384.62128
1634.7732	423.08685
1637.7361	548.2121
1638.8513	769.92078
END IONS
BEGIN IONS
PEPMASS=1709.8394
CHARGE=1+
TITLE=Label: D21, Spot_Id: 21148, Peak_List_Id: 20225, MSMS Job_Run_Id: 10234, Comment:
112.08584	960.00812
129.11446	571.83264
175.13435	3653.1343
232.18832	487.93024
276.20053	1015.6954
303.25754	474.82974
360.29868	1381.6879
389.29871	8574.1152
431.34906	18618.771
452.23343	832.08301
474.30478	436.04474
487.28998	1364.1478
504.33298	1915.7072
520.29926	1083.7555
528.37073	516.91913
529.37903	1074.8153
546.38116	1770.6954
565.30994	1157.2206
615.37024	564.97949
632.39526	1878.6451
659.46527	16949.664
661.57117	837.48077
684.37842	780.74078
689.27844	960.2821
712.37976	1762.1493
756.45013	937.68665
757.45624	1155.2333
760.45251	30361.523
774.50024	4976.4961
825.44232	759.69635
857.46851	1206.7678
858.45398	1301.7
871.47675	2165.8618
875.48029	25215.006
888.51556	1877.5349
889.52832	730.95361
955.46033	704.08185
972.50806	1222.2388
973.49158	1351.3965
990.51154	2607.2849
1001.57	1433.6125
1054.4541	525.82452
1060.5272	647.77179
1077.5432	3253.9175
1114.5923	533.48547
1148.5979	2023.5946
1190.657	34794.219
1261.673	1778.4542
1288.657	2086.1753
1305.7238	2449.783
1307.6273	860.64478
1421.6814	2000.2499
1621.8126	5546.4619
1623.7029	2540.9548
1627.6918	3860.2598
1648.8667	1906.6241
1666.1194	2591.2051
1668.882	2696.2256
1670.7296	2150.6035
1672.6056	1001.7955
END IONS
BEGIN IONS
PEPMASS=1728.7755
CHARGE=1+
TITLE=Label: D21, Spot_Id: 21148, Peak_List_Id: 20233, MSMS Job_Run_Id: 10234, Comment:
175.13118	222.85921
360.24582	249.03767
431.28943	3051.509
546.32629	348.48862
659.40717	3146.7124
748.51532	349.53009
756.43982	201.80017
760.48859	281.31775
774.42743	1198.4369
871.4566	327.37231
875.52954	227.37259
888.47705	356.72906
889.47382	263.93298
897.49481	255.10434
984.50549	274.11737
1148.6232	217.27179
1212.5883	293.42972
1548.0133	1059.5745
1548.8782	1678.9319
1553.8083	1933.5503
1575.7686	780.72729
1622.9385	1159.8281
1638.1467	2516.9084
1638.9615	1807.8291
1639.8165	2935.5068
1641.6366	904.63837
1643.821	2302.7896
1645.6671	1314.366
1665.234	25180.775
1666.0259	23526.311
1666.8961	25122.564
1667.7939	12542.817
1669.0726	10084.869
1670.9418	10986.469
1673.8157	1044.9521
1688.8081	647.89307
1690.5967	497.48087
1696.7701	1029.3528
END IONS
BEGIN IONS
PEPMASS=1865.0186
CHARGE=1+
TITLE=Label: D21, Spot_Id: 21148, Peak_List_Id: 20232, MSMS Job_Run_Id: 10234, Comment:
710.47223	303.60522
786.59448	200.7607
1008.6075	244.62097
1019.6212	368.87537
1555.7843	206.13734
1794.0962	644.27893
1797.8871	608.07379
1807.8905	832.28345
1821.5905	577.82684
1824.0686	433.92743
1824.8989	450.02911
1826.7677	637.89966
1833.0115	408.98483
1836.902	582.36462
1839.0889	896.93976
1840.8761	709.82916
END IONS
BEGIN IONS
PEPMASS=1883.02
CHARGE=1+
TITLE=Label: D21, Spot_Id: 21148, Peak_List_Id: 20222, MSMS Job_Run_Id: 10234, Comment:
112.08628	1309.3583
175.13229	9065.1455
283.177	1307.0264
288.24673	1135.071
359.29364	1461.1925
370.22052	1381.7701
411.28122	1093.2484
416.32019	2891.4968
429.29453	1878.9808
558.36188	1129.8986
563.39923	3897.3093
576.38019	1085.1261
598.35529	4891.875
710.47589	91559.117
717.43414	1383.212
745.42505	2726.9939
808.47955	4994.1953
825.50476	8450.2402
858.52777	1398.0642
864.49738	1364.1212
892.50287	2031.0198
938.58856	4721.812
945.53729	1696.4677
1020.5753	1919.2964
1025.6244	6874.271
1035.6233	1095.7046
1133.6512	1255.0901
1135.6575	1572.4213
1153.6917	3981.2859
1210.7231	1622.1774
1220.7196	1818.5472
1265.787	1104.153
1272.736	1225.8669
1273.7709	1429.4613
1290.7748	12428.254
1307.7997	20886.014
1437.8727	1063.8395
1454.9476	9051.0928
1456.8192	3435.52
1512.0103	1714.4675
1513.8394	1329.1901
1537.9554	1850.6801
1556.05	101050.88
1557.885	44115.445
1560.7864	2096.2263
1576.8496	26484.842
1577.6115	49143.832
1654.1451	2004.4749
1655.0012	2531.7874
1669.0892	2326.178
1669.9583	1961.5594
1671.0916	2963.9922
1672.9481	2371.7021
1684.9749	2345.5042
1840.3607	20136.363
1842.1095	2136.6211
1843.0179	7925.1948
1844.8745	5262.1738
1853.3036	2283.1277
1856.1213	1528.7732
END IONS
BEGIN IONS
PEPMASS=2024.2445
CHARGE=1+
TITLE=Label: D21, Spot_Id: 21148, Peak_List_Id: 20231, MSMS Job_Run_Id: 10234, Comment:
276.24057	316.04413
516.43866	753.74072
759.47388	329.39984
1008.6992	220.75172
1076.6635	500.60846
1134.8036	224.34201
1191.6796	410.89899
1228.7183	250.02437
1571.8787	211.22728
1668.9851	394.35767
1842.8531	797.96637
1883.3783	629.92523
1965.0336	645.1333
1984.0496	1056.858
1986.9171	805.13232
END IONS
BEGIN IONS
PEPMASS=2075.2139
CHARGE=1+
TITLE=Label: D21, Spot_Id: 21148, Peak_List_Id: 20224, MSMS Job_Run_Id: 10234, Comment:
175.12854	5473.1602
310.25394	2233.229
381.34357	676.92145
409.34076	3088.1831
481.38324	2526.801
498.40771	6781.3774
508.41019	2091.7092
516.38855	4230.3438
552.42297	1043.5254
569.44794	3844.7725
609.48395	1243.2942
631.43829	653.29425
732.52698	3697.385
759.48535	1765.5232
845.60767	5550.1514
895.56171	2142.3904
928.64764	1252.3162
946.65515	3913.1199
999.61047	800.83191
1016.6598	1338.2607
1033.6898	5297.353
1042.6345	1557.5114
1129.7102	1144.548
1136.7509	974.625
1162.7126	831.57458
1180.7679	78830.625
1190.7354	1030.0027
1212.7323	676.33594
1213.8547	758.85938
1228.865	1309.0281
1249.7834	717.6322
1260.8042	782.93835
1277.8048	2950.7502
1278.7657	3808.6653
1295.7935	19665.908
1325.9261	785.45264
1343.833	1317.8413
1364.787	806.35858
1375.8667	857.35992
1392.8308	6940.0459
1409.8514	2319.9514
1410.8324	1884.1915
1460.0813	716.00903
1466.9348	5404.3291
1468.8125	1812.6476
1497.9706	640.20959
1500.1426	709.92419
1506.9125	1295.0542
1567.9813	3530.2996
1570.8009	790.39874
1578.0286	771.83765
1667.1116	1497.1447
1668.9645	1397.296
1717.3815	1039.4001
1718.1376	1647.8611
2024.0974	24918.613
2032.6278	30627.787
2034.2915	10698.228
2036.127	6016.0913
2037.0074	5848.5288
END IONS
BEGIN IONS
PEPMASS=2088.1084
CHARGE=1+
TITLE=Label: D21, Spot_Id: 21148, Peak_List_Id: 20235, MSMS Job_Run_Id: 10234, Comment:
516.42456	1526.9431
759.52924	688.67004
885.55658	238.6019
1016.6094	247.39331
1071.6571	236.16968
1114.6902	211.47731
1169.6965	634.73407
1180.7865	479.42218
1196.7883	418.5397
1211.7302	264.16214
1213.7449	216.90077
1226.7783	480.6026
1228.7823	444.85898
1254.7719	476.785
1405.8352	251.69061
1555.8724	308.47485
1573.8925	269.25925
1669.0685	505.80298
1733.0145	309.36441
2024.7083	20533.393
2025.5104	19898.223
2026.3513	18757.883
2027.2152	10467.366
2030.35	7359.0327
2032.2262	1747.4338
END IONS
