# Supplementary material for: Comparative proteomic analysis of a membrane-enriched fraction from flag leaves reveals responses to chemical hybridization agent SQ-1 in wheat
Source: Front Plant Sci. 2015 Aug 26;6:669. doi: 10.3389/fpls.2015.00669 (PMC4549638; doi:10.3389/fpls.2015.00669)
Supplement: Supplementary file 9 [file Data_Sheet_1.ZIP › Supplementary MS_MS data/spot 58.txt]

COM=Project: wsp, Spot Set: wsp\SQL2013-1-15, Label: D20, Spot Id: 21147, Peak List Id: 18830, MS Job Run Id: 10233
820.41541	155250
846.42914	10857.623
895.43933	157576.13
921.45416	17699.459
923.47327	36089.016
938.48169	11529.211
940.49408	763453.19
956.48181	34946.328
966.50677	34389.566
972.47955	90036.461
988.47809	10208.992
1023.5347	212776.58
1048.505	12704.033
1049.5427	26390.221
1056.6555	7600.459
1077.5807	12774.003
1093.5698	9040.3779
1096.5692	29372.814
1112.5465	9948.5684
1117.5629	46638.945
1148.5935	8218.1729
1166.7319	13467.875
1202.6125	5315.522
1228.6077	63802.148
1254.6262	5085.5249
1286.7383	5709.5078
1304.6832	19712.033
1308.6998	6163.8071
1309.6903	8850.0283
1315.7117	5291.2715
1326.6495	34138.66
1358.6748	5035.3979
1359.7339	31967.477
1421.7163	6812.5771
1432.7836	5775.1348
1453.7782	7113.0752
1460.8033	3962.884
1573.7985	10419.381
1621.7859	21030.662
1637.8021	65702.992
1655.7721	11601.613
1664.8547	86919.32
1694.7975	9370.6758
1695.8146	7064.1157
1710.8165	7092.3076
1712.7932	404737.84
1724.7927	5761.4175
1728.7686	68256.125
1744.766	5203.1685
1839.045	8362.4404
1865.027	18236.738
1882.0094	5497.6909
1883.0157	700619.81
1885.4456	14319.74
1898.9995	6985.3857
1899.9484	35072.621
1909.0188	6583.6895
1915.979	24311.557
1921.9254	5486.894
1931.9551	7238.4253
2024.2512	58023.184
2027.1096	8568.1055
2031.2726	11206.107
2054.1221	10793.359
2057.1946	11551.376
2072.1165	292162.09
2073.6396	4905.2588
2075.2	462330.22
2076.7236	16056.111
2088.0964	40706.918
2098.127	6763.8652
2304.1008	6760.4072
2320.0898	6564.5313
2331.0876	3948.3049
2341.1199	12367.4
2357.1108	8963.668
2363.092	4079.6899
2497.2395	16815.688
2513.2344	4606.1777
2684.3481	36894.102
BEGIN IONS
PEPMASS=820.41541
CHARGE=1+
TITLE=Label: D20, Spot_Id: 21147, Peak_List_Id: 20213, MSMS Job_Run_Id: 10234, Comment:
175.10585	1675.7928
246.14134	319.26474
262.10336	260.18472
377.11203	581.99591
400.21164	327.65558
409.17871	217.65254
427.18973	4593.2104
444.21399	51517.078
474.14139	227.50252
541.19403	245.17918
542.19714	1569.9313
557.18073	219.31296
559.22607	747.01227
575.18933	321.42105
628.22009	365.02002
646.24847	329.35953
706.28833	666.258
776.40222	1189.1061
777.2995	704.12701
779.22595	1061.319
781.07025	518.2771
END IONS
BEGIN IONS
PEPMASS=895.43933
CHARGE=1+
TITLE=Label: D20, Spot_Id: 21147, Peak_List_Id: 20212, MSMS Job_Run_Id: 10234, Comment:
112.078	281.68927
175.11531	2323.4705
235.1517	236.89719
257.15753	477.42035
263.13104	233.53268
274.18298	2915.4014
360.09509	714.88672
378.14664	254.20403
386.19153	265.54071
394.11661	214.10486
403.21039	5440.6631
459.14529	482.8862
493.16306	751.56757
500.22781	332.10745
501.1936	571.61554
518.22321	8803.9414
523.13574	858.35339
558.19904	221.99304
594.20044	584.24683
596.20557	378.32449
616.22168	850.92383
622.19373	2045.908
633.23486	1123.8921
693.27338	366.28775
779.32434	558.12659
796.34357	420.2215
802.82013	257.98337
853.39832	511.56967
854.29431	560.22192
856.10608	497.87839
860.46002	579.17297
862.52502	234.28262
END IONS
BEGIN IONS
PEPMASS=940.49408
CHARGE=1+
TITLE=Label: D20, Spot_Id: 21147, Peak_List_Id: 20207, MSMS Job_Run_Id: 10234, Comment:
70.052734	342.9209
112.07871	999.32135
129.10823	618.15228
157.10443	463.90091
159.09215	3156.2356
169.09286	256.95471
175.11824	3993.3511
199.1109	349.14178
230.13451	210.25598
258.13052	791.57281
259.14914	740.87518
283.14825	977.92078
311.14041	3815.1428
313.19083	535.33429
331.19324	1149.2982
338.17188	708.64276
356.18909	34404.07
373.21381	9175.8076
421.17755	841.07635
427.21918	13799.854
444.2421	5134.4912
451.1832	526.54474
479.20822	270.65344
497.19974	11523.058
502.20325	1361.2078
540.2467	480.60834
542.29529	347.12122
568.23358	8391.0381
596.25366	735.19562
613.28058	3706.9412
630.30542	3947.6531
637.27429	396.61282
640.2851	267.15598
665.28925	928.05389
776.39191	1010.8972
793.4364	1038.0153
802.83301	357.07626
849.45953	992.90704
855.38782	493.8219
895.46777	1348.1598
896.56091	4407.3218
897.43829	3232.3633
899.33411	4531.8896
901.19019	2051.2998
905.59088	2105.6321
907.58978	1031.1586
910.49976	306.39868
END IONS
BEGIN IONS
PEPMASS=972.47955
CHARGE=1+
TITLE=Label: D20, Spot_Id: 21147, Peak_List_Id: 20214, MSMS Job_Run_Id: 10234, Comment:
175.11185	486.03363
356.18381	2572.269
373.20917	753.14465
427.2142	1148.8667
444.25171	2525.1338
529.17102	1577.3584
600.20618	881.56378
645.25317	5757.7744
662.2644	241.69327
809.38916	237.11052
839.39893	2360.7515
841.29504	325.22351
848.04321	654.82471
848.9317	304.70795
928.49622	944.4057
930.41742	232.56915
931.27118	663.0769
933.17273	234.6711
937.45184	375.13135
940.43744	4145.6553
947.33209	270.90668
949.47083	293.577
END IONS
BEGIN IONS
PEPMASS=1023.5347
CHARGE=1+
TITLE=Label: D20, Spot_Id: 21147, Peak_List_Id: 20211, MSMS Job_Run_Id: 10234, Comment:
286.19324	693.88208
303.21765	880.98926
360.10406	244.33107
385.24948	932.79797
402.27872	5275.8218
459.16379	291.66861
493.18381	446.60748
514.28265	588.72333
518.24219	531.86969
523.15454	439.79657
531.30481	11125.27
594.20929	516.91101
604.28052	211.93581
622.19708	1258.9635
628.31226	350.68695
629.30096	1207.8323
646.32007	15180.143
710.3374	264.31934
743.39502	342.41583
744.31519	1457.4432
761.33624	1689.1028
877.42285	5551.9521
886.84766	1938.5536
895.43848	45825.922
897.31427	5040.4893
903.79602	18912.162
905.64514	1650.2863
END IONS
BEGIN IONS
PEPMASS=1117.5629
CHARGE=1+
TITLE=Label: D20, Spot_Id: 21147, Peak_List_Id: 20220, MSMS Job_Run_Id: 10234, Comment:
244.18092	327.09875
341.20468	292.89029
354.233	339.8981
355.21982	485.4422
369.19888	351.73611
372.23825	1854.9192
452.22937	422.23956
470.23624	1049.2761
501.27405	2150.1755
506.22531	482.88831
599.27704	869.40393
617.28217	820.85541
631.29126	201.10202
648.32538	2539.6692
702.32672	528.9657
728.32153	443.67038
746.31854	2331.9626
749.37219	3666.0725
763.35291	1549.046
846.43909	288.52939
848.39624	297.36197
856.38763	789.76599
857.46552	654.20953
874.40704	4548.8643
945.5531	1205.5453
956.55542	255.80153
957.44714	300.08252
1002.6133	5243.9414
1004.4642	974.90894
1010.1169	2143.0913
1012.0146	311.58426
1050.03	447.14078
1055.5072	662.17651
1059.7349	294.81125
1073.6552	235.61586
1074.5067	361.62933
1076.407	398.51389
1096.6082	266.27747
END IONS
BEGIN IONS
PEPMASS=1228.6077
CHARGE=1+
TITLE=Label: D20, Spot_Id: 21147, Peak_List_Id: 20218, MSMS Job_Run_Id: 10234, Comment:
363.18771	348.34897
365.24298	1321.2913
403.19644	409.65256
418.16769	234.31088
464.3056	3065.2778
502.25327	474.64172
523.21368	732.29321
531.22198	337.41187
561.23785	499.45105
577.37451	3104.7759
624.26221	394.8075
630.2915	450.66531
649.29193	238.43402
652.24255	4793.1948
654.27539	310.42529
706.4057	1762.6445
720.32184	554.41638
737.31195	1580.6741
739.36566	615.95392
747.31122	647.03625
765.31854	10274.335
772.27063	1026.7566
777.33478	502.9364
836.3858	1074.3949
846.37921	448.44861
847.58069	915.18347
864.39642	8223.1084
866.41528	2758.7854
870.39063	269.30676
912.39063	757.53137
935.39642	278.57788
983.49738	480.01816
986.37396	258.31143
994.52118	1668.473
1011.5058	2563.7664
1025.0383	594.36804
1082.5833	832.35828
1083.5002	288.43994
1092.1575	528.02032
1093.031	350.08563
1137.7784	228.22578
1138.6207	286.97186
1142.6024	335.97623
1203.6594	293.7142
END IONS
BEGIN IONS
PEPMASS=1637.8021
CHARGE=1+
TITLE=Label: D20, Spot_Id: 21147, Peak_List_Id: 20217, MSMS Job_Run_Id: 10234, Comment:
431.28369	1275.3599
547.33167	215.34288
561.36743	1315.4983
658.36877	314.21149
659.40454	1120.6179
676.39526	1188.1971
705.3739	292.22043
761.37872	249.69684
763.41858	5625.9375
774.41583	346.79163
776.40179	484.83643
830.3927	288.60165
847.50146	399.36011
857.461	336.90237
858.43542	440.6424
859.53882	488.08511
862.47693	1694.1852
875.46967	2428.9736
888.43781	244.16348
889.44232	209.23026
907.42554	255.68254
945.63312	221.10905
959.50305	237.72939
962.49487	380.37799
976.52289	4259.4883
1059.5916	248.81975
1073.585	257.10269
1077.562	383.10693
1091.5669	2252.2087
1174.5935	301.03754
1189.5746	255.76056
1192.6532	2561.8818
1202.6486	267.51245
1206.6205	404.37021
1207.5718	233.04581
1258.6609	273.39871
1293.6559	301.75305
1294.5587	490.54739
1315.7615	510.78748
1320.7708	1174.548
1322.6371	388.87094
1330.7114	875.38068
1390.7528	506.51321
1456.8622	888.59363
1467.9025	1040.5898
1468.8015	1085.2195
1479.0205	908.26123
1546.9458	1394.8666
1574.0692	9409.0273
1574.9333	8308.1875
1575.8108	8354.3604
1578.007	2494.2644
1578.9496	3600.9673
1580.8397	1844.2158
1591.7073	827.58643
END IONS
BEGIN IONS
PEPMASS=1664.8547
CHARGE=1+
TITLE=Label: D20, Spot_Id: 21147, Peak_List_Id: 20215, MSMS Job_Run_Id: 10234, Comment:
360.30212	227.48746
431.31204	1920.6384
659.41925	1893.9189
774.45544	610.64911
791.49127	279.336
871.44415	238.57147
1220.6627	303.58157
1573.9287	394.72159
1574.9026	463.10971
1580.6954	415.94958
1600.2208	403.04123
1601.8604	963.00549
1605.7903	585.8252
1607.6757	3683.2109
1611.9211	1118.3048
1621.7692	854.51343
1637.7638	991.19263
1638.7838	528.04224
END IONS
BEGIN IONS
PEPMASS=1712.7932
CHARGE=1+
TITLE=Label: D20, Spot_Id: 21147, Peak_List_Id: 20210, MSMS Job_Run_Id: 10234, Comment:
112.08703	1106.5024
129.11612	728.68109
175.13542	2453.1399
232.17403	945.30182
303.22644	715.35645
343.21878	589.46222
360.25964	2713.2764
414.28137	445.6265
421.24826	526.91522
431.30469	39716.395
434.27402	493.1525
452.17709	2063.9507
458.24997	372.3414
474.27155	844.18958
490.32422	412.99255
528.32025	917.35193
529.31244	2117.0945
546.33881	3596.4233
565.25714	3039.5789
567.28503	477.81647
581.29144	877.2804
641.47455	480.01376
658.48895	540.0528
659.42188	39427.602
669.39691	546.74506
684.32513	1176.1289
686.49658	618.22375
712.32733	4061.8936
714.36475	671.37195
756.44	1543.3466
757.42737	2016.676
774.45392	11871.774
825.4101	1403.377
843.46387	443.71582
854.43097	695.00574
871.46198	4799.9609
888.48181	3279.5217
889.47888	3083.9275
898.47528	418.85873
939.47528	502.83704
984.56024	616.88068
1001.5776	3066.1055
1036.5018	333.76511
1037.4766	383.25977
1054.4839	1196.2521
1131.6279	509.07202
1148.658	3904.9495
1167.5377	463.74957
1261.7552	3240.78
1421.8759	2660.4463
1423.7029	886.17035
1622.1218	5408.5063
1622.9891	3392.1631
1623.8761	3568.614
1624.7772	3403.4597
1627.8372	4495.9194
1629.715	3557.4688
1664.7876	2807.5107
1665.6833	1085.8719
1671.8606	1330.4451
END IONS
BEGIN IONS
PEPMASS=1728.7686
CHARGE=1+
TITLE=Label: D20, Spot_Id: 21147, Peak_List_Id: 20216, MSMS Job_Run_Id: 10234, Comment:
175.12895	343.94357
360.25299	320.27853
431.30261	7280.9204
529.29156	322.83157
546.32306	499.16721
659.41742	7537.4287
709.45471	200.93105
728.33936	289.84567
756.42419	379.04861
757.41156	236.73808
774.43024	2336.5537
841.37659	253.15921
871.44904	668.34113
888.47205	383.31705
889.47498	670.05475
956.49268	208.00046
1001.5696	501.7504
1148.6112	437.58554
1261.7482	582.96228
1547.9421	3592.2397
1549.7717	1751.4429
1553.806	3378.7734
1622.0616	1940.0375
1622.9248	3064.4802
1638.1112	7402.46
1638.9187	3597.6985
1639.8171	4119.2451
1640.7153	3738.4355
1643.8027	5116.9419
1645.7041	3401.1992
1665.1316	68992.391
1665.9775	55866.836
1666.8585	46850.383
1667.7592	25587.752
1669.0487	20686.148
1669.9858	22255.197
1671.8848	8496.7578
END IONS
BEGIN IONS
PEPMASS=1883.0157
CHARGE=1+
TITLE=Label: D20, Spot_Id: 21147, Peak_List_Id: 20208, MSMS Job_Run_Id: 10234, Comment:
112.08565	1230.5885
175.13562	8700.4941
283.18243	1287.1476
288.24301	1306.0957
359.29901	1539.8972
370.22427	1337.8157
416.32437	3046.0291
429.29843	1835.7739
558.37225	1190.9945
563.40234	4524.6001
576.37793	1150.0923
598.3562	5209.3262
710.47803	102730.51
717.42255	1634.6511
745.42401	2939.584
808.48114	5202.5024
825.50757	8847.9766
858.51221	1264.073
864.50934	1477.6444
892.49689	1719.1569
938.59149	5214.8652
945.56	1868.054
1007.5987	1098.5614
1020.5641	2324.6404
1025.6311	7091.7368
1133.6674	2067.9749
1135.6846	1095.5483
1151.6783	1401.1466
1153.6893	4327.0527
1210.7295	1593.874
1220.7258	1972.1233
1265.7423	1604.91
1273.748	1173.7635
1290.7795	13951.727
1307.7979	22102.168
1437.9436	1745.1479
1454.9188	10002.966
1456.8177	4125.5693
1464.7184	1176.5481
1511.9744	2373.7649
1538.0127	2225.9546
1556.0363	107048.42
1557.8749	48494.211
1560.7023	2036.3026
1572.3699	1363.8342
1576.7719	26933.102
1577.5045	57035.988
1654.095	3809.7734
1655.915	1682.6982
1669.1184	2155.8562
1669.9814	1660.7911
1671.0891	4262.124
1672.968	2581.3542
1684.9708	2672.365
1840.3668	21984.037
1842.0966	9355.6494
1843.9097	6897.8433
1845.7615	2046.5538
1854.316	5241.3242
1856.1432	2397.6379
END IONS
BEGIN IONS
PEPMASS=2024.2512
CHARGE=1+
TITLE=Label: D20, Spot_Id: 21147, Peak_List_Id: 20219, MSMS Job_Run_Id: 10234, Comment:
516.41821	565.13837
759.49823	288.91913
1311.8033	287.52457
1669.0214	516.83667
1883.3313	693.94946
1967.0197	518.60706
1984.1207	426.76593
1985.0309	225.17096
1985.9897	572.3244
1987.8604	257.11847
END IONS
BEGIN IONS
PEPMASS=2075.2
CHARGE=1+
TITLE=Label: D20, Spot_Id: 21147, Peak_List_Id: 20209, MSMS Job_Run_Id: 10234, Comment:
175.13225	5497.2437
310.2561	1941.5664
409.34259	2972.9822
481.38721	2584.6428
498.4151	6762.4692
508.42841	1737.0277
516.38599	6408.8018
552.42395	1091.4672
569.45404	3904.8276
609.47998	833.09277
631.42114	908.28619
732.53424	3673.292
759.48712	2353.2578
780.52441	821.82953
818.47638	790.10217
845.612	5535.1235
888.54822	777.12445
895.58063	2057.5874
928.65436	1373.4152
946.6579	4238.2485
957.59167	989.68634
1016.6573	1338.1243
1033.6879	5668.4634
1042.639	1243.2408
1129.7225	1067.6654
1136.7537	866.80304
1180.7667	76373.625
1190.7239	759.04303
1228.7867	1709.6061
1230.7715	791.22455
1277.7996	2687.6492
1278.7728	4089.9097
1295.7961	18705.576
1343.87	847.67279
1359.8694	1181.1145
1364.7986	1286.5013
1375.7894	1510.6162
1392.8323	6266.6279
1409.8573	1610.818
1410.817	2455.8638
1448.9464	1238.683
1466.8936	7173.9023
1497.0294	1879.3397
1553.9674	1363.9102
1556.9758	1145.782
1567.9746	3853.8503
1578.0167	1254.3112
1578.8446	764.74432
1596.9912	820.32367
1667.0847	837.185
1667.9874	1513.1443
1717.4177	1434.6207
1718.2601	1738.8972
1720.0356	872.18042
1720.876	896.74347
2024.1456	23342.781
2032.6041	32946.652
2033.3698	8915.9258
2035.2148	11712.93
2037.0254	5552.6104
END IONS
BEGIN IONS
PEPMASS=2088.0964
CHARGE=1+
TITLE=Label: D20, Spot_Id: 21147, Peak_List_Id: 20221, MSMS Job_Run_Id: 10234, Comment:
516.43188	1699.9418
631.46478	284.95032
759.52258	572.91046
1016.6571	238.96098
1099.7373	223.23752
1115.7158	377.44958
1169.7136	673.01672
1180.8342	252.59152
1196.811	343.9115
1211.7643	251.17607
1226.7444	631.22455
1228.7526	297.6456
1229.7798	236.76582
1241.7677	371.2916
1254.7524	669.97467
1283.8123	293.1123
1406.8308	332.16772
1571.8093	230.216
1668.0034	412.47778
1733.983	319.53543
1955.2499	1317.7505
2024.6553	29614.633
2025.4324	27575.604
2026.3003	30359.66
2027.183	13537.655
2030.326	10313.166
END IONS
