# Supplementary material for: Comparative proteomic analysis of a membrane-enriched fraction from flag leaves reveals responses to chemical hybridization agent SQ-1 in wheat
Source: Front Plant Sci. 2015 Aug 26;6:669. doi: 10.3389/fpls.2015.00669 (PMC4549638; doi:10.3389/fpls.2015.00669)
Supplement: Supplementary file 9 [file Data_Sheet_1.ZIP › Supplementary MS_MS data/spot 59.txt]

COM=Project: wsp, Spot Set: wsp\SQL2013-1-15, Label: D19, Spot Id: 21146, Peak List Id: 18829, MS Job Run Id: 10233
838.40747	22511.021
842.52905	74549.523
855.4317	238190.83
870.55634	32490.295
893.45551	166141.28
919.47473	12964.091
921.48474	14271.731
940.48901	20433.604
946.51666	15438.413
983.52539	155974.3
996.51489	104478.59
1009.5408	18903.967
1012.5004	57140.129
1023.5291	11600.371
1049.554	45166.563
1056.6628	319820.13
1082.6743	13380.854
1084.6851	11184.312
1124.6116	13215.091
1187.6992	28152.594
1190.644	13072.438
1195.756	12447.561
1212.7588	64163.113
1228.6268	9464.5088
1231.6692	11148.046
1306.6622	40259.453
1326.6377	6653.4492
1328.6772	6856.0605
1340.766	10308.426
1358.7573	546371.19
1378.7454	8671.0928
1384.7635	13911.691
1386.7823	57626.219
1430.7657	6028.1816
1449.7578	9294.2998
1476.783	4215.7725
1502.7853	6933.0293
1534.7874	15957.278
1539.8339	7592.3506
1555.8302	19500.916
1582.7579	34330.242
1598.7241	18281.76
1614.7192	11117.609
1646.8762	31573.791
1649.9037	5038.2451
1650.8934	7023.1147
1659.8707	17956.033
1666.8529	3063.5913
1710.8558	3605.6846
1712.8223	5233.2559
1780.9387	20810.279
1806.0153	4539.8452
1812.9323	3350.4958
1848.9355	22542.58
1883.0007	31057.129
1959.0612	2482.9905
1993.0087	2375.689
2072.092	7798.9932
2075.1821	23424.395
2079.1316	5374.7451
2088.0964	2547.6382
2201.2034	2033.0642
2211.1223	6074.6543
2222.197	2629.1096
2225.1477	5185.3374
2230.231	4337.1968
2264.1948	3058.7222
2284.0369	15414.996
2285.0269	13458.771
2313.0564	1790.9504
3133.6626	2883.2224
3263.7078	7128.0806
3275.6709	2565.2549
3279.718	1414.7141
3338.8196	1811.5055
BEGIN IONS
PEPMASS=855.4317
CHARGE=1+
TITLE=Label: D19, Spot_Id: 21146, Peak_List_Id: 20194, MSMS Job_Run_Id: 10234, Comment:
112.07239	225.46609
158.08412	205.62473
175.11172	2225.0437
243.101	1629.916
276.12332	462.41055
286.13272	2016.0841
303.1601	665.97937
361.13794	439.69339
378.15393	523.64825
390.14655	279.43951
406.1394	2121.1399
416.15875	718.49988
433.18085	4250.4004
450.20267	718.82568
454.25482	277.06354
472.25998	433.73849
508.15756	211.16594
525.19318	650.79517
526.19659	242.79158
536.16718	335.17569
553.18585	910.24384
579.19904	240.49513
596.22064	1106.7341
613.24591	763.07434
684.26819	2504.9001
694.3158	457.31982
703.32581	400.76465
781.38391	937.45599
786.18652	400.0965
795.25989	383.76611
812.37543	540.05347
813.38141	560.38055
817.24823	533.79828
820.33392	791.03162
822.44464	723.76447
END IONS
BEGIN IONS
PEPMASS=870.55634
CHARGE=1+
TITLE=Label: D19, Spot_Id: 21146, Peak_List_Id: 20204, MSMS Job_Run_Id: 10234, Comment:
100.09501	362.81857
272.15793	360.2052
399.21796	251.3587
468.25244	278.04672
486.24829	732.36005
581.30865	360.99731
599.32776	228.89688
711.30951	280.52176
756.42249	625.62695
826.5094	549.23975
829.32977	311.02054
830.2652	201.80692
841.47327	570.37781
842.40387	224.50999
END IONS
BEGIN IONS
PEPMASS=893.45551
CHARGE=1+
TITLE=Label: D19, Spot_Id: 21146, Peak_List_Id: 20195, MSMS Job_Run_Id: 10234, Comment:
86.083069	414.46167
112.07829	224.89073
175.1167	2828.5391
279.09915	999.3866
287.13666	219.71448
304.15588	465.10367
310.13327	210.66989
328.14523	441.97366
345.16794	233.4229
388.16238	495.7868
392.16568	813.96881
403.25421	433.13
405.18622	215.3934
442.21436	210.14072
460.20776	537.93158
467.19638	736.41626
485.20438	15331.373
489.20685	280.31931
502.23306	4632.8511
518.25513	261.37912
598.28015	1102.9866
615.30206	999.16168
778.42444	18501.301
780.3089	1819.6271
785.91168	8624.2949
787.74158	472.29977
832.52136	499.93896
833.3717	751.41461
836.3728	574.17773
849.479	1550.2546
850.36713	1351.6199
852.26312	2000.5952
855.44446	1374.696
END IONS
BEGIN IONS
PEPMASS=983.52539
CHARGE=1+
TITLE=Label: D19, Spot_Id: 21146, Peak_List_Id: 20196, MSMS Job_Run_Id: 10234, Comment:
112.08721	200.96227
175.12834	1055.4735
303.19135	401.42926
371.21799	280.39456
433.21002	200.86705
450.24121	597.36511
506.25412	430.4964
534.25323	714.88306
613.28528	580.14392
653.29541	437.35687
681.29547	590.36639
684.30493	3645.4294
698.31189	327.26419
781.33374	798.08978
799.30304	972.33533
809.41052	1165.4825
821.00732	399.03751
826.45435	296.19922
827.39136	962.2702
855.48822	365.54678
856.36865	426.69525
863.78986	226.38103
924.42139	338.216
939.68231	200.52493
940.44763	476.76242
941.58325	447.40161
942.41803	577.6319
944.25018	679.81049
947.41797	269.84598
950.55347	214.19182
952.52722	582.3111
END IONS
BEGIN IONS
PEPMASS=996.51489
CHARGE=1+
TITLE=Label: D19, Spot_Id: 21146, Peak_List_Id: 20197, MSMS Job_Run_Id: 10234, Comment:
175.11893	1047.7714
228.13461	347.79797
272.1301	489.34058
289.16415	303.22534
297.1575	240.38596
315.16537	500.88248
418.14368	209.68143
428.17621	615.53284
429.59033	341.19028
435.17587	1145.9019
446.19092	941.09912
452.2052	628.36035
517.23364	280.90323
534.23901	471.88651
545.2442	1025.5322
551.26166	420.0498
665.23035	209.43285
682.27667	432.31339
708.31134	275.66791
752.33093	256.93402
769.35291	419.68164
882.42877	606.2019
889.93188	284.44281
932.50372	469.31775
933.45966	378.47623
938.39185	201.64343
953.45996	407.20923
955.31622	530.63147
966.5885	381.76361
967.43567	414.10104
969.40747	247.88571
970.33472	353.14786
END IONS
BEGIN IONS
PEPMASS=1012.5004
CHARGE=1+
TITLE=Label: D19, Spot_Id: 21146, Peak_List_Id: 20200, MSMS Job_Run_Id: 10234, Comment:
175.12025	410.02313
435.19064	211.76923
561.23871	281.06912
678.29095	264.43237
684.39648	279.79453
921.53949	1119.5449
927.43732	668.31091
932.46802	519.59607
948.59241	33278.344
949.48804	25069.748
951.38885	1610.0922
952.6701	24065.57
983.49658	1229.4701
END IONS
BEGIN IONS
PEPMASS=1049.554
CHARGE=1+
TITLE=Label: D19, Spot_Id: 21146, Peak_List_Id: 20201, MSMS Job_Run_Id: 10234, Comment:
502.24304	395.9296
615.31244	256.48969
778.38739	2444.2822
875.44476	3684.8335
886.46442	717.28784
893.47211	11178.944
895.35309	1648.4443
903.52551	3042.783
904.40009	1023.1729
989.54706	1287.0491
1005.6407	1404.8729
1007.6509	2326.875
1008.4798	1763.5007
1010.2571	2143.9619
END IONS
BEGIN IONS
PEPMASS=1056.6628
CHARGE=1+
TITLE=Label: D19, Spot_Id: 21146, Peak_List_Id: 20193, MSMS Job_Run_Id: 10234, Comment:
86.077744	485.98129
112.07483	479.86179
129.10184	233.43488
171.11234	309.98349
175.11403	3633.5056
284.19769	3371.9382
312.22668	697.36322
344.14688	734.2597
355.26401	649.51147
361.17407	1238.4974
369.24884	644.14893
383.25717	7669.7642
413.27325	374.23117
425.29123	381.76868
445.18585	1954.7593
454.327	469.62817
462.21292	1827.0046
482.31519	6436.1836
496.31927	1190.2092
533.26788	274.21042
558.26154	2433.6282
575.28461	1748.7264
583.36365	291.72131
595.38385	1949.0657
597.37463	568.3269
612.27533	701.33179
657.31451	1242.174
674.34436	1430.3982
678.41235	208.44519
696.44629	527.61243
697.4455	270.1633
735.48798	231.93608
753.43689	309.32828
756.39105	425.43961
773.41791	770.32526
1012.7321	4297.2598
1013.6092	3043.3354
1015.4948	3871.063
1017.3361	1198.3735
END IONS
BEGIN IONS
PEPMASS=1212.7588
CHARGE=1+
TITLE=Label: D19, Spot_Id: 21146, Peak_List_Id: 20198, MSMS Job_Run_Id: 10234, Comment:
444.35339	906.17139
657.35748	387.89423
659.40997	352.99329
685.44257	202.14925
751.50397	312.03912
769.51239	392.90942
772.46375	242.28311
909.58038	237.53661
1010.7143	456.66299
1012.5765	555.79248
1038.7086	4098.291
1040.5583	607.97302
1045.4497	710.39093
1049.9675	1188.3815
1050.8402	609.79523
1051.671	296.42636
1056.7233	14884.004
1058.5657	2504.7129
1066.879	6319.7891
1068.7225	1064.1984
1152.8329	1600.8667
1155.5562	2119.4258
1168.936	2961.8057
1169.7548	1478.3669
1170.9045	3416.0488
1171.7233	2554.4084
1172.618	1123.8741
1173.4896	3454.957
1175.3494	690.54395
END IONS
BEGIN IONS
PEPMASS=1306.6622
CHARGE=1+
TITLE=Label: D19, Spot_Id: 21146, Peak_List_Id: 20202, MSMS Job_Run_Id: 10234, Comment:
442.2442	277.18698
473.33075	908.28687
587.37024	1737.0887
588.37964	610.31427
606.28815	427.52542
684.36676	376.85541
701.39618	2506.9922
702.39746	673.5885
720.29901	343.91592
817.34576	230.46674
834.35693	530.1828
848.46387	1479.2754
849.44751	848.26819
919.49469	644.51868
920.49719	387.16861
931.39001	682.6109
948.42743	950.25598
976.55591	1602.0826
978.44763	314.26877
1002.4219	331.79675
1029.4993	346.06616
1030.493	959.1308
1047.5424	1204.1825
1048.4425	1432.4067
1062.4834	227.20592
1136.6685	827.84113
1137.5649	1213.104
1143.6436	453.30261
1147.7074	660.7099
1170.1897	708.31848
1250.658	219.85596
END IONS
BEGIN IONS
PEPMASS=1358.7573
CHARGE=1+
TITLE=Label: D19, Spot_Id: 21146, Peak_List_Id: 20192, MSMS Job_Run_Id: 10234, Comment:
101.05914	296.1925
112.08025	874.55676
129.10773	436.03729
157.12698	277.1521
175.12456	5856.5039
246.17206	876.41632
258.12823	444.83133
300.19696	595.37494
313.20401	875.21912
317.21552	1376.9401
345.16138	421.13474
390.33264	374.54153
401.22845	930.73889
413.25766	622.61597
430.29706	6737.0649
440.27103	412.09451
442.2547	1437.3297
458.25195	451.53217
472.26428	636.13763
501.27457	533.58453
503.40866	532.77899
511.2699	1803.3353
529.27911	4026.8096
559.32593	1957.6798
600.30011	554.42236
614.36951	1185.7867
624.34583	2240.4985
642.35645	2119.3521
646.36121	2713.2205
695.37366	582.07294
700.3501	745.44244
713.38641	3849.1587
717.39099	3445.832
727.34912	607.32587
760.39917	829.20752
782.41315	642.20752
800.41547	1235.3229
813.43896	607.95471
830.46832	3334.1697
841.41492	965.2384
866.53455	433.91351
899.45087	500.61807
900.46619	482.6705
911.44482	1530.6674
917.51312	16655.574
929.47748	1371.3448
981.51306	369.88348
1001.4668	421.25632
1028.5792	714.15491
1042.6707	588.32825
1046.5912	2606.5613
1174.7356	1363.5549
1314.9406	1214.3889
1317.7495	706.33838
1318.6514	674.42029
1319.5306	776.70007
1320.4318	740.17487
1329.0529	2734.5723
1329.8612	3468.4827
1331.6595	3151.3872
END IONS
BEGIN IONS
PEPMASS=1386.7823
CHARGE=1+
TITLE=Label: D19, Spot_Id: 21146, Peak_List_Id: 20199, MSMS Job_Run_Id: 10234, Comment:
175.11903	723.16626
317.21481	222.13957
430.28717	491.69983
529.29156	236.19109
557.31171	267.48795
646.36078	201.45572
713.4071	223.79742
716.41357	324.01123
917.53113	489.88397
945.51526	549.98663
1323.7196	435.16367
1327.66	347.65283
1343.5769	223.34601
1345.6499	432.90311
1347.5027	297.55466
1357.0271	447.67258
1358.7107	8783.9414
1361.6012	1007.3074
END IONS
BEGIN IONS
PEPMASS=1582.7579
CHARGE=1+
TITLE=Label: D19, Spot_Id: 21146, Peak_List_Id: 20203, MSMS Job_Run_Id: 10234, Comment:
175.12944	305.71198
288.23914	2357.2788
403.29721	215.092
575.36932	211.97685
587.39496	287.8537
701.4364	2579.6375
816.46252	214.61584
917.49677	300.3754
1067.5016	204.0889
1519.9277	481.97876
1520.8723	235.48593
1539.9338	222.50729
1541.7462	344.28809
1551.6381	377.58789
1554.8776	336.28015
1556.7632	223.79047
END IONS
BEGIN IONS
PEPMASS=1646.8762
CHARGE=1+
TITLE=Label: D19, Spot_Id: 21146, Peak_List_Id: 20205, MSMS Job_Run_Id: 10234, Comment:
175.12065	491.49054
895.54736	257.1528
909.54785	372.63568
939.56744	283.62659
1134.6278	745.05688
1304.6417	818.61877
1521.7975	263.40515
1585.8813	252.93776
1589.8834	380.79544
1591.8676	363.58826
1593.8353	243.97812
1606.8027	616.32727
1607.8408	1093.1567
1610.5751	417.16446
1614.7666	444.06079
1618.6477	349.95825
1621.6812	427.55563
END IONS
BEGIN IONS
PEPMASS=1883.0007
CHARGE=1+
TITLE=Label: D19, Spot_Id: 21146, Peak_List_Id: 20206, MSMS Job_Run_Id: 10234, Comment:
175.14406	292.66122
710.47272	2621.3479
808.49298	213.15773
825.51312	241.37823
1025.665	289.79514
1290.7079	359.71213
1307.7771	573.75537
1454.8342	395.0166
1555.9845	2576.3923
1557.8701	1005.6104
1576.7533	641.51495
1824.0652	307.90601
1828.011	317.33698
1841.981	308.28552
1849.9498	228.37045
END IONS
