# Supplementary material for: Comparative proteomic analysis of a membrane-enriched fraction from flag leaves reveals responses to chemical hybridization agent SQ-1 in wheat
Source: Front Plant Sci. 2015 Aug 26;6:669. doi: 10.3389/fpls.2015.00669 (PMC4549638; doi:10.3389/fpls.2015.00669)
Supplement: Supplementary file 9 [file Data_Sheet_1.ZIP › Supplementary MS_MS data/spot 6.txt]

COM=Project: wsp, Spot Set: wsp\SQL2013-1-15, Label: A6, Spot Id: 21061, Peak List Id: 18744, MS Job Run Id: 10233
816.48047	10469.071
842.534	98604.961
850.44189	26315.34
856.5462	16407.521
864.50098	7011.5371
868.54187	6299.1226
870.56396	43228.199
886.50464	5822.0571
898.57184	17419.834
920.573	6285.8115
940.49225	6813.0728
1043.6117	84175.695
1064.5652	418611.75
1086.5508	8380.2568
1092.5919	33262.078
1125.525	14065.74
1135.627	18719.543
1140.705	116575.34
1143.5236	55654.156
1167.7148	85298.516
1171.563	11646.116
1173.6865	32073.586
1247.6398	40224.941
1269.6652	11054.179
1284.741	17352.299
1286.7273	294353.22
1309.7698	11061.425
1312.7491	8962.5225
1314.755	66024.898
1320.6615	55254.746
1348.6973	13845.777
1390.7177	25267.059
1399.7994	31458.219
1409.8438	24228.268
1414.8176	40164.781
1433.8013	7693.1016
1492.813	27560.848
1495.7914	25203.453
1515.693	13271.368
1517.7921	10046.329
1535.9156	37878.039
1553.9226	393942.44
1577.9193	7550.9907
1581.9269	10468.987
1662.8086	9909.7686
1675.9836	24037.311
1700.9409	16939.361
1706.0432	104384.22
1709.8219	66174.008
1753.9646	139274.11
1769.9441	72009.617
1774.996	16273.901
1781.993	10131.827
1796.9921	9621.8301
1797.9847	6205.3047
1809.947	6685.917
1840.0278	5165.7705
1841.0227	6099.0654
1867.0513	6461.3916
1868.0685	4352.0566
1883.0078	15936.486
1885.04	289718.03
1901.9279	7771.5957
1907.0165	4327.3228
1911.049	9052.6514
1913.0659	11948.378
2061.0825	8346.4063
2075.179	5765.6362
2096.2722	7593.9873
2124.2949	4570.7192
2186.1885	21451.307
2211.1375	5229.0439
2293.2532	8484.8379
2315.2651	7698.7251
2497.3762	26642.615
2625.4822	68684.344
2691.3528	4599.1958
3016.6638	6812.3887
3037.719	6984.7529
3084.4966	7656.4058
BEGIN IONS
PEPMASS=870.56396
CHARGE=1+
TITLE=Label: A6, Spot_Id: 21061, Peak_List_Id: 18929, MSMS Job_Run_Id: 10234, Comment:
100.09517	226.52475
272.14771	211.77002
486.23938	400.06339
581.2926	221.24208
744.16925	308.39484
827.4024	214.41252
829.29596	290.82724
842.4021	209.61821
END IONS
BEGIN IONS
PEPMASS=1043.6117
CHARGE=1+
TITLE=Label: A6, Spot_Id: 21061, Peak_List_Id: 18925, MSMS Job_Run_Id: 10234, Comment:
175.10728	695.08105
443.22418	212.86714
485.20068	337.5788
602.3064	303.65488
616.32184	7299.4609
667.28754	378.46094
685.29968	379.33014
714.34967	253.26328
731.328	634.23688
828.36328	350.76511
846.30817	279.10965
999.65356	464.31033
1000.4987	905.91846
1002.4128	738.75415
1004.3022	236.40768
END IONS
BEGIN IONS
PEPMASS=1064.5652
CHARGE=1+
TITLE=Label: A6, Spot_Id: 21061, Peak_List_Id: 18917, MSMS Job_Run_Id: 10234, Comment:
72.058624	235.52808
112.0697	400.54172
129.09949	281.07892
158.08365	270.46954
175.10982	3310.9856
201.1176	735.50598
229.10831	598.69952
246.15082	2367.6755
277.09302	270.86838
300.18176	1211.1888
315.13257	230.16315
343.15384	2058.7974
360.1795	3676.2141
376.15826	482.40176
391.13452	476.3732
401.22122	221.64781
406.13248	302.64148
429.20639	3215.6279
447.20569	217.76471
462.16315	391.20013
472.17633	958.80939
489.20874	1036.318
505.19684	381.69403
548.26294	424.97229
576.24628	1404.167
591.18536	710.85638
601.24176	388.42923
602.20251	605.61981
619.22888	1986.7589
636.25537	10334.596
688.5257	281.02777
690.27625	462.72852
705.28406	1505.3953
731.23328	328.7706
747.31677	305.6012
748.25153	1366.423
765.29022	1018.2919
864.37592	905.85077
1023.4604	1287.678
1034.6864	1684.3328
1035.4928	1321.9309
1036.4462	979.22827
END IONS
BEGIN IONS
PEPMASS=1140.705
CHARGE=1+
TITLE=Label: A6, Spot_Id: 21061, Peak_List_Id: 18922, MSMS Job_Run_Id: 10234, Comment:
175.12245	307.97076
255.14001	246.02084
272.17789	254.46782
304.22162	1134.8007
312.16483	516.78131
329.18246	480.74518
343.18472	256.81787
414.24173	234.7565
419.27689	208.15787
425.23978	369.40561
442.25653	620.68384
499.26874	585.01324
515.25458	202.44626
526.25781	351.47394
543.29999	267.04877
556.28827	2819.2434
598.31299	340.41327
642.37	228.36502
671.28253	678.45178
681.33368	491.42563
682.33923	299.38
699.3714	633.2254
798.43384	302.05786
840.27301	244.02437
868.54425	1033.0835
869.47778	481.55118
969.26636	556.08038
987.25183	435.20599
1014.298	550.21997
1064.5767	250.50705
1096.7606	1144.2816
1097.6165	1500.61
1099.436	2043.6047
1101.3674	554.57288
1102.2946	308.47787
1109.4343	310.79166
1112.5457	530.30719
1117.5206	329.92142
END IONS
BEGIN IONS
PEPMASS=1167.7148
CHARGE=1+
TITLE=Label: A6, Spot_Id: 21061, Peak_List_Id: 18924, MSMS Job_Run_Id: 10234, Comment:
312.16	313.91534
370.18384	343.67245
442.25925	344.49911
469.27319	226.8927
526.25439	449.1687
543.28784	251.74649
556.38403	303.73651
584.3902	322.30261
625.30322	247.28014
682.33661	219.15985
699.35376	280.46082
708.349	351.75305
726.40381	255.02173
860.68433	334.26102
869.45966	732.79834
1108.5363	245.00591
1110.6107	232.4809
1123.7859	567.4566
1124.6262	984.45764
1126.5405	305.66629
1127.3823	761.6842
1130.1807	437.35724
1135.5149	304.15869
1140.5593	1018.7038
1143.4009	546.14441
END IONS
BEGIN IONS
PEPMASS=1247.6398
CHARGE=1+
TITLE=Label: A6, Spot_Id: 21061, Peak_List_Id: 18930, MSMS Job_Run_Id: 10234, Comment:
244.17706	206.79015
313.19843	279.46664
358.21024	398.93433
415.23251	1105.7365
541.29321	218.73363
578.28131	1592.877
670.32343	831.56177
692.27039	219.09662
707.3067	1498.4581
791.32068	368.0867
805.35242	319.03125
822.33936	1541.8385
833.38715	280.83612
890.35944	607.01917
918.41174	331.78995
935.44086	1478.4102
959.52045	210.80048
976.47736	277.966
1004.564	365.82291
1005.3922	306.48636
1034.5571	900.95215
1036.4142	222.33145
END IONS
BEGIN IONS
PEPMASS=1286.7273
CHARGE=1+
TITLE=Label: A6, Spot_Id: 21061, Peak_List_Id: 18919, MSMS Job_Run_Id: 10234, Comment:
112.07117	364.0231
175.11226	3890.0549
287.12454	227.24994
299.17557	435.41028
304.15848	548.00018
329.18259	442.15228
372.17313	403.77051
386.20258	1337.3546
400.22137	338.64752
412.2514	349.61572
417.24533	2697.5298
455.32251	226.13785
471.28113	827.63965
473.44397	501.11948
481.28482	422.55875
485.24323	315.72034
499.2785	2048.1721
541.28503	321.4379
542.27045	298.46042
546.27319	4138.2012
584.35809	327.80042
612.35559	715.48987
658.284	352.75073
670.32391	359.44513
675.28809	947.7533
741.37354	646.61652
769.34918	310.08643
771.34052	514.07172
783.42059	224.09445
788.3728	884.63812
852.41254	323.62119
870.39825	769.72058
901.44873	750.84473
941.43561	548.03107
957.51697	201.67331
958.46893	1819.1903
970.33777	285.1008
1086.5854	808.5321
1242.8708	6249.6963
1243.6885	4454.084
1244.5677	2694.1528
1245.5245	4567.918
1246.4561	1842.3384
1247.3888	839.73328
END IONS
BEGIN IONS
PEPMASS=1314.755
CHARGE=1+
TITLE=Label: A6, Spot_Id: 21061, Peak_List_Id: 18928, MSMS Job_Run_Id: 10234, Comment:
175.1272	385.32913
386.21185	216.31284
499.28094	263.09674
612.33221	240.26112
1270.9169	475.28769
1271.7618	458.74628
1272.5891	686.06946
1274.4956	676.31494
1286.6096	1318.3309
END IONS
BEGIN IONS
PEPMASS=1414.8176
CHARGE=1+
TITLE=Label: A6, Spot_Id: 21061, Peak_List_Id: 18931, MSMS Job_Run_Id: 10234, Comment:
545.34705	210.28157
674.37952	271.16446
1286.8795	1356.4657
1287.7323	1371.9705
1289.5247	368.88385
1295.1432	1273.863
1362.5499	223.04497
1371.1395	340.49219
1372.6943	399.67578
1374.5728	792.60248
1388.4828	205.27675
1390.6429	356.46237
1394.684	300.9675
END IONS
BEGIN IONS
PEPMASS=1553.9226
CHARGE=1+
TITLE=Label: A6, Spot_Id: 21061, Peak_List_Id: 18918, MSMS Job_Run_Id: 10234, Comment:
86.079292	295.77664
112.07543	331.32864
175.11949	3339.6311
211.14052	536.75641
243.14714	697.75336
288.22357	802.22723
324.24585	893.2981
356.24298	796.03918
416.28333	1046.7853
453.29642	2614.4153
470.32782	422.68472
517.32562	1594.1108
538.39838	274.60114
543.40576	926.51465
553.34631	331.30762
566.37939	1085.0952
581.33636	1360.0221
600.38312	378.65295
601.37219	373.43719
618.37061	1617.1326
657.44263	1117.094
664.39148	508.30643
679.43231	862.06281
682.3949	941.935
728.45068	422.80878
729.40625	1032.5619
746.42133	8868.6992
783.39392	513.19977
785.45703	564.33527
800.44012	432.70767
808.46558	1075.8373
858.43134	491.96576
872.49756	979.13928
875.44916	1144.8098
893.46429	366.82715
911.46692	905.28833
936.53613	737.60101
971.52985	565.06378
973.51831	1404.9111
988.52686	1431.9612
1013.5561	879.89099
1024.5723	773.8291
1037.5459	597.62671
1072.6155	400.7666
1101.5924	722.09894
1137.6423	289.36502
1139.5848	322.64697
1156.6937	488.70602
1159.6069	822.08514
1164.6625	638.21124
1181.6925	2658.0767
1183.5873	656.16089
1191.4149	345.85074
1198.7008	3496.0056
1425.0114	2756.499
1433.3522	2588.1729
1510.2021	6367.8584
1511.0225	3590.9512
1511.8556	4604.293
1513.7026	6341.3652
END IONS
BEGIN IONS
PEPMASS=1706.0432
CHARGE=1+
TITLE=Label: A6, Spot_Id: 21061, Peak_List_Id: 18923, MSMS Job_Run_Id: 10234, Comment:
175.13879	565.01654
671.49335	203.00235
785.5188	220.78561
790.51257	250.38995
914.56531	372.04922
1049.6042	6103.793
1051.7162	716.05267
1077.5985	206.32726
1094.6061	422.25784
1146.5836	307.27713
1191.623	268.83182
1221.6117	231.65109
1292.636	202.3914
1379.6124	4342.2222
1494.6	578.88171
1608.5532	255.99316
1618.7125	547.13342
1624.6715	326.0293
1643.8999	696.78479
1646.8398	663.80396
1665.6786	4754.0688
1668.5352	3069.178
1675.9171	375.19672
1681.8066	407.91217
END IONS
BEGIN IONS
PEPMASS=1753.9646
CHARGE=1+
TITLE=Label: A6, Spot_Id: 21061, Peak_List_Id: 18921, MSMS Job_Run_Id: 10234, Comment:
175.12573	1115.4003
314.21057	277.49777
401.33826	291.5968
427.30142	220.81137
472.32761	512.85162
498.32535	270.05704
543.32172	434.80194
595.38568	221.98663
600.41931	640.49255
612.36938	436.66479
671.46692	1802.8573
742.36914	330.22073
768.46362	632.64301
785.49823	2945.3
855.38873	287.18835
914.53436	581.17218
968.46759	240.80585
969.52283	282.26007
1049.6066	205.01685
1125.5796	773.38354
1142.6132	2301.0935
1154.6157	279.91534
1222.6595	397.95465
1239.6599	1189.1406
1256.6841	726.41022
1327.7119	346.67648
1328.6724	239.83984
1335.8966	209.40048
1440.8954	1135.043
1441.7825	1060.3668
1453.9396	249.28235
1460.4657	358.50467
1467.9015	314.83383
1641.2148	287.98627
1689.1356	385.65518
1691.005	434.93912
1692.8573	495.56042
1694.9824	369.02884
1695.8763	650.53619
1705.8502	4680.6211
1710.5973	646.26233
1711.809	396.08301
1713.0172	316.67404
1716.6156	363.71503
1732.0812	362.0087
END IONS
BEGIN IONS
PEPMASS=1769.9441
CHARGE=1+
TITLE=Label: A6, Spot_Id: 21061, Peak_List_Id: 18926, MSMS Job_Run_Id: 10234, Comment:
175.12112	212.30627
623.54395	276.61871
640.56879	360.30756
671.45648	664.00055
694.59644	262.05182
711.62091	927.49231
751.59753	721.46735
785.5	852.71985
824.66681	805.5755
852.6236	1460.2754
912.55029	210.57248
914.53662	306.39145
923.71448	479.97925
940.51062	340.52893
951.65662	1311.2686
969.51672	239.76715
997.5332	269.28412
1024.714	235.46965
1025.5815	312.60059
1064.6807	477.77567
1066.5824	1620.8533
1094.5972	238.44481
1095.5806	227.80881
1135.7001	909.57446
1141.7047	211.27533
1142.5813	226.48042
1158.5726	503.5899
1248.7531	703.70874
1363.7246	379.7457
1456.9432	329.28476
1457.7363	233.67273
1491.8054	356.38818
1620.9467	1560.4027
1635.1346	1097.0642
1636.9785	423.09921
1706.359	38257.676
1707.1572	26579.738
1707.995	23547.652
1708.8864	10183.952
1710.2162	15998.037
1711.1274	9044.5459
1712.051	7761.1616
END IONS
BEGIN IONS
PEPMASS=1885.04
CHARGE=1+
TITLE=Label: A6, Spot_Id: 21061, Peak_List_Id: 18920, MSMS Job_Run_Id: 10234, Comment:
112.08427	447.10587
129.11845	288.4856
175.12811	2006.451
246.18181	618.03723
286.1785	417.78467
347.26328	409.77454
399.28748	914.66058
404.28705	1161.6134
484.42459	264.51175
500.34671	306.24719
512.38354	1409.3153
517.37897	1124.5078
601.40674	279.52985
611.43365	915.1228
627.41437	578.48737
628.39703	442.11243
641.401	282.00781
645.43317	29270.623
648.57092	361.89752
697.42883	219.10992
710.45251	732.25366
740.48132	702.62408
742.46973	524.93463
743.43439	1240.5295
760.45245	2498.7002
854.50146	478.91486
859.50708	1379.6625
871.44623	217.33289
908.56689	223.80701
925.55853	1633.7827
942.54041	330.39319
960.55737	1607.3671
1008.6243	435.15582
1014.5889	273.13837
1025.625	235.06746
1026.5668	524.98438
1031.5992	5351.1699
1100.6282	241.15466
1101.6261	304.86368
1107.6436	237.28693
1111.5438	260.12302
1128.6086	2478.1389
1145.6409	7971.9883
1274.6881	1215.2356
1285.7363	237.59885
1344.7672	345.13315
1368.7157	334.96997
1373.7975	913.3573
1375.657	365.26239
1486.9358	577.24158
1487.8051	777.66229
1658.0023	881.2699
1770.4193	6601.8584
1771.1908	3948.1702
1772.0531	5823.6411
1777.6211	7345.3115
1779.5043	3491.9592
1842.0752	15362.894
1844.9292	4078.4426
1846.7845	1779.553
END IONS
BEGIN IONS
PEPMASS=2625.4822
CHARGE=1+
TITLE=Label: A6, Spot_Id: 21061, Peak_List_Id: 18927, MSMS Job_Run_Id: 10234, Comment:
487.42822	257.97034
616.45654	1879.3435
731.48572	294.65253
859.63794	266.28851
946.61609	360.04169
1017.6857	375.36951
1088.7169	9020.3555
1185.7642	301.6709
1186.7085	247.09116
1203.7792	484.30649
1274.7802	346.88324
1387.8584	364.31989
1500.9696	564.49121
1538.0381	396.93814
1602.0118	592.04443
1609.0726	222.97923
1703.0919	465.62546
1805.1215	202.90271
2010.4189	679.70233
2012.2257	900.47052
2139.3381	422.38315
2463.051	543.28888
2472.6509	298.48914
2479.9131	269.05444
2562.6123	281.92563
2579.5242	364.51376
2583.3547	5390.5684
2586.5215	2397.2771
2589.1985	450.12137
2595.2292	406.40335
2603.4265	305.88736
2605.2378	202.31909
END IONS
