# Supplementary material for: Comparative proteomic analysis of a membrane-enriched fraction from flag leaves reveals responses to chemical hybridization agent SQ-1 in wheat
Source: Front Plant Sci. 2015 Aug 26;6:669. doi: 10.3389/fpls.2015.00669 (PMC4549638; doi:10.3389/fpls.2015.00669)
Supplement: Supplementary file 9 [file Data_Sheet_1.ZIP › Supplementary MS_MS data/spot 60.txt]

COM=Project: wsp, Spot Set: wsp\SQL2013-1-15, Label: D18, Spot Id: 21145, Peak List Id: 18828, MS Job Run Id: 10233
842.53375	59249.805
856.54327	9362.9961
870.56158	23819.908
889.46619	8825.3096
895.44019	146768.56
921.51038	23461.191
923.47906	33456.824
940.49286	404734.5
956.48444	20603.166
966.50372	10465.435
972.47998	41898.594
1023.5358	148004.73
1038.5154	27002.973
1047.4714	12718.196
1064.4481	86456.508
1096.5684	17939.588
1117.5651	36583.152
1126.5221	18334.982
1152.537	15826.684
1166.601	24308.514
1169.559	49131.848
1173.5931	20494.396
1208.702	9535.7256
1209.6892	19725.871
1228.614	37091.25
1238.6818	56700.805
1260.63	14923.83
1304.6836	10662.265
1319.6792	12555.404
1326.6501	25397.67
1337.6863	10106.067
1340.7152	20740.563
1359.7365	23816.49
1421.7471	22140.299
1432.7767	6388.9692
1453.7727	6690.8022
1484.8755	16871.314
1573.7856	7629.3579
1606.8162	5258.7695
1621.7944	10602.868
1628.8538	13579.945
1637.8098	46764.066
1655.798	6371.4146
1664.8584	50073.766
1673.8381	9145.7617
1693.8839	9830.3057
1712.7939	204539.3
1728.7736	41718.438
1794.8431	10976.029
1811.8589	56529.355
1825.9395	6305.7188
1858.9575	85573.445
1865.0101	16756.918
1868.0226	5123.1968
1874.9514	4884.3247
1883.0151	470371.13
1894.998	4923.7441
1904.9673	4921.5483
1911.0179	5492.8242
1915.9792	14597.927
2024.2255	35551.949
2054.1013	5089.4048
2057.2046	10823.612
2072.1143	121820.98
2075.2036	342166.41
2076.7234	6209.2456
2088.0977	23465.969
2211.1394	5624.8369
2225.1563	5914.7251
2230.2605	4332.854
2267.1633	5231.1118
2283.1846	5679.0122
2284.1516	23393.771
2320.0994	3632.7161
2331.1035	3702.0005
2341.1138	5037.7578
2357.1169	4544.5513
2497.2461	6588.5342
2499.2661	8522.3691
2513.2388	4348.2759
BEGIN IONS
PEPMASS=895.44019
CHARGE=1+
TITLE=Label: D18, Spot_Id: 21145, Peak_List_Id: 20182, MSMS Job_Run_Id: 10234, Comment:
175.11574	1908.4922
257.16092	382.84821
263.14597	286.56992
274.18552	2387.679
360.08609	625.56885
378.15421	237.28506
394.10959	275.94788
403.21152	4405.3623
459.13876	367.69156
493.16125	714.65717
500.2215	212.5244
501.19473	426.68497
518.21893	7766.2471
523.13593	597.54321
594.2179	628.2312
596.19586	274.26178
615.29315	448.16
616.20972	792.88464
622.19855	1680.9749
633.25201	1084.6365
693.27173	293.77649
779.32306	403.83008
796.37317	249.61351
852.35205	431.09219
853.42938	241.08034
854.3313	658.85034
856.09515	480.49011
860.47516	381.62958
862.64172	546.81305
867.43524	259.01178
END IONS
BEGIN IONS
PEPMASS=940.49286
CHARGE=1+
TITLE=Label: D18, Spot_Id: 21145, Peak_List_Id: 20178, MSMS Job_Run_Id: 10234, Comment:
112.07828	510.51489
129.10913	307.62332
157.10847	225.83244
159.0909	1475.4009
175.11736	1849.6377
258.13147	353.97742
259.14713	352.177
283.15244	395.38483
311.14493	1819.0699
331.20322	498.12299
338.1795	298.40958
350.13553	309.11832
356.18951	15432.028
373.21454	4147.9014
402.23145	255.04585
421.1853	408.9436
427.22003	6095.709
444.24249	2202.0889
497.20096	5208.2983
502.1691	682.77271
540.24707	220.41379
568.22992	3280.563
596.27277	272.0535
613.2735	1657.2021
630.30365	1931.0896
665.26373	594.43158
776.36584	276.65289
793.42572	537.31689
849.43677	250.81624
855.37622	205.27019
895.4408	530.40314
896.53876	2713.7964
899.32086	1958.7128
901.18701	915.90936
905.57452	379.55978
906.42773	387.00418
907.53119	412.83609
END IONS
BEGIN IONS
PEPMASS=972.47998
CHARGE=1+
TITLE=Label: D18, Spot_Id: 21145, Peak_List_Id: 20190, MSMS Job_Run_Id: 10234, Comment:
356.17908	729.89673
373.21332	239.23582
427.21945	469.01813
444.23596	541.05072
529.1698	492.76428
600.21307	204.89731
645.24487	1450.3716
839.42139	637.39758
840.32166	402.96725
847.99408	392.75302
910.36823	215.91006
928.45947	446.62308
931.33228	316.53955
932.2345	406.73785
940.42352	1310.0089
943.41016	367.4606
END IONS
BEGIN IONS
PEPMASS=1023.5358
CHARGE=1+
TITLE=Label: D18, Spot_Id: 21145, Peak_List_Id: 20181, MSMS Job_Run_Id: 10234, Comment:
286.19406	378.27081
303.21338	560.34167
385.25534	440.55661
402.27469	2820.4216
459.15012	230.99014
493.18219	221.64479
514.29095	247.50275
518.24786	341.96597
523.1554	314.66431
531.30377	5925.8521
594.23096	279.80594
622.2265	708.53351
629.28693	751.3974
646.31824	8333.3965
744.34546	730.18695
761.34973	974.8053
877.42151	2853.4722
886.87036	662.66241
895.43939	24382.004
897.32422	2709.8657
903.79297	10268.383
905.63483	859.31085
END IONS
BEGIN IONS
PEPMASS=1064.4481
CHARGE=1+
TITLE=Label: D18, Spot_Id: 21145, Peak_List_Id: 20183, MSMS Job_Run_Id: 10234, Comment:
175.12587	622.76935
303.20084	512.4809
400.20264	256.78915
417.23267	3153.5173
514.24902	207.2715
515.22974	239.46991
572.23572	205.38469
589.26361	1548.3109
701.22284	273.05399
718.28607	575.61823
762.2135	250.16006
878.33954	331.54941
973.46899	1512.2708
979.41821	585.34125
1023.4462	785.38568
1032.5724	651.63824
1037.4061	539.90771
END IONS
BEGIN IONS
PEPMASS=1169.559
CHARGE=1+
TITLE=Label: D18, Spot_Id: 21145, Peak_List_Id: 20188, MSMS Job_Run_Id: 10234, Comment:
175.12503	410.3154
338.16931	296.04346
361.22482	200.26051
445.40189	405.88184
508.19659	203.84929
532.45135	1378.186
543.34399	245.07413
617.34113	455.9791
631.48999	428.24692
634.3429	240.20496
642.40009	261.92117
696.21277	207.66687
720.58899	333.02328
730.52155	492.76013
752.46722	659.04901
794.44879	598.92096
854.40851	1302.2882
857.30286	271.00375
914.36365	489.3739
983.49402	3479.0549
985.37457	826.32635
995.34558	820.25208
996.20599	316.17523
1078.6227	465.73865
1079.4863	293.27283
1084.5338	364.43112
1109.4147	330.89209
1127.5458	487.7699
1129.3718	291.14645
1137.5095	343.92191
1139.4835	455.02676
1140.6107	260.64542
1142.3663	382.23236
1149.3527	287.02643
END IONS
BEGIN IONS
PEPMASS=1238.6818
CHARGE=1+
TITLE=Label: D18, Spot_Id: 21145, Peak_List_Id: 20185, MSMS Job_Run_Id: 10234, Comment:
272.18533	428.24109
369.2272	290.31387
386.20313	462.89832
485.26251	358.65045
553.27203	1276.2836
567.29968	279.78583
570.29816	671.65521
598.30914	328.73007
624.31171	435.31219
641.33051	425.55637
669.34149	330.72308
1123.7373	1859.4026
1124.6333	2100.9834
1131.203	2030.5094
1137.5573	442.79291
1176.5826	1048.6118
1180.6804	582.06921
1192.3716	346.71616
1194.7109	593.05463
1196.5614	442.91385
1208.7128	407.07413
1209.6519	370.94742
END IONS
BEGIN IONS
PEPMASS=1637.8098
CHARGE=1+
TITLE=Label: D18, Spot_Id: 21145, Peak_List_Id: 20189, MSMS Job_Run_Id: 10234, Comment:
431.28717	602.23376
561.37091	1091.0345
659.38782	662.78571
676.39429	1037.629
705.3551	256.78781
745.3808	233.80731
759.38452	209.62898
760.37073	219.82637
763.42279	4174.811
774.41492	207.43771
776.38605	323.38177
858.43231	484.80295
862.48187	1024.2234
875.4696	1573.0616
889.49518	316.12302
930.44055	259.41452
944.4635	223.39998
962.49518	334.38019
976.53009	3385.0508
1077.5176	561.32153
1091.5708	1484.13
1192.6136	1493.8046
1206.5811	445.9939
1276.6543	540.03918
1293.7039	522.5329
1294.5841	231.24199
1320.7045	632.27783
1374.7101	363.51895
1393.5563	446.02652
1456.7397	258.7207
1467.8713	1142.7843
1478.9796	660.47137
1547.8727	541.25818
1548.7266	832.46741
1574.0834	4347.8994
1574.9016	3315.9473
1575.7859	4426.082
1578.0392	1938.7656
1578.9392	2660.8882
1583.5979	448.89426
1606.696	621.64093
END IONS
BEGIN IONS
PEPMASS=1664.8584
CHARGE=1+
TITLE=Label: D18, Spot_Id: 21145, Peak_List_Id: 20187, MSMS Job_Run_Id: 10234, Comment:
431.32236	1204.6415
659.41711	983.1673
774.46838	239.9062
1001.5771	251.26721
1573.8105	305.08441
1579.7258	472.93475
1603.8475	434.89487
1607.6852	1985.5615
1611.9386	1072.0253
1614.7866	350.28464
1630.8594	274.41138
1632.7908	390.27768
1637.8912	520.71521
1638.7472	274.41751
1644.634	288.20905
END IONS
BEGIN IONS
PEPMASS=1712.7939
CHARGE=1+
TITLE=Label: D18, Spot_Id: 21145, Peak_List_Id: 20180, MSMS Job_Run_Id: 10234, Comment:
112.086	559.22229
129.11624	395.37125
175.13657	1085.0544
232.1713	460.28418
292.12164	219.65506
303.22189	426.84943
343.22632	322.08838
360.25198	1309.6115
414.30786	233.22002
421.26859	274.56317
431.30469	17499.295
452.18378	979.74146
474.2637	369.12708
528.30756	377.05664
529.31622	885.72693
546.34564	1654.9137
565.26477	1551.3142
581.28937	311.58112
603.36328	224.26013
641.44891	273.41086
642.39325	286.90573
657.34119	324.66367
659.42261	17524.406
669.40955	312.84109
684.33441	463.47067
686.45837	484.73492
712.33838	1813.4823
719.49432	288.14529
756.44336	684.17157
757.4129	960.75629
774.45001	5753.7939
825.41266	485.15094
846.46167	267.22177
854.44324	336.56299
871.46442	2061.8911
888.48218	1477.5306
889.47382	1242.0632
1001.5609	1109.0702
1054.4904	509.32559
1107.6305	200.64987
1148.6469	1721.951
1261.7472	1605.8527
1421.8477	1320.8749
1423.7112	535.41235
1622.1456	2263.4241
1622.9645	1613.4315
1623.8555	2203.322
1625.7076	712.45679
1627.8182	3356.8525
1630.6858	410.55023
1649.9608	970.87915
1651.8848	482.70844
1654.8485	591.18359
1664.7809	1971.1161
1671.8169	639.76678
1673.6801	955.59119
END IONS
BEGIN IONS
PEPMASS=1728.7736
CHARGE=1+
TITLE=Label: D18, Spot_Id: 21145, Peak_List_Id: 20191, MSMS Job_Run_Id: 10234, Comment:
431.29059	2498.2124
546.33752	293.03043
659.40912	2599.7979
774.44104	916.06256
871.45734	232.414
1547.9359	740.29858
1548.8354	897.67883
1553.7997	1400.5553
1579.8291	570.13336
1622.9214	858.61823
1625.6864	371.06641
1638.0771	2130.5913
1638.9424	1194.8989
1639.7804	2367.2371
1643.807	1629.2119
1645.6866	862.59595
1665.163	20407.02
1665.9971	18763.24
1666.8518	24034.912
1669.0488	10754.826
1670.9196	9427.7197
1674.7465	437.46851
1677.9635	326.34937
1680.4104	503.96417
1685.8147	380.98697
1689.5725	240.07413
1696.9363	658.26837
END IONS
BEGIN IONS
PEPMASS=1811.8589
CHARGE=1+
TITLE=Label: D18, Spot_Id: 21145, Peak_List_Id: 20186, MSMS Job_Run_Id: 10234, Comment:
175.13292	321.2431
262.18863	649.60425
659.41016	219.47649
678.37793	363.61417
791.46252	508.01889
890.54529	275.97961
922.41803	311.25482
976.62817	337.43246
977.56842	1606.8004
1003.4862	276.21069
1106.6083	5010.689
1203.7454	214.24329
1204.6078	412.69669
1221.6302	443.52701
1513.7986	218.70903
1770.8845	442.418
1771.7753	1142.0933
END IONS
BEGIN IONS
PEPMASS=1858.9575
CHARGE=1+
TITLE=Label: D18, Spot_Id: 21145, Peak_List_Id: 20184, MSMS Job_Run_Id: 10234, Comment:
255.19279	226.24416
272.21536	551.37036
343.26437	617.15845
440.30402	402.60617
457.32379	351.54587
528.3783	275.84628
599.34448	281.99646
615.40863	291.56583
670.36359	466.6153
672.43488	330.53055
729.44025	471.49738
783.45477	263.58026
800.487	572.66522
833.44238	246.72432
896.53864	320.66229
904.50586	216.49095
963.54169	586.39679
1017.6248	217.04076
1034.5878	3077.7729
1059.5918	323.23386
1163.6226	1817.7272
1290.65	471.50037
1293.6666	202.06935
1349.6847	691.30225
1616.0388	259.90903
1632.9818	390.07028
1633.8673	286.69794
1634.7119	274.80759
1798.9218	606.82898
1811.9335	1038.4106
1813.8223	329.07907
1818.8633	552.01068
1820.864	781.63843
1823.7397	246.32945
1830.9545	375.63062
1834.895	497.35638
1836.9772	686.75928
1838.9042	550.04163
END IONS
BEGIN IONS
PEPMASS=1883.0151
CHARGE=1+
TITLE=Label: D18, Spot_Id: 21145, Peak_List_Id: 20177, MSMS Job_Run_Id: 10234, Comment:
112.08806	1072.1608
175.13608	6517.5088
283.18619	933.64423
288.24362	768.9408
359.30054	1240.584
370.23215	1058.2487
411.28903	680.14185
416.32767	2110.9229
429.29691	1318.7555
483.33102	703.45654
548.38696	753.03406
558.37189	704.04352
563.41046	3167.0544
576.39288	1053.8518
598.35913	3555.0059
710.47729	69962.766
717.42853	1008.7963
745.42432	1847.6187
808.47791	3632.4556
825.50732	5928.6787
858.51752	919.84467
864.50531	944.7442
892.48663	1294.9893
938.58667	3271.2715
945.54364	1230.4353
1007.6238	637.63287
1020.5809	1182.7581
1025.6243	4806.7881
1133.6714	990.34253
1135.667	768.5531
1153.6968	2562.0649
1210.7402	899.03229
1220.6777	1057.7531
1272.666	657.77765
1273.6982	845.23285
1289.9459	724.79419
1290.7599	9190.9463
1307.7822	14326.104
1438.7797	958.13708
1454.9041	6316.8267
1456.8033	2082.6797
1511.944	1522.5355
1537.9968	1388.3038
1556.0183	68071.547
1557.8588	30543.01
1572.4928	915.59021
1577.3167	49478.457
1654.1045	1175.4249
1654.9949	1496.978
1669.9304	1292.2457
1671.084	2496.615
1672.9448	992.90106
1684.9784	1978.5382
1840.2889	15128.355
1842.0908	2779.4636
1842.9812	6075.0361
1844.8314	2707.606
1854.0988	3431.4675
1856.9814	2064.7063
1859.0107	2368.4399
END IONS
BEGIN IONS
PEPMASS=2075.2036
CHARGE=1+
TITLE=Label: D18, Spot_Id: 21145, Peak_List_Id: 20179, MSMS Job_Run_Id: 10234, Comment:
175.13116	2830.9785
197.14891	354.42889
288.24765	416.48651
310.26361	893.10663
409.34772	1351.3114
481.40103	1455.7373
498.4194	3523.3977
508.42953	864.22589
516.37323	2264.5232
552.43225	645.66425
569.46802	1961.1383
609.48621	574.45258
631.4057	369.10947
732.53198	1979.0536
759.49097	853.66229
780.52539	386.04688
796.51483	374.20004
845.617	2637.0933
888.55304	391.94589
895.59149	925.85522
928.66559	578.30646
946.66791	1750.536
957.5769	368.95743
999.59888	365.57501
1016.6188	464.57208
1033.6953	2595.4883
1042.635	684.73291
1098.6454	358.69717
1115.7137	513.79187
1129.7057	527.35577
1136.7482	660.50305
1180.7634	41331.746
1190.7244	404.28952
1212.7012	913.34576
1230.7675	670.48529
1277.7837	1723.4976
1278.7573	1956.2617
1295.7852	9283.0244
1315.8898	543.37787
1343.9043	705.31067
1359.9768	695.16595
1364.8546	997.43848
1392.8191	3290.478
1409.8721	751.11737
1410.7974	587.33661
1458.955	403.06839
1466.8849	3700.9678
1507.868	485.55612
1514.1196	420.5676
1567.9249	1815.5771
1569.8735	501.31567
1578.842	505.41196
1667.0947	1492.3217
1718.2148	743.78003
1742.4591	453.27386
2024.176	13067.298
2032.6151	18088.033
2033.3833	5177.4033
2035.2064	4018.1931
2036.0841	5849.9766
END IONS
