# Supplementary material for: Comparative proteomic analysis of a membrane-enriched fraction from flag leaves reveals responses to chemical hybridization agent SQ-1 in wheat
Source: Front Plant Sci. 2015 Aug 26;6:669. doi: 10.3389/fpls.2015.00669 (PMC4549638; doi:10.3389/fpls.2015.00669)
Supplement: Supplementary file 9 [file Data_Sheet_1.ZIP › Supplementary MS_MS data/spot 61.txt]

COM=Project: wsp, Spot Set: wsp\SQL2013-1-15, Label: D17, Spot Id: 21144, Peak List Id: 18827, MS Job Run Id: 10233
817.43549	4251.4102
820.4032	4285.1289
842.52509	26829.535
856.53973	7055.5532
866.4682	9340.7178
870.55518	10982.731
874.45142	4081.3484
895.43402	6577.9941
940.48547	25684.049
995.6189	182333.66
999.61902	689833.81
1023.5466	9650.8848
1025.6223	14751.059
1052.6398	10485.228
1056.6379	22841.111
1076.5272	11732.298
1083.6736	16769.02
1084.6794	10713.644
1085.67	50193.367
1100.6554	40066.934
1102.6556	466683.53
1159.6746	17695.857
1220.7666	36487.32
1297.7335	3695.5916
1313.6947	19062.934
1317.627	3201.0562
1335.6326	5291.3452
1341.7212	4344.4521
1347.713	4148.1426
1370.7241	3514.7654
1381.8129	3950.783
1402.7175	5550.0903
1413.7633	5332.6333
1420.6935	39664.824
1428.8069	3760.3777
1431.7668	206851.86
1447.8608	38002.992
1462.8442	5779.2769
1469.858	3840.3254
1488.7794	24126.059
1516.7156	7872.5679
1559.8594	5684.4795
1637.8138	3937.7852
1712.8087	4920.1055
1762.0825	8833.0283
1763.064	19808.992
1773.8527	84150.352
1779.0673	16447.943
1780.068	601849.31
1781.0629	255016
1783.4558	11166.798
1792.0526	4528.5586
1794.823	3658.614
1837.0754	12386.992
1838.0648	86296.508
1839.0587	23485.17
1874.0714	11428.828
1883.0078	36554.637
1900.0573	22011.375
1901.9888	19421.799
1916.9967	10972.021
1918.0217	607727.31
1944.0352	29357.824
1975.0425	19143.402
2011.0045	39647.129
2027.0234	12700.943
2028.0396	15506.758
2028.9954	830557.56
2030.498	20952.197
2031.483	7321.8667
2040.9951	6309.835
2046.1167	131288.73
2054.9954	39275.852
2075.1704	27374.441
2085.9871	47997.625
2211.1267	3731.4651
2225.1477	3747.1343
2238.1235	4851.0449
2246.199	28681.781
2268.1914	5540.0732
BEGIN IONS
PEPMASS=999.61902
CHARGE=1+
TITLE=Label: D17, Spot_Id: 21144, Peak_List_Id: 20163, MSMS Job_Run_Id: 10234, Comment:
70.051056	414.90323
86.084473	351.01505
112.0793	1305.1895
129.10892	738.11365
157.10612	407.11066
175.11659	958.05688
183.14613	552.90161
211.14662	2216.3682
235.11401	763.27826
254.17114	349.18842
255.15001	7197.5146
272.17609	11451.535
282.20023	2413.9138
310.21173	6559.7012
330.18854	962.38721
348.19144	3952.6738
353.2532	682.78375
354.215	2569.7979
371.23926	2856.3127
381.24365	1862.8475
391.22644	810.73999
419.22351	8404.0957
473.26215	1205.6608
494.30792	1360.3046
516.26587	5878.9448
544.29749	1172.6511
564.33215	8127.0093
581.35138	13495.901
601.34674	2350.4507
629.34491	10625.099
635.35687	1486.722
652.38348	4784.8755
657.37665	1409.6371
662.38599	1326.6775
697.284	651.27283
700.41467	2146.8071
702.39209	741.64355
710.40472	925.6391
721.35114	826.48761
728.42328	7310.8291
753.31873	1093.4652
765.50317	2217.2185
792.35382	747.54272
852.54346	1302.1472
908.61145	1541.9679
914.52472	749.70105
955.71106	607.78778
956.61127	871.38788
957.63458	495.84146
958.50873	1631.7756
960.32672	655.50793
969.74884	2664.5298
970.62048	2336.6897
971.54272	1567.6349
972.46643	791.74542
END IONS
BEGIN IONS
PEPMASS=1085.67
CHARGE=1+
TITLE=Label: D17, Spot_Id: 21144, Peak_List_Id: 20170, MSMS Job_Run_Id: 10234, Comment:
956.60907	204.5529
957.52612	878.37921
959.44159	284.53073
965.90442	352.24545
1045.4578	225.64095
1059.5167	341.58789
END IONS
BEGIN IONS
PEPMASS=1102.6556
CHARGE=1+
TITLE=Label: D17, Spot_Id: 21144, Peak_List_Id: 20166, MSMS Job_Run_Id: 10234, Comment:
112.08704	327.65186
157.11269	214.49065
254.18004	520.73175
316.18933	204.42447
348.20026	631.3877
375.21896	363.12433
387.21637	610.65369
401.24438	602.29755
413.24341	248.84247
443.25089	428.32028
444.26419	321.30563
447.2662	1504.9999
455.2612	297.24362
472.26965	973.31952
543.30231	1008.8729
545.33405	1644.3445
560.3338	1106.993
611.35657	1330.6511
613.3938	1851.028
628.38489	1025.6677
631.37677	1029.0365
639.36597	1223.7386
656.38129	1238.5541
658.42657	1169.4288
710.41681	1327.7649
712.45227	1469.6219
718.45068	739.88556
727.44818	784.79614
738.41632	1116.6094
755.44501	1412.9342
771.57526	705.95923
812.47296	1056.356
830.52356	776.41797
849.49731	654.92444
855.58826	845.159
946.59473	3533.6494
956.65106	4149.6357
957.57117	2866.5359
966.00183	2875.7559
974.61383	57954.77
976.47107	7189.1929
981.06378	1500.3557
982.97406	25407.078
984.85114	3390.2935
1043.7104	2094.4998
1047.4585	2284.9868
1060.7755	1627.7067
1061.5999	1272.7128
1063.3665	1306.4113
1067.7917	2062.9978
1072.7958	717.46533
1073.6941	1107.8451
1074.6016	492.03079
1075.5125	577.89709
1077.4498	927.33984
END IONS
BEGIN IONS
PEPMASS=1220.7666
CHARGE=1+
TITLE=Label: D17, Spot_Id: 21144, Peak_List_Id: 20176, MSMS Job_Run_Id: 10234, Comment:
764.44342	228.68657
977.6366	1023.2786
1092.754	1193.8539
1093.6361	1040.512
1101.1147	1043.8516
1176.8236	549.47107
1178.6907	320.60925
1190.9799	370.20419
1191.4149	202.84126
1192.5763	458.75266
END IONS
BEGIN IONS
PEPMASS=1420.6935
CHARGE=1+
TITLE=Label: D17, Spot_Id: 21144, Peak_List_Id: 20172, MSMS Job_Run_Id: 10234, Comment:
244.18494	260.30069
358.22809	854.78485
428.24756	212.98442
445.27286	2927.3459
520.27545	276.70123
521.24896	440.56961
544.33838	2464.3379
615.37701	1109.9081
634.32837	635.03302
672.39709	5996.3853
734.36578	290.59668
749.35278	877.28131
764.33893	536.86548
769.44781	247.01912
787.4137	2939.8667
806.383	736.73029
849.43256	342.38947
859.40479	297.87561
863.38934	314.77875
871.427	228.7108
877.42139	3553.0432
884.50854	575.70667
900.49225	1197.1357
975.86652	263.85028
976.51038	1627.4342
982.55298	263.90701
1045.6233	512.27863
1046.505	349.87552
1062.6107	229.27153
1063.5951	3916.1467
1159.6857	371.83624
1177.6772	769.61725
1178.6367	444.66043
1292.7295	464.44382
1382.8596	412.00314
END IONS
BEGIN IONS
PEPMASS=1431.7668
CHARGE=1+
TITLE=Label: D17, Spot_Id: 21144, Peak_List_Id: 20167, MSMS Job_Run_Id: 10234, Comment:
129.10825	221.45464
175.12465	2890.4468
303.24051	531.09064
343.22949	458.8468
359.17566	472.71375
360.26294	4621.7637
429.29459	203.03003
444.28265	237.03423
472.28751	796.02802
489.30225	1046.2985
529.34924	210.09454
573.31525	354.56049
585.34991	752.7522
602.38794	20768.799
612.37054	321.12997
626.31934	373.90402
644.3432	634.09332
682.35663	285.81949
699.40765	492.02512
700.38104	2217.9595
715.38367	318.05548
717.40033	2073.6443
771.42102	1062.6827
788.43768	1516.3409
817.42365	209.36214
830.39172	984.92395
842.4707	862.83563
859.47504	2218.3823
942.46478	329.54932
943.49939	510.48248
960.52252	1963.8195
1029.5514	327.91132
1056.6129	486.76917
1072.7463	269.0152
1073.6326	23451.25
1170.713	593.13794
1171.6464	871.20264
1188.7212	769.93054
1245.7775	752.78735
1257.7983	503.47296
1388.0377	2350.8306
1388.8887	1582.3372
1389.7745	2192.4001
1391.5978	2207.8521
1393.4413	845.59912
1397.9486	913.68738
1402.1001	1280.0969
1402.9408	724.55365
1403.7711	1171.5189
END IONS
BEGIN IONS
PEPMASS=1447.8608
CHARGE=1+
TITLE=Label: D17, Spot_Id: 21144, Peak_List_Id: 20174, MSMS Job_Run_Id: 10234, Comment:
501.37097	314.76666
544.34283	203.53908
644.48236	335.41367
648.45081	463.01581
672.41925	969.51215
705.461	2376.7009
719.44678	244.07532
743.48004	841.37195
776.49817	2697.9294
800.50446	817.56848
875.56787	844.99725
903.49139	272.17145
913.5614	642.4043
919.60822	251.28467
947.57355	2312.4756
962.58508	382.2944
1032.6528	421.4136
1041.7167	584.1955
1059.6709	11230.254
1145.7755	440.84088
1147.73	285.91687
1173.8279	1937.7152
1175.6864	598.19879
1187.8278	2326.3623
1189.7058	832.18835
1191.6827	558.50531
1203.7667	276.55011
1300.8694	271.44223
1301.9406	1495.6382
1303.7836	670.21277
1311.4551	1266.5334
1320.0607	627.44397
1320.8724	570.20557
1328.3217	558.11041
1413.972	331.41766
1420.6787	254.70984
END IONS
BEGIN IONS
PEPMASS=1780.068
CHARGE=1+
TITLE=Label: D17, Spot_Id: 21144, Peak_List_Id: 20165, MSMS Job_Run_Id: 10234, Comment:
112.08159	990.53174
175.12769	8956.625
274.22186	3800.4397
371.25204	4041.0068
388.28268	11474.761
399.27704	2335.7322
456.30945	964.61102
470.31659	1227.2523
484.35202	1384.828
512.3681	1951.1085
517.32562	3092.2825
527.34766	1089.949
569.39001	1235.4507
583.40216	2355.3804
613.38007	1710.6061
630.41986	4227.8823
682.47821	1266.9314
712.40869	1222.7266
726.47003	1211.6033
743.49744	5909.3745
754.46399	2217.5688
755.46814	1249.8682
808.47754	1859.6212
825.50146	4371.3516
826.48987	4253.0674
839.54944	1645.5044
856.58234	7362.8877
907.54639	1181.9514
924.58136	4168.7891
925.5575	3472.7959
938.58948	1124.8218
955.64856	5333.4102
965.64362	1006.4417
1026.682	5825.8413
1037.6627	2580.9812
1038.644	1545.4115
1065.6826	1527.7544
1082.6488	3628.1648
1083.705	270183.81
1109.6881	1355.1418
1150.7677	1128.8146
1152.7289	10800.107
1163.7086	1851.005
1180.7295	20122.326
1195.6816	1262.8486
1197.7701	2917.2727
1198.7334	31186.227
1268.813	4973.7437
1269.7878	3663.1624
1381.9552	65493.5
1382.8932	41061.406
1383.848	32690.484
1388.5885	1537.1492
1404.6105	8145.3765
1405.3068	11219.396
1478.9823	1132.6299
1480.0073	2932.1267
1481.8556	1622.2919
1497.0638	1850.9476
1497.9608	5657.522
END IONS
BEGIN IONS
PEPMASS=1838.0648
CHARGE=1+
TITLE=Label: D17, Spot_Id: 21144, Peak_List_Id: 20169, MSMS Job_Run_Id: 10234, Comment:
175.12724	1162.557
274.22989	659.46637
371.25494	451.93509
388.28967	1410.7379
456.34216	235.97133
517.33984	385.52872
569.41748	206.35617
583.33667	200.04884
613.43146	230.81606
630.43573	528.99701
726.51917	251.1949
743.5119	753.2077
753.42694	229.9976
770.40851	230.08105
811.48151	273.34509
812.47144	300.10825
855.53278	211.65668
856.57977	935.78278
883.48248	467.41855
884.52753	476.85345
955.65369	868.2196
965.60767	207.69
982.60217	664.33203
983.56958	255.8537
1026.7062	722.38715
1065.7561	400.84619
1076.6033	367.3956
1083.7094	30263.33
1087.8308	325.35663
1095.6575	288.78152
1140.7321	1352.3527
1143.6293	289.46539
1152.7159	1859.809
1180.7219	2464.3564
1197.7561	3008.8357
1198.7397	3400.3262
1318.6902	299.20975
1326.8912	321.67532
1327.7539	660.7179
1382.014	472.39368
1382.9095	1315.6542
1438.9489	464.08887
1439.9386	6637.2051
1440.879	3282.6606
1441.8427	3254.7708
1461.9615	956.15747
1537.9756	636.92065
1780.1587	7337.1064
1782.9951	2194.988
END IONS
BEGIN IONS
PEPMASS=1883.0078
CHARGE=1+
TITLE=Label: D17, Spot_Id: 21144, Peak_List_Id: 20175, MSMS Job_Run_Id: 10234, Comment:
175.13934	291.80814
710.47992	2692.1606
808.46484	221.48538
825.51605	210.81735
1025.6388	261.36725
1145.7766	294.38907
1291.7134	292.55801
1307.7869	590.34259
1454.9144	429.14627
1556.0074	1583.6584
1556.9045	2540.0308
1576.585	468.71649
1578.0083	651.9635
1780.3142	496.21982
1781.1816	1229.9556
1822.965	359.92712
1823.9414	322.67838
1826.0319	314.58258
1838.1753	580.39948
1839.3154	531.43683
1841.082	689.69623
1842.9463	764.99341
1845.7598	320.13989
1854.9189	368.2077
1860.0398	245.78775
1861.9194	314.39114
END IONS
BEGIN IONS
PEPMASS=1918.0217
CHARGE=1+
TITLE=Label: D17, Spot_Id: 21144, Peak_List_Id: 20164, MSMS Job_Run_Id: 10234, Comment:
175.14023	5767.0581
295.20236	854.09894
312.23111	2900.5562
383.27789	2836.2344
484.34576	1900.4044
524.34521	1644.5691
541.37256	3706.4192
571.39423	1871.1769
671.42419	1890.2849
684.47742	1628.9677
688.44617	4604.5024
715.47137	893.80133
741.45068	1017.7491
742.45306	2986.1628
759.48071	98725.438
831.56201	1414.0378
839.48401	904.83801
856.49695	2577.2656
857.48969	5358.4937
874.51282	18705.701
954.49982	1062.2102
971.52875	9483.4814
988.55084	5297.9321
989.54626	3466.5801
1070.5952	2223.136
1087.6204	4038.0798
1217.7092	1405.4192
1234.7094	6819.1113
1330.8259	3740.0159
1346.8254	2193.2412
1347.8134	115801.63
1351.7244	1616.3096
1357.821	966.61969
1427.7789	1078.335
1444.8893	2257.6768
1445.8213	4022.7908
1446.7904	1338.3459
1462.8606	6864.7661
1474.8317	944.87274
1533.9365	1525.8276
1534.8353	2054.6865
1647.1135	2565.0176
1717.98	1611.4751
1735.0693	1990.2579
1744.1976	4665.418
1746.0942	4296.6567
1755.5157	5505.0713
1763.0779	2195.626
1770.3317	2757.1191
1772.2675	2352.7871
1858.1731	3572.3948
1862.0249	1911.0641
1874.3579	12268.462
1876.2345	2397.3652
1877.1302	8771.25
1878.9421	8153.3701
1880.8005	2631.543
1883.0985	1902.2241
1884.3365	5778.6094
1888.2719	2844.3975
END IONS
BEGIN IONS
PEPMASS=2011.0045
CHARGE=1+
TITLE=Label: D17, Spot_Id: 21144, Peak_List_Id: 20173, MSMS Job_Run_Id: 10234, Comment:
175.12956	218.00388
276.21375	1791.9066
391.2706	781.89978
720.47345	238.89923
817.45184	225.08585
962.53674	329.04001
1058.5656	380.27313
1059.5703	369.90018
1076.5844	2755.366
1173.6084	454.67807
1174.6295	292.27588
1191.6053	2542.5623
1271.6152	308.36389
1498.8199	282.19894
1499.8024	395.47452
1516.8158	568.63342
1615.9031	293.22922
1825.998	709.27161
1837.2181	334.16254
1843.9255	725.84796
1918.2745	937.14691
1919.1671	1532.6008
1968.0984	868.56641
1971.8698	423.57352
1985.0466	902.48407
END IONS
BEGIN IONS
PEPMASS=2028.9954
CHARGE=1+
TITLE=Label: D17, Spot_Id: 21144, Peak_List_Id: 20162, MSMS Job_Run_Id: 10234, Comment:
112.08718	1634.3097
175.13446	4848.0137
276.21292	75556.258
391.26245	37045.473
414.27524	2928.0715
489.27823	2196.2466
506.29825	5401.146
513.34802	3224.4854
555.31262	1853.2843
607.35321	5905.2979
683.3833	3912.2832
720.44708	8909.8408
797.42957	4878.2036
817.45844	8556.7139
834.48883	10476.618
910.51801	5880.8154
945.53198	1590.3901
962.55151	17906.869
1011.5812	1708.7523
1042.5427	2147.0708
1058.598	2325.1362
1059.5759	12578.183
1076.6018	185767.61
1126.606	4306.4834
1156.5841	1587.8107
1173.6237	6965.0264
1174.604	6409.8652
1191.6377	172155.67
1241.6508	13103.362
1288.6713	5275.8975
1289.6497	5631.2383
1306.6824	15737.618
1406.8456	1683.5541
1419.7638	1863.9662
1422.8379	2994.1177
1429.7616	1719.5734
1474.8585	1932.1626
1482.7969	3884.3604
1499.859	16062.351
1502.7061	1870.2261
1516.8579	35498.738
1519.7509	3980.5994
1598.8956	1662.567
1615.9667	11577.381
1617.8456	5030.5356
1713.0719	3397.5249
1713.9719	3205.4561
1730.1053	4766.6816
1731.9601	3068.0781
1754.9291	2069.8464
1843.205	100381.76
1845.0792	57517.453
1846.8921	12115.271
1855.353	60608.188
1857.2493	34051.43
1985.2957	21234.051
1987.1705	3121.1304
1988.0388	10046.453
1989.9255	5835.6567
1990.8191	6894.3906
END IONS
BEGIN IONS
PEPMASS=2046.1167
CHARGE=1+
TITLE=Label: D17, Spot_Id: 21144, Peak_List_Id: 20168, MSMS Job_Run_Id: 10234, Comment:
175.13747	586.37
276.22614	1640.3234
312.23972	373.46201
383.28714	447.65875
391.31128	691.05872
541.37726	615.37189
688.45117	823.07104
699.51422	339.49231
759.48395	19920.369
812.61639	331.87708
856.5025	812.46136
857.49298	857.16589
874.51575	4142.3325
887.57568	2492.7468
959.67279	386.98676
971.53552	1717.462
988.5426	1099.0614
989.55774	790.92932
1002.6061	699.67365
1058.6919	398.45474
1070.5848	410.99225
1076.7832	1973.9978
1077.6398	580.9787
1087.6219	1017.9147
1098.6569	802.09344
1191.7903	1678.1089
1192.6598	928.73145
1196.6471	334.65897
1213.6786	1566.2855
1234.6804	1666.5881
1287.8539	801.93713
1306.8448	383.30194
1330.7975	810.75385
1332.7869	408.34418
1345.7072	342.39108
1347.7809	25008.492
1444.8251	707.9101
1445.7703	853.33557
1446.7573	423.33426
1462.8224	1975.22
1475.8887	2751.2178
1533.8978	442.26974
1534.8937	508.91629
1647.0226	710.27869
1648.9198	581.95197
1659.8019	632.80841
1660.7987	1850.4194
1735.0074	741.30548
1757.8021	496.98398
1775.8313	1098.0837
1842.95	3420.9231
1872.345	1336.9423
1873.2224	1088.7389
1874.0826	1510.8694
1883.6111	1631.1072
1894.8389	1232.0891
1918.3289	2432.0671
1926.5107	1557.9828
2006.0588	2386.2903
2007.9219	2096.3672
END IONS
BEGIN IONS
PEPMASS=2085.9871
CHARGE=1+
TITLE=Label: D17, Spot_Id: 21144, Peak_List_Id: 20171, MSMS Job_Run_Id: 10234, Comment:
175.14253	332.39868
276.21594	3104.2664
333.26013	373.31326
391.27487	1428.9583
448.31732	388.68326
506.29266	284.15875
720.45599	482.0011
759.59662	508.24536
797.45288	244.72635
817.50043	326.04126
834.49768	438.65384
874.53772	312.5813
962.58093	586.43262
1059.5681	431.75101
1076.6018	5717.2881
1133.6281	2192.1809
1173.6071	272.89636
1191.6321	4295.0698
1231.7445	242.09549
1241.6395	305.80923
1248.6569	3371.4189
1306.6281	402.42755
1347.7548	224.12703
1363.7318	410.49783
1499.7324	357.14417
1516.8608	874.19751
1573.8522	749.94562
1615.8376	513.10455
1672.9102	400.84064
1843.2113	1197.3353
1844.0847	1811.9316
1859.1006	966.99713
1900.2637	2185.135
1902.0548	1327.9353
1912.3425	1512.3708
2029.1167	10007.674
2032.0129	9195.3076
2045.1497	1851.038
2046.1252	1165.6022
2048.0308	1065.6121
2055.106	1833.4276
END IONS
