# Supplementary material for: Comparative proteomic analysis of a membrane-enriched fraction from flag leaves reveals responses to chemical hybridization agent SQ-1 in wheat
Source: Front Plant Sci. 2015 Aug 26;6:669. doi: 10.3389/fpls.2015.00669 (PMC4549638; doi:10.3389/fpls.2015.00669)
Supplement: Supplementary file 9 [file Data_Sheet_1.ZIP › Supplementary MS_MS data/spot 62.txt]

COM=Project: wsp, Spot Set: wsp\SQL2013-1-15, Label: D16, Spot Id: 21143, Peak List Id: 18826, MS Job Run Id: 10233
807.45105	117487.99
811.43018	124527.4
827.41644	38032.668
833.46423	14637.005
842.52588	23544.957
849.43817	4808.1099
856.49536	6110.8442
870.55188	11309.947
895.48108	5751.1504
940.48688	9882.0742
999.60529	5056.0522
1037.5133	17202.688
1102.6213	29314.309
1103.2605	15159.478
1103.5782	28386.656
1118.5381	32590.338
1124.5294	14086.188
1132.5548	19762.619
1151.5774	512525.16
1167.5537	124760.66
1179.6008	38414.613
1195.5811	10243.08
1252.6248	27729.34
1260.6428	10383.844
1265.6031	53730.48
1287.6139	10041.161
1303.5809	7706.7744
1307.6785	17796.422
1326.6187	5709.3247
1363.6017	27836.639
1374.5701	41610.715
1379.598	8543.7871
1390.5647	13524.42
1414.6927	28928.021
1423.7111	6301.021
1426.7002	5964.3652
1429.6929	37499.688
1445.7067	8761.3545
1457.7271	10627.835
1459.7234	7785.2998
1463.8085	79311.258
1487.7002	90816.555
1515.7698	80020.57
1547.7615	9862.0645
1630.7849	23536.744
1681.843	8097.5703
1697.8359	5568.7427
1715.8041	4688.7251
1747.9104	143303.58
1763.9022	7536.2539
1775.9374	13291.744
1843.9888	14280.445
1882.9966	10659.586
1909.9271	49194.855
1910.9847	55228.664
1916.0565	9232.4189
1931.9519	6831.7451
1932.9119	7763.7207
1941.068	5777.2246
1954.073	14579.453
1959.066	239392.55
1975.0464	47145.227
2045.0638	5658.8237
2073.093	8126.9067
2075.1501	8481.1152
2079.0706	11011.438
2080.052	14548.247
2197.1287	12195.979
2645.3286	14125.02
2646.4739	8151.6606
2661.333	8914.4775
2674.4358	6713.1284
2677.3794	8452.4551
2692.3335	9706.1426
2693.3066	247147.7
2705.3093	5446.8076
2709.2966	27318.148
2721.3201	11971.038
2725.2937	8187.8384
3151.7131	13565.705
BEGIN IONS
PEPMASS=811.43018
CHARGE=1+
TITLE=Label: D16, Spot_Id: 21143, Peak_List_Id: 20152, MSMS Job_Run_Id: 10234, Comment:
175.1058	920.1571
242.14034	208.96391
259.12473	303.40384
267.10028	258.79431
276.14801	409.49878
295.08698	1007.5972
369.15759	401.88708
370.16003	276.20905
387.16339	1405.0603
404.1828	288.52048
408.15121	560.45813
425.186	247.92926
500.23868	661.95062
517.24756	315.30167
536.20227	327.50803
579.54797	759.39063
580.47662	744.02771
581.38971	220.47397
637.22644	239.70998
767.41199	783.19159
770.21478	475.401
776.36786	392.54605
END IONS
BEGIN IONS
PEPMASS=827.41644
CHARGE=1+
TITLE=Label: D16, Spot_Id: 21143, Peak_List_Id: 20161, MSMS Job_Run_Id: 10234, Comment:
736.37781	3438.7061
738.26886	259.80725
742.32568	1268.6425
763.41498	22358.059
765.28662	1855.9551
766.60974	600.28577
767.55573	9575.9512
807.32813	377.70276
END IONS
BEGIN IONS
PEPMASS=1151.5774
CHARGE=1+
TITLE=Label: D16, Spot_Id: 21143, Peak_List_Id: 20147, MSMS Job_Run_Id: 10234, Comment:
112.08217	881.52893
129.10753	495.24042
158.09787	393.69864
175.12529	5414.0112
203.14111	521.36859
231.13222	1056.6923
243.1436	207.69807
244.10762	445.02603
305.17581	1275.1249
322.2099	4679.644
357.19583	432.15915
358.15387	800.25366
360.17441	6002.9443
402.19205	495.47397
419.21329	4856.1069
427.22705	490.59854
436.24384	8101.7236
445.26019	370.23022
447.27094	412.25287
473.25146	823.26874
477.21609	664.87616
505.21237	1374.438
530.25897	740.6546
548.25348	765.52753
565.27563	1017.9147
587.26276	1200.8802
605.27087	1757.6044
622.28937	2228.9998
644.27844	939.79187
645.26404	1565.1755
662.28656	6115.1821
679.31549	4315.4805
698.28387	412.38315
716.33453	1725.3158
747.32965	480.75513
757.40442	430.20102
758.34729	409.5322
775.37164	3647.4922
792.40002	25301.949
802.45337	511.24393
830.38721	808.55798
904.43597	1934.5165
921.47638	1669.9283
1088.6256	792.51923
1089.5211	2930.6399
1093.6056	1321.9623
1109.7261	1216.4171
1110.5714	1270.4038
1112.3259	1957.0895
1118.6389	1604.7852
END IONS
BEGIN IONS
PEPMASS=1167.5537
CHARGE=1+
TITLE=Label: D16, Spot_Id: 21143, Peak_List_Id: 20151, MSMS Job_Run_Id: 10234, Comment:
175.12254	600.01349
322.20657	610.69403
419.21082	301.31949
436.24509	1029.9097
489.23468	220.83795
605.27203	288.56921
622.2887	208.90041
662.28851	618.67078
679.29968	527.07361
732.30316	256.45242
775.37939	653.03839
792.39282	3075.7664
1076.6425	30113.488
1078.4777	6286.3037
1082.5273	13560.435
1103.7089	122652.87
1104.5905	110095.39
1106.4532	8233.1299
1107.7501	86280.102
1110.6304	4599.606
1114.1605	2509.27
1124.6718	1479.5364
END IONS
BEGIN IONS
PEPMASS=1179.6008
CHARGE=1+
TITLE=Label: D16, Spot_Id: 21143, Peak_List_Id: 20160, MSMS Job_Run_Id: 10234, Comment:
1103.579	300.50055
1116.6079	321.24402
1120.649	308.7655
1151.528	1414.0021
END IONS
BEGIN IONS
PEPMASS=1265.6031
CHARGE=1+
TITLE=Label: D16, Spot_Id: 21143, Peak_List_Id: 20157, MSMS Job_Run_Id: 10234, Comment:
457.25803	552.79126
615.32813	569.84686
626.30725	209.67538
629.31659	212.96422
643.32892	2838.4753
657.30969	452.31497
728.36566	207.47673
740.32617	623.74634
757.36188	2767.8628
809.38116	494.03937
811.3941	264.37024
828.42273	1281.1912
830.45325	355.00977
839.41888	552.36267
840.48145	629.94409
856.43781	9998.8037
860.34027	275.73325
868.47559	218.71587
957.50342	223.99533
968.48712	672.52161
970.40369	223.00427
983.44128	284.78027
985.51501	8378.29
992.28833	774.72321
1056.6302	803.57257
1058.4752	559.73645
1084.6531	12489.326
1086.5005	3389.8403
1096.39	3322.2043
1097.2213	1518.1936
1098.1019	1084.6709
1102.7007	580.89758
1206.5022	528.84509
END IONS
BEGIN IONS
PEPMASS=1374.5701
CHARGE=1+
TITLE=Label: D16, Spot_Id: 21143, Peak_List_Id: 20159, MSMS Job_Run_Id: 10234, Comment:
425.24313	212.03058
477.45239	371.5697
511.21375	213.89594
545.27209	228.96361
554.28052	729.45233
624.4942	452.54739
673.30536	239.3983
684.28912	340.96918
691.31519	7006.2148
787.48792	798.35602
793.35724	1341.4015
795.38861	604.40381
802.31793	400.0813
820.35474	4085.251
821.35236	2023.5927
886.52435	386.76788
922.39911	651.00787
924.37726	290.2782
948.38367	354.92236
949.41565	2156.9658
950.38873	4571.4106
967.42059	393.29663
1049.4875	295.76871
1065.4512	7991.3638
1076.356	495.96365
1096.5159	1879.4001
1098.4144	470.16455
1200.6429	543.25928
1201.5187	749.11005
1228.6465	1870.6569
1229.5103	2585.1694
1238.1488	2168.6172
1246.6432	586.10931
1247.5319	562.24683
1264.4904	634.93683
1312.6357	398.3848
1315.4987	8109.2979
1318.6758	679.37012
1319.7222	3133.4751
1328.6975	591.56561
END IONS
BEGIN IONS
PEPMASS=1463.8085
CHARGE=1+
TITLE=Label: D16, Spot_Id: 21143, Peak_List_Id: 20155, MSMS Job_Run_Id: 10234, Comment:
650.4234	381.80417
747.42297	596.19006
748.41803	708.12726
758.4762	1057.1884
764.46356	390.76331
765.43408	379.85645
845.42877	592.66791
862.45184	7826.9868
873.51898	273.0105
933.46271	434.38907
990.51947	307.39474
1074.4993	267.40063
1095.5702	202.10727
1102.5409	205.27986
1119.5721	1100.3345
1327.2683	773
1334.9299	606.15118
1335.897	3056.2544
1336.7629	4146.7729
1338.5939	632.52026
1344.1713	2698.1289
1346.0699	486.50638
1420.1559	814.95026
1420.9346	926.71576
1422.7704	1215.463
1424.5648	838.75342
END IONS
BEGIN IONS
PEPMASS=1487.7002
CHARGE=1+
TITLE=Label: D16, Spot_Id: 21143, Peak_List_Id: 20153, MSMS Job_Run_Id: 10234, Comment:
175.12119	726.04303
312.19882	327.33197
411.26898	248.52818
524.3645	243.85345
608.43109	225.41138
692.43768	654.22064
732.45642	226.33521
749.45538	902.83667
771.44958	538.40997
836.48413	2535.3943
964.34546	228.30354
965.52289	7710.9541
1015.4798	204.64569
1062.606	347.84308
1063.5372	230.80574
1080.5778	391.23303
1243.7539	951.74054
1244.655	762.57098
1245.5502	271.1467
1248.4766	231.467
1313.7373	552.68835
1331.8958	429.42041
1372.877	2112.6416
1373.7739	1411.8894
1374.6714	1038.609
1380.2667	2366.2893
1425.7549	693.64386
1428.7189	507.80853
1430.6257	459.65488
1448.535	920.49908
1459.657	637.84674
1463.7672	1451.9568
END IONS
BEGIN IONS
PEPMASS=1515.7698
CHARGE=1+
TITLE=Label: D16, Spot_Id: 21143, Peak_List_Id: 20154, MSMS Job_Run_Id: 10234, Comment:
175.13519	215.51344
417.29556	288.11496
437.26242	371.43271
514.29547	214.1226
531.32446	226.42502
675.36267	267.51056
694.38666	311.81952
822.46533	215.82201
836.51678	256.29996
841.43921	701.26019
924.49878	205.3732
942.49213	535.13757
965.57367	587.2735
993.58722	567.21564
1062.5557	451.39709
1079.5687	633.81036
1199.6619	353.09656
1216.7335	265.36569
1228.6987	441.85703
1229.5778	467.97836
1475.6732	1062.988
1487.6808	1977.7316
END IONS
BEGIN IONS
PEPMASS=1747.9104
CHARGE=1+
TITLE=Label: D16, Spot_Id: 21143, Peak_List_Id: 20150, MSMS Job_Run_Id: 10234, Comment:
112.08941	285.72705
129.1152	266.9722
175.13564	1987.1631
375.2673	294.9332
380.19727	701.25488
398.23804	883.88129
415.26236	349.5582
432.28162	996.86273
493.28925	496.99008
497.29974	1095.6407
545.36914	956.30115
582.39026	307.28964
610.39099	1371.4609
646.42053	1255.1844
693.40607	733.45093
711.43518	577.12866
759.49695	1401.9191
806.50269	492.45407
824.50842	233.85416
850.56329	411.41058
858.56482	1046.0482
872.51563	256.1763
890.44159	1437.8743
986.64105	936.42444
989.53033	1949.9398
998.66772	258.02371
999.64441	415.23563
1018.6933	303.944
1025.6276	333.40918
1043.6522	47958.336
1098.6918	316.9903
1102.6155	806.05023
1140.6798	692.56793
1141.6597	864.4848
1158.6796	881.55682
1168.6243	271.8024
1185.7959	288.7005
1203.7224	455.23843
1238.7383	932.68994
1255.7651	3542.7607
1258.6244	422.9877
1299.8816	306.57031
1330.8409	254.38702
1364.4547	279.9183
1366.7377	274.38702
1368.8851	6498.6465
1371.7513	765.86884
1498.0748	264.5545
1498.9045	342.10416
1686.873	916.19824
1689.7821	2470.6016
1693.8979	800.19299
1704.476	2541.8459
1705.2242	736.60736
1706.0182	1748.9027
1706.9611	691.88031
1707.8685	2069.6394
1709.6964	1138.5142
1720.0741	693.65765
1720.9723	1178.5023
END IONS
BEGIN IONS
PEPMASS=1910.9847
CHARGE=1+
TITLE=Label: D16, Spot_Id: 21143, Peak_List_Id: 20156, MSMS Job_Run_Id: 10234, Comment:
419.32687	210.90291
430.42087	227.12099
499.34027	207.28108
616.38818	1262.4344
637.32971	208.86893
665.31152	674.03937
744.48712	2447.1392
779.44354	316.86865
857.56775	3025.3479
938.44	297.28271
972.6145	1332.2316
1053.4945	915.67474
1132.6489	1909.915
1138.7405	337.12054
1166.6476	248.57208
1167.5253	530.5116
1245.8021	835.98682
1294.819	284.83649
1295.6985	402.90378
1391.8966	542.78571
1392.8474	998.48938
1487.7416	345.2406
1507.8973	272.67496
1665.972	387.79407
1764.2661	331.02631
1782.1884	440.32504
1796.322	2066.6445
1797.1924	1244.3774
1798.0638	2912.428
1803.6844	2285.5613
1805.5841	1379.3181
1850.1041	591.94025
1851.9995	937.40289
1855.9773	329.81296
1869.0737	254.08658
1871.906	228.09114
1882.9612	767.59686
1883.9318	218.11588
END IONS
BEGIN IONS
PEPMASS=1959.066
CHARGE=1+
TITLE=Label: D16, Spot_Id: 21143, Peak_List_Id: 20149, MSMS Job_Run_Id: 10234, Comment:
112.08469	501.84442
175.13159	1029.0341
398.22543	580.50317
402.27963	1326.5995
419.30569	2038.0629
473.32587	882.25867
481.28366	828.91168
490.35074	1255.1467
499.29306	1832.0421
584.39545	441.15619
594.36096	1618.7018
595.83185	413.98398
603.44073	546.05945
612.37836	1656.0615
639.54706	627.94019
660.4668	1583.9053
707.46204	442.54025
725.46655	3767.5923
743.4826	601.01385
761.50317	880.4389
818.5304	2406.9065
838.50452	459.10565
856.50153	2540.7986
858.55542	466.34409
878.65747	620.56622
902.56024	440.68115
919.58044	1501.0204
969.5752	2247.7981
990.61157	1814.3796
1040.6117	1179.1532
1046.7362	795.56555
1086.7336	406.20547
1103.6968	1527.0734
1234.7607	1337.4531
1347.8408	1386.3998
1386.976	452.76669
1444.8663	613.04004
1460.9485	1951.6537
1562.9637	807.83813
1633.1138	2298.7417
1634.9799	1021.3901
1731.1483	1522.4559
1745.1267	2532.365
1748.1554	1592.8572
1844.4961	49580.813
1845.3131	31526.303
1846.1958	31323.26
1847.0966	31208.164
1848.9735	3477.4768
1851.7253	53335.641
1853.5997	36411
1899.2834	1778.4159
1901.082	2692.553
1911.1053	7116.3857
1913.0056	2811.5754
1915.7062	6746.9204
1916.4409	2325.397
1917.2654	1671.9122
1918.146	6396.5322
1919.9696	4816.7007
END IONS
BEGIN IONS
PEPMASS=1975.0464
CHARGE=1+
TITLE=Label: D16, Spot_Id: 21143, Peak_List_Id: 20158, MSMS Job_Run_Id: 10234, Comment:
419.29977	232.80664
660.47552	300.03497
744.47595	257.82059
787.5199	262.28397
818.53906	602.49268
872.52429	224.71577
902.56134	350.35452
919.58881	217.7959
927.57025	294.84274
990.61786	229.26628
1044.6221	432.37009
1101.6511	386.20953
1103.6815	330.49551
1129.6948	471.89935
1158.7362	283.08667
1215.7451	208.05844
1341.8419	280.621
1385.9692	203.5174
1414.9087	349.87701
1796.389	2146.9443
1797.2192	1275.5251
1798.1058	1487.7114
1800.4158	872.78589
1803.7627	2843.884
1807.8905	744.04285
1824.8838	498.11664
1842.2333	919.40692
1844.1099	863.10242
1850.8378	485.31854
1855.3932	498.09793
1860.5355	3528.272
1861.3094	2064.3352
1862.1788	3564.7642
1863.9854	1887.7424
1867.7251	3314.3184
1911.598	25849.969
1912.3909	22974.707
1913.2504	23139.539
1914.1133	11767.453
1915.4261	5997.2422
1917.2706	9934.6836
END IONS
BEGIN IONS
PEPMASS=2693.3066
CHARGE=1+
TITLE=Label: D16, Spot_Id: 21143, Peak_List_Id: 20148, MSMS Job_Run_Id: 10234, Comment:
435.33469	1145.6571
534.42151	3397.335
663.47675	697.72107
720.50549	10392.412
849.56506	1895.295
932.62799	798.71967
950.60748	1999.6622
1037.6549	2936.4583
1159.8712	656.33862
1184.7228	2919.2412
1251.7242	616.71204
1279.7378	2089.2803
1283.7968	3015.3479
1410.7981	2175.825
1414.845	3806.0203
1509.9083	2237.9067
1534.9275	889.66565
1551.9202	5944.5957
1588.8965	511.03979
1657.0603	1061.3599
1704.184	547.0719
1738.0411	7295.2178
1821.0868	1359.8521
1839.1068	15882.161
1842.9879	711.38849
1951.1284	532.28955
1968.1498	1514.9391
1974.1642	1355.9259
1999.0463	592.26715
2025.2112	750.05621
2027.0137	508.19705
2036.9999	512.84052
2106.3237	773.72736
2122.3203	6349.9355
2124.2019	5541.8608
2133.1831	1107.0601
2160.2766	1884.3535
2162.124	2684.4844
2193.4243	6331.6821
2195.2209	5615.3271
2224.9578	1827.9048
2259.4485	2355.9978
2290.5066	2558.002
2292.3525	2581.2805
2293.2771	1768.3463
2307.6096	17373.584
2308.4473	11370.64
2309.3398	10286.928
2310.2341	14501.89
2332.6765	8485.5996
2333.563	2994.3496
2334.3599	8144.4502
2423.5464	2504.9932
2493.4766	1849.8328
2645.3943	35605.277
2649.7075	3958.5698
2651.0742	10667.771
2652.4702	10785.188
2655.3682	10388.439
2667.199	6781.5664
END IONS
