# Supplementary material for: Comparative proteomic analysis of a membrane-enriched fraction from flag leaves reveals responses to chemical hybridization agent SQ-1 in wheat
Source: Front Plant Sci. 2015 Aug 26;6:669. doi: 10.3389/fpls.2015.00669 (PMC4549638; doi:10.3389/fpls.2015.00669)
Supplement: Supplementary file 9 [file Data_Sheet_1.ZIP › Supplementary MS_MS data/spot 63.txt]

COM=Project: wsp, Spot Set: wsp\SQL2013-1-15, Label: D15, Spot Id: 21142, Peak List Id: 18825, MS Job Run Id: 10233
807.44867	139700.14
811.42566	161200.83
827.41327	44141.199
833.46301	31426.1
837.44263	8144.1558
842.52185	38839.523
856.50012	8625.8291
870.5528	18436.313
873.47223	38385.727
940.48566	7948.1719
947.47003	6133.6001
1037.509	20802.949
1101.5948	12007.579
1102.6355	32013.215
1103.577	61234.641
1124.5275	16288.604
1150.5612	12810.278
1151.5726	630261.94
1156.5568	92219.531
1167.5485	144072.58
1179.5957	51774.387
1195.5745	12870.232
1252.6212	32677.252
1260.6425	13003.832
1265.6063	60419.305
1287.6177	13570.467
1307.6768	24260.123
1363.5991	39682.535
1369.712	10969.153
1374.5671	35890.215
1379.5925	10563.928
1387.7321	20101.965
1390.5895	14852.81
1414.687	37146.414
1426.6782	20392.227
1429.6949	7023.813
1446.7854	6008.5098
1463.8007	106036.01
1491.769	8161.5093
1515.7612	11121.634
1534.8173	6502.3584
1564.8162	8532.4258
1594.8579	8115.8447
1630.7844	29849.443
1674.7904	6070.438
1681.84	9516.6582
1697.8386	6787.2563
1737.8315	8193.4014
1747.9093	22342.363
1794.8379	7635.4336
1803.8542	8879.3555
1818.9116	5824.1021
1843.996	31212.484
1882.9856	6291.5073
1909.9242	64981.277
1910.9628	47596.129
1916.0673	12118.525
1931.9232	12074.135
1942.0883	5692.1094
1959.0603	293380.28
1975.0397	56857.637
2004.0627	11863.556
2052.113	23184.748
2075.1504	6473.146
2079.0601	14179.138
2080.0444	18329.709
2264.1821	12487.321
2430.2012	19479.887
2645.3184	25152.984
2645.5605	9223.8037
2661.333	9772.2813
2675.3403	18132.379
2691.3315	11483.537
2692.3174	8379.3389
2693.2986	326332.34
2705.2954	10407.636
2709.2905	34311.711
2721.3137	17947.207
2725.2947	9249.7002
3065.5752	6070.0029
BEGIN IONS
PEPMASS=811.42566
CHARGE=1+
TITLE=Label: D15, Spot_Id: 21142, Peak_List_Id: 20135, MSMS Job_Run_Id: 10234, Comment:
86.078697	284.92404
175.10667	1616.8337
242.13808	427.23932
259.12997	768.27991
267.10049	302.83389
276.15048	605.88849
295.09421	1855.8062
369.15399	637.34613
370.14621	315.99017
376.20767	217.57489
387.1618	2536.0601
404.18314	611.22595
405.18985	250.14014
408.16003	1212.9043
425.18042	298.68185
482.22665	226.90919
483.2009	348.20502
500.2294	1192.9373
517.24951	622.20087
536.19293	682.88171
579.54016	889.06873
580.48712	798.53027
581.39948	562.19525
767.41888	980.78784
768.30396	725.12921
770.24475	827.73376
772.10187	404.78842
END IONS
BEGIN IONS
PEPMASS=827.41327
CHARGE=1+
TITLE=Label: D15, Spot_Id: 21142, Peak_List_Id: 20143, MSMS Job_Run_Id: 10234, Comment:
387.18015	274.70975
424.14365	202.91484
673.211	229.05589
736.37518	5682.9722
738.26672	312.08511
742.31763	2029.0167
763.41467	35046.988
765.28656	3052.4233
767.5575	15039.108
807.34357	353.56833
END IONS
BEGIN IONS
PEPMASS=873.47223
CHARGE=1+
TITLE=Label: D15, Spot_Id: 21142, Peak_List_Id: 20145, MSMS Job_Run_Id: 10234, Comment:
175.1035	246.99991
515.17059	334.53119
585.26337	202.40561
628.31952	206.82449
744.39929	493.16205
752.67767	386.80096
827.42188	234.68504
845.3479	213.43498
END IONS
BEGIN IONS
PEPMASS=1103.577
CHARGE=1+
TITLE=Label: D15, Spot_Id: 21142, Peak_List_Id: 20139, MSMS Job_Run_Id: 10234, Comment:
436.21829	286.36212
775.36298	200.99628
792.37189	364.43933
1076.4518	369.78299
END IONS
BEGIN IONS
PEPMASS=1151.5726
CHARGE=1+
TITLE=Label: D15, Spot_Id: 21142, Peak_List_Id: 20132, MSMS Job_Run_Id: 10234, Comment:
112.08149	745.05304
129.11295	502.95819
158.10068	420.43335
175.12691	5080.3203
203.13023	504.40414
231.13168	943.59668
244.10886	302.77307
301.13089	503.52823
305.17419	994.70074
322.21008	3987.1775
357.19531	600.05487
358.15826	511.70264
360.17108	5639.5532
402.19806	368.53668
419.21182	4297.6274
427.22958	442.06827
436.24112	7142.4893
445.24283	402.7464
473.25632	850.5932
477.216	710.05133
505.21301	1187.9767
530.26538	737.41827
548.24878	721.04315
565.27124	1229.1683
587.27112	1340.1624
605.26801	1610.7218
622.29095	2385.0935
644.28381	980.67859
645.25787	1691.9821
662.28754	5451.9941
679.31067	4118.0479
688.37341	686.74048
716.33038	1693.2811
724.3562	656.43268
750.3642	541.99786
758.33899	731.75433
775.3772	3207.9275
785.34576	656.60516
792.4007	23888.785
830.39417	1099.3518
904.46082	1303.1935
921.48883	1634.3092
977.52484	1031.403
1020.6485	1190.0186
1088.6107	1261.3284
1089.54	1635.2157
1092.6113	1070.0861
1093.6416	625.91669
1109.7328	2144.1497
1110.5414	2747.8188
1112.3556	1289.8608
1113.2532	1847.8201
END IONS
BEGIN IONS
PEPMASS=1167.5485
CHARGE=1+
TITLE=Label: D15, Spot_Id: 21142, Peak_List_Id: 20136, MSMS Job_Run_Id: 10234, Comment:
175.12715	633.10071
322.2081	684.15826
419.2146	379.31058
436.2457	1107.1978
622.28613	204.28601
662.28149	598.09546
679.29456	466.9509
732.3504	289.72238
775.36694	480.78366
792.40009	3157.6924
1076.6571	19281.361
1077.5533	16246.16
1079.4385	1582.7972
1082.5292	14041.621
1103.718	118596.91
1104.5959	104248.67
1106.4558	8422.7656
1107.7559	72923.75
1109.6547	17012.008
END IONS
BEGIN IONS
PEPMASS=1179.5957
CHARGE=1+
TITLE=Label: D15, Spot_Id: 21142, Peak_List_Id: 20142, MSMS Job_Run_Id: 10234, Comment:
175.13499	263.99149
322.2037	223.96115
419.21048	229.94716
436.25574	243.51938
792.40741	231.04425
820.42139	628.85486
1022.6035	368.94757
1115.6906	514.11377
1116.5581	921.98578
1119.7822	249.88222
1120.619	850.82379
1137.6462	239.97444
1149.6897	235.35181
1151.5313	4117.9185
1156.5117	822.30713
END IONS
BEGIN IONS
PEPMASS=1265.6063
CHARGE=1+
TITLE=Label: D15, Spot_Id: 21142, Peak_List_Id: 20140, MSMS Job_Run_Id: 10234, Comment:
457.25366	924.29791
553.36255	233.89648
558.25427	246.07706
615.3349	665.34436
625.30511	323.74744
628.32263	339.62012
643.32422	4200.9746
657.29492	591.40442
728.3584	562.90045
740.33624	948.17712
741.58179	283.35352
756.35651	312.57001
757.36993	4115.4976
809.39148	625.36401
828.44373	1640.5494
830.44482	651.91638
839.42358	1404.8997
840.5047	527.68835
856.43719	16223.845
937.4696	339.6723
943.45135	423.78885
950.37415	373.89676
957.54681	556.74707
959.4054	543.27264
968.54077	884.15729
985.51733	12801.842
988.42334	742.10797
992.30615	975.15613
1056.6403	665.62024
1057.5375	949.66864
1084.6462	18403.289
1086.4978	4475.8887
1096.3989	5503.5737
1097.2604	2458.4832
1098.1217	1031.4561
1108.8013	1390.5914
END IONS
BEGIN IONS
PEPMASS=1363.5991
CHARGE=1+
TITLE=Label: D15, Spot_Id: 21142, Peak_List_Id: 20144, MSMS Job_Run_Id: 10234, Comment:
331.16272	239.03354
476.20432	272.26462
477.26956	2658.7888
479.31055	295.95337
494.21255	1097.9641
593.28625	2108.8857
608.30334	3731.3865
610.31781	349.38235
657.35046	218.85216
728.29211	220.23495
738.29517	272.06409
756.32538	2257.8362
771.35571	7075.4976
773.36273	922.06409
870.42767	2883.8564
872.43176	553.06171
887.3562	654.54559
1033.5364	738.55237
1034.4644	265.13049
1035.4812	329.05539
1104.5397	211.51341
1105.4084	228.95912
1134.6471	575.50372
1135.5105	312.75476
1213.5624	893.09119
1223.5483	383.85687
1248.7803	452.54843
1249.6385	482.17636
1250.5308	486.15591
1256.2085	599.57501
1272.7466	506.90576
1278.6194	284.92462
1304.6075	300.3317
1308.6538	261.74734
1320.6271	355.1897
1322.6473	224.4747
1324.4369	469.25046
1327.5903	504.09668
1336.5311	402.51318
END IONS
BEGIN IONS
PEPMASS=1414.687
CHARGE=1+
TITLE=Label: D15, Spot_Id: 21142, Peak_List_Id: 20146, MSMS Job_Run_Id: 10234, Comment:
418.24219	396.36847
435.26761	419.75299
517.32629	262.83734
534.33118	554.50586
634.35712	396.74072
720.38519	844.08276
747.42456	404.19962
846.42908	243.36089
881.40948	312.25986
903.46545	536.26465
1103.5493	274.66818
1327.5194	303.9325
1350.658	235.49548
1352.6625	1714.3992
1354.5112	1815.5448
1356.6678	1288.499
1358.6881	461.68921
1369.6104	241.08443
1371.7386	356.55865
1373.6189	607.05621
1376.5121	232.50597
1386.7217	239.38818
END IONS
BEGIN IONS
PEPMASS=1463.8007
CHARGE=1+
TITLE=Label: D15, Spot_Id: 21142, Peak_List_Id: 20137, MSMS Job_Run_Id: 10234, Comment:
175.12915	274.16003
531.33429	230.51059
532.36243	241.58081
602.38458	219.87573
633.41211	290.63531
650.41669	656.64404
651.4187	367.85516
747.43231	630.23706
748.42908	1046.2814
758.45984	1510.7813
764.44586	507.80322
765.44519	957.98486
790.45886	376.90799
831.44269	246.00435
845.4234	762.9458
847.53931	202.19357
862.45636	11817.097
873.45715	318.54807
932.51007	420.46771
933.50574	399.02808
990.53119	216.43672
1074.5262	410.8331
1093.5663	378.44833
1095.522	259.45139
1102.568	427.49396
1119.6007	1592.1875
1327.2229	927.32709
1335.8901	4903.8794
1336.7837	3634.8635
1337.6837	3225.3237
1344.1871	4299.771
1346.0905	1317.7646
1406.6929	872.58313
1420.0819	875.38403
1420.9507	1068.9779
1422.787	1269.772
1424.5526	1322.4064
END IONS
BEGIN IONS
PEPMASS=1909.9242
CHARGE=1+
TITLE=Label: D15, Spot_Id: 21142, Peak_List_Id: 20138, MSMS Job_Run_Id: 10234, Comment:
389.20346	242.88216
419.32062	236.78433
499.28061	251.39607
509.24249	203.91153
518.29755	272.24261
616.39386	2161.0012
630.39886	372.88354
637.34869	342.35373
648.31775	287.67245
665.33002	1022.9272
744.49091	5036.9189
750.46417	246.73244
761.4256	206.09535
762.80194	207.63841
777.43262	316.96741
778.43365	665.50415
818.53198	238.69427
857.58368	6653.123
938.45093	498.69312
954.5943	287.96161
972.60052	2060.4844
993.60626	250.81731
1035.4432	287.19226
1053.5043	1157.4198
1055.4949	327.1911
1103.6895	336.55878
1132.6423	3273.4553
1138.5966	390.59927
1148.615	296.64069
1166.599	1018.3001
1169.6758	220.36699
1175.8152	230.5522
1176.642	317.75073
1245.7457	1833.0289
1294.7832	827.21832
1295.6486	755.17102
1374.9786	245.00291
1391.7795	1158.0581
1392.7751	1325.5336
1448.8566	321.41434
1450.6757	345.81369
1489.9377	297.22125
1505.8734	638.12457
1507.8925	250.92017
1764.269	1026.8206
1766.0043	756.34625
1784.0045	783.23596
1796.2252	3030.7866
1797.1024	4033.9165
1798.9955	1803.0085
1803.5985	4224.8091
1819.2985	870.55994
1825.072	899.72083
1850.958	1069.4493
1853.9471	641.7063
1869.9867	1020.9135
1870.9053	344.59918
1886.0463	769.40076
1887.9126	422.05988
END IONS
BEGIN IONS
PEPMASS=1959.0603
CHARGE=1+
TITLE=Label: D15, Spot_Id: 21142, Peak_List_Id: 20134, MSMS Job_Run_Id: 10234, Comment:
112.08551	470.28915
129.11778	346.7486
175.13458	956.33112
398.23178	474.60193
402.2749	1327.1681
419.30838	1960.4233
473.32788	1078.7255
481.27127	764.38458
490.35129	1297.1097
499.28674	1674.9353
584.39355	375.38727
594.35901	1466.2646
595.8327	453.02161
603.44202	561.17133
610.45398	388.92709
612.36743	1764.8717
660.45734	1993.0608
707.45337	445.47064
725.46368	3797.0869
743.48254	532.789
761.50354	997.77576
818.53925	2276.6655
838.5141	642.10199
856.49957	2560.949
902.58691	365.7132
919.58142	1556.8838
927.55255	333.9119
951.5929	334.12329
969.58417	1622.5236
970.58649	446.47726
973.60486	363.56027
990.61456	1777.6895
1040.6512	1327.7007
1103.7175	1749.9696
1234.7728	2004.624
1347.8882	1303.2174
1348.8048	346.24112
1461.0282	1565.1892
1462.8994	720.21576
1469.8584	463.13959
1633.1304	1233.3081
1634.0154	1988.0858
1731.1476	1617.6521
1748.1869	1822.5922
1749.1133	817.14349
1762.0499	1527.9165
1844.4998	55199.672
1845.3236	32715.986
1846.2054	54539.961
1848.0343	15305.887
1851.729	57119.512
1853.6034	35324.633
1901.1893	1299.9656
1911.2439	5119.5322
1912.024	5505.3848
1915.6407	5048.9307
1916.4409	2894.0249
1917.2341	4716.2075
1919.0723	7307.5742
1920.9163	2703.5513
END IONS
BEGIN IONS
PEPMASS=1975.0397
CHARGE=1+
TITLE=Label: D15, Spot_Id: 21142, Peak_List_Id: 20141, MSMS Job_Run_Id: 10234, Comment:
399.2804	368.90625
419.30603	325.78735
536.43018	415.93045
611.48206	1708.4937
660.45715	661.21503
682.51514	489.74973
704.51416	645.95276
744.49939	266.48328
761.52881	266.8363
769.49463	383.259
787.56	284.53384
806.50793	305.55234
818.53503	864.24738
850.61365	1820.0708
872.48572	265.65588
902.56171	642.06769
927.57904	303.31195
985.59552	371.31113
990.63623	404.26849
1018.6965	3659.2549
1044.6318	720.68414
1056.5883	290.21527
1087.6357	395.97559
1101.6788	553.11676
1102.6678	275.13321
1103.7142	499.39743
1116.6915	292.46512
1129.6948	723.97992
1147.7051	621.28094
1158.6754	298.50967
1218.7531	516.6665
1256.7944	468.16098
1386.9453	282.00104
1414.9054	432.25366
1416.8641	1806.8785
1496.9032	339.69971
1523.9417	416.28763
1649.0748	273.41895
1796.3779	3152.6138
1797.2327	2437.1096
1798.1233	2604.5886
1800.4148	1486.2501
1803.7666	4210.1772
1807.9495	1844.8856
1824.9042	1135.3492
1842.202	984.26318
1843.0853	1313.3977
1849.9254	862.36548
1851.7905	879.6214
1860.4653	4995.1079
1861.317	4083.0789
1862.2056	6018.9619
1867.7531	6589.2627
1911.5829	41348.828
1912.3761	35381.039
1913.2427	36873.949
1914.1191	17436.521
1915.4108	8352.1064
1917.2734	12920.548
1919.1333	3369.7954
END IONS
BEGIN IONS
PEPMASS=2693.2986
CHARGE=1+
TITLE=Label: D15, Spot_Id: 21142, Peak_List_Id: 20133, MSMS Job_Run_Id: 10234, Comment:
435.32657	1125.8297
534.42175	3606.6155
663.47223	574.49182
720.50757	11191.763
849.56598	2393.3059
932.61182	599.30109
938.60645	438.42075
950.62653	2321.2446
1037.6602	2878.5923
1184.7383	3178.9756
1251.7601	986.37592
1279.7537	2243.4934
1283.8059	3250.9124
1382.9235	444.91327
1410.8026	2093.7151
1414.8575	4629.4761
1424.7966	694.22351
1482.912	487.95398
1509.8921	2922.3181
1534.8844	988.08441
1551.937	6946.0103
1656.9982	2042.5736
1721.0441	500.57507
1738.0436	7817.1387
1795.0205	561.81238
1821.0968	1542.0519
1839.1125	17164.191
1950.1135	1047.4407
1968.2131	2056.6055
1971.1012	593.36194
1974.1379	2305.5498
2031.2845	912.7865
2106.1279	900.72565
2122.334	6664.6309
2124.2209	5371.563
2126.1145	1245.0765
2160.335	2344.4678
2162.1689	2207.751
2167.0105	973.8714
2193.4387	4016.5044
2194.3333	5601.3584
2196.186	3468.1931
2225.4639	5724.4453
2260.4451	4035.324
2287.356	1908.8926
2290.5063	2333.3335
2293.2544	2596.4343
2307.5645	30584.225
2309.353	20221.57
2311.1812	9245.4023
2332.7178	9553.1895
2333.5688	4018.1948
2334.3835	9661.0742
2405.5847	3505.624
2645.4102	40352.211
2649.7642	4779.9941
2651.4539	25731.131
2655.3513	3351.1624
2656.2463	6295.4243
2667.3523	3444.449
END IONS
