# Supplementary material for: Comparative proteomic analysis of a membrane-enriched fraction from flag leaves reveals responses to chemical hybridization agent SQ-1 in wheat
Source: Front Plant Sci. 2015 Aug 26;6:669. doi: 10.3389/fpls.2015.00669 (PMC4549638; doi:10.3389/fpls.2015.00669)
Supplement: Supplementary file 9 [file Data_Sheet_1.ZIP › Supplementary MS_MS data/spot 64.txt]

COM=Project: wsp, Spot Set: wsp\SQL2013-1-15, Label: D14, Spot Id: 21141, Peak List Id: 18824, MS Job Run Id: 10233
842.52484	70286.813
856.53625	11408.962
868.5426	8934.0537
870.5542	31274.389
891.46973	37453.527
895.43817	7955.6831
940.48352	17834.916
994.51202	38158.918
995.50256	58082.258
996.66901	134398.94
999.6167	31882.568
1007.5605	6929.792
1021.5202	5161.8594
1023.5251	8498.0234
1038.5634	4306.9146
1045.6121	59312.93
1055.5453	10738.981
1098.6558	18504.945
1102.6486	23909.543
1115.623	25648.814
1173.6643	5489.894
1191.616	4526.5352
1201.6967	259813.97
1220.6799	6793.5757
1227.708	16161.061
1229.7202	17386.992
1243.7186	166782.84
1254.6764	6632.7407
1264.6157	10490.33
1271.734	7504.9443
1328.6876	100117.67
1387.7858	7718.6665
1388.8114	8054.6318
1404.7913	11739.94
1405.8252	402063.97
1423.7958	11843.585
1431.8368	38115.5
1433.8015	75803.875
1444.8081	10287.533
1471.778	37636.379
1487.7365	13260.211
1492.8229	18683.494
1535.8667	13002.511
1553.8549	20489.072
1601.834	42501.629
1617.8434	28473.842
1644.9001	8777.5791
1659.8807	7666.6118
1661.9034	446785.84
1673.892	7697.2974
1687.9078	10963.649
1709.8118	6664.5244
1762.0742	159530.91
1780.0464	12379.994
1794.8093	6471.9746
1827.9519	6771.6948
1838.0483	8814.6973
1882.9862	20071.174
1885.979	20037.391
1917.9985	16170.591
1949.0638	33504.23
2005.1949	11231.111
2028.9658	25878.83
2049.1694	13570.512
2072.0813	4335.4956
2075.1658	14873.498
2097.1218	29569.1
2113.0969	6727.0718
2211.1099	8078.2861
2225.1252	5632.3662
2230.2261	5872.8984
2234.2246	7178.3438
2282.1157	12317.611
2298.1211	7405.7485
2383.3206	9895.6855
2401.3198	133315.03
2460.2073	25813.074
2495.2207	5169.4121
2694.4265	25911.057
3334.7944	14930.516
BEGIN IONS
PEPMASS=870.5542
CHARGE=1+
TITLE=Label: D14, Spot_Id: 21141, Peak_List_Id: 20129, MSMS Job_Run_Id: 10234, Comment:
100.09509	379.74026
255.12752	270.94916
272.15805	433.17969
383.25558	255.3018
399.23016	322.31863
468.23523	251.20242
486.25003	852.07355
512.36035	216.28824
526.31427	200.32869
581.30786	393.42517
826.55542	449.2579
827.43225	428.05469
829.3299	521.54462
838.33636	252.5051
840.52576	214.91393
842.43542	301.09735
844.38367	291.61526
END IONS
BEGIN IONS
PEPMASS=891.46973
CHARGE=1+
TITLE=Label: D14, Spot_Id: 21141, Peak_List_Id: 20127, MSMS Job_Run_Id: 10234, Comment:
175.12315	267.80243
316.16226	234.22127
470.20425	207.38084
488.23041	206.89842
762.41211	565.8136
770.771	232.76062
847.51373	401.45392
848.39227	244.38986
850.29358	513.60175
852.19916	403.79074
857.43225	316.85883
861.52271	233.05067
863.44153	247.06631
END IONS
BEGIN IONS
PEPMASS=996.66901
CHARGE=1+
TITLE=Label: D14, Spot_Id: 21141, Peak_List_Id: 20122, MSMS Job_Run_Id: 10234, Comment:
112.08151	206.4326
175.11098	767.79193
272.23795	294.31064
317.22299	302.51324
338.16925	339.83401
340.19339	246.4408
357.21707	2480.282
381.25397	228.37383
430.28189	750.34393
437.22699	387.53
451.24844	2872.6682
539.3396	407.48468
545.20654	500.38763
549.24664	432.12396
550.29858	470.59772
566.2934	278.96521
567.33051	366.75217
581.38037	552.125
629.37354	417.77707
640.3905	2519.2048
652.39178	360.19055
658.30408	340.23349
710.36816	10841.144
779.47052	912.07892
796.52344	738.23962
807.53241	741.31079
822.56018	956.61707
824.46832	741.11774
825.48438	3657.8408
826.37653	2965.0869
836.31134	1640.1991
850.58936	1286.6393
859.99896	751.29938
867.67914	503.08707
868.58875	14031.27
870.47015	1745.4575
876.92657	6540.2456
878.77258	537.22699
895.66321	567.88806
952.711	1946.1837
954.56378	889.18707
955.50256	642.57233
956.35016	1088.8639
961.57733	511.37424
END IONS
BEGIN IONS
PEPMASS=1201.6967
CHARGE=1+
TITLE=Label: D14, Spot_Id: 21141, Peak_List_Id: 20119, MSMS Job_Run_Id: 10234, Comment:
112.07598	301.35083
129.10504	274.52271
175.12012	4145.939
201.13541	208.53639
229.14087	245.37085
271.1821	475.86771
286.15305	400.25769
288.20706	974.2038
330.17831	502.37027
369.18463	690.12579
370.24323	358.21533
383.24158	223.09251
387.26712	4798.0981
401.25519	213.15057
429.23483	846.9953
458.2598	764.81958
468.24655	718.89618
486.25995	1039.3314
488.23468	526.22455
499.27942	381.83151
516.31006	1343.5026
530.28058	357.72189
543.35004	346.1217
551.2774	343.25146
569.28345	2047.4918
587.29352	1840.2291
615.35889	1441.8801
668.33093	1053.0428
669.66217	336.89258
674.37762	260.6911
686.35895	983.46631
698.32983	652.375
699.38611	663.01367
716.3894	2119.8745
723.23871	364.82614
797.40039	509.31256
798.57013	589.58795
815.44104	3761.2964
888.51758	487.0889
898.49664	466.41476
914.45428	770.72662
916.54114	5991.6504
1027.6792	693.50391
1045.6785	735.18719
1046.5729	540.41089
1055.8376	395.88702
1056.7111	255.48436
1157.8396	7005.0488
1158.7067	6158.6572
1160.5361	6305.3237
1162.4158	2739.7424
1167.5702	480.43768
END IONS
BEGIN IONS
PEPMASS=1243.7186
CHARGE=1+
TITLE=Label: D14, Spot_Id: 21141, Peak_List_Id: 20120, MSMS Job_Run_Id: 10234, Comment:
175.12817	1074.282
274.21008	333.82684
375.26184	456.05148
441.30399	302.6564
444.1835	247.3895
446.28989	619.59821
554.2804	269.84241
556.32629	565.59973
557.30035	357.80118
559.37036	2902.1521
670.39227	383.92575
685.35748	1144.3265
688.40125	12764.628
770.43512	513.83313
772.44775	274.18707
785.39203	498.68198
786.40051	856.80188
798.4519	873.67267
803.42938	1212.7433
816.47821	361.34064
841.48944	271.40503
869.51398	950.3714
874.47211	905.19928
951.59039	204.41925
952.58508	343.86435
970.54413	688.30798
1002.5435	1001.9883
1051.639	384.84302
1069.7241	679.65112
1115.7095	1089.8013
1181.5653	809.61499
1182.4589	826.79443
1185.6555	861.12897
1199.9081	2139.0122
1200.7534	2574.6855
1201.7086	1559.2776
1202.646	1956.2737
1203.5745	762.49664
1204.4918	846.94391
END IONS
BEGIN IONS
PEPMASS=1328.6876
CHARGE=1+
TITLE=Label: D14, Spot_Id: 21141, Peak_List_Id: 20124, MSMS Job_Run_Id: 10234, Comment:
175.1275	354.25903
422.24591	370.0773
509.27417	400.26944
517.29132	323.03317
574.31775	437.66171
590.30872	219.16205
591.71942	219.50679
608.34747	376.09906
721.38049	624.97424
755.37616	541.37799
812.45435	276.2554
820.43433	441.35159
869.44171	389.22623
907.46857	437.6731
968.50085	427.14099
1120.6665	829.86951
1154.7042	612.71332
1155.563	629.14282
1172.7294	631.25897
1289.4626	567.71606
END IONS
BEGIN IONS
PEPMASS=1405.8252
CHARGE=1+
TITLE=Label: D14, Spot_Id: 21141, Peak_List_Id: 20118, MSMS Job_Run_Id: 10234, Comment:
110.059	246.9678
175.12341	390.4455
288.22006	297.26285
308.20313	691.00665
387.29681	660.48883
421.28168	730.9892
500.26746	238.01917
507.33389	561.7301
520.35406	664.38586
524.35034	2679.6353
599.29413	596.79144
603.37769	254.08957
621.41516	592.13397
654.38983	372.05478
671.4115	6155.231
698.38806	223.58427
712.39154	290.76285
735.41541	855.51697
736.43616	445.43884
738.39478	372.50739
768.41656	3317.0801
785.43658	2315.2119
786.43744	700.55005
811.54474	309.0787
854.53101	747.13245
864.45697	217.75558
869.45026	863.05804
882.48303	2879.1211
886.49469	2129.5911
968.53693	761.6192
985.56042	1696.5997
991.56378	1021.6698
993.47998	694.57489
1019.5581	3841.5361
1026.4526	1174.2726
1091.5846	637.71594
1098.717	1198.8877
1118.6919	3025.8564
1120.547	674.61981
1126.3727	1329.5931
1231.8544	2222.822
1232.7346	3183.6477
1243.2034	1357.2075
1244.092	1236.037
1249.8678	1023.0497
1250.7559	1359.3035
1260.0221	1207.2587
1362.0938	4684.0249
1362.9143	5822.4404
1364.7682	3461.6174
1365.6471	5206.9121
1367.5066	2010.4534
END IONS
BEGIN IONS
PEPMASS=1433.8015
CHARGE=1+
TITLE=Label: D14, Spot_Id: 21141, Peak_List_Id: 20125, MSMS Job_Run_Id: 10234, Comment:
175.12141	661.68921
345.24521	205.10652
375.21835	244.18422
458.34076	263.50031
512.32117	343.14038
529.37524	364.76993
572.29449	300.72375
616.38751	522.82001
671.40289	467.0036
672.39978	388.68387
715.45526	1486.4904
719.35327	412.23544
768.44312	303.3457
785.47437	201.89871
818.40814	525.97833
844.49951	303.16888
931.51898	309.18112
976.48755	570.06696
988.53156	473.3605
1059.6083	449.22241
1375.7435	608.5318
1390.864	1109.4399
1392.7712	259.45789
1394.6014	418.95486
1404.0551	339.53027
1404.8518	1168.5687
1405.79	7089.8486
END IONS
BEGIN IONS
PEPMASS=1601.834
CHARGE=1+
TITLE=Label: D14, Spot_Id: 21141, Peak_List_Id: 20126, MSMS Job_Run_Id: 10234, Comment:
175.13014	369.06644
480.28821	1476.8102
497.31909	3503.3762
626.36792	405.78329
723.36023	389.14548
1105.5869	312.47415
1537.1547	337.89435
1539.8275	479.43365
1542.6915	759.36401
1546.7794	388.10406
1553.886	253.88098
1554.7496	370.62524
1562.6563	669.67615
END IONS
BEGIN IONS
PEPMASS=1617.8434
CHARGE=1+
TITLE=Label: D14, Spot_Id: 21141, Peak_List_Id: 20131, MSMS Job_Run_Id: 10234, Comment:
497.33994	973.68237
1483.9355	429.48578
1554.2072	9013.9131
1555.0526	7537.7285
1555.9095	7807.291
1558.1318	3518.6978
1559.0649	1763.8174
1559.9939	1005.2468
1560.9369	605.35809
1570.9783	251.41454
1577.7646	453.56412
1593.8813	332.44226
END IONS
BEGIN IONS
PEPMASS=1661.9034
CHARGE=1+
TITLE=Label: D14, Spot_Id: 21141, Peak_List_Id: 20117, MSMS Job_Run_Id: 10234, Comment:
175.13295	6076.3154
274.22165	563.44922
284.19266	714.03998
331.16635	927.47711
345.26907	1143.6793
383.27402	1264.557
400.28455	502.60806
458.36249	2642.7424
497.26447	669.22583
515.27344	835.91211
546.34656	1178.7399
555.38208	2273.9844
572.40448	1909.5161
586.36792	698.12842
596.32605	2704.9248
605.37988	778.2691
614.32867	2135.4961
659.43274	723.7774
673.44452	1977.2429
676.42188	632.86011
695.38562	1353.11
696.38019	824.06396
696.79095	801.61023
713.40222	4933.3872
760.47424	811.69891
775.47833	621.18365
786.52197	1747.7683
858.46844	1089.1251
859.43927	1129.889
874.53455	855.64398
876.45715	3775.697
932.58655	1044.9333
949.59277	2510.1016
971.53125	593.51685
987.61945	543.74719
989.55853	1817.3754
1048.6571	2168.709
1058.6558	573.76355
1072.6277	653.48151
1090.6052	834.42786
1147.7454	2285.2517
1234.8152	635.60376
1244.7976	594.07758
1265.7112	778.90674
1317.7958	1406.1674
1331.9131	7677.1108
1333.799	2184.6067
1432.9709	2911.8657
1434.8468	1234.9082
1547.2234	20995.504
1548.0646	15105.841
1548.9596	14859.136
1554.5315	21769.516
1556.4135	8428.2852
1618.3931	16757.568
1619.1542	6420.8042
1620.0062	11612.464
1620.9377	4452.0518
1621.8414	5920.3408
1622.7443	8183.8008
END IONS
BEGIN IONS
PEPMASS=1762.0742
CHARGE=1+
TITLE=Label: D14, Spot_Id: 21141, Peak_List_Id: 20121, MSMS Job_Run_Id: 10234, Comment:
253.19214	479.63345
270.21289	249.41142
332.22412	252.82199
431.33319	273.70572
452.41144	288.3717
463.3511	341.84171
464.35681	256.28348
480.36874	606.08484
544.38098	440.70099
626.37067	549.7757
648.49805	449.65784
657.47345	767.61548
659.51007	233.97784
676.50073	465.08215
711.46741	245.84805
733.5199	510.39462
739.42883	255.15297
751.52631	282.70166
772.50049	512.38989
804.586	512.513
815.56268	299.26871
832.5921	384.14752
836.50598	279.88873
843.53302	425.15909
919.6084	581.36182
930.55969	1167.73
937.62775	309.13339
962.67432	794.43719
964.74121	293.79233
990.65485	897.26141
1007.6743	2170.9651
1008.6709	1955.4127
1033.6957	702.40344
1038.9565	583.54736
1059.6097	541.45575
1086.6655	995.98468
1088.678	312.30273
1104.87	356.82733
1105.6864	33132.52
1201.7515	688.57007
1218.7767	412.79755
1282.8026	1389.4548
1283.7672	383.84811
1303.8357	364.13034
1331.8969	509.30008
1332.9119	268.89972
1402.9364	663.20691
1404.8923	413.97714
1431.0588	864.16394
1488.0425	611.13678
1493.064	835.35004
1493.944	744.11737
1494.8456	388.6369
1506.0588	1062.8719
1634.2856	12931.854
1635.1442	9098.2803
1636.0208	10269.107
1637.8881	1121.8545
1642.47	15979.331
1645.369	1945.8953
END IONS
BEGIN IONS
PEPMASS=1949.0638
CHARGE=1+
TITLE=Label: D14, Spot_Id: 21141, Peak_List_Id: 20128, MSMS Job_Run_Id: 10234, Comment:
549.388	2709.0205
664.41254	251.63167
700.43433	204.39981
924.58124	443.98346
1037.6803	344.72543
1150.7419	284.05316
1249.8168	3537.3511
1347.8464	230.69713
1364.8376	365.89517
1386.8094	303.74335
1492.9294	377.96967
1834.3596	641.45422
1836.1626	690.08032
1841.7031	372.09805
1843.571	257.10226
1884.2324	520.29303
1888.0219	503.23062
1890.9352	434.74567
1892.0627	572.86951
1895.98	232.59595
1897.8569	242.88553
1910.906	635.60364
1918.0809	734.4743
1920.9412	402.27197
END IONS
BEGIN IONS
PEPMASS=2097.1218
CHARGE=1+
TITLE=Label: D14, Spot_Id: 21141, Peak_List_Id: 20130, MSMS Job_Run_Id: 10234, Comment:
631.45013	213.52289
810.5506	819.16083
827.57709	841.25885
926.63129	309.10245
1013.6671	320.45032
1223.8068	877.64575
1294.8936	214.50093
1351.8954	622.07153
1452.9554	7196.9326
1550.952	305.59491
1568.0176	560.95618
1780.2228	474.16989
2039.0618	617.50677
2049.1824	2213.7456
2053.7644	433.20251
2057.1604	598.64349
2075.2212	555.99957
END IONS
BEGIN IONS
PEPMASS=2401.3198
CHARGE=1+
TITLE=Label: D14, Spot_Id: 21141, Peak_List_Id: 20123, MSMS Job_Run_Id: 10234, Comment:
432.33331	234.92186
545.44672	274.66614
644.5083	219.59695
701.54218	1141.3071
710.46539	216.05679
802.60394	976.96344
903.63708	935.83228
1016.7491	1645.0261
1099.8004	454.94345
1117.7881	1698.6561
1210.8242	1376.2115
1214.1416	346.09222
1236.8616	1502.8363
1237.871	649.56934
1254.8511	56070.445
1284.8302	346.02798
1351.8613	1320.0475
1352.8561	1634.3397
1357.8678	311.16406
1369.8868	2279.762
1385.8397	567.68933
1483.0004	492.63303
1498.9747	275.00253
1523.0879	330.05655
1539.9872	1961.0714
1573.2758	478.06326
1673.1602	355.6832
1687.0087	492.35959
1688.0853	338.37482
1696.1332	330.19962
1700.9271	349.36185
1720.095	271.07349
1732.8027	264.93839
1767.1849	720.03186
1784.1495	4638.6006
1795.3623	297.03769
1857.2283	355.92401
1881.2269	926.50366
1882.1217	1735.8624
1898.3395	430.31982
1899.1606	651.1925
1921.2397	255.63141
1955.3427	308.03418
1956.218	824.64838
1958.04	305.14124
2069.3921	346.0195
2255.7024	557.68622
2344.1892	623.81659
2358.927	13903.934
2361.4573	2296.05
2362.3347	2118.9253
2363.229	2825.5337
2365.0818	743.07782
2369.4668	802.90692
2373.0081	583.10339
2380.6941	862.37341
END IONS
