# Supplementary material for: Comparative proteomic analysis of a membrane-enriched fraction from flag leaves reveals responses to chemical hybridization agent SQ-1 in wheat
Source: Front Plant Sci. 2015 Aug 26;6:669. doi: 10.3389/fpls.2015.00669 (PMC4549638; doi:10.3389/fpls.2015.00669)
Supplement: Supplementary file 9 [file Data_Sheet_1.ZIP › Supplementary MS_MS data/spot 65.txt]

COM=Project: wsp, Spot Set: wsp\SQL2013-1-15, Label: D13, Spot Id: 21140, Peak List Id: 18823, MS Job Run Id: 10233
842.52185	42256.848
856.47711	13164.512
870.55066	15341.557
877.48547	8644.8906
904.46271	122771.36
920.44806	108667.26
935.40155	189186.08
952.42792	9769.8838
963.43567	20633.449
967.38947	22510.723
972.48206	14605.031
1045.4841	114491.07
1060.5624	26022.951
1063.4895	399296.25
1076.5436	41368.785
1091.5182	60150.715
1095.4851	20059.932
1096.5955	627249.56
1099.6393	342888.63
1127.6694	134291.69
1131.6311	76323.016
1159.6578	31338.545
1224.6044	96293
1303.7036	7686.8242
1328.6892	17171.646
1359.743	215677.86
1362.7361	9680.6084
1385.7484	8032.0811
1433.7927	13143.752
1471.7823	7732.4106
1524.724	23717.439
1542.6951	889752
1570.7181	70424.742
1588.8254	34131.082
1601.8269	12169.659
1661.9628	9980.3926
1679.8562	7781.46
1705.8885	27735.563
1722.9155	17118.822
1723.8406	845559.13
1735.8392	11097.581
1745.7979	4019.3521
1747.9063	7501.417
1751.8611	60589.617
1883.0013	8226.1729
1885.9963	4229.8364
1916.0411	66143.516
1934.0457	682181.19
1936.4919	6968.1709
1949.0651	7969.3428
1956.0031	4273.248
2041.0609	3627.9736
2075.177	5883.3374
2097.1279	8888.1045
2120.0164	5185.0303
2138.1606	20302.492
2164.1279	14045.726
2182.0776	362349.47
2183.6331	9609.2031
2194.0771	8183.7788
2211.1116	4161.8203
2225.1152	2127.9275
2230.2288	3147.8242
2240.1406	4349.1333
2297.1777	3232.7651
2298.127	1968.2725
2390.1829	16109.227
2406.1807	3144.8364
2422.1775	4012.2878
2460.2087	6140.4209
2464.2129	1189.9861
2570.2498	2512.4683
2694.4282	5231.3804
3129.7715	6718.2183
3907.4377	6165.1328
3909.3105	3932.3975
3955.0479	20927.787
3971.1118	6014.5249
BEGIN IONS
PEPMASS=904.46271
CHARGE=1+
TITLE=Label: D13, Spot_Id: 21140, Peak_List_Id: 20111, MSMS Job_Run_Id: 10234, Comment:
175.11273	841.42889
242.13762	328.47021
344.14832	312.15671
356.16507	1090.7177
385.19711	278.10748
401.16544	458.26874
418.20123	289.38651
532.17914	775.76959
544.22803	278.34604
549.21222	913.07275
611.32635	250.26559
646.23291	1018.8533
657.36224	349.92725
663.24811	567.8031
702.32623	339.61981
758.49164	232.34924
774.27484	342.44656
782.73035	272.20273
841.36871	510.09363
844.39746	211.95222
862.42169	257.96106
863.32788	246.92725
865.12396	240.71152
870.46515	456.35214
872.48022	262.79742
877.41974	368.23676
END IONS
BEGIN IONS
PEPMASS=920.44806
CHARGE=1+
TITLE=Label: D13, Spot_Id: 21140, Peak_List_Id: 20112, MSMS Job_Run_Id: 10234, Comment:
175.11395	392.07443
444.17029	265.4541
459.19958	291.88083
565.22949	362.93994
662.22925	286.54251
829.43695	5796.1113
831.32141	638.29327
835.38	2456.3938
855.6579	393.36545
856.48907	72434.164
858.34381	6594.9331
860.61127	33069.098
863.50232	870.29755
866.94257	853.02759
875.83209	408.63828
END IONS
BEGIN IONS
PEPMASS=935.40155
CHARGE=1+
TITLE=Label: D13, Spot_Id: 21140, Peak_List_Id: 20109, MSMS Job_Run_Id: 10234, Comment:
112.0762	217.69443
175.11414	2437.6873
287.12103	569.33923
304.15973	379.74051
359.10577	502.27271
428.12076	459.32141
446.12256	1290.858
455.17496	214.50143
456.16486	233.80951
473.18567	1329.3793
490.20828	705.00598
559.23541	256.94598
560.2074	404.52103
575.22125	394.81619
577.22754	13891.801
586.18762	586.67853
604.1767	829.10449
614.18201	616.42511
632.19281	512.6405
674.25134	346.1138
675.23199	549.56067
692.27228	296.77386
732.24878	316.43939
749.27295	617.09363
761.27942	503.82797
803.29468	686.26416
820.37885	13744.189
822.24841	1699.7614
827.86353	5831.2896
829.72687	753.46307
870.67999	747.09589
871.4574	915.56415
872.38647	5033.1445
875.61499	648.31519
876.54803	1802.5508
878.42346	434.25714
893.38037	625.21283
896.04486	522.80994
901.36285	293.6044
902.44934	676.35498
905.45264	740.17365
END IONS
BEGIN IONS
PEPMASS=1063.4895
CHARGE=1+
TITLE=Label: D13, Spot_Id: 21140, Peak_List_Id: 20106, MSMS Job_Run_Id: 10234, Comment:
86.084007	268.49234
112.07559	649.64771
129.10718	334.57388
158.08588	273.77908
159.0938	609.52081
175.11916	6544.959
217.08861	277.98425
245.08855	470.3819
287.13641	996.13086
304.16284	1125.5637
316.13593	894.38916
358.16641	934.22955
403.16959	483.44843
409.17569	483.5018
427.1774	1230.3759
445.18185	1293.5298
455.20111	959.36487
456.18555	833.16418
457.51794	322.68167
473.20187	6627.6348
490.23019	8733.3447
532.18982	384.70724
546.22955	501.6561
556.21277	2027.2745
557.56879	656.81775
574.21368	2672.3804
602.23663	1215.5189
619.25934	1865.243
645.23663	426.9039
647.21539	500.43115
671.26874	434.44159
689.26331	1231.397
706.29047	2280.0129
714.23187	449.21625
716.29352	342.71106
732.29144	1782.6843
742.28668	500.88126
760.29095	1722.7563
802.36554	732.41315
819.39124	55611.906
832.40369	3019.6189
889.38	1114.2058
906.51941	1280.8646
917.4527	2245.3694
934.48914	5870.7837
936.33655	754.03644
942.89447	2831.8975
1001.4351	1139.8907
1021.5622	1347.3464
1022.4166	1400.4376
1024.2095	1295.8689
1035.391	1110.9744
END IONS
BEGIN IONS
PEPMASS=1096.5955
CHARGE=1+
TITLE=Label: D13, Spot_Id: 21140, Peak_List_Id: 20105, MSMS Job_Run_Id: 10234, Comment:
86.081131	1292.1877
112.07934	1036.0316
129.10771	698.94684
136.06725	336.33371
143.11258	217.17958
157.09903	392.45801
158.08939	481.28021
159.10812	321.40768
175.12698	11206.173
205.10127	273.65665
257.20828	487.27286
262.12848	2014.2953
321.15955	1088.6033
338.18591	1222.9161
347.21509	2556.5298
375.20374	4659.8662
378.17703	2667.8484
387.34851	1005.5745
395.20001	5688.9253
399.21884	1270.1366
413.32205	900.30133
414.2905	1788.0636
477.23587	3492.3157
488.27557	1532.9113
494.26318	73417.594
500.43088	1785.0488
572.32916	2099.3372
585.28046	1485.2369
589.28766	1904.1548
592.25677	4837.7095
600.31299	4175.9761
603.29517	4876.0142
609.27625	6439.6938
669.40918	1111.9154
674.3595	2722.3416
684.35901	1128.0981
685.36517	2018.254
702.36456	2965.4597
705.3382	2682.9956
713.35474	5376.9458
722.34937	2436.5217
826.38806	2360.0042
835.44702	1124.1226
851.45947	3199.7715
892.49994	3688.74
911.51874	901.56598
913.4613	49508.816
924.69006	13837.587
1011.4491	1791.6202
1053.6017	2481.314
1055.5264	2522.1458
1057.4015	1767.7871
1058.3027	2339.5078
1061.7119	2489.3271
1063.5437	3054.0073
1076.4697	1551.9069
END IONS
BEGIN IONS
PEPMASS=1127.6694
CHARGE=1+
TITLE=Label: D13, Spot_Id: 21140, Peak_List_Id: 20110, MSMS Job_Run_Id: 10234, Comment:
175.12296	1937.7173
274.19611	270.40942
329.1564	296.2406
343.16599	267.57452
370.25558	366.94611
386.24271	244.73967
387.28806	430.02408
413.25519	365.56274
414.24219	504.86725
442.23291	726.3374
483.32294	406.26282
500.35242	972.03192
527.28271	310.11401
529.22375	648.52448
555.2923	270.37393
600.28827	991.57214
602.40607	256.4249
626.31055	338.02356
628.27777	1572.0237
632.3396	288.44528
642.30573	929.89117
669.38495	583.97351
686.41302	605.38995
701.45416	1891.9268
702.58167	514.43762
713.37158	616.2851
714.36847	302.54788
739.41827	311.1676
741.36414	1925.8191
745.35431	340.62946
755.37537	322.16385
854.46368	750.43976
913.56799	20569.262
926.67255	3325.1587
927.43854	2410.9509
945.47272	4997.0518
952.61707	338.03058
956.40552	769.22485
998.45508	1170.3701
1007.0127	476.94238
1011.6178	803.30518
1019.151	208.63562
1085.5741	528.53271
1087.3954	464.25754
1089.423	275.57452
1096.5681	2842.0527
1099.5717	1418.5471
END IONS
BEGIN IONS
PEPMASS=1224.6044
CHARGE=1+
TITLE=Label: D13, Spot_Id: 21140, Peak_List_Id: 20113, MSMS Job_Run_Id: 10234, Comment:
175.12131	451.53903
349.19254	358.65808
444.18225	286.35785
448.27109	234.01865
519.27734	514.36627
579.24017	460.86584
589.23236	337.07397
607.22742	594.32977
618.35931	355.66901
678.30975	380.37512
706.29944	915.24091
777.32037	1054.5742
781.40216	308.47455
784.19653	242.72221
868.44092	302.62527
876.40167	463.2417
925.47131	12852.553
1023.5355	729.40656
1035.2863	305.07779
1037.0038	249.6237
1040.5579	2380.1145
1042.439	295.48364
1052.439	500.54227
1053.1989	535.4425
1137.7065	353.30463
1161.6239	250.92191
1163.488	417.8511
1166.5841	309.86197
1176.6141	318.66125
1180.6226	495.31528
1185.4075	436.81766
1190.7222	271.04523
1194.7739	2082.707
1195.632	2398.7283
1197.467	1556.1504
END IONS
BEGIN IONS
PEPMASS=1359.743
CHARGE=1+
TITLE=Label: D13, Spot_Id: 21140, Peak_List_Id: 20108, MSMS Job_Run_Id: 10234, Comment:
112.08273	349.17868
175.13028	1618.8347
272.15262	549.57422
289.19043	414.62244
359.2233	234.80968
370.2374	327.22479
372.2233	401.78281
382.2749	416.16913
385.25302	248.51878
402.2771	537.24988
440.27988	300.05768
457.31305	429.94519
459.42499	230.39763
485.30753	1074.3203
496.35013	630.84503
499.2771	741.93866
503.32294	752.22913
545.34149	953.88568
574.36395	1072.3135
582.32568	1199.6487
600.32892	1482.702
609.41797	1145.3007
632.36591	719.00238
644.36066	383.47812
661.38806	1188.293
681.38312	1216.9659
713.39667	549.66565
723.4491	725.30872
753.40826	604.67523
760.44751	1136.6528
768.41266	478.62189
786.40393	523.23248
839.54669	456.39398
849.45331	496.14395
859.45538	507.34381
860.48132	1143.7716
861.48969	4065.7715
866.45721	2524.1382
877.49243	23060.818
940.53198	452.76913
958.47162	569.66858
973.53973	243.43965
990.54962	1859.0066
1001.4471	225.94128
1012.4691	244.61041
1029.498	1119.5596
1104.5936	1808.5803
1116.5376	581.26599
1219.6334	990.90973
1315.9824	4285.4268
1316.8007	4386.9814
1318.6422	4419.0488
1320.5076	1455.4692
1330.0143	414.57892
1330.8331	801.01819
1331.7383	356.20926
END IONS
BEGIN IONS
PEPMASS=1542.6951
CHARGE=1+
TITLE=Label: D13, Spot_Id: 21140, Peak_List_Id: 20102, MSMS Job_Run_Id: 10234, Comment:
70.052231	890.35303
112.08151	1189.9237
129.11049	713.81702
175.12866	7882.5972
321.18024	819.20862
338.22021	6045.3115
385.20413	1748.8124
435.23834	4371.835
452.26025	4130.1152
500.23532	2905.1685
582.30347	759.49011
599.32947	64901.738
609.31848	1049.5221
629.27911	2507.3284
679.32379	809.98273
696.34399	2300.291
697.33051	3908.7341
714.35034	18387.08
726.323	792.31415
744.30139	10288.712
761.3183	809.40637
784.31921	684.98694
825.39868	1113.8553
826.38348	916.0451
843.39325	78661.883
863.375	2199.2373
891.36658	2310.4319
908.36719	913.43951
923.39917	1084.9087
940.40411	3358.8257
941.39874	3996.5522
944.43079	1042.6239
958.42834	25649.594
968.45697	832.80676
977.4516	1231.9434
1005.4167	4537.8843
1063.5305	826.888
1070.4271	810.55682
1073.4554	1154.9753
1087.5028	3773.5051
1091.5173	1314.8997
1140.5177	1856.3397
1158.5428	6819.7944
1168.5366	2669.344
1186.5718	821.55176
1245.5776	1737.2711
1255.6017	1073.7981
1308.6973	1698.5909
1325.7225	5417.4087
1326.6147	5565.7725
1339.7817	3159.3267
1340.6742	3438.4045
1342.7349	10691.105
1344.575	4043.6406
1355.7817	5672.4121
1461.4502	1519.6416
1501.8066	1665.9302
1513.1183	5477.3091
1513.8937	4321.2969
1515.6796	5246.6768
END IONS
BEGIN IONS
PEPMASS=1570.7181
CHARGE=1+
TITLE=Label: D13, Spot_Id: 21140, Peak_List_Id: 20114, MSMS Job_Run_Id: 10234, Comment:
175.12741	450.94507
338.21594	501.87408
435.22891	242.65607
452.24301	201.56921
599.32269	4084.3921
697.33466	262.21802
714.33691	920.00146
772.32623	606.58557
843.38342	2845.2212
871.4162	2177.9353
941.40143	328.14368
958.41406	412.85477
968.41803	201.31197
986.43115	697.56604
1045.3777	270.41306
1115.4619	406.9841
1186.5442	308.31329
1353.7363	696.99866
1367.7136	488.22162
1370.7469	724.39001
1542.6952	8553.6348
1545.59	1173.7249
END IONS
BEGIN IONS
PEPMASS=1723.8406
CHARGE=1+
TITLE=Label: D13, Spot_Id: 21140, Peak_List_Id: 20103, MSMS Job_Run_Id: 10234, Comment:
112.07985	1989.3331
129.11075	1060.0233
175.12595	6389.1216
262.17575	2189.0344
301.21722	1063.502
329.22095	1680.8702
373.21652	1612.1978
390.25415	3150.2185
400.27808	986.77991
428.29196	1144.1329
489.32599	3628.7642
521.2384	1006.1221
576.35541	5298.6909
647.3905	24144.178
650.29059	1102.1102
654.36243	874.74377
661.30145	1093.2063
672.36224	1888.8784
721.33136	900.224
749.33679	948.08319
758.4314	926.20648
759.414	933.29126
776.43414	22767.277
790.3537	1472.6836
819.43689	2245.2512
888.44464	1020.8843
905.47797	6965.7251
930.47272	1067.4189
948.46844	2211.6101
1034.5333	1588.3446
1035.5234	1700.8832
1052.5497	153996.48
1059.514	1048.1493
1062.5238	1479.4337
1077.5341	2571.4561
1130.5684	1264.8862
1148.575	2505.894
1149.5806	3050.4031
1150.5546	5723.6709
1167.5891	32765.25
1217.5833	2044.0914
1235.6755	1712.0032
1296.6538	5287.9336
1395.7927	3641.7512
1508.9742	2614.9441
1566.0481	3838.7593
1566.9075	4231.1934
1576.2802	3784.3262
1578.1302	989.33344
1664.7734	4710.1411
1680.2092	8050.5439
1681.0345	5716.979
1682.8618	10532.653
1684.6765	6798.2539
1689.3088	3689.0732
1690.1698	1766.1462
1694.2546	2657.9502
1695.0544	1393.5577
1695.9387	5690.8667
1697.7938	2354.6399
END IONS
BEGIN IONS
PEPMASS=1751.8611
CHARGE=1+
TITLE=Label: D13, Spot_Id: 21140, Peak_List_Id: 20116, MSMS Job_Run_Id: 10234, Comment:
175.12721	429.12689
390.26547	211.74454
489.31064	231.55605
576.37305	359.60571
647.39258	1114.6575
776.44031	552.78113
804.47559	486.59473
933.51001	307.44846
1043.7355	226.94754
1052.5453	3076.2224
1080.5726	5682.3369
1149.5641	323.68295
1167.6036	250.20929
1177.6392	255.24039
1195.5875	1191.1357
1423.821	360.22479
1594.1078	254.05119
1594.8608	236.16165
1689.9803	380.97336
1690.8394	500.98215
1691.7478	356.28998
1694.824	388.57681
1708.1973	470.84357
1709.8448	609.37445
1712.6631	1013.5901
1716.417	316.12561
1717.9655	485.90598
1723.877	16129.695
1727.7445	1149.4297
END IONS
BEGIN IONS
PEPMASS=1916.0411
CHARGE=1+
TITLE=Label: D13, Spot_Id: 21140, Peak_List_Id: 20115, MSMS Job_Run_Id: 10234, Comment:
557.46558	632.44
759.4881	268.8873
971.64252	916.38324
1484.7991	282.48227
1501.8789	437.98349
1847.0151	264.88412
1849.7828	499.64807
1854.2394	266.02948
1855.0195	676.06836
1856.916	877.5011
1859.8961	378.61569
1862.0406	284.85257
1872.2578	307.42255
1874.9675	267.80563
1878.7319	245.9303
1881.0188	364.74335
1888.0844	271.92334
1890.1953	493.2283
1891.9357	520.1427
1894.6641	370.95181
END IONS
BEGIN IONS
PEPMASS=1934.0457
CHARGE=1+
TITLE=Label: D13, Spot_Id: 21140, Peak_List_Id: 20104, MSMS Job_Run_Id: 10234, Comment:
112.08064	1099.0204
175.12808	8003.5098
288.2439	1482.4821
384.31458	857.09857
401.34067	1842.5868
500.423	1560.8136
528.33887	829.3692
539.35376	734.53815
557.44897	89871.844
564.37061	783.047
654.47241	2303.6934
655.44922	3108.0327
672.48187	10315.396
675.39313	1126.162
715.37964	1360.4717
732.40515	1576.3073
769.49219	5130.4438
786.51434	2884.8931
787.5116	909.65643
826.51245	1147.0101
831.48712	1241.9114
843.54755	7212.4575
851.4809	1516.7373
862.4472	1705.897
879.47253	2889.9819
939.60059	1929.5554
950.54742	1079.4227
956.61749	6322.147
961.50488	847.03552
962.64777	1539.3489
978.53265	3721.7998
1038.6591	730.72876
1055.6895	4418.4453
1065.6808	840.14856
1074.6088	718.98175
1091.6394	2013.1885
1202.765	4535.3096
1242.7734	1414.1093
1259.7853	11454.634
1369.835	1557.5063
1387.8403	12587.987
1484.9227	6973.7666
1500.8007	1699.4869
1501.9602	86319.289
1503.8522	34456.066
1523.6733	2554.3228
1526.3438	14031.832
1529.1575	2038.4877
1599.0276	2360.5886
1599.973	2883.1357
1617.0623	2057.6394
1617.965	2443.5322
1674.1487	1809.2278
1675.0356	1896.2605
1787.2273	1329.8691
1796.7345	880.39923
1891.2548	5305.4819
1894.0825	2275.1978
1895.8729	2201.1609
1901.3417	5317.1748
END IONS
BEGIN IONS
PEPMASS=2182.0776
CHARGE=1+
TITLE=Label: D13, Spot_Id: 21140, Peak_List_Id: 20107, MSMS Job_Run_Id: 10234, Comment:
112.08155	1032.9167
129.11404	455.22452
175.13206	2638.8315
272.17551	918.44733
289.20746	653.88086
388.28949	961.67566
471.36978	336.01367
489.3678	3451.0562
586.38379	2123.1587
603.41406	1267.5945
604.42004	534.83771
742.44641	287.88864
750.49219	1757.0902
760.48572	457.50266
829.52802	383.59299
833.54095	543.57611
847.51831	609.61316
851.53973	1086.6555
891.55731	588.03131
908.56305	2925.9995
976.73279	304.44989
991.60626	573.36755
992.57867	1158.5623
1009.6118	1956.9642
1155.6372	1090.3091
1172.6764	2466.2502
1274.681	339.25558
1318.7201	510.65247
1331.7795	301.34543
1335.741	2588.4978
1405.7078	318.20862
1422.7684	2281.1641
1493.8213	1896.3677
1533.8092	300.7052
1549.8198	413.01816
1550.8589	2473.2576
1562.8073	274.4209
1565.8516	334.76569
1619.8939	545.06207
1637.8801	1749.4073
1751.09	303.39911
1751.9821	319.96335
1752.8553	557.20056
1808.1731	1005.0601
1809.0353	990.94141
1809.925	460.46371
1895.2759	691.96906
1896.1722	521.70593
1897.072	605.19788
2121.5249	3405.1414
2125.0779	1362.3999
2125.9551	1053.2332
2139.4587	58434.789
2142.1055	9284.0918
2142.9954	14176.938
2144.8591	2723.7729
2152.8403	1802.8553
2153.4553	2024.1097
2155.231	1694.8044
2156.0718	1897.6719
END IONS
