# Supplementary material for: Comparative proteomic analysis of a membrane-enriched fraction from flag leaves reveals responses to chemical hybridization agent SQ-1 in wheat
Source: Front Plant Sci. 2015 Aug 26;6:669. doi: 10.3389/fpls.2015.00669 (PMC4549638; doi:10.3389/fpls.2015.00669)
Supplement: Supplementary file 9 [file Data_Sheet_1.ZIP › Supplementary MS_MS data/spot 66.txt]

COM=Project: wsp, Spot Set: wsp\SQL2013-1-15, Label: D12, Spot Id: 21139, Peak List Id: 18822, MS Job Run Id: 10233
842.52484	23215.652
856.51599	8508.4824
870.55426	10402.359
871.45264	5510.1177
873.52783	37673.207
892.4704	5052.0527
917.43732	23754.881
1035.5864	4951.0596
1055.5479	21316.346
1107.551	9604.0547
1139.6527	15165.656
1247.6805	5861.1577
1284.7224	5371.6919
1345.7152	8714.0732
1372.7081	9690.6836
1382.6644	14392.284
1397.7646	6813.8779
1398.7462	9013.9209
1399.7501	13383.498
1414.733	25106.855
1415.759	21764.018
1416.7134	574129.38
1423.7882	65502.449
1433.7976	474618.78
1444.7366	81358.258
1471.778	299496.53
1475.799	20836.967
1487.7545	63348.91
1492.8284	193132.56
1553.8883	217027.97
1601.8324	264719.53
1617.8113	131289.48
1629.8551	14148.115
1633.8213	10029.822
1642.7948	10302.794
1645.8269	6813.4907
1673.8608	11546.353
1705.9587	12620.863
1734.8953	26713.682
1740.9142	9831.6016
1760.9016	15449.543
1816.9996	6859.8647
1831.994	24365.721
1859.9451	10294.915
1869.0131	20008.043
1885.024	24117.988
1893.9382	10438.779
1949.078	341726.44
2013.2609	56151.391
2015.1501	18386.328
2029.0245	23932.906
2061.0603	134038.56
2077.0469	70214.438
2121.1418	14171.242
2153.1304	17529.068
2157.1238	10830.403
2171.1392	102935.77
2186.1821	10382.431
2199.1719	30457.436
2234.3162	78924.484
2237.2112	19415.299
2250.1563	16916.225
2263.2358	7695.0483
2266.2041	7970.5654
2280.2324	11904.624
2282.1287	173687.45
2298.1101	55568.41
2310.147	6780.1426
2314.1021	20406.17
2382.2085	20517.91
2462.3083	69573.594
2490.3347	15684.237
2595.2517	7206.0879
2669.6548	4686.6309
2693.5679	30783.301
2711.5068	45651.488
2984.7686	9814.082
3002.6768	25908.158
3715.0303	15099.701
3843.1213	27278.248
BEGIN IONS
PEPMASS=1416.7134
CHARGE=1+
TITLE=Label: D12, Spot_Id: 21139, Peak_List_Id: 20087, MSMS Job_Run_Id: 10234, Comment:
110.06905	436.59042
112.08549	300.04315
175.13235	1293.4978
301.16925	203.1165
303.20798	715.28802
359.25812	306.79208
374.24655	1633.8336
384.23111	226.96265
430.23801	288.54147
438.20132	230.759
457.28983	280.98785
475.29996	7166.4346
513.28967	443.22369
586.35229	252.92653
601.27374	266.534
602.30487	236.35335
604.3374	2171.186
614.34503	283.84811
622.36676	1995.8456
624.53778	580.8067
650.35602	3892.0413
700.3418	232.40227
730.31976	509.37836
750.38953	285.38992
767.39575	4079.9812
777.37524	284.49933
785.41992	1581.7125
787.4986	566.59369
813.42096	3166.7354
887.42969	2181.2988
904.46356	21563.504
914.46686	745.755
942.47278	4184.042
949.59644	471.43198
999.54309	382.93903
1015.554	638.86719
1016.5914	525.44507
1025.4808	361.46036
1033.5033	6779.6743
1043.5286	3107.1304
1114.6171	2245.9602
1130.5779	4238.1919
1132.4913	665.08142
1147.6207	1908.1379
1204.6942	2169.2153
1242.7633	4406.8018
1244.6196	1630.52
1254.1116	2799.1609
1260.7941	3017.5344
1270.9691	1553.6317
1373.045	6042.0737
1373.889	3373.8086
1374.7728	4806.606
1376.5917	5668.2949
1378.474	2287.033
1383.8749	1777.0989
END IONS
BEGIN IONS
PEPMASS=1433.7976
CHARGE=1+
TITLE=Label: D12, Spot_Id: 21139, Peak_List_Id: 20088, MSMS Job_Run_Id: 10234, Comment:
101.06419	310.93475
112.0785	1046.7386
129.10944	643.34589
175.12451	3208.7488
215.11938	226.19766
219.16118	241.34756
232.1591	816.62775
247.17058	207.53706
272.19427	326.9054
328.22931	488.74548
345.24896	1455.4247
371.25531	352.80954
375.23096	1451.9875
385.27124	269.70508
441.29639	435.58734
444.24734	391.96255
446.26935	814.46216
456.21664	314.69287
458.33145	1682.4208
473.23074	553.35364
503.28497	676.92657
529.36676	2336.7139
531.27698	561.16046
572.29559	803.14807
590.31256	759.8186
598.36749	436.73642
602.29321	652.04297
616.39795	3026.4834
626.36633	396.28186
644.3504	742.53601
672.3689	855.1236
701.34833	1223.718
702.7099	475.81781
715.45325	9571.7109
719.34998	2748.8892
725.435	396.72278
790.40765	425.07266
818.40515	2225.071
826.47113	1042.7795
843.45197	488.07516
844.48682	1579.7743
887.45905	707.02124
905.43842	1344.9241
913.54639	723.4245
931.52728	1506.356
958.4826	1410.6732
971.49304	337.62943
972.49329	351.47137
976.47656	1287.4242
988.55298	3029.5549
997.51068	323.20557
1059.5977	3241.0188
1089.59	751.82037
1187.7484	611.14685
1188.64	517.8797
1282.4832	1930.6289
1394.5449	1950.1576
1404.0902	2066.4287
1404.8936	2603.0144
1406.7014	2415.1367
END IONS
BEGIN IONS
PEPMASS=1444.7366
CHARGE=1+
TITLE=Label: D12, Spot_Id: 21139, Peak_List_Id: 20097, MSMS Job_Run_Id: 10234, Comment:
175.12445	207.92879
374.2428	223.65334
475.28247	568.7948
497.39899	283.33661
604.33038	320.91913
632.36847	209.20299
650.36121	387.48047
678.38733	360.64676
767.36945	291.61816
777.39874	216.42195
795.38043	363.11197
813.40894	541.51532
904.42139	389.29739
932.45453	1261.3751
970.50293	422.31897
1061.4746	1000.1488
1158.5425	384.91727
1270.7625	558.52954
1383.639	3994.1282
1387.7906	1577.5287
1400.9834	1080.2179
1401.7673	825.302
1403.613	1578.8634
1416.6656	5406.9248
1423.708	1597.391
END IONS
BEGIN IONS
PEPMASS=1492.8284
CHARGE=1+
TITLE=Label: D12, Spot_Id: 21139, Peak_List_Id: 20092, MSMS Job_Run_Id: 10234, Comment:
112.07393	303.65643
175.12462	2131.7036
305.18051	311.8064
322.21585	817.64862
343.19131	1402.2206
435.29974	817.98163
439.25461	592.02783
456.27924	2034.6605
490.25046	525.30347
532.32556	1095.4233
541.35895	500.57602
549.34296	18655.502
552.34393	559.74023
558.32587	289.77582
569.35144	1978.993
575.35803	320.81137
586.39642	308.51358
603.34875	978.85724
647.33752	663.9942
664.3576	1874.1987
685.44519	429.3674
688.41479	429.25793
699.40662	434.65463
716.41254	1991.9122
742.38049	352.95282
760.39697	365.05481
777.43182	951.07959
827.48047	240.99915
829.47186	587.29382
890.51367	252.6076
907.48352	527.74707
924.50018	1536.3333
944.52875	511.53986
1037.5928	1309.679
1042.5834	269.82465
1058.5823	829.29816
1150.7074	891.39819
1154.6625	268.09354
1161.5533	224.80742
1169.797	381.41238
1171.6781	620.3208
1249.8344	15436.43
1251.6917	4089.1731
1265.3839	4310.1084
1266.1243	4365.79
1337.7191	1536.2307
1347.9281	1145.6696
1426.3459	49840.012
1429.5413	870.29272
1431.1155	1669.3639
1434.7687	1941.1401
1442.7554	868.5293
1452.6628	1161.303
1454.5388	1069.6815
1463.7125	241.21625
1464.7004	893.20728
1467.5681	422.65274
1469.7053	472.75607
1470.7572	287.67941
1471.7445	2884.8188
END IONS
BEGIN IONS
PEPMASS=1553.8883
CHARGE=1+
TITLE=Label: D12, Spot_Id: 21139, Peak_List_Id: 20091, MSMS Job_Run_Id: 10234, Comment:
175.1252	746.40906
324.27826	208.63818
383.30402	265.52539
453.3017	348.57858
480.29938	1471.2072
497.32477	4061.7551
626.35486	314.51804
723.35248	276.12589
740.4068	381.28616
746.43262	953.46637
823.40918	282.38147
875.46649	231.47385
1008.4895	256.41052
1057.5823	342.90222
1171.5822	257.82233
1181.7727	461.32651
1198.6926	350.30362
1492.8864	1218.4113
1510.203	762.2417
1511.0437	463.48471
1512.7826	1115.8949
1514.6857	950.43475
1517.7145	891.89636
END IONS
BEGIN IONS
PEPMASS=1601.8324
CHARGE=1+
TITLE=Label: D12, Spot_Id: 21139, Peak_List_Id: 20090, MSMS Job_Run_Id: 10234, Comment:
112.07908	335.32205
129.10718	279.0018
175.1277	1757.6526
246.16565	292.75009
284.22379	637.62146
340.22488	267.51517
341.21677	384.87244
383.2822	1257.8973
400.27878	458.047
437.2847	363.61157
440.56744	243.91277
447.31631	207.13382
455.29361	494.577
462.28235	290.15176
479.30109	230.42
480.29669	10676.253
497.31937	27240.627
546.3811	287.13327
560.22729	455.0842
608.35345	305.97485
609.3468	328.02411
620.41028	267.40146
626.3623	2251.3052
632.39795	237.2373
705.37024	354.79443
706.36865	365.55682
723.36487	2446.0693
731.43225	939.80695
740.39368	1511.8057
820.38782	214.7816
822.37396	363.60007
854.41125	223.15269
862.48578	930.76575
871.41907	1208.2906
881.40918	232.72505
965.51306	270.29449
976.51056	503.67014
981.48615	216.7744
982.49463	278.70905
999.50952	880.09277
1038.4668	301.0394
1039.5342	309.81808
1056.5052	1304.9789
1088.5316	279.74591
1102.8036	417.22961
1105.6063	2036.6093
1186.6234	266.97028
1203.5453	235.04358
1219.6056	1032.3021
1318.7341	630.61749
1416.6498	476.9942
1538.9196	1229.9694
1543.8927	407.31451
1553.7706	4393.3447
1559.9156	1107.9126
1561.7288	1266.6355
1563.6167	707.39856
END IONS
BEGIN IONS
PEPMASS=1617.8113
CHARGE=1+
TITLE=Label: D12, Spot_Id: 21139, Peak_List_Id: 20095, MSMS Job_Run_Id: 10234, Comment:
175.13629	396.14194
398.25906	430.94131
480.31799	2361.0583
495.33795	415.45935
497.34247	9675.0293
551.35516	982.75818
610.35431	464.49075
626.38098	1070.192
652.45782	226.4205
723.39868	657.59656
724.4104	200.86375
737.46448	226.63231
738.41602	404.0387
740.42511	895.49286
766.41864	537.63483
781.45361	221.34387
795.44159	393.0311
823.51147	237.65488
878.46802	247.09468
887.4798	254.90288
923.5	271.49832
1038.6373	724.79193
1055.5095	224.89981
1057.5642	243.72708
1072.608	280.98663
1121.6377	1162.7446
1171.7087	216.52164
1205.998	217.94174
1468.9646	3263.9414
1470.8228	1971.1052
1483.0403	2737.7351
1483.9222	4113.7666
1485.7927	2033.4666
1554.1781	115112.56
1555.0173	92980.391
1555.8982	89682.977
1558.1204	35622.289
1559.0503	35560.828
1560.9434	10684.013
END IONS
BEGIN IONS
PEPMASS=1949.078
CHARGE=1+
TITLE=Label: D12, Spot_Id: 21139, Peak_List_Id: 20089, MSMS Job_Run_Id: 10234, Comment:
175.12964	1174.2832
322.22845	534.32397
435.34274	1430.6919
532.35718	2019.7592
549.38635	37407.43
585.37305	1112.0908
603.38721	438.26898
646.41315	380.50067
647.38928	1942.6473
664.41296	3285.7358
698.46021	626.43335
700.40161	2331.0693
716.50336	615.30011
771.48145	751.63721
777.4928	2105.0188
782.51746	542.44287
799.46063	2260.0686
811.54767	509.66931
813.50305	476.89819
868.66351	455.07898
884.52466	754.68054
886.70093	479.46201
894.54437	489.392
907.55817	465.38776
912.55914	2416.2668
924.56537	4645.0557
997.64655	667.58252
1020.6258	362.84711
1025.6433	2626.0793
1037.6459	3919.3201
1144.6849	419.07535
1150.7356	5047.1196
1172.7201	1761.4954
1227.7581	686.03143
1249.821	53756.313
1259.8358	598.729
1285.7816	515.46808
1346.8444	1063.413
1347.8292	3512.7593
1359.686	396.24762
1364.8721	5668.8916
1386.8235	525.45502
1400.8484	1503.6885
1475.9075	603.94177
1492.9795	1475.0748
1494.8846	679.5874
1515.0013	701.7478
1515.9006	595.93414
1621.1307	2684.1819
1622.0156	3247.4236
1718.2139	2362.1465
1720.0201	1466.1907
1733.323	1336.7715
1736.132	1336.6847
1834.5039	7071.27
1835.3308	3970.4128
1836.1897	4838.5356
1837.058	4181.2656
1841.7253	8262.791
1843.5974	5162.1216
END IONS
BEGIN IONS
PEPMASS=2013.2609
CHARGE=1+
TITLE=Label: D12, Spot_Id: 21139, Peak_List_Id: 20101, MSMS Job_Run_Id: 10234, Comment:
513.40808	203.4664
972.61584	2438.0483
1253.7964	354.10138
1297.7833	10035.17
1949.3181	737.90076
1950.1846	1062.579
END IONS
BEGIN IONS
PEPMASS=2061.0603
CHARGE=1+
TITLE=Label: D12, Spot_Id: 21139, Peak_List_Id: 20094, MSMS Job_Run_Id: 10234, Comment:
112.08231	269.134
175.1328	207.64935
255.17569	216.40329
272.20941	894.69232
334.23801	234.72501
383.2644	574.35822
400.31558	594.98712
513.39972	653.12421
644.44104	906.49084
708.42975	390.48502
727.52106	277.58664
745.47675	735.47162
814.52686	206.96533
832.52411	1150.4948
926.57788	254.69072
933.57886	1189.1938
946.55182	262.53888
972.60199	250.45143
976.59253	331.47098
1002.6127	528.17749
1020.6057	33082.336
1074.598	580.48328
1117.6578	665.79254
1118.6274	950.46014
1135.6479	1995.9135
1163.7416	261.53506
1248.8263	373.93152
1297.8101	734.19275
1301.7549	1329.4116
1304.8738	661.20105
1315.8199	524.76172
1327.7968	1806.2405
1328.7878	806.77307
1343.8369	980.13611
1344.7849	530.52686
1345.7871	123394.48
1362.5991	480.76096
1443.7773	1726.0212
1460.8313	1724.693
1481.4347	232.06445
1488.9763	275.82816
1500.786	355.21414
1512.724	259.24829
1530.9171	229.40503
1559.8606	946.93115
1581.9117	284.80667
1728.1968	799.21796
1729.0228	931.59747
2005.9736	1778.8145
2013.1753	12235.764
2020.1895	1030.2421
2021.0673	1964.3545
END IONS
BEGIN IONS
PEPMASS=2077.0469
CHARGE=1+
TITLE=Label: D12, Spot_Id: 21139, Peak_List_Id: 20099, MSMS Job_Run_Id: 10234, Comment:
272.20923	266.53647
326.22122	214.18701
400.29459	294.34549
513.39838	347.74399
539.3573	270.80356
570.41168	1676.76
654.44025	1293.9794
679.43652	440.82001
848.51196	254.37418
949.57281	274.25262
954.58905	283.92288
972.59656	2658.3657
977.48309	494.52286
982.63477	200.80702
1020.5645	272.42905
1036.5922	10165.867
1040.6731	218.7599
1134.5885	275.43558
1151.6393	431.17499
1180.7776	424.89597
1227.8042	274.04468
1255.7358	266.93262
1297.7827	11757.827
1302.4548	2666.7566
1331.9194	230.72743
1343.8361	822.65802
1344.7894	345.78217
1345.7986	1274.0559
1346.8195	609.43408
1361.7887	34436.688
1367.7743	258.41904
1442.0917	239.88098
1459.8225	342.88754
1476.7819	597.88422
1483.0619	243.79109
1489.3916	208.28922
1558.6163	575.99072
1562.0515	225.01172
1572.879	334.7435
1593.8982	217.41019
1744.0676	418.14777
1944.2454	733.68628
1945.1276	797.90564
1946.0278	1039.2919
1951.9741	895.4751
2014.4686	144949.86
2015.2776	40543.48
2016.1459	21709.994
2018.3693	12851.321
2019.2823	8422.9268
2021.1534	3840.8621
END IONS
BEGIN IONS
PEPMASS=2171.1392
CHARGE=1+
TITLE=Label: D12, Spot_Id: 21139, Peak_List_Id: 20096, MSMS Job_Run_Id: 10234, Comment:
112.08289	318.52307
129.1169	274.45233
175.13528	2444.5332
290.19247	985.73834
419.27322	764.02869
468.3389	313.07239
486.30231	828.67914
548.30981	467.48291
571.42004	305.75769
581.40466	246.78664
599.41132	1058.3195
617.36432	210.08856
635.37292	689.6601
641.43945	218.55997
670.45728	221.10223
694.51337	211.23305
712.4953	725.22003
748.45062	2261.6436
783.54065	1539.5192
825.5766	221.13324
859.49786	344.48889
877.49835	11128.499
896.59552	547.41382
974.50507	264.47736
975.50525	588.12878
992.52301	1254.4758
1009.7327	358.82831
1105.5845	732.02496
1145.592	358.89685
1162.6333	1835.3069
1258.6998	296.37021
1275.7393	1654.0159
1388.7993	1374.6531
1438.9447	330.99786
1458.8495	264.54041
1459.844	1331.3424
1572.9664	1273.7041
1686.1045	9036.8994
1687.9873	3916.1279
1712.5317	471.75406
1784.0759	725.164
1801.271	511.13123
1802.0818	226.24922
1802.9651	517.59131
1825.1195	301.08795
1930.2084	378.50104
2043.1243	753.35101
2050.751	622.08838
2052.5977	276.82242
2061.2483	619.17413
2077.1545	302.07452
2113.0867	529.46234
2117.1179	295.14221
2128.3132	801.08221
2129.1262	399.57593
2131.5095	496.30179
2136.5999	520.57843
2142.4973	440.75031
2144.4797	505.66458
2150.3118	321.62711
END IONS
BEGIN IONS
PEPMASS=2234.3162
CHARGE=1+
TITLE=Label: D12, Spot_Id: 21139, Peak_List_Id: 20098, MSMS Job_Run_Id: 10234, Comment:
772.52844	319.80969
1345.8872	467.73099
1347.7798	238.95888
1361.8937	224.51044
1400.8123	395.69653
1448.833	235.42354
1924.1199	226.07178
2007.3049	217.57481
2169.2024	470.62802
2171.4175	514.69781
2172.2417	601.90228
2174.0781	541.44025
2186.2195	1029.7174
2191.9121	394.60843
2195.0396	574.50824
2198.1807	927.41754
2208.0615	408.13965
2211.8379	468.1976
2214.1221	373.98761
END IONS
BEGIN IONS
PEPMASS=2282.1287
CHARGE=1+
TITLE=Label: D12, Spot_Id: 21139, Peak_List_Id: 20093, MSMS Job_Run_Id: 10234, Comment:
112.09137	243.34396
175.14619	710.57178
304.24289	211.79738
432.29871	354.22806
545.41138	480.60931
629.41632	206.30476
632.45245	393.4472
689.4856	869.44568
723.47858	210.08124
820.54004	2916.7742
834.54541	696.2226
931.57483	328.16602
949.58588	919.25226
1032.6296	429.61829
1035.7262	237.89099
1050.6229	707.25415
1137.6749	1242.6605
1145.736	470.13101
1191.8715	302.91037
1232.7157	269.44946
1233.8445	220.20778
1248.7856	459.43146
1250.7659	1258.923
1274.6759	311.04529
1333.8319	237.74866
1345.9331	1056.723
1351.8501	224.26564
1356.8773	432.08624
1361.8724	211.99356
1406.8774	350.5332
1414.9186	266.91153
1431.8557	1581.2372
1448.8542	2961.2163
1489.9161	291.00107
1560.9443	298.40704
1576.9135	1121.0442
1591.9652	200.95277
1724.8107	251.46992
1740.0485	442.89105
1741.9473	204.05492
1780.9918	287.41156
1797.0724	1161.8717
1837.215	616.12433
1838.0919	539.53882
1896.1646	401.87482
1898.0435	504.02859
1967.1768	809.29852
1970.1221	289.36194
2054.4575	878.51801
2055.2937	1200.4719
2069.281	1191.5563
2234.2693	20220.064
2238.9541	3261.4976
2239.7708	1177.2974
2241.3474	2851.9226
2243.1702	3602.0652
END IONS
BEGIN IONS
PEPMASS=2462.3083
CHARGE=1+
TITLE=Label: D12, Spot_Id: 21139, Peak_List_Id: 20100, MSMS Job_Run_Id: 10234, Comment:
175.13806	417.48074
290.20383	212.53708
419.29095	389.12903
635.38922	386.61926
748.48175	998.70361
777.52911	280.8367
859.49115	205.37108
877.53357	5738.2256
890.61829	530.20648
975.53589	502.85654
992.55225	646.84851
1003.6793	274.61319
1074.7261	525.74139
1105.6233	503.54004
1162.6635	1001.2138
1187.8104	702.07758
1275.7335	916.64624
1300.8861	231.73752
1388.8241	773.29163
1459.8885	991.09497
1572.9689	670.29755
1686.066	8965.0586
1783.0629	491.92679
1801.1439	1004.5059
1929.1805	350.22394
2042.38	967.76483
2044.224	529.1593
2186.8623	221.03636
2300.6943	411.84412
2398.1599	346.41342
2402.3291	244.91118
2405.2095	744.62128
2409.3572	453.80569
2420.4048	332.37454
2421.5134	268.85794
2425.1748	284.06436
2427.1851	377.66437
2436.9746	436.62256
2438.3306	346.75046
END IONS
