# Supplementary material for: Comparative proteomic analysis of a membrane-enriched fraction from flag leaves reveals responses to chemical hybridization agent SQ-1 in wheat
Source: Front Plant Sci. 2015 Aug 26;6:669. doi: 10.3389/fpls.2015.00669 (PMC4549638; doi:10.3389/fpls.2015.00669)
Supplement: Supplementary file 9 [file Data_Sheet_1.ZIP › Supplementary MS_MS data/spot 67.txt]

COM=Project: wsp, Spot Set: wsp\SQL2013-1-15, Label: D11, Spot Id: 21138, Peak List Id: 18821, MS Job Run Id: 10233
842.52722	33659.137
856.53748	7383.8613
864.4361	3643.5486
870.55389	19867.9
887.47253	3647.0044
890.46442	5523.9683
924.5022	2913.3254
991.50238	5410.5728
996.59595	7364.1714
1075.4873	44544.836
1076.5144	20145.271
1093.4939	482183.5
1143.551	14066.483
1172.5734	33683.848
1173.5815	16546.123
1174.5909	1503843.1
1186.5807	14359.228
1188.5675	19148.357
1190.5743	112212.86
1196.5554	13980.191
1200.5938	33905.078
1202.6073	83095.43
1206.5688	102739.32
1222.5624	12870.077
1232.6305	20787.617
1277.6455	13818.049
1311.6351	10703.387
1326.676	13133.499
1351.6814	16765.164
1355.6592	52286.258
1368.6589	668397.19
1435.6868	34300.82
1442.7936	60078.277
1463.7144	5133.1157
1483.7473	37217.922
1534.771	5408.9771
1568.8824	4902.7451
1606.863	3823.791
1661.89	4473.2031
1745.9287	3882.698
1760.8853	3124.5117
1766.9054	6873.8398
1794.8206	3244.8374
1797.8994	19724.313
1825.9219	1447.6135
1829.975	12316.16
1861.9655	1922.8611
1894.9554	2459.7776
1901.9684	3049.0974
1908.9728	4577.6157
1967.0323	4826.8999
2029.004	19095.154
2054.0642	3356.4146
2057.0322	1945.6154
2157.1013	7706.6675
2211.1055	3530.0037
2215.1213	4708.751
2225.1299	2827.8103
2230.2112	2204.7849
2252.197	8270.793
2284.1914	1494.7827
2409.1589	5326.9019
2924.5432	6677.9805
2940.5427	8088.9136
2942.4829	182516.33
2954.4761	38863.672
2960.4858	897.76422
2968.4875	11475.515
2970.4878	7915.3462
2982.5002	2318.3806
3338.8103	1963.4023
BEGIN IONS
PEPMASS=870.55389
CHARGE=1+
TITLE=Label: D11, Spot_Id: 21138, Peak_List_Id: 20083, MSMS Job_Run_Id: 10234, Comment:
100.09566	203.73012
272.14935	292.64871
486.25156	268.40521
827.4599	228.52487
829.34253	230.05019
842.39648	263.61603
END IONS
BEGIN IONS
PEPMASS=1075.4873
CHARGE=1+
TITLE=Label: D11, Spot_Id: 21138, Peak_List_Id: 20080, MSMS Job_Run_Id: 10234, Comment:
175.13225	221.30418
412.2399	263.63113
455.20126	574.68298
518.29761	346.47281
559.29224	728.15375
618.21991	320.8161
665.3399	1296.1649
688.31348	873.40204
701.42133	526.99304
748.33752	575.28845
793.4129	572.36871
817.34253	1306.3878
864.45239	314.93057
919.4071	475.40103
930.45007	1222.5813
939.94067	610.44598
948.43457	303.70932
961.53613	5126.8047
969.07855	1784.2004
984.55402	398.53085
990.36713	374.08447
1033.5564	391.88184
1034.4109	304.82886
END IONS
BEGIN IONS
PEPMASS=1093.4939
CHARGE=1+
TITLE=Label: D11, Spot_Id: 21138, Peak_List_Id: 20074, MSMS Job_Run_Id: 10234, Comment:
110.06052	698.17603
112.0752	318.46255
129.10301	249.48265
175.1165	2300.334
301.13565	330.74908
318.13919	474.77716
335.14948	2841.6177
346.13181	970.48737
430.19543	307.66522
455.17276	6227.7803
457.20868	369.81345
459.20178	1394.0575
461.16458	389.73712
472.19299	3315.7131
594.25262	298.59253
618.21954	3134.0049
622.23358	388.44171
635.24127	3556.4448
648.35327	1026.2134
715.34485	245.29268
731.31238	2276.0442
733.29926	795.08997
748.33289	12431.331
759.30566	2386.9089
919.4024	2254.2317
937.42645	2602.75
964.50012	8967.9795
966.3443	1675.0037
972.90649	4357.4683
1002.5629	5179.9458
1003.4571	4131.0479
1008.434	5006.1226
1032.3907	1787.4681
1052.4385	2602.7612
1054.2294	1605.9203
1065.4346	572.15063
END IONS
BEGIN IONS
PEPMASS=1143.551
CHARGE=1+
TITLE=Label: D11, Spot_Id: 21138, Peak_List_Id: 20086, MSMS Job_Run_Id: 10234, Comment:
537.28027	446.53391
887.37183	245.33678
1080.5476	259.62247
1093.5371	934.22668
1101.4688	291.77438
END IONS
BEGIN IONS
PEPMASS=1174.5909
CHARGE=1+
TITLE=Label: D11, Spot_Id: 21138, Peak_List_Id: 20072, MSMS Job_Run_Id: 10234, Comment:
112.0825	1962.3099
129.11087	1274.7418
159.09535	2231.0493
172.10831	561.87213
175.12836	1176.0758
212.14946	555.55127
255.16058	6927.2393
272.19009	10323.875
283.15283	7105.5283
288.14087	3763.3713
383.22211	1247.9617
400.24597	2471.0825
402.23276	1194.4285
430.21881	4011.3662
435.2019	1133.786
446.2218	2170.406
448.39676	1060.6804
457.24973	1031.9932
467.25198	1136.5178
474.21198	11953.738
512.29059	2693.4199
520.2594	5413.3848
537.28467	60927.227
554.31024	27087.664
570.26514	843.7005
593.27844	4048.8926
595.3894	1953.2201
616.2774	1040.9012
621.26898	15904.76
667.3092	1112.3529
684.34705	14172.133
690.31989	659.25244
701.37793	11656.44
717.34302	913.42432
718.32886	2317.219
728.35767	674.6593
745.34387	701.71576
756.34094	1108.8702
757.36133	855.67114
775.35663	1826.7808
870.43958	1981.7627
875.46912	1239.3976
877.3786	679.43793
885.47369	1552.9824
886.51495	1113.6274
887.4848	53723.809
903.45038	7837.6265
1016.6284	2548.718
1026.8584	841.0423
1093.3018	1317.6737
1132.7402	1898.8677
1133.6029	2462.8662
1134.4916	1482.934
1135.3658	1921.7125
1136.2648	2122.219
1140.719	1641.3361
1144.8389	6898.1084
1145.6794	4835.5864
1146.5823	7814.4082
1148.4413	2197.7568
END IONS
BEGIN IONS
PEPMASS=1190.5743
CHARGE=1+
TITLE=Label: D11, Spot_Id: 21138, Peak_List_Id: 20076, MSMS Job_Run_Id: 10234, Comment:
175.10953	312.60703
255.16797	498.41428
272.1936	871.42163
283.1713	597.96552
400.24686	323.20477
430.23682	324.40179
490.21667	1109.1296
520.26544	689.89764
537.29083	3408.4419
545.28394	284.37039
554.31091	2257.3767
609.25684	298.27884
619.2569	207.5275
637.26837	938.10681
648.40375	1625.1155
684.34625	1021.2134
701.3844	2708.4338
727.3493	884.72644
763.40186	379.39627
791.34082	258.8071
868.42255	317.17737
885.43488	508.3645
902.44348	324.71323
903.45673	2964.7231
905.41534	230.81032
919.39075	562.09039
1040.5814	570.15759
1045.5907	1684.9253
1047.4642	537.16162
1055.0532	655.79956
1136.4205	521.17474
1147.6136	418.01382
1149.5101	640.89801
1151.3773	406.67914
1160.7493	552.25201
1161.6044	482.21252
1162.5743	422.83255
END IONS
BEGIN IONS
PEPMASS=1206.5688
CHARGE=1+
TITLE=Label: D11, Spot_Id: 21138, Peak_List_Id: 20077, MSMS Job_Run_Id: 10234, Comment:
255.16283	496.71371
272.1835	808.38342
283.15433	424.96066
400.23972	211.91612
430.21457	252.16934
502.23434	238.15709
506.1983	700.06671
520.25867	573.50299
537.28186	3064.9363
554.30774	1827.7198
618.28217	398.70901
625.26086	548.69867
648.38531	299.45508
653.25024	817.76062
684.33923	643.97687
685.34351	201.43126
701.35974	2680.8081
807.33813	262.72632
902.40747	4226.2979
917.55298	241.21912
919.43793	1961.5521
935.40503	720.99487
1056.3657	293.85721
1073.5884	4594.5
1075.4237	952.93829
1082.2822	2085.5391
1164.6259	618.10938
1167.2825	474.41403
1173.5028	604.79663
1174.5529	13311.787
1177.5597	669.82922
1179.502	357.47531
1180.4058	346.49615
1184.5709	374.61673
END IONS
BEGIN IONS
PEPMASS=1232.6305
CHARGE=1+
TITLE=Label: D11, Spot_Id: 21138, Peak_List_Id: 20082, MSMS Job_Run_Id: 10234, Comment:
537.31201	262.33795
565.26343	316.69363
616.3822	359.56454
701.401	252.54523
774.33875	448.41092
791.35193	221.99588
887.49097	249.46037
902.39587	337.53003
1101.5023	220.675
1171.5653	342.51215
1174.6478	5131.1768
1178.4878	206.11412
1189.6255	353.819
1190.566	637.93054
1192.4563	419.62344
1200.5658	529.81775
1202.6271	885.17273
1204.5156	947.02643
1206.4845	902.03815
END IONS
BEGIN IONS
PEPMASS=1355.6592
CHARGE=1+
TITLE=Label: D11, Spot_Id: 21138, Peak_List_Id: 20079, MSMS Job_Run_Id: 10234, Comment:
438.27414	645.73132
545.26703	700.81555
551.35272	205.955
593.3114	473.98718
630.3866	468.8978
647.4646	322.54913
648.39374	31820.635
708.31885	8971.5029
745.41748	258.04156
746.37866	213.20232
755.39355	299.96829
763.41425	5384.5806
805.35358	245.72049
890.4613	998.9668
892.46698	597.77954
909.43494	274.24643
910.48126	2952.6855
918.46332	3980.5706
947.53888	298.62341
949.43683	283.29068
975.49664	1569.2314
981.53784	1263.4254
1038.5571	2081.2156
1094.6902	1240.608
1095.6073	6757.6519
1111.259	1042.512
1112.0321	848.75269
1122.6276	2956.6145
1137.3662	907.7453
1192.7354	5506.7056
1194.5854	1787.9764
1203.3865	2055.8796
1209.7002	1230.8971
1228.579	745.95624
1268.7891	225.58028
1296.6521	476.99152
1327.6572	284.73285
END IONS
BEGIN IONS
PEPMASS=1368.6589
CHARGE=1+
TITLE=Label: D11, Spot_Id: 21138, Peak_List_Id: 20073, MSMS Job_Run_Id: 10234, Comment:
110.06408	271.02695
112.08195	334.21967
129.10295	362.50314
175.12624	1096.6525
301.15939	484.64789
318.15387	375.81985
335.17575	2362.0388
346.19632	238.20425
412.2012	218.9406
430.20184	289.0535
455.20511	4224.6084
472.22897	4478.6572
474.27692	260.52795
502.25006	220.4678
587.32526	277.05112
593.29407	567.05847
618.26099	3937.3804
620.30072	228.07874
621.30927	1505.4432
635.28229	5667.4463
645.26929	237.4655
648.40491	291.72873
706.37427	1229.0735
708.42639	223.43079
731.328	1550.9507
734.37756	1763.0886
748.36035	14675.097
784.38141	292.81839
859.39685	625.79248
869.45074	786.95123
877.40576	2857.1382
887.39624	621.2124
897.42896	2164.5398
946.4411	897.7113
947.42023	827.65259
964.44293	21371.592
974.46143	536.01831
1006.5219	2961.8584
1034.5326	6234.1289
1051.4904	792.41199
1076.4897	1050.1993
1093.5232	2441.6313
1103.5216	1123.2219
1194.6609	5275.4888
1196.502	1544.0386
1205.9899	3604.9309
1212.6722	5748.7598
1214.5186	2339.6702
1221.7906	2548.8862
1222.8252	2228.874
1277.838	8312.9873
1278.6932	5413.4868
1279.577	3257.1416
1283.6144	9331.3594
1326.8167	2574.1174
1327.7014	2306.5
1328.5682	2406.8206
1330.3516	2539.2419
1340.6633	1400.0374
1341.558	1416.2173
END IONS
BEGIN IONS
PEPMASS=1442.7936
CHARGE=1+
TITLE=Label: D11, Spot_Id: 21138, Peak_List_Id: 20078, MSMS Job_Run_Id: 10234, Comment:
175.12837	395.15482
535.34174	323.57889
548.2774	353.0636
553.34387	308.02002
565.29578	678.63422
634.39905	306.7428
774.34277	1022.3798
791.3678	1212.8374
873.44019	292.44998
890.41498	271.49811
896.42804	446.85828
1169.5813	882.633
1368.7394	899.34863
1398.9672	585.03644
1399.856	384.98349
1400.7406	294.36505
1401.6368	665.29028
1403.4644	606.70282
1408.657	269.26389
1410.3765	233.38528
1413.6315	366.01132
1418.3654	332.28177
END IONS
BEGIN IONS
PEPMASS=1483.7473
CHARGE=1+
TITLE=Label: D11, Spot_Id: 21138, Peak_List_Id: 20081, MSMS Job_Run_Id: 10234, Comment:
545.27856	1282.0746
648.41193	9257.7217
708.33911	354.16891
721.39545	471.89728
755.41412	291.15677
763.4389	2141.2588
776.50427	890.82861
812.40369	210.53358
836.42633	13496.724
910.49884	1688.5631
933.49017	281.43262
959.43262	219.99008
981.5329	938.57843
1018.6184	336.40195
1038.5817	1124.1738
1046.575	2798.4082
1095.6155	874.94824
1103.5774	1021.9527
1192.694	14568.182
1194.5856	3722.436
1196.4202	272.33136
1210.0068	3066.78
1224.7026	225.18617
1250.7722	1289.8573
1251.6698	1614.1414
1265.697	598.23676
1337.8696	951.69788
1347.3818	514.10583
1355.8964	1645.5884
1356.7689	2067.3113
1358.6292	688.11658
1364.2094	1586.6152
1366.1022	583.73987
1442.7472	3475.1938
1444.6753	1380.6868
1446.4637	552.54944
END IONS
BEGIN IONS
PEPMASS=1797.8994
CHARGE=1+
TITLE=Label: D11, Spot_Id: 21138, Peak_List_Id: 20084, MSMS Job_Run_Id: 10234, Comment:
276.2095	214.65277
506.33972	205.97314
798.43707	370.1095
1127.6395	217.10143
1198.5924	265.10931
1754.3243	492.65979
1755.213	373.9303
1756.051	612.26074
1757.8375	793.0155
1770.989	208.34644
1774.8483	202.23483
END IONS
BEGIN IONS
PEPMASS=2029.004
CHARGE=1+
TITLE=Label: D11, Spot_Id: 21138, Peak_List_Id: 20085, MSMS Job_Run_Id: 10234, Comment:
175.13849	248.97691
274.24384	274.58826
516.41241	1336.3468
831.40607	270.2988
843.60022	511.97702
944.52954	205.30545
972.60822	210.11337
1085.7021	211.83807
1198.7904	595.08978
1227.7046	567.71307
1327.8671	474.82187
1456.9136	1987.2389
1571.9774	1654.7998
1574.8281	203.29816
1799.0795	317.3443
1914.4417	390.60886
1915.2867	472.85983
1921.6503	1047.113
1970.976	697.62207
1975.1882	242.43237
END IONS
BEGIN IONS
PEPMASS=2942.4829
CHARGE=1+
TITLE=Label: D11, Spot_Id: 21138, Peak_List_Id: 20075, MSMS Job_Run_Id: 10234, Comment:
565.42041	2837.9294
774.5257	1087.7108
791.56293	5586.604
890.64386	3124.6638
991.70447	2127.2227
1034.671	1456.1772
1062.7389	3187.3374
1175.8287	3495.5181
1181.7295	968.46759
1232.8423	4705.3086
1385.9209	1240.8191
1398.9902	3063.1274
1425.0127	4896.7949
1426.0103	3515.2317
1443.0104	407766.94
1500.89	8525.1611
1540.071	4086.9351
1541.0297	3684.77
1558.0365	4856.9404
1705.1761	2249.5059
1711.0884	1585.0031
1762.1823	6127.543
1891.2946	1142.6776
1909.2826	97494.297
2006.3721	1231.7853
2007.2722	5975.8452
2024.373	1843.6069
2026.2107	1925.8572
2081.4182	977.16101
2152.4934	2351.3723
2154.3804	1088.5748
2155.251	1073.2778
2178.4663	7729.8608
2180.3462	5380.9585
2265.4368	3611.9019
2353.4539	1133.9532
2380.4216	1051.4113
2391.7122	1570.979
2392.5679	1179.0809
2409.6526	34082.844
2410.5493	41893.176
2412.4236	34800.656
2426.136	1514.5088
2439.7673	1395.5581
2444.2651	69607.945
2507.6423	1549.2297
2524.6382	1554.8689
2526.4629	1916.9049
2551.998	1282.6587
2768.9678	998.05988
2769.7715	1793.1908
2871.4722	5492.2573
2876.8706	2506.2031
2885.3784	1354.7848
2901.4819	14784.324
2903.8228	3999.5981
2907.656	1170.3501
2910.675	5396.7671
2914.925	3477.9919
2916.6055	3282.1262
END IONS
