# Supplementary material for: Comparative proteomic analysis of a membrane-enriched fraction from flag leaves reveals responses to chemical hybridization agent SQ-1 in wheat
Source: Front Plant Sci. 2015 Aug 26;6:669. doi: 10.3389/fpls.2015.00669 (PMC4549638; doi:10.3389/fpls.2015.00669)
Supplement: Supplementary file 9 [file Data_Sheet_1.ZIP › Supplementary MS_MS data/spot 68.txt]

COM=Project: wsp, Spot Set: wsp\SQL2013-1-15, Label: D9, Spot Id: 21136, Peak List Id: 18819, MS Job Run Id: 10233
807.42926	8646.251
813.46594	4752.9897
842.52277	47964.871
856.53784	8553.2129
859.48853	7803.5942
870.55225	23631.484
893.43671	5827.3086
956.53357	4165.7021
973.54327	8449.832
982.46289	4262.9263
999.6059	8406.5107
1037.5377	8791.8799
1045.5804	10062.344
1090.5471	8037.2173
1102.6426	6748.0444
1107.5598	10956.371
1118.5308	16217.706
1135.5957	46988.836
1157.5958	7877.5142
1165.5977	10772.815
1179.6138	28971.096
1193.6304	9596.9648
1214.6425	19843.023
1234.6906	15006.572
1263.6924	18426.447
1277.7191	9462.4912
1300.5631	9257.6318
1307.6938	5892.5684
1308.6788	11102.518
1320.6071	8730.5264
1356.6846	6515.8174
1365.6514	13040.082
1390.7006	7017.3232
1427.7878	2776.9839
1434.7776	10758.144
1443.7521	1954.2622
1444.7551	1924.0905
1455.7859	22277.213
1465.7759	3005.312
1475.765	18983.115
1481.7913	2270.6538
1493.7505	19486.162
1521.7852	4965.2319
1543.8385	2411.4668
1662.8774	11016.596
1684.8188	2274.1028
1689.9204	7461.5181
1690.9104	11522.516
1699.8657	2432.1316
1707.7955	5459.9922
1709.8008	5652.0776
1712.7927	1960.4982
1716.8674	11482.998
1780.0347	4404.1694
1791.7462	6722.9468
1858.9829	1747.5931
1917.9933	3723.5359
1993.9915	9796.7969
2156.283	11841.473
2157.2932	6083.9614
2182.2781	10575.88
2183.2515	19319.781
2199.2102	10779.691
2200.229	423100.81
2201.2214	433208.75
2202.7727	16844.902
2207.2185	3472.6479
2212.1592	5842.9761
2222.1956	4136.2656
2225.175	3403.9863
2226.2114	16762.43
2227.2139	22527.301
2367.2837	3243.1541
2383.9773	4052.8108
2414.0869	2832.7295
2505.103	41077.348
2527.0869	6417.3457
2543.0603	3608.6951
BEGIN IONS
PEPMASS=870.55225
CHARGE=1+
TITLE=Label: D9, Spot_Id: 21136, Peak_List_Id: 20046, MSMS Job_Run_Id: 10234, Comment:
100.09628	376.69278
255.14235	212.07332
272.15497	342.35962
385.23111	208.2796
399.2338	208.19009
468.23462	306.76981
486.24258	594.61493
581.31445	409.0748
826.52759	284.69989
827.42474	414.76157
828.41083	350.96005
829.33636	292.59537
840.64966	235.62689
841.4444	322.57571
842.39136	276.37323
END IONS
BEGIN IONS
PEPMASS=1118.5308
CHARGE=1+
TITLE=Label: D9, Spot_Id: 21136, Peak_List_Id: 20052, MSMS Job_Run_Id: 10234, Comment:
272.17859	237.95128
810.31342	498.72147
847.31006	503.82471
1077.3102	505.09192
1089.4249	253.4834
1090.5073	355.57996
1093.3239	218.01956
END IONS
BEGIN IONS
PEPMASS=1135.5957
CHARGE=1+
TITLE=Label: D9, Spot_Id: 21136, Peak_List_Id: 20043, MSMS Job_Run_Id: 10234, Comment:
348.21072	351.85416
356.25974	249.13623
357.22855	229.57617
374.25494	2328.3081
430.16641	208.01009
445.28381	3868.5186
461.27847	343.02805
491.24689	252.31758
529.22546	256.67245
543.25494	542.50861
558.26923	234.11423
560.30212	3773.5029
576.29211	510.17938
673.3136	424.14954
675.31897	3332.2529
690.31458	638.06891
691.32147	1106.5634
734.35095	493.17337
744.35645	513.9881
762.35846	1999.6189
779.38898	1918.4032
785.25861	574.50989
788.40704	2288.6565
791.34485	425.83893
872.44446	657.29065
890.45087	4687.6406
897.21716	708.00806
935.51428	2707.0281
948.05225	744.61462
989.58496	1698.0614
991.44025	666.43622
999.091	956.76031
999.98859	547.61188
1036.6396	1089.5953
1043.05	625.70636
1091.7799	277.73633
1093.504	218.73804
1095.458	392.62534
1108.4934	347.21219
END IONS
BEGIN IONS
PEPMASS=1179.6138
CHARGE=1+
TITLE=Label: D9, Spot_Id: 21136, Peak_List_Id: 20045, MSMS Job_Run_Id: 10234, Comment:
175.13388	225.99133
422.1925	287.5835
663.289	459.03427
758.44934	761.02484
776.3559	368.12048
887.50262	573.57074
1122.5698	266.51028
1135.7417	327.02075
1136.6034	638.82434
1138.4784	599.21094
1144.6644	268.4343
END IONS
BEGIN IONS
PEPMASS=1214.6425
CHARGE=1+
TITLE=Label: D9, Spot_Id: 21136, Peak_List_Id: 20049, MSMS Job_Run_Id: 10234, Comment:
700.37628	216.71477
851.48853	2170.9536
856.37219	206.9966
969.57672	255.5247
1170.8652	533.08289
1171.6456	717.37213
1173.4934	700.9787
1175.3763	300.71014
1179.6588	313.77762
1180.6099	307.71729
1193.5358	313.99609
END IONS
BEGIN IONS
PEPMASS=1263.6924
CHARGE=1+
TITLE=Label: D9, Spot_Id: 21136, Peak_List_Id: 20051, MSMS Job_Run_Id: 10234, Comment:
502.35275	607.8363
573.3703	1045.4341
688.39172	1036.5106
690.32782	215.36432
691.30444	317.20493
744.4212	247.50658
762.35321	591.80396
779.37805	401.48679
803.41907	564.81891
851.44226	420.54181
875.52405	214.95168
890.43719	1374.4725
916.50012	383.59192
989.50836	542.70807
1135.6632	411.88138
END IONS
BEGIN IONS
PEPMASS=1308.6788
CHARGE=1+
TITLE=Label: D9, Spot_Id: 21136, Peak_List_Id: 20055, MSMS Job_Run_Id: 10234, Comment:
659.37103	594.97437
1249.7681	298.88574
1252.5216	683.65198
1256.7755	352.23959
1266.6263	265.0137
1269.498	232.3499
END IONS
BEGIN IONS
PEPMASS=1455.7859
CHARGE=1+
TITLE=Label: D9, Spot_Id: 21136, Peak_List_Id: 20048, MSMS Job_Run_Id: 10234, Comment:
175.12978	266.30789
288.22833	244.59894
546.31061	266.298
904.43744	201.30688
1114.5864	319.4631
1227.7617	3039.1162
1229.6252	754.6026
1242.4113	993.39532
1243.2046	777.58618
END IONS
BEGIN IONS
PEPMASS=1662.8774
CHARGE=1+
TITLE=Label: D9, Spot_Id: 21136, Peak_List_Id: 20056, MSMS Job_Run_Id: 10234, Comment:
432.29669	406.50876
689.409	873.81677
1449.0148	555.16254
1450.8745	263.0589
1463.0143	245.64603
END IONS
BEGIN IONS
PEPMASS=1690.9104
CHARGE=1+
TITLE=Label: D9, Spot_Id: 21136, Peak_List_Id: 20054, MSMS Job_Run_Id: 10234, Comment:
744.48315	3314.3403
841.48682	200.95937
859.48901	663.34424
1095.6366	336.39828
1661.8787	268.10504
END IONS
BEGIN IONS
PEPMASS=2156.283
CHARGE=1+
TITLE=Label: D9, Spot_Id: 21136, Peak_List_Id: 20053, MSMS Job_Run_Id: 10234, Comment:
700.56836	322.96408
744.55957	824.69299
2117.1443	221.81941
2118.0398	373.56628
END IONS
BEGIN IONS
PEPMASS=2183.2515
CHARGE=1+
TITLE=Label: D9, Spot_Id: 21136, Peak_List_Id: 20050, MSMS Job_Run_Id: 10234, Comment:
726.52698	277.60461
744.57556	1725.5675
841.53918	228.62607
1094.7314	269.81177
2122.1011	318.84412
2140.0615	242.75726
2142.2234	486.4238
2144.1204	352.41003
2151.1733	244.30531
2156.1226	1278.869
2157.2671	1622.3602
2158.1597	696.58966
2161.2532	374.01468
END IONS
BEGIN IONS
PEPMASS=2201.2214
CHARGE=1+
TITLE=Label: D9, Spot_Id: 21136, Peak_List_Id: 20042, MSMS Job_Run_Id: 10234, Comment:
112.08159	1380.7269
175.13029	5274.0171
246.18513	1008.8348
316.21231	960.57721
317.23471	1843.5353
343.24435	1336.908
404.28595	2628.0093
415.30161	1010.1135
511.34814	1188.5988
517.39001	1780.8301
574.40356	3595.7275
600.38989	1570.743
658.44061	2557.2471
687.50519	3101.7285
709.49384	1375.9781
726.51691	1796.4384
727.51135	1269.0067
744.53149	261543.48
757.51868	2600.7966
813.55011	11100.437
841.55164	12180.436
842.54102	6041.0381
858.57764	1520.1318
859.55872	42000.043
938.5943	1273.7605
942.6001	2341.6614
955.64258	872.72699
957.63312	811.51117
958.62927	1507.5809
1015.6617	1077.3038
1025.657	799.7323
1069.7137	982.44659
1070.6879	1365.7502
1089.6804	4225.7871
1094.7145	6380.8242
1095.6895	14525.238
1111.739	7973.085
1112.7178	21691.133
1241.8011	1586.4575
1242.7753	4399.2988
1258.8082	3481.6433
1259.8013	8578.6934
1269.8041	942.99976
1342.8483	1342.2068
1370.8279	1105.2924
1386.9609	1606.3085
1387.8926	2985.0273
1426.9685	1108.7709
1427.886	2545.2993
1443.9641	3735.1799
1444.9115	4914.8511
1544.0107	4528.5562
1691.0876	3915.2334
1858.4363	3119.7153
1859.3582	4424.459
1861.1465	4475.8374
1881.4996	2870.5986
1960.3208	2388.0454
2159.1294	116100.35
2164.0117	2573.1038
END IONS
BEGIN IONS
PEPMASS=2227.2139
CHARGE=1+
TITLE=Label: D9, Spot_Id: 21136, Peak_List_Id: 20047, MSMS Job_Run_Id: 10234, Comment:
175.14629	487.07141
369.30499	249.53679
574.44232	260.64426
744.5697	13104.887
813.58307	493.12558
841.5849	1010.2045
859.59821	2000.6578
1094.7145	503.02844
1095.7106	724.82904
1105.7206	250.11246
1111.7704	660.2912
1112.7396	937.84119
1234.7217	317.20706
1242.7924	284.86734
1259.7998	343.19617
1347.9127	339.2634
1427.8405	328.83505
1443.9574	328.30762
1444.9211	278.22684
1446.9142	284.05896
1479.9905	788.8371
1481.9557	339.83191
1544.0109	230.15125
1672.165	271.08176
1859.3641	237.46443
1860.1279	303.57181
2069.7639	626.81415
2130.6165	551.86121
2169.1602	666.14166
2183.2615	973.47089
2184.5039	1048.6803
2186.3779	1174.5751
2189.05	1434.6639
2195.9736	741.47595
2200.3293	14787.386
2201.3013	17387.232
2205.1931	4050.8389
END IONS
BEGIN IONS
PEPMASS=2505.103
CHARGE=1+
TITLE=Label: D9, Spot_Id: 21136, Peak_List_Id: 20044, MSMS Job_Run_Id: 10234, Comment:
404.27225	1088.8822
624.41504	515.52655
765.44061	413.17776
792.50598	11010.053
794.54675	777.74292
864.52191	510.30829
893.55939	8294.0176
895.59241	762.70227
935.59521	565.03528
939.49481	468.77563
1008.5861	2626.0271
1050.6119	1608.9303
1095.6194	4073.1917
1163.6891	932.94659
1167.5951	414.90744
1238.6206	733.21698
1250.7457	509.63644
1255.6567	4674.2036
1324.7008	558.5321
1342.7048	9050.5391
1437.8633	556.20941
1455.7971	10861.366
1552.7761	516.97186
1570.8274	6627.2495
1573.8302	469.13876
1612.8467	666.27911
1624.7887	429.27618
1641.876	7431.8877
1714.0037	688.40601
1714.9063	411.63797
1740.9785	2325.054
1742.9055	475.8187
1883.0171	520.31915
1901.0944	1504.5375
1902.9215	1124.7701
1939.0565	592.68976
1940.92	410.25015
2048.2363	1222.3002
2049.1257	2117.3235
2051.0232	1194.3018
2086.1255	468.56458
2102.3501	493.07193
2103.1995	455.27945
2104.0801	700.66748
2163.3306	769.91638
2165.0969	548.05963
2351.4084	393.35852
2394.2114	733.99359
2401.5693	397.05554
2414.4065	3128.4136
2418.2634	996.78699
2421.3972	684.66949
2424.676	492.19022
2443.8916	388.53403
2450.21	593.29779
2461.8193	663.41675
2463.0535	834.51129
2467.5742	436.09882
2472.3225	564.6358
2479.3018	403.98596
END IONS
