# Supplementary material for: Comparative proteomic analysis of a membrane-enriched fraction from flag leaves reveals responses to chemical hybridization agent SQ-1 in wheat
Source: Front Plant Sci. 2015 Aug 26;6:669. doi: 10.3389/fpls.2015.00669 (PMC4549638; doi:10.3389/fpls.2015.00669)
Supplement: Supplementary file 9 [file Data_Sheet_1.ZIP › Supplementary MS_MS data/spot 69.txt]

COM=Project: wsp, Spot Set: wsp\SQL2013-1-15, Label: D8, Spot Id: 21135, Peak List Id: 18818, MS Job Run Id: 10233
813.47601	3263.3931
814.46271	1962.9567
841.48676	2700.7437
842.52704	41621.461
856.54132	6712.9121
858.48181	1767.5575
859.48907	8256.002
870.55725	21450.539
893.43744	5734.2471
956.53979	2880.8394
999.61121	4450.5391
1014.5444	2248.3188
1045.5818	6185.8477
1095.505	2200.7698
1102.6406	3187.5496
1104.6107	2397.1401
1105.5593	2281.3118
1112.6326	4942.3853
1135.6042	73396.836
1147.595	2816.1626
1157.5901	5340.7178
1173.6049	2769.6414
1258.7031	1874.8245
1259.6927	1588.6395
1263.6907	5972.6904
1288.6854	1724.5298
1326.6531	1697.8248
1342.5815	2324.4446
1369.7378	2014.6124
1426.6917	1648.9546
1443.7626	1702.2001
1444.7634	1160.6403
1476.795	1936.6489
1542.8632	3472.7168
1543.8479	4589.4575
1689.9277	10990.33
1690.9192	13662.018
1709.825	3366.7151
1781.0348	1649.9437
1794.8	3833.3638
1859.0038	1547.0732
1918.0015	2272.9414
1980.9891	1854.1178
2046.0845	1979.8694
2155.2122	4497.0596
2156.3047	7633.6938
2157.3018	14762.848
2182.2783	8934.9854
2183.2661	20906.213
2187.2292	1408.4016
2198.4575	5516.6021
2199.2659	15604.344
2200.2417	438711.25
2201.2363	574293.19
2202.7869	11102.644
2213.1902	3883.9792
2217.2095	3568.7847
2223.1992	4479.0156
2225.1826	3150.6626
2226.2036	8798.0254
2227.2219	11299.714
2230.2314	5249.0024
2379.2119	32868.945
2401.2075	3744.0903
2414.1023	3228.7546
2499.147	6344.1831
2505.1248	49104.574
2510.1335	855.60443
2521.1353	1756.3411
2527.1077	6382.2769
2543.0701	2701.7903
2570.2969	5872.9907
2600.3186	17711.037
2622.3018	1767.0315
2627.2771	4199.7593
2715.4451	3516.6787
2716.4221	4586.0327
2738.3994	2034.5057
2746.3833	9168.2988
2768.3608	3376.7046
BEGIN IONS
PEPMASS=859.48907
CHARGE=1+
TITLE=Label: D8, Spot_Id: 21135, Peak_List_Id: 20038, MSMS Job_Run_Id: 10234, Comment:
744.46545	434.05368
814.47949	238.42958
END IONS
BEGIN IONS
PEPMASS=870.55725
CHARGE=1+
TITLE=Label: D8, Spot_Id: 21135, Peak_List_Id: 20031, MSMS Job_Run_Id: 10234, Comment:
100.09548	459.90598
272.15732	284.62891
399.23019	263.73102
468.24918	290.12689
486.25003	513.60217
581.3147	353.2063
826.5304	360.81494
827.37878	334.04156
829.31982	231.59413
840.55872	283.24426
END IONS
BEGIN IONS
PEPMASS=893.43744
CHARGE=1+
TITLE=Label: D8, Spot_Id: 21135, Peak_List_Id: 20041, MSMS Job_Run_Id: 10234, Comment:
404.17859	987.34833
490.19589	404.87186
624.2442	204.02252
851.25116	212.33659
END IONS
BEGIN IONS
PEPMASS=1135.6042
CHARGE=1+
TITLE=Label: D8, Spot_Id: 21135, Peak_List_Id: 20028, MSMS Job_Run_Id: 10234, Comment:
246.19955	220.86583
315.1402	274.39474
330.20154	394.69519
331.62906	228.25374
348.21158	653.42877
356.25037	316.48654
357.24289	464.74765
374.2532	4415.0127
414.19815	243.29709
430.17691	420.95786
433.28406	229.77933
445.29272	7568.7427
461.28018	579.71191
529.23718	548.37286
543.26526	860.19708
560.3075	7378.623
576.29529	1208.1815
592.26685	356.34525
642.30695	537.1662
645.2951	449.61548
649.29388	318.13184
657.3158	369.19489
658.29681	344.92758
663.29279	697.64148
675.32251	6535.3745
690.29993	1197.1907
691.31989	2031.6906
734.35913	807.04797
744.34558	921.97876
762.35168	4261.752
779.38116	3534.8503
785.19843	794.22003
788.41028	4209.1353
791.35748	1074.3513
872.44971	1151.4181
873.54089	1385.7203
889.36523	614.55017
890.45264	9245.2822
897.18518	1109.5876
935.51782	4884.0767
989.57373	3480.8027
999.1106	2135.8962
1000.0108	1046.8069
1036.6355	1917.3157
1043.0768	980.59662
1091.7454	495.90756
1092.5935	520.29559
1095.3629	330.92221
1112.7167	477.25281
END IONS
BEGIN IONS
PEPMASS=1263.6907
CHARGE=1+
TITLE=Label: D8, Spot_Id: 21135, Peak_List_Id: 20039, MSMS Job_Run_Id: 10234, Comment:
502.35333	312.99109
573.36218	395.36804
688.38983	362.59589
691.31805	220.69894
779.34839	219.02664
890.42651	437.30048
989.4729	247.48758
1063.6096	222.50545
END IONS
BEGIN IONS
PEPMASS=1690.9192
CHARGE=1+
TITLE=Label: D8, Spot_Id: 21135, Peak_List_Id: 20035, MSMS Job_Run_Id: 10234, Comment:
744.4765	6140.2168
813.49329	245.40254
841.48358	410.56052
859.51208	921.25159
1084.5983	371.31287
1094.702	324.75449
1095.6313	252.81041
1111.6987	286.65421
1112.6351	425.1886
1651.6599	254.42047
1662.674	285.98825
END IONS
BEGIN IONS
PEPMASS=2157.3018
CHARGE=1+
TITLE=Label: D8, Spot_Id: 21135, Peak_List_Id: 20034, MSMS Job_Run_Id: 10234, Comment:
700.57288	339.35211
744.54156	1091.9979
859.55316	234.80296
2117.1414	280.11456
2130.2253	249.32216
END IONS
BEGIN IONS
PEPMASS=2183.2661
CHARGE=1+
TITLE=Label: D8, Spot_Id: 21135, Peak_List_Id: 20032, MSMS Job_Run_Id: 10234, Comment:
726.56787	519.84412
744.58405	2330.1467
859.61456	304.33441
1860.0637	203.73924
2139.2266	427.00284
2141.3015	417.70642
2143.2954	322.06128
2145.1265	310.31464
2155.4021	819.6297
2156.3186	1089.7787
2157.2356	2574.8835
2160.1399	534.39453
END IONS
BEGIN IONS
PEPMASS=2201.2363
CHARGE=1+
TITLE=Label: D8, Spot_Id: 21135, Peak_List_Id: 20027, MSMS Job_Run_Id: 10234, Comment:
112.08206	1468.0989
175.12964	5443.0684
246.18701	1228.6481
317.24066	1940.2869
343.24445	1594.5928
404.29279	3277.5183
511.37009	1411.8153
517.37408	2225.0103
574.40887	3980.6321
600.39325	1537.7999
658.44061	2837.7781
687.50385	3159.3911
726.50415	2443.4902
727.50995	1449.6116
744.53119	298585.84
757.51813	2669.4063
770.51367	1276.6582
813.5498	12332.718
815.65405	1249.5752
841.55139	13715.952
842.54187	5623.2173
859.5592	46915.199
938.59674	1499.537
942.59613	2380.4451
956.61304	1370.5027
958.62549	2503.4756
1015.6447	1281.0438
1025.6421	1286.2969
1070.6974	1966.7405
1089.6869	4920.562
1094.7218	7527.0801
1095.6893	16792.33
1111.7231	7103.167
1112.7196	26527.223
1241.7762	3185.0881
1242.7756	3005.1772
1243.7542	1562.9819
1258.8217	3544.9856
1259.7971	9685.7744
1342.8514	1895.9338
1369.8651	2452.5591
1386.9019	1885.5314
1387.8927	3541.1123
1427.8728	2980.6655
1443.927	3891.0588
1444.9077	6134.5649
1543.998	3738.4106
1544.9701	1192.6058
1690.1536	1586.2965
1858.3855	2475.0273
1859.3308	6963.7969
1861.1354	5395.1045
1881.7534	6332.0957
1883.1334	3211.8125
1960.4014	2101.1462
2157.4832	45284.789
2160.2444	14061.396
2162.1357	13983.29
2163.981	2759.7236
2171.3965	2182.3022
END IONS
BEGIN IONS
PEPMASS=2227.2219
CHARGE=1+
TITLE=Label: D8, Spot_Id: 21135, Peak_List_Id: 20036, MSMS Job_Run_Id: 10234, Comment:
175.13797	224.85596
744.57263	8441.5811
813.61719	355.02255
841.60175	511.70636
859.61353	1044.6298
1095.7263	447.15555
1105.7057	412.83685
1111.7401	249.4729
1112.7502	645.21533
1234.7385	297.00522
1258.8198	251.0423
1259.8334	251.35474
1347.8491	333.18286
1444.9155	241.12582
1446.9435	342.1113
1447.9297	254.47072
1480.1595	299.56802
1480.9377	652.97253
1560.1099	452.29584
1672.0563	476.91675
1901.1567	423.83981
2067.7515	613.20319
2069.552	485.34778
2076.845	547.60547
2156.4456	465.38269
2184.2771	1354.1044
2185.3992	1168.0432
2188.2612	439.43762
2195.5493	476.1366
2200.3503	18307.803
2201.3237	23544.736
2205.2063	2777.7593
END IONS
BEGIN IONS
PEPMASS=2379.2119
CHARGE=1+
TITLE=Label: D8, Spot_Id: 21135, Peak_List_Id: 20030, MSMS Job_Run_Id: 10234, Comment:
944.63831	463.35318
956.56128	233.64398
1045.7008	840.61255
1065.618	334.47858
1093.6125	1463.021
1116.7264	1572.662
1150.6309	815.18933
1229.8136	1089.5695
1235.661	391.39719
1263.7451	1967.494
1268.9133	328.87054
1286.8398	8129.8564
1334.7627	2916.1797
1405.9243	381.41339
1406.8594	341.61026
1408.0048	395.63809
1417.8049	353.97388
1418.9395	433.88318
1423.9088	6233.6885
1435.8259	1855.2761
1490.0664	359.65646
1506.8523	2514.7095
1563.9252	1209.7648
1580.8711	649.4281
1586.9912	1797.7725
1587.9639	652.73969
1677.9559	1505.8298
1680.8359	492.44806
1750.0588	1071.1808
1752.8896	261.73093
1762.0286	276.10864
1779.0858	706.9173
1796.0463	286.48911
1797.9454	664.375
1893.1921	640.633
1894.0782	2169.186
1897.243	966.39801
1898.1416	2883.3484
1901.0391	411.78271
1909.9932	520.98767
1996.1558	271.21582
2007.3923	398.50256
2008.1902	466.16379
2009.0491	661.45868
2014.2582	236.66174
2121.2754	797.65228
2137.3313	891.8949
2201.5522	657.6441
2224.469	3518.3154
2226.3088	733.02008
2233.7214	1197.4366
2234.5149	1184.7747
2235.4102	1598.5066
2237.2461	1264.6864
2242.9097	1135.2913
2244.7646	1124.7443
2260.6194	393.08011
2339.3325	420.03961
2347.0979	4994.9888
2348.9385	1522.3284
END IONS
BEGIN IONS
PEPMASS=2505.1248
CHARGE=1+
TITLE=Label: D8, Spot_Id: 21135, Peak_List_Id: 20029, MSMS Job_Run_Id: 10234, Comment:
404.27722	1495.4613
567.36426	431.09787
624.41711	757.67517
765.44196	447.52612
792.5097	13075.054
864.52271	618.64191
893.56323	10602.158
935.56671	483.86224
939.52966	447.76431
1008.5964	2767.4172
1050.6072	2213.7119
1095.6365	4754.3936
1105.7335	712.80255
1163.6987	1233.4022
1210.7056	504.41623
1238.65	579.37463
1250.7274	564.97314
1255.6707	6376.0361
1324.7939	497.26419
1325.6642	437.6185
1342.701	11046.495
1423.9932	510.38794
1437.7756	426.93588
1455.7935	13708.558
1553.7754	447.68115
1570.835	6802.8794
1612.8306	583.7439
1636.1205	438.08731
1641.8885	8360.0205
1695.95	429.19104
1713.9498	1182.7867
1715.849	795.19708
1740.9326	2941.7646
1854.2174	465.83524
1883.983	558.27374
1897.0708	615.3233
1901.0535	1738.9115
1902.9338	1162.2478
2048.2168	2778.2505
2050.053	2758.0818
2076.5808	972.05414
2102.2705	580.16504
2104.0513	1030.2906
2163.3027	570.35071
2164.1404	829.44446
2166.0266	582.14398
2291.4688	591.39807
2293.2327	465.64502
2305.4028	519.54114
2393.5227	414.38907
2404.302	411.82104
2408.1577	1120.6742
2411.2927	409.09482
2414.3945	3542.1792
2421.3911	676.76428
2462.8149	1247.5229
2464.3633	1030.3206
2466.1736	889.45044
2475.2449	751.97815
2484.3689	700.04584
END IONS
BEGIN IONS
PEPMASS=2570.2969
CHARGE=1+
TITLE=Label: D8, Spot_Id: 21135, Peak_List_Id: 20040, MSMS Job_Run_Id: 10234, Comment:
1262.781	211.37846
1308.8093	303.25867
1379.8069	355.04095
1432.9523	664.63281
1450.8914	342.65387
1521.8854	239.60849
1570.0273	523.03381
2350.6855	351.8862
2365.9705	219.71278
2367.927	543.57404
2368.7285	272.17593
2369.5354	726.52954
2371.3518	401.57199
2380.8572	1050.7788
2425.4951	270.28662
2450.8335	308.41479
2521.5593	303.31726
2533.0928	263.27499
END IONS
BEGIN IONS
PEPMASS=2600.3186
CHARGE=1+
TITLE=Label: D8, Spot_Id: 21135, Peak_List_Id: 20033, MSMS Job_Run_Id: 10234, Comment:
1049.7336	313.52435
1120.7672	370.4267
1168.7026	669.17548
1191.8137	532.42389
1225.7605	239.46753
1229.8773	332.98282
1262.845	698.59332
1310.7878	238.82352
1338.7937	885.97858
1366.9655	256.21088
1375.9691	460.28772
1409.8424	1388.6218
1415.0458	269.55597
1432.9601	3533.2222
1480.8906	1708.9492
1551.9489	2422.3787
1570.0134	2386.3748
1608.9163	481.1077
1625.9038	240.47551
1627.0297	305.49628
1722.911	329.87784
1733.076	879.98157
1896.2039	409.9249
1924.2723	200.92711
1927.0502	285.15808
2043.4193	718.9408
2044.2793	1146.6494
2380.7981	1507.99
2381.5916	985.18262
2383.3718	1249.5916
2392.7383	502.49451
2394.9629	1168.9575
2397.7441	2981.4956
2399.5249	2479.9917
2401.3125	2806.2317
2410.8398	4024.5491
2413.6887	996.73035
2455.5576	1485.2498
2464.0708	826.09454
2481.843	3821.8213
2484.282	791.23523
2488.427	1026.7776
2490.2446	1080.209
2550.3425	469.31616
2567.011	587.71643
END IONS
BEGIN IONS
PEPMASS=2746.3833
CHARGE=1+
TITLE=Label: D8, Spot_Id: 21135, Peak_List_Id: 20037, MSMS Job_Run_Id: 10234, Comment:
1338.8649	227.44049
1409.8755	589.82184
1433.0325	477.17972
1480.9457	510.85587
1551.9271	911.76398
1570.0768	325.03998
1578.9957	726.18103
1674.1827	201.78152
1716.0896	584.77734
2043.2545	509.11288
2189.5103	380.94086
2191.312	522.92358
2380.7432	218.17844
2381.5686	386.05365
2397.781	849.90955
2398.613	1466.0471
2400.4878	1022.0771
2411.0769	716.17255
2420.593	601.39233
2422.313	567.54285
2454.8223	295.81155
2512.6401	391.58435
2584.7805	2276.8281
2595.2197	583.14618
2601.9238	16793.387
2603.5642	4250.3511
2605.3796	2959.1975
2608.1938	892.87744
2610.2446	3654.6868
2612.1077	5388.4297
2626.187	438.69757
2628.3547	575.13458
2670.6921	471.78329
2711.5408	333.31812
2712.948	392.01068
2713.7275	220.86276
2715.5093	268.37729
2717.3887	355.38034
2719.2188	407.21078
2724.3298	282.58459
END IONS
