# Supplementary material for: Comparative proteomic analysis of a membrane-enriched fraction from flag leaves reveals responses to chemical hybridization agent SQ-1 in wheat
Source: Front Plant Sci. 2015 Aug 26;6:669. doi: 10.3389/fpls.2015.00669 (PMC4549638; doi:10.3389/fpls.2015.00669)
Supplement: Supplementary file 9 [file Data_Sheet_1.ZIP › Supplementary MS_MS data/spot 7.txt]

COM=Project: wsp, Spot Set: wsp\SQL2013-1-15, Label: A7, Spot Id: 21062, Peak List Id: 18745, MS Job Run Id: 10233
841.42041	36020.105
842.52228	15163.111
853.41846	24360.059
857.41046	16907.961
866.35132	24272.408
868.54321	13317.118
869.39996	9417.2217
870.55334	7966.0552
882.33759	12936.652
898.33258	7785.4614
940.4834	7993.563
1064.5552	10933.601
1067.6019	10327.162
1105.5544	20733.955
1107.5544	118963.04
1112.6594	6793.0088
1119.5546	20630.033
1121.5555	9713.3877
1139.6578	329087.31
1161.6383	7108.0239
1165.6682	35270.414
1167.6847	8329.2129
1214.6771	6626.8193
1284.7147	8696.8135
1286.7107	12911.366
1299.6276	10865.83
1307.5934	20591.27
1324.6503	14697.745
1332.6672	17468.854
1399.8057	10256.194
1418.7056	7064.5498
1419.7527	6875.332
1435.6893	585445.94
1447.689	12071.339
1461.7006	49504.586
1463.7147	117000.34
1489.7286	10786.98
1553.9032	15643.138
1625.9294	97315.188
1642.8082	195646.11
1654.808	27483.699
1673.8762	306672.16
1689.8568	81625.539
1699.8816	12137.959
1705.8754	12812.202
1753.9608	28875.93
1768.8444	40211.422
1779.9631	16253.227
1797.9165	397110.69
1812.0249	127291.51
1822.985	27057.098
1825.9526	43309.195
1827.9532	12615.739
1859.9459	299505.72
1875.9279	77466.898
1881.9434	9708.2061
1882.9849	9991.5381
1885.0118	12552.153
1887.9816	13290.18
1891.9281	17182.502
2029.0369	432080.81
2030.5417	11014.878
2055.0503	9298.8242
2057.064	69958.695
2075.1829	10099.618
2103.2168	29569.98
2104.1672	32342.965
2121.1633	275469.31
2139.1406	10249.133
2157.1301	248751.47
2185.1519	28287.781
2364.2468	47455.129
2382.2402	436866.19
2383.8503	11841.82
2408.2505	11353.954
2410.2568	13942.721
2809.4553	50291.797
2841.4424	11139.682
2947.6648	9167.459
2965.5859	16184.133
BEGIN IONS
PEPMASS=1107.5544
CHARGE=1+
TITLE=Label: A7, Spot_Id: 21062, Peak_List_Id: 18943, MSMS Job_Run_Id: 10234, Comment:
469.18887	201.57886
475.20441	600.91425
492.23773	836.21265
616.23834	725.1026
622.25183	321.86179
639.27887	286.95679
866.40454	275.36316
883.42542	972.15656
933.41675	421.09454
970.49182	313.42609
979.5014	241.66631
1065.5697	235.3804
1067.4302	234.67476
1068.2839	383.85818
1077.6649	667.63452
1079.4713	629.17499
END IONS
BEGIN IONS
PEPMASS=1139.6578
CHARGE=1+
TITLE=Label: A7, Spot_Id: 21062, Peak_List_Id: 18936, MSMS Job_Run_Id: 10234, Comment:
175.10805	2577.355
272.11722	225.62592
288.20319	276.30063
312.14685	533.7887
328.19614	607.57568
345.21106	1165.7289
369.15869	360.91257
385.17645	221.36499
425.22803	653.78638
427.23785	637.6225
444.27219	1181.2825
468.2312	707.31836
484.19937	335.20645
524.27997	529.05414
537.24408	406.13434
540.302	518.92505
557.34241	22829.021
565.23694	374.98557
583.23297	2165.6108
597.24854	795.83594
639.31958	311.28461
655.32819	1090.8868
668.30682	857.79529
672.36633	1493.5469
682.31909	392.30579
696.3078	5318.3242
753.32098	365.5451
767.40363	249.94574
795.37555	2110.0354
826.42181	217.17955
850.44238	240.32536
851.45386	1005.1779
852.41162	930.87573
868.49127	122448.94
882.229	12268.022
941.7287	509.41263
965.60822	935.2757
966.52008	620.55383
967.42004	1081.2828
970.59991	335.50177
976.70758	798.29279
983.63019	1129.1354
984.49994	905.49762
993.76221	603.11389
1098.5565	258.99033
1099.3909	388.78345
1107.4797	350.15262
END IONS
BEGIN IONS
PEPMASS=1435.6893
CHARGE=1+
TITLE=Label: A7, Spot_Id: 21062, Peak_List_Id: 18932, MSMS Job_Run_Id: 10234, Comment:
84.066765	489.24951
112.07574	465.08255
129.10901	475.08405
175.12177	3280.8416
304.17593	5446.0967
356.16058	369.60748
407.22809	350.69867
408.18613	387.73465
433.23151	304.32697
443.21783	362.48511
488.27985	379.75671
495.25323	471.51004
508.27661	362.76044
513.24481	3926.4451
530.27197	10724.213
536.2627	704.66302
584.2735	946.1828
601.30127	6552.0127
621.33972	1371.7522
623.49445	418.38174
649.32379	1557.0203
672.34021	75396.336
682.33868	365.05383
722.27875	389.32623
764.3407	3825.8904
769.33643	1128.353
770.34003	2583.4956
787.35236	5875.876
790.40851	468.53732
793.36816	604.13525
807.40076	1626.0977
835.39026	3361.5559
878.42773	2423.8708
880.46008	1148.6207
882.43506	264.18951
888.45319	583.91284
889.73956	364.80869
900.44391	12230.228
906.43329	9707.8154
1001.2795	306.41287
1003.5208	340.47131
1012.4895	822.71436
1029.5125	44996.719
1127.556	2214.5088
1129.4519	623.203
1132.5923	1884.084
1144.5999	5703.3599
1146.4768	1093.4528
1261.7783	2079.1309
1262.6235	1790.1561
1273.1073	2853.3965
1289.8879	1121.5811
1307.7938	1060.3085
1308.6401	549.07733
1316.0508	1118.5592
1394.7401	962.63611
1396.5494	929.76965
END IONS
BEGIN IONS
PEPMASS=1463.7147
CHARGE=1+
TITLE=Label: A7, Spot_Id: 21062, Peak_List_Id: 18944, MSMS Job_Run_Id: 10234, Comment:
175.12022	596.17761
304.18304	406.07599
513.23682	455.05771
530.26263	857.36407
541.27643	429.06598
558.30786	994.80896
601.31006	432.48474
612.30896	257.43149
629.32538	644.43085
649.38049	239.9664
672.33173	6252.0898
700.35516	6415.2251
764.37073	237.58832
770.31512	338.96228
787.37878	477.32098
792.37402	321.91208
798.36469	212.27628
815.35797	539.07227
835.40302	354.23227
878.44739	264.93527
900.49469	264.75433
906.44122	838.24445
928.46783	983.20313
932.56665	287.06686
933.44415	201.44862
934.42957	425.98843
1029.6093	1052.6129
1057.5084	6880.3091
1155.5508	508.92139
1172.6696	651.37384
1173.5565	500.01016
1429.7571	254.89044
1435.6202	3933.0146
END IONS
BEGIN IONS
PEPMASS=1642.8082
CHARGE=1+
TITLE=Label: A7, Spot_Id: 21062, Peak_List_Id: 18941, MSMS Job_Run_Id: 10234, Comment:
225.12152	245.48784
457.27185	395.9556
554.29865	268.25424
588.31458	247.2117
616.32288	365.37766
693.34558	238.23201
710.39673	437.53946
784.56287	390.74899
873.47559	266.53119
933.50153	207.91679
1010.4913	1584.1801
1027.5203	2051.0813
1047.5143	217.58269
1061.5818	485.91159
1063.5938	355.92227
1072.5305	667.60559
1089.5675	3571.1667
1174.5785	885.05127
1186.5929	235.40564
1211.7487	453.64456
1314.6995	255.45605
1418.9266	651.10608
1419.7795	998.72046
1433.8418	1022.8904
1435.6356	692.11334
1447.5718	248.43524
1479.9729	2615.5388
1480.8318	2007.8832
1481.7037	2092.363
1490.5758	2589.6838
1492.438	726.27325
1580.8765	1111.1819
1582.7498	757.98016
1584.9093	739.1712
1604.5934	837.68903
1613.9196	2735.7817
1615.7842	1068.7826
END IONS
BEGIN IONS
PEPMASS=1673.8762
CHARGE=1+
TITLE=Label: A7, Spot_Id: 21062, Peak_List_Id: 18937, MSMS Job_Run_Id: 10234, Comment:
112.08372	323.93417
175.12601	3396.4775
288.23941	590.20349
384.2872	451.11475
401.33206	778.24146
457.23547	356.85254
463.18118	354.78635
497.34851	390.7236
514.41229	1010.5103
516.25989	398.67377
534.24518	1923.4004
556.30945	453.88464
571.43427	1734.0306
619.30493	492.07013
627.35742	624.72687
647.30713	816.60016
653.48285	397.7944
670.50134	2694.0815
718.34894	547.83276
740.42987	571.15594
767.51337	2100.1829
784.53674	31715.355
864.52948	276.28152
881.55847	1550.7902
882.53412	1091.511
890.35699	645.60614
899.55786	1640.8765
939.55267	541.94757
956.58191	2534.7319
986.45984	340.82715
1004.4576	941.97363
1010.574	595.888
1027.609	2390.6335
1086.5021	271.8157
1103.5137	1564.1669
1112.7532	335.29147
1140.7294	1840.2646
1143.5374	393.36993
1160.5436	334.91809
1171.4071	491.4425
1211.7677	36172.359
1284.8011	478.44699
1308.802	867.14429
1309.8196	724.39856
1326.8606	15774.874
1328.7285	5004.3223
1330.6223	485.59979
1347.2017	1936.4492
1348.3932	1498.8374
1424.8948	799.44464
1441.9429	2093.062
1443.7273	924.21716
1625.8766	3092.0613
1626.7336	1651.2952
1630.3982	6582.2773
1631.1071	2631.5522
1631.9486	3779.5225
1633.7592	6375.1826
1635.6339	1951.5271
1642.7899	2976.2803
END IONS
BEGIN IONS
PEPMASS=1689.8568
CHARGE=1+
TITLE=Label: A7, Spot_Id: 21062, Peak_List_Id: 18945, MSMS Job_Run_Id: 10234, Comment:
175.11887	396.939
571.41388	200.12138
670.46826	346.28683
724.48663	256.70139
767.49249	266.41983
784.52606	5614.0757
881.52728	270.94971
882.50854	232.63043
899.51947	259.2663
956.55627	530.41577
1011.5637	372.49701
1027.6388	331.17307
1095.6129	257.84842
1112.6511	203.3533
1119.5009	205.29268
1166.7155	226.96562
1211.7715	6542.8833
1266.8652	530.11322
1284.686	324.25867
1310.7385	293.33267
1326.8257	2781.2729
1328.7305	795.75098
1441.9663	314.3027
1442.8229	388.80237
1499.8535	1412.3945
1581.1583	1338.8754
1583.0016	1375.4747
1626.3311	41669.977
1627.0963	23974.283
1627.9233	21206.078
1628.8009	10836.795
1630.1492	9556.042
1631.0514	21282.256
1632.927	4910.4385
1642.7942	1687.4694
1660.7675	770.77893
END IONS
BEGIN IONS
PEPMASS=1797.9165
CHARGE=1+
TITLE=Label: A7, Spot_Id: 21062, Peak_List_Id: 18935, MSMS Job_Run_Id: 10234, Comment:
112.0801	544.46777
129.11406	467.01236
175.12921	2633.6213
272.20044	657.16418
276.19864	4667.1333
329.23389	255.1456
388.24399	400.51776
405.25061	795.46686
469.29761	360.11893
506.30945	4630.1128
558.34723	366.44412
582.37933	322.07675
600.39117	707.02991
616.35571	294.86829
617.3576	272.3349
622.31219	347.64371
634.33838	273.10196
635.35339	1391.092
653.45789	725.68091
671.42676	578.44177
754.46008	988.13605
755.46051	524.55457
764.47449	253.48376
772.46167	874.5592
781.38245	307.48459
798.41577	9433.8516
853.49921	937.30695
871.53284	344.3988
883.46466	317.90384
885.45422	344.47662
910.41138	423.55289
927.4552	2226.3752
982.59082	341.09174
1000.5718	473.97153
1009.4922	328.49298
1026.5266	2186.1116
1109.5906	620.93805
1110.5605	299.76984
1127.5693	2179.6887
1156.5116	327.65823
1163.6155	367.30118
1198.6388	3358.9983
1257.7285	451.78268
1281.6476	488.55692
1299.673	5134.4282
1396.7623	2054.543
1398.5975	999.20105
1413.802	766.44672
1414.6719	1527.9591
1527.0308	1052.856
1527.8619	931.20618
1736.9635	3176.7527
1738.8442	1889.7345
1741.0129	2641.3052
1754.4758	15333.391
1755.213	4750.9316
1756.0052	9813.1953
1757.8378	7688.1636
1758.7358	8927.6533
1760.5696	1590.5833
END IONS
BEGIN IONS
PEPMASS=1812.0249
CHARGE=1+
TITLE=Label: A7, Spot_Id: 21062, Peak_List_Id: 18942, MSMS Job_Run_Id: 10234, Comment:
175.13223	256.62003
491.34802	281.37274
982.51074	296.5744
999.50385	218.94881
1030.5151	373.55453
1353.7721	402.2384
1483.1217	260.04657
1750.9307	906.01563
1752.7997	602.95618
1754.8104	2265.9092
1758.9189	350.67615
1770.0864	746.78448
1771.9148	460.16495
1774.7322	599.49683
1776.8466	708.43976
1786.0079	834.80988
END IONS
BEGIN IONS
PEPMASS=1859.9459
CHARGE=1+
TITLE=Label: A7, Spot_Id: 21062, Peak_List_Id: 18938, MSMS Job_Run_Id: 10234, Comment:
112.07547	445.46826
129.1093	239.3129
175.12004	1813.1462
231.12006	256.39456
306.1871	285.42783
330.21411	297.05792
342.24722	304.98291
363.21954	754.61176
441.30139	267.2952
459.26556	1893.7756
474.2901	363.40558
491.27893	3167.8728
544.35803	308.9162
557.29742	444.84131
572.3573	2720.9343
574.36407	289.50427
620.3222	1012.0746
685.41052	1842.1904
700.40466	402.76489
742.37585	290.42395
763.33252	412.6095
780.35944	1104.5786
809.41229	330.01382
813.46362	920.41626
834.37238	343.46274
851.37701	1793.5602
853.41797	376.39322
891.40253	306.31851
910.49457	306.68314
950.44159	310.11554
1005.4749	655.71936
1009.5535	315.55463
1013.4172	396.75214
1029.5254	433.93045
1030.4757	5875.626
1047.4966	4702.7749
1140.548	858.25336
1141.8005	245.3876
1158.5442	1178.2358
1175.5343	1710.8916
1211.7545	273.59573
1271.7316	265.55194
1272.6344	302.34338
1288.6458	1192.8915
1313.644	380.2908
1384.7542	347.38016
1401.75	6079.9346
1404.6571	545.86438
1531.7288	399.73654
1769.3077	1418.5886
1770.1423	934.23639
1770.9614	1622.072
1774.9673	1533.6259
1776.855	1217.0979
1797.9916	3980.5757
1799.868	2258.0786
1811.9351	4752.7905
1812.8256	5298.1455
1819.835	1349.7115
1827.8081	1176.4965
END IONS
BEGIN IONS
PEPMASS=1875.9279
CHARGE=1+
TITLE=Label: A7, Spot_Id: 21062, Peak_List_Id: 18946, MSMS Job_Run_Id: 10234, Comment:
507.30533	218.84999
710.69342	253.09772
1030.5148	363.64011
1046.4764	362.66833
1401.7827	351.58148
1417.9147	264.97708
1785.3038	1513.9419
1786.1462	946.17291
1787.0487	1307.5811
1791.8911	1775.1755
1812.4696	21771.584
1813.2363	13436.377
1814.068	31776.754
1814.9218	13473.736
1817.1638	4213.5586
1818.0862	6812.0967
1819.9697	2743.8928
END IONS
BEGIN IONS
PEPMASS=2029.0369
CHARGE=1+
TITLE=Label: A7, Spot_Id: 21062, Peak_List_Id: 18934, MSMS Job_Run_Id: 10234, Comment:
112.08455	650.02802
175.13261	6538.4468
244.12471	526.41376
274.22562	8197.3486
343.2084	516.40369
403.29807	1800.1536
457.30682	544.21979
489.22	489.55206
516.3855	36311.586
570.39807	762.37085
573.31	659.7981
588.27112	423.18204
602.28735	898.67358
614.38867	2575.8491
631.41382	4221.0981
684.33575	641.38416
699.42963	607.98694
701.41919	555.12256
702.36987	1380.8932
730.47687	2333.9963
813.41412	797.47174
826.54932	591.26105
831.38458	5501.4888
843.57117	12490.809
916.44574	594.15399
926.44696	908.45978
943.54248	532.60474
944.45209	5379.7178
972.6106	3727.9409
1057.5396	3235.1924
1066.7341	543.73517
1085.6931	4388.375
1168.5963	549.24725
1186.5798	4311.4434
1198.778	12700.408
1299.6656	750.39386
1309.7479	437.41104
1327.8433	11777.074
1438.8923	1075.6176
1456.9142	45208.191
1459.8193	4591.9507
1536.8768	542.31769
1554.0051	759.42017
1554.8837	2653.7749
1571.9873	28834.4
1573.8702	11007.541
1597.7139	583.41406
1668.8932	712.55957
1670.0548	1039.8597
1670.8972	1104.3461
1687.115	1359.0873
1687.9915	1167.931
1688.887	814.3064
1786.2203	1676.4109
1914.5194	11416.973
1915.2917	5415.2432
1916.1393	10003.162
1917.9583	2450.9492
1921.6882	13838.637
1923.5323	8467.498
END IONS
BEGIN IONS
PEPMASS=2121.1633
CHARGE=1+
TITLE=Label: A7, Spot_Id: 21062, Peak_List_Id: 18939, MSMS Job_Run_Id: 10234, Comment:
112.07797	440.45941
175.12045	918.1687
232.16362	526.33392
333.2348	640.23401
358.27026	547.43335
446.33984	620.16956
458.29407	635.42877
471.35382	388.34927
533.36359	1016.8547
542.40106	531.45038
555.36261	292.72061
641.43866	309.52148
680.44525	1691.9696
685.35785	629.88873
702.41711	660.09027
770.5061	497.19647
779.51294	21544.813
789.49652	313.98538
798.47546	379.18903
815.5014	1130.9214
876.50739	643.3808
877.51495	956.19495
885.52185	607.12164
886.57642	360.26273
894.53772	5742.1216
911.54358	364.41037
928.57043	912.57391
981.61603	362.89676
999.60168	931.76349
1023.5845	1117.1464
1098.703	402.97678
1122.6418	1588.7816
1193.6788	2538.2063
1289.7754	366.87
1306.7616	1788.116
1419.8655	2104.7131
1441.8848	357.24576
1664.1104	2224.6296
1664.9928	3733.2517
1760.3234	444.64856
1776.0549	687.31622
1777.2871	13672.778
1778.1417	18178.689
1779.9779	6643.0361
1799.374	6193.1479
1800.1089	1628.7173
1800.8889	7946.936
1876.2117	513.78735
1891.389	602.89075
1892.3845	761.6745
1893.222	1138.5375
1895.0922	506.19055
1907.3884	638.9541
2078.6189	7621.5225
2080.281	865.9646
2081.1484	1001.3082
2082.0461	2102.6287
2086.7886	1036.0851
2089.4868	2446.3113
2094.2388	1433.9941
END IONS
BEGIN IONS
PEPMASS=2157.1301
CHARGE=1+
TITLE=Label: A7, Spot_Id: 21062, Peak_List_Id: 18940, MSMS Job_Run_Id: 10234, Comment:
175.12097	983.75824
274.21936	2067.5952
403.28439	691.3905
471.3111	318.84323
516.38354	18176.453
586.36432	306.22092
614.39081	1124.848
631.41821	1877.4626
701.37183	585.53674
730.47919	1122.4723
830.40948	406.96594
843.56537	6452.1299
959.47534	1239.3389
972.61371	1930.908
1044.5697	502.93842
1054.5271	488.49368
1072.5491	1813.9093
1080.8184	355.38385
1085.6819	2472.7808
1185.621	1691.0337
1195.9254	375.55872
1198.7771	6611.5122
1296.6964	379.72394
1309.8387	338.51288
1314.694	1885.3087
1327.7982	6310.7407
1427.8164	1117.6885
1429.6893	316.58972
1438.8553	647.20984
1456.8728	28399.572
1483.9989	311.97607
1526.8762	1000.9342
1528.6736	437.49857
1553.9202	1096.9989
1554.8767	622.42596
1555.844	518.05719
1571.9266	24463.346
1588.8392	534.92487
1641.9596	1103.601
1643.7249	744.23608
1663.1522	384.19861
1667.9033	349.1662
1669.9415	1085.5947
1686.9635	2111.262
1786.1874	760.95453
1787.0001	703.62787
1884.1237	1151.553
1897.2737	1598.7548
1914.3838	8292.7813
1915.2013	4168.9009
1916.0833	6991.7207
1917.9061	2155.4634
1930.2115	7032.8721
1932.0466	3338.0454
1933.8857	1320.4376
2013.2314	1466.0476
2030.2654	1147.4308
2103.0359	920.09668
2121.1936	6150.0225
2125.0107	1483.1633
END IONS
BEGIN IONS
PEPMASS=2382.2402
CHARGE=1+
TITLE=Label: A7, Spot_Id: 21062, Peak_List_Id: 18933, MSMS Job_Run_Id: 10234, Comment:
112.08556	803.19836
175.1351	4413.7158
288.25333	704.43921
359.302	993.51862
446.35245	1220.0002
503.3768	2089.4063
510.39835	749.03149
590.43353	1755.3121
689.50311	2015.697
793.42053	899.15558
802.5376	882.35193
820.53619	992.27039
857.6156	1327.0779
882.62518	6470.3003
899.64789	11528.016
956.47949	965.66858
981.70392	790.74707
998.71289	8980.7021
1094.7554	995.49658
1095.7352	4683.79
1112.7621	76534.648
1122.7242	687.18732
1128.5438	691.17798
1193.8574	979.50592
1209.7776	4365.7783
1210.7682	1749.7336
1227.7871	3103.5859
1241.7202	727.21838
1266.8037	1999.2035
1284.8146	128508.79
1353.8055	829.12567
1364.8411	628.64526
1381.7899	2086.0024
1382.8171	2854.1355
1384.7847	808.30109
1399.847	5928.7871
1465.8346	810.52594
1483.8289	4383.1362
1562.9438	16093.448
1566.8301	646.4787
1673.9884	648.63867
1692.006	2605.1479
1855.1494	989.73566
1856.0387	1723.0228
1926.2626	2326.2554
1928.0609	1528.3804
2027.4822	642.03778
2029.1284	691.79358
2142.2473	675.79401
2254.6038	3951.3367
2256.2219	1055.5858
2262.7661	1527.4204
2339.866	11897.644
2341.489	967.45984
2342.364	942.53979
2343.1824	2566.8318
2345.0229	1357.0316
2353.3335	1546.7305
2354.7478	1017.8329
2355.5933	809.41736
END IONS
