# Supplementary material for: Comparative proteomic analysis of a membrane-enriched fraction from flag leaves reveals responses to chemical hybridization agent SQ-1 in wheat
Source: Front Plant Sci. 2015 Aug 26;6:669. doi: 10.3389/fpls.2015.00669 (PMC4549638; doi:10.3389/fpls.2015.00669)
Supplement: Supplementary file 9 [file Data_Sheet_1.ZIP › Supplementary MS_MS data/spot 70.txt]

COM=Project: wsp, Spot Set: wsp\wsp01, Label: F5, Spot Id: 23165, Peak List Id: 22476, MS Job Run Id: 10265
820.33801	8151.4521
837.35522	11047.248
842.49377	124264.25
856.50531	25303.875
864.46613	14098.155
869.35266	46353.383
870.51959	67176.359
874.42316	14032.161
890.43298	14014.562
940.44354	8727.7764
976.46594	7699.9121
1001.4954	11803.821
1007.5402	6215.3823
1023.4916	10203.15
1029.5339	6859.0518
1038.5001	6432.168
1045.5342	11369.922
1058.4834	22780.787
1085.4838	9787.124
1099.598	10506.773
1115.5953	16186.853
1159.5853	9333.5479
1315.7052	133347.45
1337.6812	11191.446
1341.7125	7681.4521
1356.7306	98550.789
1361.6842	17028.633
1368.7264	12825.862
1377.6727	11568.77
1378.6904	7758.165
1382.7266	9036.4209
1384.7095	8726.1836
1397.7075	8936.875
1400.6854	4100.5728
1419.6874	4055.7234
1426.6418	5514.1655
1439.7737	9945.8154
1443.6957	11749.8
1471.7577	10467.328
1476.746	17658.506
1479.7573	6459.4302
1501.7566	4979.6548
1567.7097	5811.9692
1595.7449	6565.9468
1601.7356	20211.715
1608.7559	24713.027
1609.767	20897.217
1617.7262	11016.923
1639.8077	4589.2114
1647.778	18291.955
1649.788	10608.19
1665.7813	14525.766
1669.7854	4696.709
1707.7747	4338.7334
1723.7626	4998.688
1817.8765	32600.971
1839.8638	4410.5581
1845.9055	4217.4966
1853.8774	3905.7422
1882.9203	11049.371
1885.9541	24016.631
1915.9677	19018.408
1937.9312	4480.7051
1955.9055	5545.4585
1958.9858	8551.3301
1979.0325	21632.326
2001.0093	4500.8228
2001.9751	2888.6238
2016.0521	6144.5269
2033.0698	7072.5801
2044.974	3073.9321
2075.0959	11328.022
2171.0801	2500.9155
2183.0237	6789.4785
2211.0579	2859.4856
2215.0459	2663.9482
2225.0725	1957.538
2226.0774	1237.5847
2233.043	5155.2383
2248.0635	2977.9614
2251.0615	2257.7942
2263.0479	5688.1958
2264.0818	4549.6226
2303.1113	21571.146
2331.1335	2384.4128
2421.196	4612.2915
2433.1892	2132.2969
2547.0894	3310.998
2734.1885	1974.9513
2752.2007	5364.7314
BEGIN IONS
PEPMASS=856.50531
CHARGE=1+
TITLE=Label: F5, Spot_Id: 23165, Peak_List_Id: 22665, MSMS Job_Run_Id: 10266, Comment:
86.067024	456.74124
112.05289	198.85696
129.08569	158.88373
175.10367	528.64893
185.10126	325.6835
255.1076	1061.4867
272.12863	1543.6429
286.12082	987.87238
342.08862	231.13107
357.15823	287.53281
367.14645	324.58322
368.15491	452.60422
385.16174	1320.2363
401.17679	253.14098
440.19266	262.58765
444.18573	302.06543
454.1575	2528.876
472.17487	2548.6938
495.17181	232.32668
499.18646	373.72031
516.19452	6240.8213
518.34979	434.06891
537.17065	223.31006
567.2439	564.47772
571.18457	471.89603
585.2345	226.40601
586.22015	239.03383
650.06268	332.02914
672.08124	889.65002
702.13855	741.7218
768.12018	735.09521
794.19812	632.75751
812.4173	1057.7877
813.29297	1616.8527
815.11499	1244.6033
816.25256	1135.715
827.18561	1213.4746
831.17712	619.49506
834.21722	785.62823
END IONS
BEGIN IONS
PEPMASS=870.51959
CHARGE=1+
TITLE=Label: F5, Spot_Id: 23165, Peak_List_Id: 22663, MSMS Job_Run_Id: 10266, Comment:
100.0779	10649.62
110.03103	635.77899
112.05145	1220.8485
129.07675	448.0784
175.0791	3331.5452
185.05623	402.60297
199.1107	768.49805
212.09085	267.38565
230.09909	271.72653
254.09338	297.03882
255.09364	4372.8398
262.08817	1281.9886
272.11209	7220.853
288.10431	450.82095
300.1275	3023.9155
308.04541	744.54272
368.14865	1283.0616
381.13739	620.99036
382.08136	3395.4663
385.1647	2547.8508
399.15854	6099.1836
454.16705	486.47696
468.16901	6729.4546
472.16843	2438.4756
486.17206	15340.2
532.29089	6878.2939
545.13782	1787.4956
562.15765	2057.8652
571.22046	2071.8491
580.1297	1339.639
581.21643	5053.7842
582.52716	1917.2124
608.15137	1527.1783
713.22278	1588.0171
778.36633	3561.9011
779.23407	2973.8398
783.20294	2144.3088
809.20752	1638.2074
810.21179	32603.111
812.32019	2446.0208
826.42993	6644.7578
828.29114	2056.51
829.18329	1708.3621
841.30792	1785.3051
END IONS
BEGIN IONS
PEPMASS=1058.4834
CHARGE=1+
TITLE=Label: F5, Spot_Id: 23165, Peak_List_Id: 22668, MSMS Job_Run_Id: 10266, Comment:
84.047089	109.08143
86.070953	104.56564
112.06136	216.90909
129.07243	418.75916
175.09003	2019.1852
243.13535	128.83057
269.13406	114.06076
286.14243	464.33603
287.15942	162.51079
303.18503	394.67322
308.07422	378.38318
310.18301	109.67014
336.06247	207.69023
399.22299	191.06958
423.17932	164.42616
431.25684	183.58076
456.22021	522.9032
473.24548	9868.7207
546.21552	154.29321
553.26154	274.62436
570.23444	180.06897
571.21753	939.07788
581.23499	309.73691
586.11395	279.74646
588.26984	581.96515
598.2514	497.34006
643.13904	523.03247
659.30414	265.20773
667.1748	135.94899
711.15594	140.3042
716.2666	258.56796
728.2019	725.0553
730.14191	272.13596
734.20886	277.13318
751.23816	603.95239
752.26007	228.42252
760.1972	128.77165
828.41626	269.60587
902.35352	960.23535
903.28156	889.50031
967.4032	2111.2205
969.24591	1037.5264
995.33856	2850.5447
996.29785	2167.8733
997.25085	794.41858
1000.2885	953.9776
1017.2911	1908.9615
1018.2601	1319.6068
1031.1639	863.96295
END IONS
BEGIN IONS
PEPMASS=1115.5953
CHARGE=1+
TITLE=Label: F5, Spot_Id: 23165, Peak_List_Id: 22674, MSMS Job_Run_Id: 10266, Comment:
1036.8229	118.51437
1051.6677	964.40491
1052.489	683.33875
1053.3616	415.54462
1075.1237	131.51559
1085.3147	137.76547
1092.2773	120.54085
END IONS
BEGIN IONS
PEPMASS=1315.7052
CHARGE=1+
TITLE=Label: F5, Spot_Id: 23165, Peak_List_Id: 22661, MSMS Job_Run_Id: 10266, Comment:
72.053734	1041.4706
86.070793	826.62988
112.06144	3370.7964
120.05244	900.47955
129.08684	1486.4764
175.09958	2387.6506
185.08086	972.85132
227.16428	999.7323
230.11795	1325.2263
244.0703	808.97894
255.1235	12788.664
272.15329	14012.065
286.11957	9897.7969
365.16776	2128.1289
366.1438	1999.8969
374.21542	2036.3024
383.17209	3075.6802
399.17157	2099.958
400.19232	6233.9746
405.17767	2873.1248
433.16574	26318.441
447.18896	1813.9222
501.23825	5855.0723
518.24463	8513.0859
520.40887	2873.0313
541.21912	2631.4436
546.2337	45405.695
558.2287	10614.144
631.29089	4944.292
640.26062	3140.9485
645.26459	2522.5889
657.27478	8921.918
659.28351	24493.246
666.22913	1245.9449
667.24841	1104.9728
687.36017	1343.8569
702.30908	1180.7928
716.31854	1496.5931
753.32452	2052.1465
758.33362	4384.4624
759.34503	1783.3169
770.33954	7086.9868
815.35919	3060.8906
817.30426	1032.2419
873.44507	706.68488
881.37158	532.479
883.40411	5304.3257
898.43268	1646.3328
916.39923	1686.3278
1027.4603	843.41675
1030.4961	4545.1494
1040.4749	812.4516
1042.5585	1951.1945
1044.3975	979.97394
1046.3777	678.24274
1129.6221	87347.008
1131.4821	29162.891
1158.6744	4042.8042
1160.4564	2947.1619
1185.5952	2933.8364
1227.6831	3862.4163
1228.5696	2328.0662
1229.47	2310.7009
1255.425	6163.6782
1256.4075	4589.1875
1258.3958	2419.6084
1270.8268	3603.4646
1271.821	10539.867
1272.6243	7905.231
1273.5236	11194.134
1275.4059	6283.2529
1277.363	3315.3813
1283.5559	2076.5076
1287.4384	2107.7029
1291.3018	2354.7722
1293.2794	2293.199
1295.4573	2247.1404
END IONS
BEGIN IONS
PEPMASS=1356.7306
CHARGE=1+
TITLE=Label: F5, Spot_Id: 23165, Peak_List_Id: 22662, MSMS Job_Run_Id: 10266, Comment:
70.038818	408.2814
72.047752	1759.7971
86.068985	643.5907
112.05701	1236.4678
129.08624	709.67181
158.05861	363.43616
175.09473	7476.6943
184.07529	518.02887
197.10178	404.63297
212.07274	2826.55
242.1252	276.96524
283.14743	1956.1859
294.11505	1130.7439
304.12381	1029.6499
310.18204	1751.9049
311.14133	10947.616
370.17026	946.8042
407.19196	2105.356
423.24289	1074.2087
424.21466	12641.162
434.14621	2218.085
451.17258	1853.1056
483.25522	936.2193
501.43704	642.96594
509.25604	1064.045
517.21295	685.54596
520.24237	1050.4921
537.27533	5443.7734
547.21051	1101.1691
564.22937	1779.9043
604.22198	1107.7354
608.28192	2945.2419
621.24915	3677.7102
665.29755	1956.3384
668.44196	813.08862
692.26007	2534.0156
729.52026	1037.1355
732.24939	3017.0291
736.31256	1452.4895
749.27814	6241.3491
793.34534	2138.335
803.27972	2658.0117
820.28082	4945.394
852.4516	3552.312
877.3222	739.98242
898.38733	646.67926
906.34717	824.87622
916.35925	1888.427
933.35492	3750.5476
965.41077	937.28778
1029.3965	758.76575
1031.3809	929.74207
1046.4905	1963.9711
1047.3892	1244.2273
1057.2905	948.18732
1090.3746	1551.2002
1129.5159	1073.332
1145.5963	1124.4982
1146.4857	1289.1433
1200.4698	1336.6427
1202.3729	1277.9729
1226.436	1041.6067
1233.3351	4271.7324
1242.6718	2511.5618
1243.526	2476.77
1245.4104	1098.4069
1270.4033	2451.8298
1294.4613	1871.4517
1297.4363	3495.1245
1298.3881	1404.8405
1302.3978	1561.8953
1313.5544	2149.1028
1315.436	15166.387
1327.3083	1248.4503
1329.459	1477.4216
1331.3604	2541.1846
1335.3511	2061.9063
END IONS
BEGIN IONS
PEPMASS=1476.746
CHARGE=1+
TITLE=Label: F5, Spot_Id: 23165, Peak_List_Id: 22673, MSMS Job_Run_Id: 10266, Comment:
519.21448	102.5961
600.23816	137.29369
617.24231	175.15584
730.32776	427.0791
731.34064	126.43027
747.27258	130.60284
813.33893	133.87257
820.36005	220.63963
980.33801	105.09522
1180.433	143.98941
1327.4894	309.55188
1414.6941	324.66681
1417.4286	493.99829
1419.4111	471.14136
1426.4259	257.67123
1431.8577	232.19008
1432.809	305.10596
1434.6073	567.3335
1436.3967	489.78098
1451.2623	391.31842
1454.4114	477.70706
END IONS
BEGIN IONS
PEPMASS=1608.7559
CHARGE=1+
TITLE=Label: F5, Spot_Id: 23165, Peak_List_Id: 22666, MSMS Job_Run_Id: 10266, Comment:
112.06958	348.84656
129.09184	189.57597
171.09445	104.49127
175.1055	1402.9489
212.06834	124.03615
266.12088	196.16795
270.22803	142.15167
271.15494	204.5423
288.19998	7410.9146
298.19635	185.457
381.177	416.74115
385.25568	270.66724
386.20959	168.64861
400.20172	148.5097
401.28033	168.38477
403.22333	315.06021
460.38367	575.25446
494.26047	324.85321
529.32782	362.2796
571.28955	378.63474
575.26068	291.94934
598.32007	597.48688
608.32513	248.79366
633.37482	365.10553
642.35254	342.62085
649.23181	321.1015
651.30164	5300.3735
668.33905	4068.124
684.3609	277.61258
696.37396	253.81401
729.38501	414.81052
730.24408	451.8306
731.35889	295.50839
743.4129	475.75113
765.33875	940.40112
766.38373	359.4433
812.52356	285.87085
858.45959	245.57156
862.42212	381.57306
872.42084	1077.0155
879.34833	1192.7183
919.3161	509.14551
936.39008	24781.881
942.40186	437.41342
943.28156	412.86777
1005.3786	945.47815
1033.3787	1392.6288
1038.3768	352.20862
1050.4264	356.5939
1074.4341	167.27679
1086.463	302.33313
1091.4896	1303.0885
1092.4504	385.90051
1107.4497	1770.0061
1108.4131	1398.3815
1209.375	194.06285
1220.4252	171.34572
1236.5226	186.8665
1237.4028	421.50632
1284.5597	2092.9761
1439.4226	186.33859
1458.4248	629.37579
1480.7646	1043.9478
1551.4379	2227.1824
1553.5244	29431.492
1558.2957	1129.5112
1565.7701	1974.8218
1566.5947	1070.2719
1569.5276	1362.1365
1573.5552	1281.1321
1576.4403	1244.5864
1582.4788	1059.9465
1587.256	997.84869
END IONS
BEGIN IONS
PEPMASS=1647.778
CHARGE=1+
TITLE=Label: F5, Spot_Id: 23165, Peak_List_Id: 22672, MSMS Job_Run_Id: 10266, Comment:
646.32501	175.77394
647.44574	110.50266
716.36639	391.00186
982.44006	139.66093
1031.3782	179.42078
1032.509	171.67789
1498.5084	129.28169
1582.6467	132.45151
1591.6781	122.13281
1592.5436	283.01407
1595.056	138.15411
1604.7372	215.72189
1609.3831	150.42442
1613.5597	159.31621
1618.2971	204.01283
1620.3282	225.54729
1624.9521	140.65564
END IONS
BEGIN IONS
PEPMASS=1665.7813
CHARGE=1+
TITLE=Label: F5, Spot_Id: 23165, Peak_List_Id: 22675, MSMS Job_Run_Id: 10266, Comment:
662.31934	111.03094
759.32745	110.9173
1423.1842	129.48709
1515.4398	715.88184
1602.057	2840.3987
1602.8635	2949.4675
1603.6401	3493.6858
1608.6085	905.5249
1613.7039	498.67307
1619.8931	590.23395
1625.4781	680.93927
1633.6782	612.28564
1641.3989	358.39224
1643.3978	544.05023
END IONS
BEGIN IONS
PEPMASS=1817.8765
CHARGE=1+
TITLE=Label: F5, Spot_Id: 23165, Peak_List_Id: 22664, MSMS Job_Run_Id: 10266, Comment:
112.05186	133.84547
175.09514	191.61873
255.12857	347.16306
272.15286	1016.1752
292.07083	107.63683
368.19006	126.58056
385.24307	2075.2642
391.16989	147.39656
398.09985	101.76109
456.19577	134.24612
460.15897	128.04353
473.2131	112.55994
483.28387	273.07504
504.26584	134.76511
602.31549	137.78191
614.31116	110.34065
656.39551	225.70248
701.27661	184.9734
703.34991	194.39763
727.33569	360.98996
805.56909	264.03464
825.34119	118.07405
826.40247	707.23151
833.48413	130.78722
849.32928	110.48183
850.40973	121.58276
881.29596	112.1524
943.70288	127.49342
954.5141	126.99815
955.46594	245.00481
1115.455	282.23615
1186.4614	584.82245
1216.1522	123.68463
1257.7106	111.04727
1314.4594	138.68239
1330.8104	130.58064
1377.5726	133.60565
1391.4923	159.23857
1427.524	245.10709
1439.373	136.092
1478.647	119.43207
1544.8752	168.07419
1554.3892	159.22258
1569.8842	144.53227
1580.6918	162.06032
1602.0074	167.22005
1624.4584	135.6425
1633.0612	121.45522
1644.8068	219.11237
1645.6818	287.7222
1659.5842	202.42157
1697.1897	379.22049
1755.7943	609.14447
1756.5798	396.21127
1759.446	557.38226
1762.7036	856.05334
1775.6537	423.91354
1777.3873	707.56439
1781.5623	1135.7753
1785.7078	582.68872
1789.3528	431.42172
1793.5369	366.06036
END IONS
BEGIN IONS
PEPMASS=1885.9541
CHARGE=1+
TITLE=Label: F5, Spot_Id: 23165, Peak_List_Id: 22667, MSMS Job_Run_Id: 10266, Comment:
70.042076	120.78432
112.04414	122.5943
175.09264	656.98474
274.15216	137.66328
328.28436	110.20493
345.23138	125.89069
376.19632	126.47552
401.20529	153.0211
416.23929	205.85098
463.20874	204.2619
497.24841	102.17124
500.3902	110.38108
584.34625	132.20346
586.32263	157.56021
602.34766	2929.2988
605.56122	175.91948
673.32031	112.57722
681.28497	182.9809
699.43933	437.49271
710.33856	563.58789
717.40479	235.56416
745.54193	119.3278
787.0542	147.20784
961.45703	214.77747
977.42822	607.50366
979.56372	167.46951
981.38495	112.87324
1045.337	120.89104
1090.4609	118.01247
1110.4076	129.54413
1170.5431	226.82217
1187.5142	802.58557
1258.5344	307.28271
1304.967	105.46845
1306.5837	245.967
1308.5183	199.10988
1315.6646	217.47404
1316.4889	371.34052
1379.4794	194.74625
1386.6056	410.99081
1415.428	177.03136
1470.5244	120.358
1485.793	526.74152
1489.5507	193.29695
1513.7218	137.06711
1526.7335	140.67232
1539.1422	199.71178
1556.8691	267.54568
1557.4806	196.67122
1557.9951	144.43417
1615.7296	228.05304
1659.506	134.1338
1759.5911	449.13089
1819.2504	426.49261
1823.7466	744.01422
1827.6824	908.28278
1828.5422	505.91116
1839.4296	558.56812
1842.6653	714.65784
1847.8628	530.90887
1850.6702	628.6864
1851.6373	494.89059
1859.505	565.6778
1860.7789	359.04358
1862.5941	329.41223
1863.5367	286.85184
END IONS
BEGIN IONS
PEPMASS=1915.9677
CHARGE=1+
TITLE=Label: F5, Spot_Id: 23165, Peak_List_Id: 22671, MSMS Job_Run_Id: 10266, Comment:
175.09743	238.18658
500.19675	101.25233
632.32501	810.36993
759.37592	173.02332
898.70282	109.36983
1007.3707	102.88535
1009.5173	129.92735
1200.4119	197.31578
1217.6226	124.88043
1287.4808	169.77475
1288.3741	115.73693
1347.5424	169.6143
1398.5967	129.52838
1515.8861	240.12875
1535.5938	120.66988
1564.5544	147.46036
1605.8024	110.5528
1765.5331	291.92477
1800.6781	168.02356
1816.7448	224.06207
1818.7627	163.84898
1844.4883	300.42325
1850.6172	196.30048
1852.1338	237.12158
1853.0149	435.43973
1855.7134	277.09909
1856.6139	268.77835
1857.5447	849.24127
1860.4387	380.78116
1862.7577	183.70316
1868.1074	206.38797
1870.9597	215.90874
1876.6978	289.74429
1878.4955	315.89725
1882.6061	530.26886
1886.7196	475.45245
1889.5468	266.43301
1891.1578	358.08252
1895.6348	225.67995
END IONS
BEGIN IONS
PEPMASS=1979.0325
CHARGE=1+
TITLE=Label: F5, Spot_Id: 23165, Peak_List_Id: 22669, MSMS Job_Run_Id: 10266, Comment:
440.30844	382.85709
1025.4393	113.84068
1285.5793	228.08685
1286.6078	111.86731
1312.5448	269.05667
1332.6484	157.53354
1351.5936	159.52545
1353.256	180.91208
1413.5386	112.90116
1418.5627	106.72202
1429.6661	297.79117
1437.369	137.12814
1480.6445	141.61237
1526.0219	104.10162
1539.4506	178.41269
1540.627	446.85654
1565.6306	154.73933
1567.7842	184.91713
1592.6754	140.78809
1637.3064	433.57211
1646.571	109.52981
1730.6436	227.6642
1765.1223	1065.1169
1765.976	1657.5037
1767.6813	450.98669
1805.7982	286.93881
1824.3927	211.50917
1835.7461	294.48935
1840.2971	255.755
1851.0984	216.9108
1851.7045	357.62067
1852.8131	748.07385
1861.7592	301.92252
1879.0314	393.00058
1913.7999	285.9216
1918.6284	471.78528
1923.6643	417.32211
1931.4144	300.60544
1935.7114	315.4939
1938.7324	342.36786
1940.4678	418.3988
1941.6074	490.22739
1955.762	501.73499
END IONS
BEGIN IONS
PEPMASS=2303.1113
CHARGE=1+
TITLE=Label: F5, Spot_Id: 23165, Peak_List_Id: 22670, MSMS Job_Run_Id: 10266, Comment:
70.018372	115.69154
175.10025	268.07678
309.17044	143.78015
342.2182	163.78601
482.28409	292.60037
522.28278	138.29932
539.31732	7158.2441
542.39746	106.8685
637.26721	315.62341
650.27832	182.13779
654.35394	388.96533
753.47131	294.23288
834.38867	151.29118
884.41113	170.4859
900.4693	228.22429
937.867	109.22611
963.68683	114.84169
999.49255	1188.3976
1001.7001	177.78448
1062.6155	220.12694
1063.5348	125.66714
1081.3115	125.40565
1128.5161	314.34421
1150.6582	117.9903
1195.7831	134.63902
1241.5232	234.8073
1294.5913	241.2941
1296.7257	164.80116
1310.6714	403.38098
1312.632	7772.854
1328.6083	245.82677
1368.5096	175.00447
1409.6139	421.76114
1410.6072	348.26175
1424.6783	256.40356
1427.6161	1228.4647
1459.6958	138.92531
1471.6963	135.63332
1506.75	166.09264
1537.9418	116.10168
1556.7748	209.92419
1586.5464	139.34474
1619.5804	255.95815
1651.6439	138.44519
1653.7112	968.19153
1654.7161	312.68207
1656.5801	230.6476
1688.6311	393.85471
1726.8254	185.4693
1750.7738	140.59517
1751.5316	136.84758
1751.9456	284.37225
1752.7312	331.89468
1767.6794	144.59206
1789.5073	258.40076
1839.6992	273.85123
1858.0502	120.32689
1865.9929	318.29779
1916.921	196.33038
1917.7401	146.96928
1959.3617	259.85162
1960.5591	154.71599
1962.0386	602.45667
1962.9088	480.026
1979.8458	279.84888
2026.8795	126.11984
2035.8945	125.83282
2057.3359	190.42003
2075.198	555.99591
2076.0657	543.66284
2077.8613	498.25272
2150.8025	441.44391
2176.8384	533.48694
2189.1018	497.44513
2203.7603	437.81705
2240.8977	473.51208
2243.8003	508.56549
2249.8289	1344.7938
2257.759	508.89572
2260.8047	820.06049
2263.8779	407.84207
2264.6294	391.26334
2268.3589	423.60446
2270.7197	452.71402
2271.5444	209.688
2273.8757	208.49986
2275.8037	429.32483
2278.5967	328.50372
2280.7131	481.11917
2282.5615	332.5239
END IONS
