# Supplementary material for: Comparative proteomic analysis of a membrane-enriched fraction from flag leaves reveals responses to chemical hybridization agent SQ-1 in wheat
Source: Front Plant Sci. 2015 Aug 26;6:669. doi: 10.3389/fpls.2015.00669 (PMC4549638; doi:10.3389/fpls.2015.00669)
Supplement: Supplementary file 9 [file Data_Sheet_1.ZIP › Supplementary MS_MS data/spot 71.txt]

COM=Project: wsp, Spot Set: wsp\SQL2013-1-15, Label: D6, Spot Id: 21133, Peak List Id: 18816, MS Job Run Id: 10233
802.43073	7132.3213
808.39587	9484.2158
822.40979	22438.881
840.54279	9446.29
842.53827	22782.16
856.41473	7047.4214
870.5661	10858.966
906.53339	13351.483
959.47845	5965.5093
965.51465	8738.1191
981.49463	6168.4067
1003.4816	233203.8
1012.5046	20132.805
1015.5	6611.1875
1019.4922	11641.723
1025.4694	12011.406
1029.4965	18519.674
1035.4752	14688.171
1049.5375	9258.2549
1132.5413	12981.876
1144.5337	7213.9761
1148.5852	5225.1221
1322.6622	81125.359
1339.715	4242.7417
1344.6621	7064.4795
1348.7198	3050.9053
1350.6967	6206.7061
1365.6268	26605.746
1381.6198	7861.5918
1385.7151	17119.41
1414.7781	39694.512
1433.7544	56935.809
1449.7654	46720.547
1475.8118	22383.492
1491.8158	27379.381
1493.8344	1578808.5
1507.8037	14262.19
1509.8149	55796.277
1519.8303	24899.402
1521.8448	44265.215
1525.8065	93558.711
1657.9092	144320.5
1678.9415	5396.4219
1679.9122	7874.0024
1689.8961	15541.518
1701.8909	5361.3003
1718.8135	25610.756
1757.0143	9115.1826
1774.9722	127980.19
1791.8702	8151.8838
1792.8706	12762.339
1796.9545	10046.985
1809.8219	157297.27
1831.8091	21939.098
1833.8047	2927.9873
1836.8374	3733.8076
1847.7916	5627.3521
2026.0065	2265.5608
2133.1179	2172.7476
2153.1072	4157.6748
2164.1331	2560.0762
2211.155	2391.155
2221.1406	3671.2107
2225.1624	1801.3429
2376.2612	3005.6897
2614.4133	4139.5205
2807.4304	1874.4764
2814.5559	33359.121
2846.5645	2175.0718
2859.5076	46775.195
2875.4993	3344.5894
2881.4817	9044.1064
2891.4927	4879.7754
2897.4448	2281.3923
3248.9182	9219.3066
3249.8503	96473.859
3264.8572	2571.1772
3265.8357	1977.8651
3277.8501	3371.6658
3281.8262	7623.0762
BEGIN IONS
PEPMASS=1003.4816
CHARGE=1+
TITLE=Label: D6, Spot_Id: 21133, Peak_List_Id: 19997, MSMS Job_Run_Id: 10234, Comment:
159.07991	237.3353
256.14163	362.08044
284.13049	610.18774
301.15802	336.41412
333.1828	2189.1392
370.14417	236.97472
388.13583	4107.3179
398.16949	465.95483
442.20258	364.12161
457.18329	393.57712
468.14725	3044.9534
470.19073	1255.465
485.17502	7975.5449
529.18903	1461.4434
616.28656	47227.953
626.22504	1573.0085
643.24652	11101.074
645.26996	1957.6289
653.22931	1755.4047
654.21277	4609.0269
655.44434	2276.3225
671.24225	23716.041
728.28058	3093.7651
730.33966	20606.26
829.38568	6556.103
831.25574	1842.4203
839.37201	2859.0249
840.35779	6687.7686
845.42877	4262.0356
855.49646	1880.4612
857.3916	15382.162
859.26056	2999.0203
864.80157	815.36169
866.83862	5040.9473
867.68225	2129.7932
875.36548	1046.2455
902.46356	2072.8262
913.40857	832.26514
958.479	837.91168
959.5506	1271.2296
960.41077	1971.5704
962.30768	1809.2686
968.55078	910.7417
END IONS
BEGIN IONS
PEPMASS=1322.6622
CHARGE=1+
TITLE=Label: D6, Spot_Id: 21133, Peak_List_Id: 20003, MSMS Job_Run_Id: 10234, Comment:
349.18909	262.84979
362.19077	225.70068
371.17133	341.7276
475.28424	391.10648
478.23254	2922.6343
506.23523	294.57474
516.22516	893.71606
534.2337	2201.6978
574.33728	854.31091
577.29248	9556.3379
619.32422	947.34845
629.29633	254.44598
633.29987	467.78403
647.30829	9780.8057
673.37823	482.31781
676.3548	8306.2393
718.37701	901.78778
728.35297	461.96405
732.36646	392.14252
746.36987	15640.779
753.34241	368.59937
789.4325	6754.0786
817.46277	381.91064
827.39679	457.45679
845.43896	7640.5566
875.3952	396.82803
882.41467	297.78171
883.30695	254.44051
952.50708	3511.6143
961.46783	215.47115
974.49524	4520.7505
1004.5621	237.26443
1053.6042	437.8075
1061.5685	1081.2994
1132.6855	347.5849
1150.7047	22975.852
1152.5624	6088.0938
1161.9219	9651.4756
1163.7255	1508.0829
1164.6188	551.90161
1186.2521	689.53967
1279.6733	370.97186
END IONS
BEGIN IONS
PEPMASS=1414.7781
CHARGE=1+
TITLE=Label: D6, Spot_Id: 21133, Peak_List_Id: 20008, MSMS Job_Run_Id: 10234, Comment:
400.21957	439.04663
446.30826	764.01697
485.30713	356.81787
513.30139	731.37256
561.33478	1577.3782
598.37659	359.78558
612.35626	376.27451
626.37482	987.72784
690.36578	4411.4946
725.43347	918.19666
741.40045	234.75121
756.40222	278.99063
767.41626	233.44576
789.43372	3141.4387
854.47638	609.974
855.48096	215.80348
902.51147	2683.835
969.51855	2336.5527
1015.6144	1510.1569
1127.7543	267.76813
1128.5701	465.16132
1130.6334	535.11859
1155.7195	528.69702
1156.5684	730.22876
1245.6886	504.31448
1255.8501	230.70201
1268.7982	589.55627
1278.3773	511.08252
1301.8813	307.41833
1302.705	316.38013
1391.5267	258.66144
END IONS
BEGIN IONS
PEPMASS=1433.7544
CHARGE=1+
TITLE=Label: D6, Spot_Id: 21133, Peak_List_Id: 20004, MSMS Job_Run_Id: 10234, Comment:
322.23032	456.09467
577.29065	989.04224
690.59906	211.49557
741.38733	233.27357
758.39044	916.14691
815.41626	419.81287
829.45795	671.06555
832.44299	3497.2292
857.46313	690.7182
876.39917	400.11469
930.47491	275.75247
954.52954	213.93021
971.50891	396.08493
990.40967	277.50427
991.44128	361.3396
997.61554	263.49924
1018.5347	235.49396
1037.5553	279.40738
1068.5967	425.84232
1069.5569	6023.8218
1287.752	432.68771
1305.7682	3201.8279
1306.6552	3355.1477
1308.545	1281.3098
1314.0872	2610.3191
1315.9833	1081.3171
1394.5457	613.26746
1398.835	364.09674
1399.8164	224.84016
1404.7448	312.52573
1406.52	536.54053
END IONS
BEGIN IONS
PEPMASS=1449.7654
CHARGE=1+
TITLE=Label: D6, Spot_Id: 21133, Peak_List_Id: 20007, MSMS Job_Run_Id: 10234, Comment:
322.21338	259.27853
593.27686	351.47452
722.3761	464.88974
758.39886	204.16899
784.47156	230.40724
821.49603	308.51733
829.47656	394.85559
848.43738	938.03754
857.50531	325.30307
1041.533	647.16455
1068.5599	230.69112
1069.5457	2846.6965
1258.613	272.24844
1321.8145	959.84314
1322.6615	938.29901
1330.1124	765.43079
1364.7026	418.02072
1385.9496	16244.896
1386.8029	10460.501
1387.6903	8468.1709
1389.9283	11271.161
1391.8207	3535.0288
1396.0922	424.7457
1418.7433	422.23117
END IONS
BEGIN IONS
PEPMASS=1491.8158
CHARGE=1+
TITLE=Label: D6, Spot_Id: 21133, Peak_List_Id: 20010, MSMS Job_Run_Id: 10234, Comment:
112.08386	1532.8182
120.07971	1033.5579
175.13431	9397.2012
199.16472	2738.269
256.18729	1438.0138
284.18887	3515.5251
322.24634	74428.039
332.23282	880.28235
346.27582	12946.096
383.27689	5667.9619
417.35367	1586.4817
419.29236	1890.7363
420.26016	2128.2141
437.28583	5455.1709
443.32907	1242.2023
445.34729	5763.5913
482.35172	1078.7197
512.31976	7323.0049
521.30927	850.31647
538.32996	17006.273
542.39185	2865.7444
595.34454	908.42053
611.36902	1387.1343
613.36572	2137.9456
629.39813	1401.7192
650.33325	900.26831
667.36108	5369.1777
710.39221	1195.2131
728.40192	12016.771
749.38483	1791.5787
766.40656	5912.7915
776.38367	951.34961
827.49799	3511.7805
847.43188	1174.2439
857.46747	1280.0254
875.41986	1862.9329
952.45068	2148.2253
956.54156	1411.038
989.47034	1118.1365
992.57648	1127.4941
1007.4825	3177.4819
1014.4509	1412.0653
1015.5544	1409.8727
1031.4971	1779.7434
1032.4645	33329.695
1049.4884	26550.385
1131.5269	2926.7561
1148.5365	7262.8481
1278.5697	932.26025
1295.6207	4915.4932
1308.509	967.86377
1394.7251	1731.5715
1431.7806	1306.3881
1447.8317	914.11188
1449.7915	24608.879
1451.6741	11161.702
1452.5864	6382.9155
1453.5182	7313.5806
1458.8175	1056.8057
1460.917	947.9657
END IONS
BEGIN IONS
PEPMASS=1509.8149
CHARGE=1+
TITLE=Label: D6, Spot_Id: 21133, Peak_List_Id: 20005, MSMS Job_Run_Id: 10234, Comment:
175.13055	437.00659
300.16403	272.95609
322.21747	3214.5681
346.25098	662.10046
399.24298	277.57245
437.2536	338.36438
445.32022	235.33322
528.29956	380.21829
538.30151	776.34271
667.33099	241.72868
744.37341	449.74963
766.40302	1409.3687
792.39026	799.05334
949.53021	370.87833
1048.5045	1461.2006
1063.6443	372.91614
1065.537	1325.0957
1165.5009	225.61644
1194.6268	288.526
1359.6234	1351.8273
1364.8975	796.53015
1369.7667	374.84183
1466.853	803.36914
1468.757	490.06293
1469.6151	994.59222
1471.6259	1308.5081
END IONS
BEGIN IONS
PEPMASS=1525.8065
CHARGE=1+
TITLE=Label: D6, Spot_Id: 21133, Peak_List_Id: 20002, MSMS Job_Run_Id: 10234, Comment:
112.07344	221.94449
175.12622	883.77814
316.16043	257.20718
322.2207	6628.4321
346.24487	1041.7394
415.2468	487.62759
419.28906	288.23688
420.22171	224.86732
437.25708	440.76599
445.31473	312.22385
538.3042	1473.8665
544.27435	538.53412
667.34003	346.31073
760.35413	813.13165
766.40399	1569.0154
925.46533	223.17647
965.46222	311.99969
966.48755	414.18164
967.42688	7335.6733
984.50177	202.01765
1039.5355	431.17633
1046.4716	252.8877
1060.7709	333.16321
1064.4897	2241.5718
1078.7612	411.12146
1081.4988	1646.4904
1097.601	344.56628
1163.5823	244.82635
1180.6179	558.75562
1184.3615	302.84183
1392.895	2863.8384
1393.7964	3164.1523
1401.5551	1757.3899
1493.79	26371.48
END IONS
BEGIN IONS
PEPMASS=1657.9092
CHARGE=1+
TITLE=Label: D6, Spot_Id: 21133, Peak_List_Id: 19999, MSMS Job_Run_Id: 10234, Comment:
446.32666	598.62903
513.32343	470.28448
561.34863	1416.2017
625.34222	476.13635
626.37451	610.7334
643.34589	2530.0994
690.39093	5681.8135
728.43597	1983.5012
739.4281	752.17847
756.42792	4180.2144
789.4585	11135.173
841.51764	1903.6106
843.58209	496.81778
851.51135	583.93359
852.49988	495.255
853.51764	472.50436
855.48602	748.01172
868.46106	580.99292
869.51819	7861.3242
876.71997	613.56488
882.49731	453.40887
902.53436	16438.783
940.59131	1738.317
942.6225	647.96094
950.57581	595.09705
968.5813	16611.359
1015.6262	14380.641
1081.736	529.81482
1096.618	767.09924
1097.6365	9675.4609
1113.6448	860.80182
1115.6476	766.67566
1130.6543	8554.2959
1195.7972	469.86371
1212.6835	30152.125
1227.8016	719.39154
1228.686	547.13202
1244.7207	3094.1057
1301.7699	6969.2744
1303.6748	2932.5535
1370.8507	1805.8759
1371.7396	2114.2124
1373.6404	1382.1393
1398.8733	2602.375
1399.7758	4240.7637
1414.9991	3682.4543
1415.848	2045.6067
1416.7443	3718.3916
1431.4847	1440.2644
1512.0376	3061.4446
1512.9009	5119.4336
1521.5347	4528.8672
1523.4275	2368.3606
1530.9124	1625.0754
1538.3544	1617.3678
1543.1208	3082.2371
1544.0205	3190.3005
1544.9198	4321.8359
1550.4822	3386.7441
1552.3865	2262.3706
END IONS
BEGIN IONS
PEPMASS=1718.8135
CHARGE=1+
TITLE=Label: D6, Spot_Id: 21133, Peak_List_Id: 20011, MSMS Job_Run_Id: 10234, Comment:
851.48132	225.13986
938.5058	265.27301
995.51563	1110.5726
996.50403	455.20105
1007.5154	529.5174
1132.5691	695.62811
1144.5917	789.57019
1159.5527	522.86481
1184.5748	1333.9149
1185.558	701.01294
1201.6096	777.44385
1273.6421	418.19147
1274.6152	226.20815
1298.6879	2385.1741
1387.7665	207.64865
1389.634	283.74957
1458.7826	869.36975
1460.6754	603.81598
1512.3158	221.46457
1515.9432	438.32602
1529.125	277.59091
1677.9055	206.53062
1678.9546	379.83868
1679.7965	517.30811
1686.9612	287.36697
1697.9294	325.34052
END IONS
BEGIN IONS
PEPMASS=1774.9722
CHARGE=1+
TITLE=Label: D6, Spot_Id: 21133, Peak_List_Id: 20000, MSMS Job_Run_Id: 10234, Comment:
436.30869	364.20215
482.36386	470.00284
595.44916	564.95245
636.44958	949.06519
648.35364	576.14551
653.32404	612.6958
694.51648	400.93423
707.47552	2425.1458
719.38733	1886.1727
728.35284	689.64984
792.57544	845.34839
794.70538	475.12488
806.55359	699.06964
820.55334	4401.8848
838.44	1324.4791
839.85742	374.26239
856.44141	38338.004
865.47687	379.66769
901.61285	668.16028
919.63037	6584.1489
955.51007	16986.699
965.52325	364.05011
1028.6892	3464.3914
1030.7222	371.35361
1031.7847	396.72391
1050.5885	401.6875
1056.688	22119.238
1068.5963	11679.307
1099.7261	1528.9181
1121.6201	483.43256
1127.7333	18076.605
1139.6359	13572.783
1144.7355	562.33228
1145.7401	440.47095
1146.7072	368.93546
1242.7689	11494.67
1249.7974	915.48608
1252.7521	4791.5869
1313.8531	1604.9846
1315.788	402.74933
1321.8406	393.01324
1339.8003	7061.2764
1341.8354	8333.4482
1344.7708	471.12088
1358.83	424.13519
1452.9553	1243.3726
1455.7725	455.38556
1456.9537	7459.0142
1458.8384	2909.8936
1477.0341	2127.0532
1550.0756	12564.836
1551.8861	4742.2998
1564.7583	3999.6306
1572.068	14016.4
1573.8934	6768.0723
1585.3555	6718.6592
1621.1772	2234.99
1647.1587	2481.1184
1648.9194	2253.6536
1655.3894	3444.9138
END IONS
BEGIN IONS
PEPMASS=1809.8219
CHARGE=1+
TITLE=Label: D6, Spot_Id: 21133, Peak_List_Id: 19998, MSMS Job_Run_Id: 10234, Comment:
723.40796	1016.2673
787.40771	1235.8656
789.53864	968.93903
815.40472	2691.572
830.39703	572.05096
851.45844	2333.2534
872.41486	3732.3123
931.42889	639.63635
938.49219	5961.1357
959.45038	6170.5796
961.4682	585.21173
976.47791	552.56714
978.48199	1611.0125
979.5069	639.97064
995.51349	25001.924
1058.4585	679.51807
1059.4834	1322.5431
1069.5093	1206.906
1087.5033	11721.652
1105.5106	551.86029
1115.5603	1749.9824
1132.5706	15394.9
1186.5522	693.51996
1222.5912	2298.3933
1224.5734	1321.5604
1249.4897	614.47266
1250.5797	14552.444
1267.6167	1833.7146
1292.6464	2150.6953
1364.6608	10733.906
1365.6021	6173.0322
1367.5427	1908.3588
1372.66	3473.9229
1381.6677	1528.5168
1389.7095	33767.895
1391.6158	5560.1333
1392.5956	3208.0515
1450.6897	1349.5966
1478.752	9386.0938
1480.6224	6377.5645
1499.6732	2384.72
1549.8712	5661.7998
1550.7571	4879.4287
1551.6525	7165.5938
1566.7938	2423.7886
1606.9095	8121.0127
1608.7362	6029.3887
1620.2101	2358.9534
1621.1091	3729.5298
1663.9456	1941.4886
1664.845	4983.7832
1666.683	1978.2981
1673.4207	2256.6509
1675.3007	2152.3657
1682.0323	3057.2813
1682.868	5357.502
1684.7129	3612.958
1690.2136	4248.7358
1776.1041	3294.3701
1777.9873	2132.5674
END IONS
BEGIN IONS
PEPMASS=2814.5559
CHARGE=1+
TITLE=Label: D6, Spot_Id: 21133, Peak_List_Id: 20009, MSMS Job_Run_Id: 10234, Comment:
322.26947	262.22528
1049.7037	867.21063
1148.8062	380.91016
1295.9003	412.23172
1321.8942	261.01657
1394.9293	356.11749
1494.0062	438.41281
1520.0466	281.95261
1622.1381	479.21579
1667.0763	488.72
1677.0581	409.79965
1679.1465	11527.677
1766.1898	1218.3881
1776.1638	270.8082
1777.212	328.75964
1794.1876	5184.7764
1893.1584	306.65823
2008.3469	3010.1941
2010.2439	1094.3684
2107.2676	278.09644
2123.4709	417.69269
2494.0132	458.56342
2494.7932	446.63086
2496.5964	283.58423
2516.7268	424.07428
2792.5083	359.85623
END IONS
BEGIN IONS
PEPMASS=2859.5076
CHARGE=1+
TITLE=Label: D6, Spot_Id: 21133, Peak_List_Id: 20006, MSMS Job_Run_Id: 10234, Comment:
929.61993	1717.3647
1028.7245	512.82452
1287.7865	410.18527
1344.8461	2700.2385
1385.9761	471.75177
1402.9291	1658.7089
1457.943	2857.0073
1488.0089	545.25543
1515.9791	3462.7424
1573.0013	1658.7299
1595.0084	4117.4946
1696.0593	2325.3696
1704.9984	610.02136
1733.0419	1664.6953
1739.2616	667.25696
1804.1125	1110.2809
1832.1542	3509.5095
1835.1078	438.01031
1838.297	750.88879
1839.26	830.7511
1856.1257	4029.4226
1858.0848	659.3006
1861.1356	602.89008
1888.1259	505.8963
1903.1975	1303.9694
1914.1338	413.14804
1931.2319	21953.643
1955.2279	1555.7422
2026.2322	2828.0396
2123.2813	880.35669
2140.3081	2725.2129
2144.2197	570.01526
2187.3457	415.92789
2213.4272	509.19592
2215.3816	552.96814
2217.25	457.5842
2253.385	572.13824
2310.4009	1019.3096
2328.5627	500.41458
2329.4373	1269.4883
2331.3323	911.70404
2362.7576	472.24768
2399.7026	565.15607
2402.28	686.60223
2470.8677	535.60004
2473.5388	928.41125
2600.8369	1167.5963
2602.5471	561.05829
2617.7253	661.55798
2714.9688	1379.6448
2717.5544	689.81952
2724.1064	464.92609
2733.0522	1257.1876
2735.5278	566.37256
2742.8489	728.31104
2768.6709	669.64478
2769.8628	1396.5865
2817.6982	4257.187
2820.573	733.58429
2823.334	941.03363
END IONS
BEGIN IONS
PEPMASS=3249.8503
CHARGE=1+
TITLE=Label: D6, Spot_Id: 21133, Peak_List_Id: 20001, MSMS Job_Run_Id: 10234, Comment:
322.26215	1010.8276
1049.7521	3710.2983
1056.8892	684.63513
1148.8097	1517.8505
1295.8972	1597.1136
1394.9808	2434.9045
1457.0665	1090.9795
1494.042	2112.0034
1572.1123	2187.2949
1622.1716	2400.6917
1635.1769	624.54089
1661.1366	834.51245
1663.2471	737.6308
1677.2694	1846.3223
1679.1681	82289.461
1684.2177	754.88031
1757.2335	889.32666
1775.1281	694.10419
1776.2086	1341.8766
1777.1971	1696.4791
1794.2043	38130.238
1856.2816	987.69849
1891.1948	962.40875
1892.2183	2122.8713
1909.2461	3044.0833
1955.4291	1002.8884
1990.3882	1121.6727
2006.3658	847.88318
2008.3208	32552.822
2102.5176	914.36932
2104.3918	695.0329
2106.3293	1892.9969
2123.3845	3782.7876
2174.5461	933.97644
2194.4319	3205.8064
2201.5908	3681.9578
2331.4907	2513.4658
2430.616	1146.7789
2491.551	693.17419
2544.6587	780.10809
2713.8604	1914.802
2930.1599	10197.172
2931.9346	2599.585
2933.8025	3505.3787
2940.9458	725.68561
2950.2649	3488.592
2952.1113	2369.2954
2953.9536	1799.683
3025.1907	849.34656
3088.4358	1140.9111
3095.2427	1841.186
3097.8882	4356.189
3108.0085	907.20349
3192.3044	3905.0862
3208.5623	9188.4336
3213.8445	973.55066
3217.6836	1158.9834
3220.583	1021.0438
3224.332	904.88281
3228.6829	1731.6338
END IONS
