# Supplementary material for: Comparative proteomic analysis of a membrane-enriched fraction from flag leaves reveals responses to chemical hybridization agent SQ-1 in wheat
Source: Front Plant Sci. 2015 Aug 26;6:669. doi: 10.3389/fpls.2015.00669 (PMC4549638; doi:10.3389/fpls.2015.00669)
Supplement: Supplementary file 9 [file Data_Sheet_1.ZIP › Supplementary MS_MS data/spot 72.txt]

COM=Project: wsp, Spot Set: wsp\SQL2013-1-15, Label: D5, Spot Id: 21132, Peak List Id: 18815, MS Job Run Id: 10233
889.51093	238438.67
906.53668	585172.13
916.55768	62775.09
932.54767	29655.773
933.54785	439776.09
947.50873	26400.754
951.50433	140586.86
960.45905	28012.477
965.52008	590192.38
981.50305	170482.14
994.49603	212229.17
1012.5074	895016.88
1031.4855	25800.248
1038.5189	109709.67
1068.6578	25283.117
1140.6061	19742.225
1165.5791	38571.316
1166.6084	11395.861
1214.6741	49492.629
1230.6617	27899.105
1347.6333	188778.41
1363.6237	115888.07
1364.6193	32104.258
1365.6371	1238055.4
1371.605	121235.73
1377.6299	21307.719
1380.6044	24603.629
1381.6218	726457.31
1391.634	93464.125
1403.5984	8270.0615
1407.6248	51737.34
1422.6372	5900.167
1427.7571	5154.5098
1447.7415	50997.965
1473.7526	5386.269
1475.7706	19184.451
1518.7877	76915.484
1544.8014	5142.3203
1552.6548	2761.9419
1594.8148	4250.6641
1604.8834	6845.4165
1605.8735	5128.4727
1630.9034	6444.1006
1665.8516	3855.3208
1765.9104	2909.2009
1780.9436	6733.5952
1851.9568	8506.0479
1900.0002	3778.7366
1922.0792	7822.9302
2050.1914	35414.363
2072.1946	11204.505
2167.1074	20185.715
2185.1875	5792.0337
2188.1624	16403.236
2205.1743	114315.23
2259.2188	37178.059
2276.2397	166162.89
2279.2151	116369.55
2296.2129	683851.25
2307.2183	37340.457
2324.2314	165011.36
2339.2319	31313.348
2349.2563	50432.906
2350.2083	154084.69
2367.2192	977743.63
2408.2554	61623.02
2412.2537	2463.4854
2424.2344	34154.645
2430.2161	13532.45
2446.1985	7390.1167
3401.7893	6538.4004
BEGIN IONS
PEPMASS=889.51093
CHARGE=1+
TITLE=Label: D5, Spot_Id: 21132, Peak_List_Id: 19988, MSMS Job_Run_Id: 10234, Comment:
86.084618	240.18138
136.07143	763.40717
175.1174	2801.2266
271.17233	1215.4399
288.19958	556.63275
326.12695	373.42114
384.25064	1235.2103
401.27399	738.26508
461.18301	1520.8571
463.27908	842.6214
489.16763	4679.5879
500.20374	253.54036
547.2818	358.41049
564.31232	14182.11
574.25812	205.06416
602.24542	2549.7456
656.70801	200.40462
662.32758	468.81058
679.3421	683.79163
847.46222	672.24969
850.16846	389.02658
861.40637	441.84811
END IONS
BEGIN IONS
PEPMASS=906.53668
CHARGE=1+
TITLE=Label: D5, Spot_Id: 21132, Peak_List_Id: 19986, MSMS Job_Run_Id: 10234, Comment:
86.076469	370.62991
101.05309	358.86908
112.07088	316.32999
129.09538	203.83861
136.06396	570.40814
158.08403	256.46704
175.11092	7360.0386
200.13414	605.90485
227.15668	242.50461
228.12457	802.49872
271.16733	1925.0037
277.15167	242.31216
279.08337	441.19827
288.19113	1420.2733
326.12338	475.80603
343.14157	3117.2854
378.15045	280.90973
384.23608	1939.7328
392.15332	1634.0081
401.25735	2402.9182
456.211	258.1893
461.17075	913.95551
478.19354	1389.6921
488.17734	770.68903
489.15497	2402.5129
506.18127	6512.2715
547.27771	1384.6958
564.29895	47891.008
591.26526	1775.7805
601.25537	1309.2014
602.22986	963.08093
619.24988	5451.9961
662.29108	2797.7859
679.32623	3503.0977
732.33185	630.1958
778.43298	821.73523
846.49615	822.45734
864.50116	664.17792
865.38934	941.79498
867.17133	1064.4431
871.55078	2881.6238
873.57324	1073.8232
END IONS
BEGIN IONS
PEPMASS=933.54785
CHARGE=1+
TITLE=Label: D5, Spot_Id: 21132, Peak_List_Id: 19987, MSMS Job_Run_Id: 10234, Comment:
112.08015	297.69522
129.10977	241.34981
158.08995	292.90628
175.11975	4243.6045
185.16269	409.20303
213.1647	447.46497
228.12399	237.74919
270.18362	937.61517
271.181	684.54803
288.20627	1867.2872
320.12634	308.57684
343.16653	297.67871
377.1506	269.67078
385.21121	2057.8513
389.23697	603.1225
402.23727	17039.469
433.19827	500.79315
434.15103	810.45856
500.22311	1922.8297
517.24487	1519.5116
519.24084	642.05939
532.24426	1290.8788
547.22235	1384.3734
564.33539	1490.2448
601.25714	753.21478
629.26892	746.64984
630.32587	573.93231
646.28644	1471.3848
647.27069	1007.4792
664.30865	398.45654
686.29547	344.05511
687.28748	746.63721
704.31018	2301.2971
714.35303	304.48288
721.3338	1689.0331
731.39386	522.14148
759.40369	1133.7434
817.4635	953.01086
834.48535	812.06091
840.92462	392.89969
867.20563	1179.3571
867.84119	727.55103
868.59436	800.89105
871.61115	974.52875
873.41998	783.28186
889.55029	913.5874
891.56128	625.41284
892.44989	610.05035
894.22083	1040.8495
898.61334	1611.1782
906.46014	2140.271
END IONS
BEGIN IONS
PEPMASS=951.50433
CHARGE=1+
TITLE=Label: D5, Spot_Id: 21132, Peak_List_Id: 19995, MSMS Job_Run_Id: 10234, Comment:
175.11664	766.57465
306.14523	444.07898
403.15686	489.5202
420.18246	3804.8809
434.14853	202.31944
489.1763	215.57706
518.16321	491.40128
532.23688	251.09801
535.18396	315.55646
565.16827	227.69452
629.25116	227.28468
646.24835	202.63176
682.26294	248.36423
722.23798	813.20685
739.26044	436.40112
835.31799	371.35837
886.57684	506.11823
888.36511	512.01703
891.51495	341.51205
892.44061	404.52481
906.57806	818.84625
908.44214	206.39183
909.5119	251.11185
912.10492	237.01474
916.53552	218.58606
917.43146	677.59137
END IONS
BEGIN IONS
PEPMASS=965.52008
CHARGE=1+
TITLE=Label: D5, Spot_Id: 21132, Peak_List_Id: 19985, MSMS Job_Run_Id: 10234, Comment:
86.083351	340.9108
112.07494	641.37439
129.10124	357.52112
157.09599	222.80392
158.08665	403.32965
175.11565	4786.7476
199.1815	549.44275
227.17299	638.20209
230.08749	232.74008
246.0977	302.21542
284.19916	1327.3098
289.12613	938.93988
306.16251	3047.303
320.12146	338.43283
377.13684	417.06998
403.17151	4205.1055
420.18442	24795.33
431.22034	450.40634
433.18991	725.57666
434.15659	926.69806
436.22064	985.8797
489.17615	939.89319
501.14084	774.58319
518.16736	2841.9595
530.18762	505.16391
535.19305	2146.6653
546.24994	1278.1205
547.23578	747.60248
565.17371	1014.3574
615.26495	653.55103
643.26099	685.16565
648.1825	648.31653
660.28046	951.43842
665.22949	1077.5272
678.24915	1155.1499
682.23303	925.56335
704.22406	654.94061
705.21265	1565.2639
722.24384	4502.145
739.27173	2432.4036
791.33289	793.5025
835.36047	1951.0697
852.4057	1240.0416
876.34375	2538.2251
882.32312	1302.5615
899.87323	1444.4053
903.36078	52117.48
906.57355	2318.9321
907.55304	17760.566
923.53949	1331.7438
924.40448	1221.8419
926.17493	1586.8169
931.52136	2174.3452
933.48175	2118.2581
END IONS
BEGIN IONS
PEPMASS=981.50305
CHARGE=1+
TITLE=Label: D5, Spot_Id: 21132, Peak_List_Id: 19991, MSMS Job_Run_Id: 10234, Comment:
175.11644	458.03751
322.16022	367.36407
372.18649	372.54489
419.15424	333.99274
436.17932	3755.825
438.22272	243.12094
534.164	396.81165
551.18109	247.41537
738.2583	561.9942
755.27521	266.2522
791.36505	416.25568
818.38025	373.50055
845.46777	260.94983
846.4425	1082.6688
849.35815	778.9082
890.4798	7189.7241
892.34033	890.79907
896.42389	4016.2148
917.52405	151055.41
919.37146	20668.285
921.63232	64491.578
928.052	943.79767
928.80664	937.30432
933.44708	1172.4469
951.48596	818.61884
960.4798	1489.6924
END IONS
BEGIN IONS
PEPMASS=994.49603
CHARGE=1+
TITLE=Label: D5, Spot_Id: 21132, Peak_List_Id: 19989, MSMS Job_Run_Id: 10234, Comment:
70.047684	237.61748
175.11807	2610.0242
213.09528	453.28918
257.15823	639.72101
274.19223	454.29968
284.12216	746.15198
401.17154	229.20715
419.18604	646.77551
420.21201	1820.0525
437.23932	838.27136
447.17755	760.42828
487.15955	2195.0288
490.35275	270.91571
491.246	642.89526
508.26535	18908.727
518.22931	294.17578
530.22058	451.97705
532.2804	295.46463
558.18842	5519.417
605.27692	371.4426
606.25085	546.19397
623.2749	432.22186
693.21844	350.09433
703.30359	2166.4324
720.32941	1904.8021
721.27747	914.42737
929.67938	1606.4637
930.55658	1324.4436
931.44318	1063.3223
933.71906	1082.2842
934.6192	1332.7495
951.48651	900.30664
952.46027	584.4024
955.16052	594.94769
960.51178	721.95337
965.4472	3798.7109
967.41364	717.24323
END IONS
BEGIN IONS
PEPMASS=1012.5074
CHARGE=1+
TITLE=Label: D5, Spot_Id: 21132, Peak_List_Id: 19982, MSMS Job_Run_Id: 10234, Comment:
70.051491	942.51691
112.07996	637.34003
129.10667	373.78146
136.07552	317.55762
157.10905	330.9129
158.0919	360.96902
175.12231	11843.112
213.09224	1174.7518
235.12975	415.65973
256.13232	343.38315
257.16904	1494.524
265.13165	731.35681
274.19635	2336.9167
284.13165	5052.5215
293.11816	1798.0364
301.15927	491.77542
376.14545	408.62405
413.16278	488.37201
419.19211	2861.9707
420.21951	3963.543
437.24469	4488.1895
447.18369	6705.4292
487.17953	1608.7434
491.25345	1419.7211
508.27719	96316.945
518.25476	1649.2764
546.23993	2753.105
548.22668	1121.2968
558.20453	4120.9517
576.21051	9403.8525
605.28003	1143.7361
606.26349	3491.8621
623.29578	2395.9487
675.27539	1261.4135
678.32892	1115.6006
685.31433	829.60413
693.2417	380.36795
694.28192	374.54211
703.32007	23891.748
711.29779	2179.6399
713.27631	525.24091
720.34387	12908.275
739.2829	7354.041
838.37	1837.7314
866.45972	2581.5156
883.48718	35438.73
885.34845	4527.3047
891.88702	16428.488
981.46741	2953.2373
END IONS
BEGIN IONS
PEPMASS=1347.6333
CHARGE=1+
TITLE=Label: D5, Spot_Id: 21132, Peak_List_Id: 19990, MSMS Job_Run_Id: 10234, Comment:
232.15312	3607.854
330.17123	204.33586
347.18097	294.27545
363.1698	222.25029
493.24484	230.5466
503.22266	317.6658
510.258	297.71158
521.21863	939.78558
596.23267	457.64557
670.28931	209.93716
673.30298	320.51263
675.30542	230.91827
730.33588	255.83833
740.28918	273.86234
767.33966	238.28157
785.33673	262.33884
809.30273	264.97784
810.33984	3083.0969
827.36139	2686.3025
838.32214	249.36606
897.34601	409.44638
914.39532	1171.2788
985.41345	1989.121
1082.4639	615.26935
1099.4749	488.15427
1116.4763	418.79877
1117.3727	432.2041
1305.5951	544.021
1307.3972	630.41821
1317.7546	403.80554
1318.6394	992.11694
1319.562	689.0755
1320.4773	545.8255
END IONS
BEGIN IONS
PEPMASS=1371.605
CHARGE=1+
TITLE=Label: D5, Spot_Id: 21132, Peak_List_Id: 19996, MSMS Job_Run_Id: 10234, Comment:
232.15204	1659.8751
730.31396	374.15149
810.43536	370.63104
812.46832	242.51685
817.33649	253.0856
827.46558	320.53525
828.5611	368.13763
904.35541	397.22983
991.37213	917.53973
1088.4445	313.53879
1106.4308	490.09116
1140.4592	685.42523
1224.7731	335.42456
1242.6394	759.90814
1243.5294	670.75439
1246.5123	256.11035
1247.4055	260.35385
1248.2957	427.98129
1251.0308	744.67255
1331.3971	521.91888
1336.4845	266.79117
1337.7642	202.76599
1338.6482	506.2243
1341.8053	378.53116
1342.704	256.87543
1345.3555	357.06778
1347.5637	3319.4968
1350.4886	751.17212
END IONS
BEGIN IONS
PEPMASS=1381.6218
CHARGE=1+
TITLE=Label: D5, Spot_Id: 21132, Peak_List_Id: 19983, MSMS Job_Run_Id: 10234, Comment:
112.07675	658.1748
175.12082	960.48999
232.15218	19600.861
267.11978	952.62866
330.16388	620.33228
347.194	1522.5546
381.1712	1427.0911
450.17679	397.28442
468.20465	1189.239
493.21957	469.38779
510.25253	1928.2349
519.18896	462.38037
537.20923	1297.137
538.63336	563.99396
555.22339	3240.1914
596.24652	1773.3212
670.2746	881.81256
671.26703	850.38544
673.297	2240.4084
709.28223	1101.0953
730.3075	1130.4438
740.29279	1194.1078
767.34186	1022.2231
785.34344	934.01898
810.33679	11064.939
827.36273	20136.449
844.36792	1192.3682
872.34625	2906.3904
880.44891	1823.8169
896.38245	1600.14
897.37378	1602.8406
914.39789	7932.2363
983.4082	780.81171
984.40704	592.53564
1001.4163	17722.475
1021.4445	486.25732
1035.4233	1434.3182
1053.474	635.5083
1098.4812	4934.2705
1115.5148	3911.7659
1116.4519	5298.7593
1150.5203	10426.344
1152.3895	3015.5181
1165.2178	5106.9263
1165.9005	3281.6707
1225.5614	2658.7004
1235.7334	2810.5059
1252.687	15124.408
1253.5825	15175.446
1261.0613	14698.28
1335.6102	1507.5859
1339.7234	1217.567
1340.6013	2839.0574
1342.358	1999.7163
1346.8009	1793.8604
1347.6791	9769.292
1351.8329	5340.7642
1352.6921	5850.8403
1353.6007	2575.6458
1354.5161	3993.0222
END IONS
BEGIN IONS
PEPMASS=2276.2397
CHARGE=1+
TITLE=Label: D5, Spot_Id: 21132, Peak_List_Id: 19992, MSMS Job_Run_Id: 10234, Comment:
685.45123	493.50812
814.54785	425.327
940.56726	2665.0686
942.56293	761.47565
960.58893	6644.3828
988.61859	892.0025
1031.5879	2866.7769
1079.6238	846.25421
1099.6454	1039.7399
1116.7098	757.11127
1143.6575	567.37103
1170.6737	533.97272
1243.6921	487.60208
1245.7955	930.66925
1246.8085	479.62949
1263.7229	476.60873
1291.8065	470.58966
1314.7489	585.97974
1317.7953	756.39453
1319.7881	3160.5598
1334.7546	744.0592
1336.8088	2005.9034
1358.9163	606.66736
1427.8324	406.65976
1434.8123	514.67975
1447.826	649.34326
1570.9044	415.76712
1574.9711	479.53891
1587.964	994.71686
1594.832	579.41571
1605.0244	2722.5566
1657.9536	467.93152
1662.0022	521.88947
1665.9653	555.1908
1762.0302	525.50305
1783.0565	390.66132
1786.1169	692.50751
1831.9359	421.48972
1852.057	514.8678
1859.9509	1044.4167
1888.2026	434.16928
1904.187	1141.1821
1915.161	1230.6007
1921.2421	514.70679
1922.0986	1164.7561
1940.9431	884.10962
1989.0481	1238.2238
1990.944	841.24866
2007.9618	826.97144
2150.0569	1604.4955
2151.1365	6914.8652
2152.9983	4709.7324
2159.4346	6954.9492
2188.3025	1974.774
2189.1963	4634.5645
2193.1143	2190.946
2195.0256	1104.7147
2206.3862	4552.2314
2249.2258	2405.4888
2252.0288	1506.2612
END IONS
BEGIN IONS
PEPMASS=2296.2129
CHARGE=1+
TITLE=Label: D5, Spot_Id: 21132, Peak_List_Id: 19984, MSMS Job_Run_Id: 10234, Comment:
516.31134	878.6394
670.37567	975.91248
832.44385	1632.3956
863.47369	1954.8289
870.73004	1045.3503
942.52197	4558.958
960.5282	47043.953
963.58478	1070.9889
988.57184	5381.5049
1033.6575	893.34485
1099.6101	7536.7783
1116.6387	4856.3018
1246.7085	2028.4193
1263.7096	3960.7417
1308.8368	2989.4153
1310.8693	1611.4624
1317.7418	4485.1343
1319.7604	1105.427
1334.7528	6792.1426
1336.8149	22869.189
1430.8352	1783.4193
1447.8478	4571.6904
1451.8743	1462.6808
1560.0226	1062.3203
1577.8623	1088.2418
1588.0251	1046.6554
1588.9131	935.71313
1594.9502	4912.5703
1605.965	976.89423
1656.9888	1066.3252
1665.0306	910.39233
1682.0085	4041.2334
1683.9088	1929.2189
1748.0746	967.90057
1764.9623	1120.7677
1781.0923	3018.9907
1782.9622	1331.2324
1850.075	1788.6971
1877.1561	2682.8928
1878.0541	6686.2085
1895.1827	1199.3452
1903.4927	1552.0142
1941.2504	2240.1038
1978.3226	1336.9446
1980.1145	1483.093
2006.338	3333.4871
2007.219	2682.7305
2008.1194	3663.9229
2027.0715	2069.7825
2168.4104	40258.563
2170.2385	14967.563
2171.1211	21281.115
2172.9746	3686.6809
2176.6335	28964.035
2178.502	21124.338
2180.3857	7548.3145
2205.4116	17510.004
2208.2278	10640.304
2211.2734	3963.8577
2213.1294	6093.3203
END IONS
BEGIN IONS
PEPMASS=2324.2314
CHARGE=1+
TITLE=Label: D5, Spot_Id: 21132, Peak_List_Id: 19993, MSMS Job_Run_Id: 10234, Comment:
499.26419	210.39812
685.39044	210.65054
785.46271	207.39165
860.44623	244.2908
891.50494	245.84157
945.59204	230.43634
960.52948	507.09738
970.54712	578.04462
987.59058	225.58101
988.55908	7029.1719
1016.5854	204.8148
1031.5673	3432.9119
1127.6334	1400.239
1144.6542	631.46539
1159.6843	805.44
1274.7653	389.39871
1291.7301	599.72827
1306.7385	609.34235
1308.7753	460.40247
1310.866	575.81824
1319.803	243.86279
1336.8068	3781.2437
1345.7506	911.02258
1362.8176	884.9082
1377.7743	527.87177
1452.8307	253.22687
1475.7722	573.56561
1588.0219	239.82339
1588.8689	298.56845
1592.8242	264.0289
1605.9374	380.28787
1622.9712	901.9093
1692.9414	286.82501
1710.0131	698.67059
1721.9402	239.89589
1755.1077	234.51486
1808.9949	424.72552
1811.0006	327.43509
1878.0627	645.76752
1880.9364	357.85516
2197.4365	10695.431
2199.1357	2921.2029
2204.6194	4090.2932
2206.4905	3704.8965
2240.199	1446.8625
2269.1409	2858.9082
2276.2979	2091.3311
2278.1536	4867.5435
2281.1326	2246.3901
2296.2083	29270.08
2300.0815	4734.3271
END IONS
BEGIN IONS
PEPMASS=2350.2083
CHARGE=1+
TITLE=Label: D5, Spot_Id: 21132, Peak_List_Id: 19994, MSMS Job_Run_Id: 10234, Comment:
499.27747	241.19466
507.3447	257.33167
598.37762	253.75174
667.43506	401.31622
670.38049	230.32968
685.37775	284.60635
814.48578	355.29865
934.5058	369.13712
942.52643	621.30524
960.54309	228.14563
1013.5795	631.63409
1031.5759	8087.6855
1043.6736	240.84395
1170.6375	1566.7963
1187.6843	633.34326
1291.7438	328.9512
1293.8691	403.48993
1317.7111	569.86761
1318.7635	506.89023
1319.7909	3385.4426
1334.7269	755.03052
1337.8359	419.31531
1377.8285	316.56076
1388.7717	750.18835
1405.8176	751.07861
1416.7445	349.51685
1501.9166	286.992
1518.8876	672.88452
1570.9467	226.0997
1588.9996	319.50436
1600.8741	305.95319
1665.947	639.41821
1753.025	636.05762
1754.869	279.32526
1831.9821	329.06552
1833.976	423.93393
1852.099	690.99103
1860.1444	253.73845
1861.0085	928.70898
1863.8903	227.41454
1877.104	215.75304
1962.9926	298.36169
1989.2089	295.22495
1990.0541	845.54968
1992.9463	326.39316
2266.1384	2509.4556
2296.2998	10867.25
2298.2007	7872.2935
2324.2351	9554.5166
END IONS
