# Supplementary material for: Comparative proteomic analysis of a membrane-enriched fraction from flag leaves reveals responses to chemical hybridization agent SQ-1 in wheat
Source: Front Plant Sci. 2015 Aug 26;6:669. doi: 10.3389/fpls.2015.00669 (PMC4549638; doi:10.3389/fpls.2015.00669)
Supplement: Supplementary file 9 [file Data_Sheet_1.ZIP › Supplementary MS_MS data/spot 73.txt]

COM=Project: wsp, Spot Set: wsp\SQL2013-1-15, Label: D4, Spot Id: 21131, Peak List Id: 18814, MS Job Run Id: 10233
816.4024	7601.7524
836.39624	5203.3315
842.54291	109879.26
856.5567	15163.25
870.57367	46386.18
889.50494	8183.8276
906.53558	35486.273
933.54602	16420.006
965.52075	15622.85
981.50818	11299.302
994.50055	7932.728
1012.5085	55930.652
1045.6013	14108.936
1060.6542	12422.676
1062.5509	110759.17
1084.5472	13278.415
1094.5436	7706.521
1127.6611	10231.644
1158.6617	23429.932
1161.6503	23705.262
1180.6617	9369.9268
1188.7506	21446.596
1201.6986	52315.801
1216.6642	12307.275
1218.6724	746179.06
1230.6705	11464.928
1232.6638	14716.27
1234.6639	28010.883
1246.6904	14019.855
1250.6588	35070.832
1261.6664	10042.708
1365.6274	32047.424
1381.624	15012.951
1443.8431	73386.602
1455.8549	13023.954
1491.8503	141413.84
1503.8252	19484.082
1506.8435	11560.978
1507.8141	81611.75
1508.869	400992.19
1519.8047	15301.359
1523.8561	13827.853
1524.8623	26959.457
1540.8557	72080.664
1676.9218	1788.3016
1787.8345	2156.8547
1794.8416	3451.2368
1811.0548	2114.7712
1866.0502	2038.7454
1931.0609	5036.7441
1963.0389	2392.0657
1990.1122	9448.4043
2006.1073	3905.186
2022.1051	8172.2397
2038.0977	2005.802
2054.0986	2641.4355
2108.1184	1827.1897
2211.1672	7878.7134
2225.1787	6841.1646
2230.2781	5681.0342
2239.1917	1816.3491
2296.1624	4882.5664
2357.313	5455.5747
2367.2131	3500.1975
2373.3098	3182.4175
2807.4412	3382.031
2809.5381	32949.215
2831.5007	8376.3252
2837.5657	3891.1074
2847.4763	4273.4307
3080.1179	85820.984
3081.8682	15507.465
3109.7913	6721.2485
3110.8652	5770.2666
3125.8398	11752.347
3127.8401	108982.59
3142.8413	5367.4087
3143.8489	59826.965
3159.8054	3242.9771
3338.9075	3220.27
BEGIN IONS
PEPMASS=870.57367
CHARGE=1+
TITLE=Label: D4, Spot_Id: 21131, Peak_List_Id: 19978, MSMS Job_Run_Id: 10234, Comment:
100.09646	422.20093
255.1339	244.28929
272.15829	489.21802
399.23807	248.27844
468.2435	322.64218
486.24429	629.79944
581.31311	420.03979
809.2912	400.87817
810.32458	223.61893
813.48444	200.0336
826.56482	661.90857
828.4151	305.29367
829.32739	263.35785
840.59308	249.49879
841.4317	366.17319
842.42651	252.62151
END IONS
BEGIN IONS
PEPMASS=906.53558
CHARGE=1+
TITLE=Label: D4, Spot_Id: 21131, Peak_List_Id: 19979, MSMS Job_Run_Id: 10234, Comment:
175.11552	373.95563
343.15527	213.76517
506.18204	220.83289
564.30005	1860.7944
796.37628	229.40762
842.52734	329.29016
870.50946	216.70367
END IONS
BEGIN IONS
PEPMASS=1012.5085
CHARGE=1+
TITLE=Label: D4, Spot_Id: 21131, Peak_List_Id: 19976, MSMS Job_Run_Id: 10234, Comment:
175.1232	337.07025
447.19531	229.83104
508.2753	3154.2642
576.21515	211.4791
703.29871	734.67773
720.33112	343.55356
739.23267	273.77429
883.4613	1136.7423
891.88379	401.92032
END IONS
BEGIN IONS
PEPMASS=1062.5509
CHARGE=1+
TITLE=Label: D4, Spot_Id: 21131, Peak_List_Id: 19970, MSMS Job_Run_Id: 10234, Comment:
159.08481	491.4649
227.18478	476.0448
244.16269	205.40923
246.18976	281.75592
345.20447	456.02829
375.22363	1647.6761
389.14426	446.71939
405.10611	817.32935
413.24448	743.6391
415.20114	219.15135
458.26529	634.90051
459.27747	248.47159
462.13257	825.71124
500.17151	741.47858
504.19412	1314.1235
528.26074	2014.6215
535.23505	12165.89
575.22937	648.40869
591.1543	3319.2307
603.32898	1146.6426
617.23993	922.24976
632.25031	613.28754
650.25049	12038.373
660.30573	876.69055
688.26929	1750.791
690.23041	2360.9243
704.2431	2382.7466
726.31006	2127.6409
730.29657	930.43951
803.34119	2334.8455
817.34357	9954.2754
824.10321	1323.7565
836.33685	24774.309
849.23346	3925.7188
888.52252	565.74182
916.47046	1419.9618
917.3631	1471.408
925.93549	1081.5829
926.82843	541.21442
949.49323	3780.9978
951.35028	1029.5599
956.88129	1713.3096
959.48407	554.14392
971.56927	1812.3459
977.51483	805.87695
END IONS
BEGIN IONS
PEPMASS=1201.6986
CHARGE=1+
TITLE=Label: D4, Spot_Id: 21131, Peak_List_Id: 19977, MSMS Job_Run_Id: 10234, Comment:
667.34467	294.02963
1073.567	309.45416
1074.4613	342.15723
1158.6888	558.25598
1161.5968	240.9044
1172.5211	464.27283
END IONS
BEGIN IONS
PEPMASS=1218.6724
CHARGE=1+
TITLE=Label: D4, Spot_Id: 21131, Peak_List_Id: 19967, MSMS Job_Run_Id: 10234, Comment:
86.089142	318.79941
112.07748	282.46301
159.09413	305.97549
225.17914	757.48993
242.20268	261.58133
246.19762	236.67207
253.18057	493.78217
270.20593	804.93542
355.29398	590.10956
366.2612	946.27191
375.23462	233.99985
383.28845	2325.1953
405.12167	334.53516
415.21899	245.70247
524.34912	380.97986
535.24689	3061.1787
541.35352	784.65424
552.33704	606.57037
569.35364	3780.7539
586.37006	3860.3123
587.36798	2572.6475
591.18176	570.22144
612.39081	1310.859
617.63635	545.56293
650.26294	2985.377
667.34369	4292.1777
682.40472	555.92407
683.35742	563.11096
684.36334	84803.641
688.48511	743.05676
753.35803	355.53433
799.34058	753.14984
816.41083	632.99304
827.3468	681.9494
836.35181	4718.6445
844.39337	2989.9614
928.43994	1826.5723
945.45953	2844.6838
947.37177	1768.772
949.43524	3348.5647
956.43945	3126.3787
973.48724	9641.2236
975.38873	2566.9065
1027.5122	1685.947
1044.5961	2995.9756
1046.4243	3046.2654
1055.7133	2961.0215
1072.6497	7846.9932
1074.5115	2733.7878
1082.0862	5614.2827
1090.6299	74481.93
1092.4644	17022.299
1098.9795	35849.871
1100.8654	8174.7617
1127.7325	9949.1445
1133.5857	6937.2559
1176.788	2584.3806
1179.3654	2767.3394
END IONS
BEGIN IONS
PEPMASS=1250.6588
CHARGE=1+
TITLE=Label: D4, Spot_Id: 21131, Peak_List_Id: 19980, MSMS Job_Run_Id: 10234, Comment:
383.35663	229.70337
400.31476	907.2793
468.28998	220.14323
684.46906	279.79654
716.36102	1936.5126
1005.4565	263.96198
1117.6809	2111.9915
1119.5006	763.31116
1122.6458	1098.23
1123.5149	1213.7253
1126.3766	994.74011
1130.9664	956.2251
1144.5637	352.73621
1192.6849	354.67245
1210.4139	264.69321
1218.618	4853.5464
1221.5065	989.77722
END IONS
BEGIN IONS
PEPMASS=1443.8431
CHARGE=1+
TITLE=Label: D4, Spot_Id: 21131, Peak_List_Id: 19973, MSMS Job_Run_Id: 10234, Comment:
525.35571	1077.3312
827.38281	795.17883
1330.4707	238.1886
1347.5947	3546.9866
1349.4799	616.53693
1353.9724	1711.8844
1365.6049	645.49939
1370.7885	231.70441
1381.6484	226.33694
1383.7008	272.22571
1402.5619	271.8317
1403.5343	215.61873
END IONS
BEGIN IONS
PEPMASS=1491.8503
CHARGE=1+
TITLE=Label: D4, Spot_Id: 21131, Peak_List_Id: 19969, MSMS Job_Run_Id: 10234, Comment:
442.3056	446.76361
573.34515	6615.374
671.33588	384.92914
688.35266	582.4436
804.45148	296.97729
858.45093	530.78156
919.48096	442.13516
959.51025	1002.1856
965.492	216.45798
1031.5171	271.69907
1050.5459	506.45657
1052.5287	200.52106
1056.5111	431.82553
1073.5992	201.68178
1095.6548	217.58638
1107.5571	295.58826
1283.7832	666.16785
1335.7683	523.69104
1419.9165	1010.5494
1424.4882	674.03723
1429.791	911.73615
1432.812	427.08371
1443.8107	858.06744
1448.0562	704.83099
1448.891	821.26544
1450.6965	877.3559
1451.5718	1185.035
1461.9396	332.32672
1462.7976	415.09106
1464.4619	335.70721
1465.5559	237.76982
1467.5908	203.60561
1469.582	302.67624
END IONS
BEGIN IONS
PEPMASS=1508.869
CHARGE=1+
TITLE=Label: D4, Spot_Id: 21131, Peak_List_Id: 19968, MSMS Job_Run_Id: 10234, Comment:
253.19611	905.53656
270.22687	492.69009
317.17935	450.55847
366.29181	306.1972
383.31842	815.5166
397.21143	877.80585
414.24203	18826.42
442.31848	518.3078
453.28214	312.15439
484.34421	482.85815
495.33386	1240.7195
512.36389	5282.5679
525.35767	796.11725
527.33063	1112.5625
552.35638	578.61896
566.36884	3152.1128
583.39777	1137.5996
589.34937	2903.3352
654.46075	1037.1663
656.63898	510.56409
665.43463	3873.2024
682.46216	2152.2502
699.49268	4196.4282
713.3938	820.04413
768.50458	617.93634
779.47504	4965.2485
796.49774	4833.7339
797.49738	2781.168
806.55194	562.0235
836.48431	1004.1534
852.47308	598.44855
937.54504	1170.6847
940.55511	915.88062
948.52301	897.16486
954.57452	3941.7788
956.60321	1100.8448
965.55438	7379.4927
980.6004	1092.8837
982.57202	3405.3708
988.67444	1101.6184
1033.6235	922.39886
1053.6719	1239.6566
1067.6694	14361.454
1069.6528	4831.8003
1073.4976	302.26352
1078.6573	2089.801
1094.693	571.10138
1095.6792	25222.004
1192.7457	1962.3107
1376.9514	5779.5859
1394.0177	4195.3364
1394.991	11697.239
1395.8809	17826.91
1402.3407	11121.341
1404.2435	3967.0723
1444.2065	41688.113
1445.0306	31186.604
1445.8997	36571.652
1448.1144	25233.834
1449.9694	10753.509
END IONS
BEGIN IONS
PEPMASS=1540.8557
CHARGE=1+
TITLE=Label: D4, Spot_Id: 21131, Peak_List_Id: 19974, MSMS Job_Run_Id: 10234, Comment:
414.24155	2200.1594
512.36877	746.78156
566.37177	488.33133
665.43726	430.62704
682.4801	298.34189
699.49268	485.92242
779.46216	205.28809
795.50146	218.88596
796.50037	476.46936
797.49316	412.23944
813.51904	4600.3877
881.52222	362.13113
997.51904	634.89197
1014.5524	793.65668
1081.6135	218.14671
1099.6122	1454.5275
1101.6001	642.48169
1102.6193	254.70438
1127.6458	1466.3071
1407.9694	1416.9169
1408.8713	1990.3687
1410.7394	699.61328
1416.5958	1376.1902
1418.4968	646.12775
1426.9653	1281.8276
1427.8363	1234.312
1428.7207	695.75476
1434.3234	1172.3674
1436.2192	290.47791
1456.5551	495.60504
1481.7539	1104.1538
1491.8665	1241.623
1507.8365	2417.6404
1508.8123	4595.1021
1511.8015	887.67505
1520.7406	440.60266
END IONS
BEGIN IONS
PEPMASS=2809.5381
CHARGE=1+
TITLE=Label: D4, Spot_Id: 21131, Peak_List_Id: 19981, MSMS Job_Run_Id: 10234, Comment:
570.41626	339.16068
683.51776	708.68555
701.5058	2780.1985
796.63477	832.93365
816.56683	610.83026
909.71661	595.07397
929.64331	824.30817
1022.8194	330.8728
1044.6888	514.79761
1087.6876	370.03555
1131.7423	743.38959
1170.8114	205.44249
1188.75	2794.3279
1198.8013	237.87657
1200.772	452.52856
1283.8627	218.26663
1301.8396	2145.6169
1313.8179	346.93649
1430.9014	1243.2661
1501.9333	3626.9292
1617.006	1789.5138
1696.9506	263.55377
1731.0505	1306.8251
1771.1111	477.16031
1788.0892	6074.4531
1883.1285	257.33395
1884.2323	420.14737
1901.1785	3547.7
1904.1399	310.72583
1997.3022	434.96979
2013.1945	430.59933
2014.3223	2487.9197
2018.1874	430.29681
2127.4224	748.12329
2129.2708	780.99304
2137.5317	204.96381
2223.3809	241.40919
2241.4971	339.03659
END IONS
BEGIN IONS
PEPMASS=3080.1179
CHARGE=1+
TITLE=Label: D4, Spot_Id: 21131, Peak_List_Id: 19972, MSMS Job_Run_Id: 10234, Comment:
525.48077	1617.7672
810.63745	248.91661
911.75262	303.56223
1008.7739	277.43512
1025.7413	227.55066
1130.8524	221.8756
1235.9528	662.42499
1306.9958	572.59418
1444.0605	1895.9703
1541.0076	211.25613
1542.1294	242.37228
1638.0547	367.87595
1655.0997	844.86328
1768.1477	365.02728
1846.2108	207.4256
1924.2601	591.45636
2164.5774	209.79568
2223.4524	215.9399
2224.5764	240.2189
2309.5662	781.7309
2406.5864	261.1073
2425.5193	244.5851
2555.6267	1205.7917
3035.8345	1829.7836
3047.5391	333.26117
3048.5964	857.87109
3049.9512	478.61682
3057.7383	625.07837
END IONS
BEGIN IONS
PEPMASS=3127.8401
CHARGE=1+
TITLE=Label: D4, Spot_Id: 21131, Peak_List_Id: 19971, MSMS Job_Run_Id: 10234, Comment:
525.4942	759.47247
573.461	5786.1455
589.63013	1278.4927
688.49969	494.53741
858.6524	992.8465
941.65344	421.23294
959.73218	1706.8523
1056.7406	975.51703
1073.7563	694.6123
1130.8168	563.81744
1283.92	2962.0266
1354.9635	2943.4998
1444.0616	410.07867
1474.9703	657.20471
1492.0339	9808.21
1508.8586	604.73169
1572.0249	558.60425
1589.0455	1965.4287
1606.0593	462.73129
1686.1586	1531.2587
1702.1902	371.44583
1703.1316	4013.3184
1774.2153	1008.5114
1799.2115	494.66464
1816.2294	1790.8713
1828.2437	652.85693
1845.312	2185.0366
1915.3143	964.90302
1955.3542	499.569
1972.3336	2296.9692
2083.4509	490.47034
2085.4702	397.72293
2086.373	715.44678
2170.4585	442.6163
2213.4502	658.31152
2214.4299	399.44943
2270.5266	2026.3105
2273.4199	408.27753
2343.4663	381.57236
2357.5786	5374.6733
2361.4094	568.73419
2412.5928	408.1308
2454.7009	1267.3826
2456.5112	769.36621
2472.6611	737.08105
2538.8342	624.41107
2539.7224	804.73358
2555.8892	4067.72
2556.7913	3058.072
2557.6648	6306.4199
2572.7617	904.19708
2591.5647	2243.1572
2593.2866	823.54614
2595.9729	410.92133
2671.1755	485.4964
3061.8904	14877.979
3069.1382	8183.1641
3079.8838	139760.11
3082.7783	9605.0576
3085.54	231499.8
END IONS
BEGIN IONS
PEPMASS=3143.8489
CHARGE=1+
TITLE=Label: D4, Spot_Id: 21131, Peak_List_Id: 19975, MSMS Job_Run_Id: 10234, Comment:
525.46716	1000.7565
589.4826	3193.7014
784.63342	525.04504
868.70691	382.05508
893.71893	366.79193
975.72351	569.19672
1207.9082	761.04053
1235.9181	705.69281
1299.9409	640.20612
1306.9883	461.83972
1370.9755	894.76355
1444.0431	1690.4368
1490.9738	380.20465
1508.0519	3525.0452
1541.1384	403.67496
1605.0494	636.33173
1627.1483	426.66022
1655.1647	738.83295
1683.1466	571.05115
1703.1335	554.32501
1719.1608	1126.6626
1774.3137	413.74899
1832.2329	451.10535
1845.425	948.6557
1924.4115	433.86972
2027.5284	707.9433
2098.5681	553.68115
2101.3711	463.35123
2197.4893	379.59711
2223.521	592.3783
2287.5242	374.05664
2293.5862	511.46906
2309.6316	874.42084
2373.6816	915.33569
2375.5708	730.01782
2407.5906	368.68869
2412.814	757.07227
2442.6514	444.84879
2525.7744	686.1571
2527.9021	1334.644
2529.7114	1198.5784
2555.9329	1573.5164
2556.8074	3369.9561
2558.6863	1760.302
2560.5615	1426.3888
2575.6704	442.61002
2589.7434	927.45642
2592.0378	391.93765
2615.7112	364.36771
3011.0186	3050.8943
3066.6628	57169.289
3082.3721	294492.06
3086.2776	22778.619
3088.175	50674.605
3091.9224	739.9137
3092.7388	1629.1332
3096.9175	2497.4573
3101.7351	1160.4576
3116.8721	2537.2449
3120.3428	5670.8354
END IONS
