# Supplementary material for: Comparative proteomic analysis of a membrane-enriched fraction from flag leaves reveals responses to chemical hybridization agent SQ-1 in wheat
Source: Front Plant Sci. 2015 Aug 26;6:669. doi: 10.3389/fpls.2015.00669 (PMC4549638; doi:10.3389/fpls.2015.00669)
Supplement: Supplementary file 9 [file Data_Sheet_1.ZIP › Supplementary MS_MS data/spot 74.txt]

COM=Project: wsp, Spot Set: wsp\SQL2013-1-15, Label: D3, Spot Id: 21130, Peak List Id: 18813, MS Job Run Id: 10233
819.44397	6786.5225
820.42932	32036.801
838.44	139207.34
842.54199	174387.84
850.44214	6810.1763
856.55542	24025.156
868.5495	6702.8198
870.57233	75008.477
926.47345	10281.953
940.5047	7557.1362
953.51947	123508.8
1032.5504	216053.94
1045.5988	20553.74
1060.5786	23865.59
1064.5406	24149
1084.5789	42268.969
1112.6047	9618.6895
1146.6238	20427.34
1160.6254	66307.188
1170.6968	70202.859
1171.688	43644.961
1188.6517	277007.22
1227.65	158706.11
1258.6332	53497.84
1269.6989	55388.461
1274.6434	60718.648
1275.6547	311411.06
1291.6393	165672.73
1298.7695	78522.828
1299.7618	57557.922
1303.6808	50823.063
1316.7235	349690.13
1344.7499	34299.047
1423.7137	11809.222
1435.7214	5159.0234
1439.712	16487.975
1441.7739	11361.178
1442.8124	7953.25
1459.7836	37727.492
1485.8939	37528.707
1562.8138	7362.0918
1707.9717	17442.092
1758.0165	5916.0205
1760.9559	9002.3418
1794.8646	7853.0996
1822.1331	8542.7197
1848.1031	14205.271
1849.0952	8275.7012
1857.9089	47398.496
1864.0802	8803.3994
1866.0851	772229.75
1868.5044	7501.6816
1879.9093	8524.9678
1883.049	6761.3667
1888.0388	8483.376
1894.0886	16493.182
2011.0551	4436.0835
2022.1813	3889.6685
2029.0696	2212.1707
2075.2251	1887.1239
2211.1736	14170.933
2225.1938	13336.032
2230.283	10613.371
2233.2583	1475.3835
2239.2036	1771.1917
2247.2471	3863.0688
2280.2754	6452.8579
2284.2583	2072.6621
2298.2578	1682.6542
2434.2295	1458.9677
2494.4624	2204.1831
2663.4626	2224.4683
2691.3916	3383.1326
2720.3867	3447.4272
2748.4104	3165.1846
2749.425	819.53931
2807.4131	5151.2363
3288.7671	3904.3484
3304.7744	4080.2896
3337.8906	4119.3291
BEGIN IONS
PEPMASS=838.44
CHARGE=1+
TITLE=Label: D3, Spot_Id: 21130, Peak_List_Id: 19959, MSMS Job_Run_Id: 10234, Comment:
112.07401	208.16792
129.10283	218.60175
175.10776	1263.3425
255.23232	317.00281
272.26956	239.99867
305.14523	941.16144
322.17252	260.84769
376.1687	483.40598
428.14148	516.19019
433.18344	407.17859
446.15549	304.32263
450.20648	336.51996
489.17807	434.28912
490.19757	545.33502
499.15906	615.13989
507.21295	462.9025
517.17322	771.23621
591.22656	578.58954
608.24969	463.27634
709.32013	2672.5354
717.58478	824.63501
794.37628	3436.9607
797.18121	2091.5835
799.09161	398.1611
801.30225	549.04059
812.3606	302.22861
END IONS
BEGIN IONS
PEPMASS=870.57233
CHARGE=1+
TITLE=Label: D3, Spot_Id: 21130, Peak_List_Id: 19962, MSMS Job_Run_Id: 10234, Comment:
100.09493	774.18329
255.1306	402.9278
272.15613	576.26062
385.22501	202.37639
399.2197	438.04337
468.23685	501.95029
472.2348	276.05063
486.24542	1246.115
571.31891	256.79453
581.30988	561.83838
582.57593	275.40405
599.33972	324.3082
826.53741	980.94983
828.34058	291.22891
829.31537	732.99219
831.22223	206.41385
838.35486	548.72327
840.51666	397.62079
841.36664	268.50653
842.42773	491.72113
END IONS
BEGIN IONS
PEPMASS=953.51947
CHARGE=1+
TITLE=Label: D3, Spot_Id: 21130, Peak_List_Id: 19960, MSMS Job_Run_Id: 10234, Comment:
175.11571	1361.004
305.15106	408.14142
322.18817	407.51126
354.13797	256.94827
372.14111	1223.8387
452.20139	1396.8958
457.2106	932.96539
469.22479	947.85754
485.20709	1251.8218
519.19208	492.66946
565.2702	389.68491
582.29065	9381.9658
604.26575	507.16821
632.24854	546.33032
679.3064	203.31273
680.27441	603.53699
697.31036	499.91791
779.36597	215.42787
825.38983	503.85654
890.36176	247.79938
896.37744	335.71497
910.42371	444.64307
912.27057	402.49246
914.13544	381.15036
918.49341	382.64856
END IONS
BEGIN IONS
PEPMASS=1032.5504
CHARGE=1+
TITLE=Label: D3, Spot_Id: 21130, Peak_List_Id: 19956, MSMS Job_Run_Id: 10234, Comment:
112.07564	352.60492
129.10591	215.43536
175.11473	5009.752
228.13698	654.3432
273.11212	539.38116
290.14044	478.23892
297.16245	350.69171
315.16464	1043.1202
330.16995	471.94794
410.2348	392.69922
411.65344	218.1868
428.24231	581.07965
442.15955	305.95233
458.20523	613.80933
459.18246	1486.8718
476.20667	4153.9414
516.22821	236.11029
557.26135	1499.5636
588.20758	800.00287
605.22412	758.57385
701.27588	454.2016
715.35956	459.58499
718.29633	973.92468
725.36383	395.88071
743.34827	376.29208
788.32611	737.35504
805.3418	936.81995
END IONS
BEGIN IONS
PEPMASS=1084.5789
CHARGE=1+
TITLE=Label: D3, Spot_Id: 21130, Peak_List_Id: 19966, MSMS Job_Run_Id: 10234, Comment:
324.15253	250.1879
330.1767	218.67305
445.18359	433.73959
452.23932	580.48682
470.24847	9433.5889
509.25992	229.4823
527.26514	7422.3599
596.30719	209.8853
597.26385	201.49359
615.26361	738.43127
640.33551	3903.394
712.30829	486.87674
755.36194	1609.9769
809.45392	212.3447
884.44281	1592.0945
983.57489	258.39752
1032.5359	497.61343
1040.6375	335.11548
1041.5212	303.0683
1043.3534	503.47763
END IONS
BEGIN IONS
PEPMASS=1160.6254
CHARGE=1+
TITLE=Label: D3, Spot_Id: 21130, Peak_List_Id: 19964, MSMS Job_Run_Id: 10234, Comment:
175.1232	612.31628
288.21997	3695.4253
385.2309	265.64386
460.26221	865.6344
572.26721	278.00909
589.28809	877.5119
718.31421	972.30426
917.48584	280.57352
934.41858	226.58412
1099.4452	396.62897
1100.5052	425.97803
1104.7085	313.67456
1121.3478	324.40594
1132.6923	252.50478
END IONS
BEGIN IONS
PEPMASS=1170.6968
CHARGE=1+
TITLE=Label: D3, Spot_Id: 21130, Peak_List_Id: 19963, MSMS Job_Run_Id: 10234, Comment:
996.43915	366.63596
999.3678	216.51825
1014.5298	522.34131
1108.4473	320.02087
1128.5654	1883.0538
1131.3293	742.38922
1141.5632	243.93489
1142.5472	216.12408
1146.4944	249.3752
END IONS
BEGIN IONS
PEPMASS=1188.6517
CHARGE=1+
TITLE=Label: D3, Spot_Id: 21130, Peak_List_Id: 19955, MSMS Job_Run_Id: 10234, Comment:
175.12349	2895.1235
288.21832	2246.7795
313.23071	632.69904
314.2085	797.42792
314.6561	216.79688
331.23706	21950.74
411.22263	602.43671
428.24377	401.85068
429.23801	995.40094
446.26047	672.12329
458.22366	422.40652
460.26437	330.45175
572.28412	325.67227
587.25623	269.26816
614.31812	895.27283
615.29767	433.10614
630.35931	230.75568
631.30505	211.43806
632.31781	4595.4561
700.2937	282.01541
713.38354	296.01602
729.34338	237.47487
743.3476	438.79129
746.3335	600.90143
761.35504	540.26257
986.55444	1994.1204
988.39667	1785.9698
1014.5535	61336.566
1016.4264	11581.619
1025.7972	16067.882
1026.6533	6830.3628
1027.4738	4285.9678
1032.5729	56233.59
1034.4302	9805.4766
1042.731	20585.225
1044.5375	3008.1248
1128.7002	5537.2451
1129.5964	6201.5225
1131.4063	7200.7466
1146.7482	16454.625
1147.6013	14591.707
1149.3469	12754.132
1151.2014	1691.0668
1153.7621	4870.7598
1154.7032	3979.0791
1155.6587	2750.2976
END IONS
BEGIN IONS
PEPMASS=1227.65
CHARGE=1+
TITLE=Label: D3, Spot_Id: 21130, Peak_List_Id: 19958, MSMS Job_Run_Id: 10234, Comment:
175.12819	313.37335
593.30609	417.01572
600.25964	225.15498
1071.5269	307.82834
1074.4147	241.77412
1165.6157	208.63513
1166.5033	495.50342
1170.5879	305.04764
1183.6232	819.97705
1186.402	569.57562
1188.632	2669.2617
1190.5314	278.9173
1197.6312	313.92499
1203.5977	416.78836
END IONS
BEGIN IONS
PEPMASS=1258.6332
CHARGE=1+
TITLE=Label: D3, Spot_Id: 21130, Peak_List_Id: 19965, MSMS Job_Run_Id: 10234, Comment:
175.12259	305.37756
471.24991	252.7309
489.26477	233.89545
600.26282	454.16742
618.2851	390.82126
624.29114	260.26712
641.31372	1016.5271
765.33777	274.27921
1085.5017	267.38214
1188.7991	472.8475
1197.4779	215.94769
1210.6616	224.41537
1214.7626	505.5423
1215.5474	410.99896
1217.4487	831.89771
1226.5945	447.87903
1227.5958	509.37701
1228.6366	285.93088
1230.4786	231.43507
END IONS
BEGIN IONS
PEPMASS=1275.6547
CHARGE=1+
TITLE=Label: D3, Spot_Id: 21130, Peak_List_Id: 19954, MSMS Job_Run_Id: 10234, Comment:
112.07619	481.08923
129.1111	333.08908
175.12268	2873.0996
231.11081	212.92204
259.16287	288.57306
264.15225	420.29419
276.18466	668.89752
292.15283	922.00208
344.23248	268.30112
346.1792	658.47742
363.21362	980.38062
378.1907	575.5296
388.21646	272.74316
405.23297	1326.6835
471.24377	569.39233
477.22855	795.40503
489.24664	828.21106
494.2468	1219.0461
506.26926	929.05853
600.26935	744.61322
617.30188	970.69672
618.28894	794.14734
624.28021	949.48871
635.2995	1650.7483
641.30182	7056.7046
669.28448	238.9053
752.33997	256.14099
753.30328	397.66766
754.35156	561.1673
756.43884	240.46704
764.37317	277.30298
765.33429	1172.2345
770.33356	1584.3698
782.35626	1711.2349
853.3504	417.99292
854.34943	612.95355
871.40155	1359.7186
913.42065	882.37866
967.39929	477.67599
984.49963	952.66827
1000.3925	338.59564
1210.8984	13234.722
1211.7239	8507.7852
1212.6069	9315.0762
1214.8446	9039.6855
1231.7705	4815.999
1232.6206	4698.8218
1234.4698	5051.9893
END IONS
BEGIN IONS
PEPMASS=1291.6393
CHARGE=1+
TITLE=Label: D3, Spot_Id: 21130, Peak_List_Id: 19957, MSMS Job_Run_Id: 10234, Comment:
175.11488	740.55481
276.17758	228.99774
346.18927	320.72549
347.20395	383.91873
363.20731	633.55975
371.18567	874.50989
389.19733	679.4223
404.21716	910.03448
419.22769	543.92139
432.24911	254.24356
448.24878	217.47061
493.22736	382.99051
510.24619	267.80576
550.26996	210.42795
565.27435	240.9389
593.31854	343.83133
600.26581	214.20959
602.47314	238.20422
635.29944	302.31235
640.25623	412.66473
657.29315	2180.3145
723.37219	274.3772
765.3631	248.98132
782.34796	238.22847
786.32953	261.38275
823.43512	353.97223
851.36719	459.52094
870.37762	353.98389
887.39392	239.16862
983.43445	259.61591
1183.6674	1769.5535
1209.7069	2254.3267
1210.6975	3645.3176
1214.8015	1856.5936
1226.8079	2555.6902
1227.7677	121989.72
1228.6327	127391.1
1230.4836	14126.583
1231.7917	81410.984
1233.6871	22482.375
1238.5669	2200.3286
END IONS
BEGIN IONS
PEPMASS=1298.7695
CHARGE=1+
TITLE=Label: D3, Spot_Id: 21130, Peak_List_Id: 19961, MSMS Job_Run_Id: 10234, Comment:
175.12921	258.16119
427.34369	358.21265
524.3363	244.6286
727.4162	216.07727
828.57416	397.1131
1129.4583	9098.5664
1140.3804	2196.7117
1142.5885	1192.8833
1147.4788	1713.2611
1188.5173	1814.3613
1239.4856	1955.8787
1242.6436	1425.9734
1243.6035	1390.0356
1256.6788	2208.0662
1257.5387	1475.332
1259.4006	2470.552
1261.4545	1865.9373
1264.2509	708.41504
1267.4951	1508.2113
1268.5453	3292.0544
1271.4865	1534.5957
1274.5416	1142.9604
1275.5569	2452.2744
END IONS
BEGIN IONS
PEPMASS=1316.7235
CHARGE=1+
TITLE=Label: D3, Spot_Id: 21130, Peak_List_Id: 19953, MSMS Job_Run_Id: 10234, Comment:
175.12189	2520.8301
288.22238	711.31573
313.22949	318.32147
331.24045	1310.8501
402.31454	415.63663
427.29874	1365.8911
442.24652	365.77948
444.31802	16077.344
454.31421	257.75595
460.26614	273.3324
524.30536	1068.9729
541.32574	860.62762
542.31451	2972.4363
559.3399	1229.181
571.30225	498.51831
588.3205	349.45236
589.30286	451.90479
598.34747	818.86157
599.33423	435.77304
616.35321	7383.749
700.36896	301.69974
718.33044	564.31378
727.37262	761.12305
728.37964	835.07172
745.38971	5621.4346
829.38599	401.69562
830.4801	470.21521
856.40857	722.56934
857.41272	1405.7209
873.39758	423.09579
874.42365	5787.6172
931.48077	522.25128
1003.4845	961.57855
1029.5005	4665.9775
1142.6626	71497.969
1144.5023	15304.334
1153.986	16908.537
1154.8868	8561.3125
1160.6814	74592.422
1162.5109	16802.982
1170.8672	30151.693
1172.7207	5739.6377
1256.7498	14693.232
1258.6445	6958.5679
1259.5533	6143.4111
1260.4845	7751.3457
1274.8854	22152.756
1275.7212	13791.524
1276.6061	7518.252
1277.459	9362.2188
1278.3468	11863.313
1281.9004	8513.0996
1282.8392	4622.9868
1283.7656	3798.2014
1291.5283	2447.5586
END IONS
BEGIN IONS
PEPMASS=1866.0851
CHARGE=1+
TITLE=Label: D3, Spot_Id: 21130, Peak_List_Id: 19952, MSMS Job_Run_Id: 10234, Comment:
112.08099	1004.9177
175.13007	8117.7388
288.24686	1021.7766
359.28888	2068.4216
378.26019	1869.1234
459.31381	1312.6162
470.3147	937.75885
477.3418	1332.7832
486.26593	1046.5608
522.37048	3482.8845
562.40002	727.77869
590.41602	1193.9229
599.34558	1353.1029
633.4035	835.50073
635.45459	4207.2129
642.35327	986.31555
647.44836	1842.2134
718.49359	711.26703
728.46625	752.3006
738.4184	938.05524
746.49713	1730.2748
755.42926	2564.1721
762.44067	672.677
763.52063	11118.523
773.48364	690.41541
860.52924	6215.1392
868.51819	816.23212
875.55322	936.50043
877.55701	19898.592
946.56708	1368.9371
955.53235	689.24481
957.57513	782.70685
973.55591	650.81274
974.57269	7776.7637
989.58661	1319.3817
991.59302	26575.344
1085.6178	818.23199
1102.6688	1285.9902
1103.6293	1754.358
1120.6392	3595.2676
1130.605	1224.4796
1211.6204	813.97949
1214.6888	1139.3136
1219.7025	2340.3984
1231.7095	2779.437
1240.781	696.76886
1259.6846	1269.8813
1276.7366	7040.3584
1344.7987	1803.9781
1362.8761	719.21674
1389.847	3704.915
1488.9563	3733.8196
1490.8529	2562.5762
1590.1099	1276.6187
1590.9559	1559.2317
1822.5369	11730.891
1823.3038	5106.2915
1824.1691	9115.3398
1825.9825	10864.457
1827.8018	4334.9502
END IONS
