# Supplementary material for: Comparative proteomic analysis of a membrane-enriched fraction from flag leaves reveals responses to chemical hybridization agent SQ-1 in wheat
Source: Front Plant Sci. 2015 Aug 26;6:669. doi: 10.3389/fpls.2015.00669 (PMC4549638; doi:10.3389/fpls.2015.00669)
Supplement: Supplementary file 9 [file Data_Sheet_1.ZIP › Supplementary MS_MS data/spot 75.txt]

COM=Project: wsp, Spot Set: wsp\SQL2013-1-15, Label: D2, Spot Id: 21129, Peak List Id: 18812, MS Job Run Id: 10233
805.49701	14879.937
818.39282	34480.16
819.44543	141671.33
830.38788	38513.844
838.43512	63659.527
842.53912	146979.14
847.47412	6980.4038
856.55145	22928.02
870.56812	62661.652
940.49811	11213.431
953.5155	61213.621
1021.5761	22981.969
1032.5448	81131.625
1045.6053	22459.545
1060.5729	8927.8223
1064.5406	9292.7773
1084.5725	17914.104
1146.6116	8828.5566
1160.6193	27715.404
1170.6652	38821.16
1171.6694	19911.352
1188.6443	122805.86
1227.6398	36667.434
1258.6277	20641.881
1269.6931	18869.693
1274.6415	28704.865
1275.645	135665.44
1291.6302	71634.328
1298.7675	42426.051
1299.7605	26423.73
1303.672	24074.43
1316.7158	168248.72
1360.7273	24928.326
1416.7316	26410.754
1426.715	8774.5283
1435.7164	7659.3999
1441.8125	8569.7539
1459.7772	21722.842
1467.8936	10737.967
1484.9313	12686.74
1485.8936	858385.31
1497.884	10728.622
1507.8484	8409.4932
1511.8976	9606.8945
1689.9691	39672.719
1707.9717	378895.34
1729.9337	5966.6567
1733.9828	19296.615
1748.97	5880.6841
1758.0038	3696.2891
1794.8561	6121.6934
1797.9218	3497.7607
1849.0854	5188.8442
1857.8997	18718.854
1866.0753	299416.66
1868.4978	4181.1768
1879.951	7340.3755
1883.0398	11373.978
1888.0289	3438.344
1894.0856	4698.7666
1901.9521	5504.7148
2011.0303	63999.273
2033.0201	12047.329
2048.9976	5684.2578
2061.0842	3593.8203
2075.2107	7984.2236
2211.1655	10879.903
2225.1812	9866.6016
2230.2898	8033.7935
2460.2581	3863.8755
2477.5149	4547.4512
2493.4783	5759.0503
2494.4717	87519.117
2694.4685	5136.6304
2700.5073	32486.051
2732.4968	13088.035
2857.5002	22109.627
2879.4778	5078.522
2885.5288	3632.5923
3337.8945	3628.3547
BEGIN IONS
PEPMASS=819.44543
CHARGE=1+
TITLE=Label: D2, Spot_Id: 21129, Peak_List_Id: 19941, MSMS Job_Run_Id: 10234, Comment:
175.11917	2137.1548
187.12103	238.06462
245.07036	246.46692
267.09888	507.03027
271.17017	653.71582
288.19873	612.70233
302.129	449.42102
346.11621	563.2655
372.20557	1086.7222
389.22882	2033.4385
396.12888	1747.1123
423.19934	500.31412
431.15546	867.64911
456.2189	338.95804
499.19156	439.82062
501.2381	209.88971
514.17615	895.40155
515.18347	454.11377
518.25183	8574.4434
532.17896	1322.5471
543.20648	2213.7683
552.2511	3618.314
575.23425	925.51288
616.24243	801.81519
633.28204	900.84869
672.33337	3976.5603
674.19238	612.58289
681.42725	2461.3271
682.27789	1188.4308
690.35944	1171.5306
754.60138	902.94653
775.43103	1469.7354
776.3158	1174.7319
778.24323	1276.1345
789.44836	913.13885
791.32233	633.73004
END IONS
BEGIN IONS
PEPMASS=838.43512
CHARGE=1+
TITLE=Label: D2, Spot_Id: 21129, Peak_List_Id: 19948, MSMS Job_Run_Id: 10234, Comment:
175.10677	467.36807
255.2299	269.38837
305.14224	280.12012
376.1637	212.29413
490.17361	251.56796
499.15909	229.56868
517.16168	205.60803
608.2475	271.27145
709.32275	728.22729
712.13501	248.82607
776.27594	256.46762
794.39581	981.65204
796.29248	361.4248
797.16425	585.38074
798.27692	545.37885
801.37073	315.04507
END IONS
BEGIN IONS
PEPMASS=870.56812
CHARGE=1+
TITLE=Label: D2, Spot_Id: 21129, Peak_List_Id: 19949, MSMS Job_Run_Id: 10234, Comment:
100.09509	476.591
255.12611	281.60773
272.15683	461.78177
399.22409	267.53186
468.23276	341.02966
486.24338	934.03864
581.31104	412.50143
599.28632	208.31229
657.4339	252.19661
826.50433	778.67493
828.38776	238.73529
829.30981	496.71326
839.49426	298.76868
842.44849	593.95831
END IONS
BEGIN IONS
PEPMASS=953.5155
CHARGE=1+
TITLE=Label: D2, Spot_Id: 21129, Peak_List_Id: 19950, MSMS Job_Run_Id: 10234, Comment:
175.11067	402.75018
372.13583	285.55365
452.19348	466.77158
457.21002	270.46927
469.22821	300.19455
485.20401	324.76413
582.29047	2746.8018
604.24963	249.60295
632.24994	250.9008
680.26227	226.42952
697.36371	203.13382
912.35004	213.75844
END IONS
BEGIN IONS
PEPMASS=1032.5448
CHARGE=1+
TITLE=Label: D2, Spot_Id: 21129, Peak_List_Id: 19945, MSMS Job_Run_Id: 10234, Comment:
175.11455	2044.205
228.13261	305.4884
273.13019	249.53194
290.13791	270.29736
315.155	449.095
428.2269	203.52968
458.20999	347.41278
459.17987	720.62927
476.20151	1338.1287
557.24884	637.93677
588.20343	363.62494
605.2218	269.05475
718.30524	228.59091
805.32904	487.96191
END IONS
BEGIN IONS
PEPMASS=1188.6443
CHARGE=1+
TITLE=Label: D2, Spot_Id: 21129, Peak_List_Id: 19943, MSMS Job_Run_Id: 10234, Comment:
175.12074	1122.9183
288.21295	764.94818
313.22479	226.52687
314.21164	233.2511
331.23541	8376.2188
411.2244	385.45129
429.22141	379.43607
446.24561	277.09116
458.23331	206.11687
614.31165	338.71536
615.29004	249.0777
632.31317	1891.6487
986.51117	732.25403
988.38806	740.20135
1014.549	21566.195
1016.4263	4009.2998
1025.7816	5511.4697
1026.6346	2485.1067
1027.4312	885.14349
1032.5719	19959.293
1034.4297	4077.9795
1042.7404	7493.0596
1044.5099	1009.2792
1128.7073	1934.8728
1129.5656	2435.9685
1131.4009	2971.1917
1133.3499	520.74011
1146.743	5921.5532
1147.5929	3590.1335
1148.4926	1649.3961
1149.3549	4927.2354
1151.2048	800.7583
1153.6929	2469.053
END IONS
BEGIN IONS
PEPMASS=1275.645
CHARGE=1+
TITLE=Label: D2, Spot_Id: 21129, Peak_List_Id: 19942, MSMS Job_Run_Id: 10234, Comment:
175.121	1158.401
276.18802	307.90732
292.14706	336.40912
346.19089	289.91626
363.2218	349.65375
405.22781	367.29324
471.23886	206.69843
477.23364	382.16971
489.2767	435.08191
494.25259	397.23755
506.27618	439.40369
617.28693	394.21909
618.28271	273.97235
624.27661	520.64612
635.30072	673.36407
641.30188	2867.5959
753.32117	266.24091
765.35559	283.4552
770.31989	580.07495
782.33795	581.39899
871.40179	747.96509
984.45862	351.95767
1210.861	7342.6831
1211.7056	4368.6045
1212.5941	4276.0835
1214.8315	4735.1929
1216.7035	1618.2793
1231.7617	1624.8755
1232.6104	2004.0614
1234.4551	2141.1851
END IONS
BEGIN IONS
PEPMASS=1291.6302
CHARGE=1+
TITLE=Label: D2, Spot_Id: 21129, Peak_List_Id: 19946, MSMS Job_Run_Id: 10234, Comment:
175.11797	233.77263
346.19006	245.53471
371.17578	399.91498
389.20224	319.8233
404.22064	353.34848
550.27167	203.78662
640.25751	207.37737
657.29303	744.2926
851.396	206.27316
1000.443	262.47989
1142.5725	331.41205
1209.6956	901.86365
1210.7174	1429.9854
1211.6604	783.32806
1214.8243	1235.2697
1227.7838	44638.766
1228.6412	45571.281
1230.4824	5007.5635
1231.7954	30022.412
1233.6875	7274.9663
1250.4196	429.36914
END IONS
BEGIN IONS
PEPMASS=1298.7675
CHARGE=1+
TITLE=Label: D2, Spot_Id: 21129, Peak_List_Id: 19951, MSMS Job_Run_Id: 10234, Comment:
427.34293	220.14307
828.49945	219.96271
1129.4645	4505.4902
1140.3549	888.2865
1142.5677	708.7204
1147.4623	594.74072
1188.5609	1014.2525
1238.5674	451.02182
1239.4821	965.73694
1243.5809	979.37396
1256.6439	1095.668
1257.5757	473.08533
1259.4218	1638.0243
1261.4751	821.10101
1264.2059	296.09274
1267.6364	1247.4938
1268.621	926.67395
1269.5929	556.44318
1274.5016	645.68805
1275.5354	1132.3761
END IONS
BEGIN IONS
PEPMASS=1316.7158
CHARGE=1+
TITLE=Label: D2, Spot_Id: 21129, Peak_List_Id: 19940, MSMS Job_Run_Id: 10234, Comment:
175.11884	1144.3516
288.23764	378.86774
313.23495	212.13338
331.24457	559.35614
427.30453	655.38867
444.31714	7504.0859
524.3064	356.08749
541.33539	434.3869
542.31873	1299.9133
559.33258	596.3717
588.33569	235.54822
598.34412	393.80746
616.35443	3521.4756
700.35547	231.9492
718.33148	228.14972
727.36407	392.00589
728.38208	303.06778
745.38892	2485.344
830.46631	389.41849
856.42444	238.58812
857.40503	696.7489
873.36591	249.44528
874.42279	2376.2981
931.47168	338.65543
1003.4705	503.927
1029.5062	1522.6855
1142.6676	21451.207
1143.5684	17887.584
1145.4669	2238.3589
1152.9615	2529.0149
1153.9937	8140.5845
1154.8875	4166.0527
1160.6733	33941.426
1162.5127	7965.6528
1170.875	13958.768
1256.7665	6872.8428
1258.6425	2533.1189
1260.4729	4610.5625
1274.8749	10322.788
1275.707	6121.6777
1276.601	3158.8628
1277.4586	4453.5376
1278.351	5038.1602
1281.8599	4177.6577
1283.6957	2203.7271
1291.5168	1347.0225
END IONS
BEGIN IONS
PEPMASS=1485.8936
CHARGE=1+
TITLE=Label: D2, Spot_Id: 21129, Peak_List_Id: 19937, MSMS Job_Run_Id: 10234, Comment:
112.07497	1052.6788
129.10674	729.4071
175.12225	10810.952
270.20248	809.13031
288.22424	1808.0103
292.1524	1748.7904
341.16321	1707.6466
342.22992	577.58002
359.26538	2650.856
363.22733	1434.1526
365.42072	518.20306
391.22867	7813.8447
398.19742	2441.9438
405.23935	564.0733
472.34982	1653.5724
476.3143	2076.4868
483.2912	2566.1394
504.31174	12803.852
511.27777	4703.6548
529.37061	6294.873
582.31189	5199.9429
589.39911	1801.3782
617.38348	3820.7202
640.40686	2128.6606
657.42065	133743.89
667.3941	1843.3562
695.38666	2330.7905
713.39929	1230.516
754.42822	2185.5393
755.41956	4306.6069
772.44482	2599.4487
808.48523	1133.5596
827.474	3140.1833
834.45874	1219.8693
835.44226	1335.4698
852.46252	28971.465
869.49231	27096.527
921.57019	513.95673
957.55609	523.14203
965.56415	3265.2783
982.58289	6852.7974
1014.5528	1061.9138
1078.6721	619.63116
1095.6813	4109.5913
1127.611	661.23907
1194.7906	1833.4268
1196.6246	547.14648
1251.8651	2466.9541
1252.7488	2298.5063
1404.5233	978.76685
1442.1844	1036.8816
1442.9685	1947.8688
1444.8287	1168.8654
1445.7231	2499.2998
1447.5829	1783.7317
1452.0625	1047.3494
1456.259	3760.783
1457.0166	4761.0791
1458.8264	3229.2693
1459.739	1000.5814
END IONS
BEGIN IONS
PEPMASS=1707.9717
CHARGE=1+
TITLE=Label: D2, Spot_Id: 21129, Peak_List_Id: 19938, MSMS Job_Run_Id: 10234, Comment:
175.13277	308.61124
401.28748	707.57324
402.30246	1199.77
515.39557	3124.7231
527.34454	337.92014
612.40784	2142.6753
629.44952	10552.818
636.40222	672.23529
664.40692	1485.2936
698.47998	503.01834
726.45825	2901.2144
743.47522	2154.7183
744.47266	2449.8276
751.4361	1550.8539
834.47302	610.91888
852.47424	1346.645
856.56171	2648.709
937.591	491.18619
939.59808	645.56677
947.57672	336.32672
948.84473	676.78418
957.59479	2380.019
965.57672	1533.6102
1007.5792	310.66061
1026.5742	1161.6493
1044.6414	2942.1672
1079.6084	1529.8394
1164.7151	1704.1088
1168.8069	512.00073
1181.6981	3369.5271
1193.6545	1430.4606
1195.6002	601.93158
1201.6614	471.77734
1234.6827	390.61304
1264.7214	333.96408
1292.7318	414.62585
1306.7832	2241.886
1309.7874	1200.2114
1310.7343	441.02814
1363.8467	945.43909
1477.8719	1085.572
1534.9648	1207.7137
1552.1863	1215.7162
1552.9841	1376.7916
1562.2185	1529.8452
1564.1066	926.13751
1579.2168	3148.228
1580.0406	4396.0103
1581.8866	1183.5198
1587.4591	3732.5195
1589.3477	1473.2068
1664.3528	4255.8423
1665.1791	1935.5969
1666.0199	3390.0649
1667.8694	4395.2246
1669.7563	3155.3108
1676.1537	712.38489
1679.2191	697.57623
1680.1348	787.16376
1680.9385	1665.0242
END IONS
BEGIN IONS
PEPMASS=1866.0753
CHARGE=1+
TITLE=Label: D2, Spot_Id: 21129, Peak_List_Id: 19939, MSMS Job_Run_Id: 10234, Comment:
112.08347	364.03363
175.13153	3097.5901
288.24646	372.5105
359.30652	706.84357
378.25549	840.77313
459.32831	513.01862
470.30191	336.16794
477.35373	458.01996
486.25629	403.97144
505.34396	337.07922
522.37158	1524.9733
590.4248	505.80453
599.34869	467.02304
633.3822	346.15161
635.45593	1895.4353
642.34241	416.30322
647.45801	491.98978
727.45734	348.99942
738.41888	348.58893
746.5083	674.75989
755.42346	869.42346
762.47876	420.93594
763.51825	4518.9023
773.49438	399.29846
833.54608	336.29858
843.51526	382.11325
860.52783	2709.2368
868.52911	355.20102
875.59326	436.61356
877.55524	8428.1709
918.50024	292.87436
946.57562	559.27942
957.54596	311.54868
974.57373	3159.3398
989.57208	491.60818
991.5907	9821.7705
1068.6482	318.25601
1086.6279	295.84842
1102.6918	388.8891
1103.66	874.33612
1120.6145	1399.3469
1130.6201	325.47882
1214.7932	457.67847
1219.6851	965.01691
1231.7004	1027.5012
1258.7008	312.78082
1259.7665	775.57941
1261.7866	304.7829
1276.7257	2452.333
1344.83	760.39417
1389.8279	1552.4359
1488.9659	1656.6246
1490.8018	519.32422
1590.1057	417.81573
1822.4701	3513.3391
1823.2954	2100.6868
1824.1331	3100.6851
1825.9657	4550.1343
1827.7996	1942.0278
1834.8975	629.84985
END IONS
BEGIN IONS
PEPMASS=2011.0303
CHARGE=1+
TITLE=Label: D2, Spot_Id: 21129, Peak_List_Id: 19947, MSMS Job_Run_Id: 10234, Comment:
360.2677	305.9621
502.29321	441.3609
620.46552	1187.3563
631.3678	389.7121
690.40564	395.56766
702.40936	1702.9674
745.43665	345.14081
749.50421	1913.6317
773.42633	2736.1182
780.46967	544.82605
801.46515	837.33545
844.51337	345.78479
859.5545	367.08401
860.54333	875.87689
872.49554	3155.6216
877.56946	8029.7661
948.54541	310.53772
975.58459	393.99426
991.63403	364.96414
992.59161	5793.1631
1019.5677	1026.6748
1134.6138	2031.4208
1139.6643	11210.023
1149.634	342.5929
1238.7417	4650.1929
1244.6238	380.48737
1262.6676	1544.4867
1292.7366	412.02707
1297.7296	479.55902
1309.7867	6313.7983
1390.7946	421.93155
1391.7646	3377.5376
1402.0378	459.03003
1433.9103	335.46472
1438.8268	3398.6604
1491.8374	326.44293
1509.9056	3569.698
1511.8269	467.35626
1512.786	398.64447
1538.9004	1809.8195
1540.7507	748.6073
1546.5789	475.76132
1580.9542	1714.975
1651.1298	360.71393
1652.0194	1022.4048
1653.8046	684.84735
1675.2188	450.72217
1728.2084	3194.5459
1729.9686	1926.2645
1746.6052	864.82172
1747.4553	324.1713
1767.0223	716.38354
1843.3146	1053.3744
1844.1714	888.81537
1845.064	1193.0924
1854.1503	1593.3036
1866.213	1408.3599
1868.0315	450.46524
1874.7256	950.99371
1876.5823	764.0083
END IONS
BEGIN IONS
PEPMASS=2494.4717
CHARGE=1+
TITLE=Label: D2, Spot_Id: 21129, Peak_List_Id: 19944, MSMS Job_Run_Id: 10234, Comment:
515.46399	336.60229
612.51556	349.30896
629.52887	1597.0812
726.52417	427.7739
743.56396	351.45132
744.55957	445.00848
856.66608	516.03375
957.69843	617.50208
1044.7509	947.10565
1072.7446	220.12421
1165.7473	250.70503
1181.8123	1183.0179
1309.8752	1053.9554
1422.9619	1011.6476
1450.9856	597.15369
1521.9885	504.34332
1562.0886	378.80069
1579.0525	5498.0225
1689.9778	341.08572
1708.1205	888.37311
1819.2572	1009.4821
1821.1748	253.21602
1823.3188	222.97238
1836.2443	19093.436
1839.1455	2707.2214
1866.3329	330.07477
1867.2448	715.2168
1918.3523	239.52893
1936.1379	303.28986
1936.9838	251.83115
1951.1718	761.3161
1980.2823	401.29282
2338.8464	476.09607
2348.856	411.03415
2349.7444	648.70288
2434.7935	406.73322
2437.5574	454.9538
2438.8369	427.29849
2450.4141	1083.8615
2451.3398	516.21576
2453.8677	660.7597
2455.4529	818.30847
2457.2146	797.69226
2461.0925	377.43842
2463.9778	824.94928
2465.2966	498.02005
2468.4661	405.26077
2469.6472	423.15088
2472.7883	277.68246
END IONS
