# Supplementary material for: Comparative proteomic analysis of a membrane-enriched fraction from flag leaves reveals responses to chemical hybridization agent SQ-1 in wheat
Source: Front Plant Sci. 2015 Aug 26;6:669. doi: 10.3389/fpls.2015.00669 (PMC4549638; doi:10.3389/fpls.2015.00669)
Supplement: Supplementary file 9 [file Data_Sheet_1.ZIP › Supplementary MS_MS data/spot 76.txt]

COM=Project: wsp, Spot Set: wsp\SQL2013-1-15, Label: E2, Spot Id: 21153, Peak List Id: 18836, MS Job Run Id: 10233
842.54224	126003.31
856.55487	21914.031
868.5553	10055.247
870.57312	59814.371
882.47961	20034.514
883.4552	24814.072
899.4707	14203.458
900.45844	32552.059
976.60596	68996.797
986.44855	9728.9316
998.58899	11499.362
1016.4562	50236.223
1043.5133	41939.527
1060.5392	38682
1061.5149	1273951.4
1087.5291	100160.45
1089.542	195366.05
1103.5529	32520.494
1104.6132	1918156.6
1118.536	24789.201
1126.5681	31501.23
1130.6121	36338.715
1232.5958	3813.8774
1234.6967	4788.3145
1241.642	2584.5959
1246.6473	4146.1548
1249.658	3353.5745
1275.6455	3262.5056
1276.6429	3404.9202
1365.6829	2943.8069
1475.8036	3705.0464
1493.7889	5033.666
1541.7302	3402.9604
1645.7965	2444.9702
1707.8365	1589.1797
1716.9108	30532.877
1742.9008	1981.4529
1794.8571	1898.8456
1922.9352	3780.5134
1923.9254	2526.0178
1924.9589	7360.8804
1925.955	14960.444
1940.9572	2668.1501
1942.9489	63113.281
1953.9834	2354.2959
1968.9689	2287.176
1970.9822	5484.707
1981.2274	4385.3599
1994.0398	2401.7749
2029.1917	6737.7778
2045.1797	6025.0986
2211.1658	6777.397
2215.1685	1650.9863
2225.1787	5511.4082
2230.2859	3077.0205
2237.1804	1572.5881
2247.2046	2146.073
3338.9099	2034.7181
BEGIN IONS
PEPMASS=856.55487
CHARGE=1+
TITLE=Label: E2, Spot_Id: 21153, Peak_List_Id: 20309, MSMS Job_Run_Id: 10234, Comment:
472.26074	252.39893
629.31122	261.78702
END IONS
BEGIN IONS
PEPMASS=870.57312
CHARGE=1+
TITLE=Label: E2, Spot_Id: 21153, Peak_List_Id: 20302, MSMS Job_Run_Id: 10234, Comment:
100.09737	525.99573
255.12852	236.64793
272.15564	474.47498
300.17197	228.22919
399.22501	402.42154
468.23367	367.0506
472.255	241.95848
486.24768	901.90625
571.30865	223.16655
581.29395	391.60211
826.53583	523.81818
827.42371	553.69745
829.29034	558.22595
842.45959	675.10773
END IONS
BEGIN IONS
PEPMASS=883.4552
CHARGE=1+
TITLE=Label: E2, Spot_Id: 21153, Peak_List_Id: 20307, MSMS Job_Run_Id: 10234, Comment:
204.14142	253.12993
319.16165	502.82144
355.1651	246.74449
447.19656	466.62674
470.16742	483.49567
655.29205	879.98273
656.28937	271.53568
672.34821	651.21362
673.28796	2803.4265
842.31702	295.07205
855.40277	222.16568
END IONS
BEGIN IONS
PEPMASS=900.45844
CHARGE=1+
TITLE=Label: E2, Spot_Id: 21153, Peak_List_Id: 20306, MSMS Job_Run_Id: 10234, Comment:
319.14365	275.96777
355.13647	306.50806
446.19473	208.61848
447.19067	586.92218
470.15338	437.92609
576.24194	209.82948
582.24121	687.42493
655.29962	611.74127
672.34961	4145.313
673.27728	15170.457
697.28754	621.01385
772.38977	312.59128
864.49683	217.55211
865.43921	210.28961
866.4353	230.91425
END IONS
BEGIN IONS
PEPMASS=976.60596
CHARGE=1+
TITLE=Label: E2, Spot_Id: 21153, Peak_List_Id: 20300, MSMS Job_Run_Id: 10234, Comment:
373.27673	240.31631
405.15833	292.82755
430.28818	3079.2544
448.24377	205.74991
476.2247	400.91785
501.31339	2678.5398
504.21478	258.88882
518.24249	272.5961
547.26111	921.45111
561.24731	290.24463
604.26984	1848.7117
646.31427	370.35889
648.36615	2875.5518
689.35553	2992.429
691.32935	624.71887
717.35327	8880.7178
759.42798	501.00354
777.41315	2145.8276
802.46191	859.53455
830.48145	3825.792
832.38049	702.32477
839.8623	1698.4861
840.66919	711.3609
848.48865	1000.7166
905.59222	220.22827
910.19263	208.61971
933.44971	263.83163
END IONS
BEGIN IONS
PEPMASS=1016.4562
CHARGE=1+
TITLE=Label: E2, Spot_Id: 21153, Peak_List_Id: 20303, MSMS Job_Run_Id: 10234, Comment:
175.11835	291.00729
304.16794	1565.7972
470.1658	218.5372
541.1991	212.46304
547.2276	640.12439
713.21448	202.74275
911.7467	214.06876
973.40942	358.55502
END IONS
BEGIN IONS
PEPMASS=1043.5133
CHARGE=1+
TITLE=Label: E2, Spot_Id: 21153, Peak_List_Id: 20304, MSMS Job_Run_Id: 10234, Comment:
175.12926	206.53561
304.18866	719.27893
515.23303	207.2496
547.24164	250.27676
658.20087	210.91444
758.33331	247.72397
960.36926	1090.9087
965.87109	573.85742
1000.424	291.20245
1001.4219	554.49115
1003.3179	402.55728
1004.238	230.96072
1005.2543	245.16951
1015.4444	449.76572
1017.3321	804.33832
END IONS
BEGIN IONS
PEPMASS=1061.5149
CHARGE=1+
TITLE=Label: E2, Spot_Id: 21153, Peak_List_Id: 20298, MSMS Job_Run_Id: 10234, Comment:
110.06994	209.4248
112.08338	1031.6549
129.11247	803.3092
158.1062	269.70047
175.12384	7045.8467
195.10538	227.06934
211.14922	376.13196
222.09979	274.44821
239.12691	3706.4265
286.16449	324.04703
304.17679	53611.508
314.16031	719.61884
373.16205	395.46741
384.16254	362.48538
386.1947	5285.3545
401.1886	1953.1178
402.17627	1955.8842
419.20029	2537.9287
442.17896	498.40543
459.19864	494.18756
476.21167	3892.186
487.23538	488.13593
515.22272	7095.2622
520.20538	843.64008
530.21771	1072.1019
547.2439	25830.957
586.2561	5417.2627
643.27332	1736.6389
657.24341	492.27487
658.26453	779.66534
659.26208	794.05792
660.26971	428.67365
661.29034	246.71284
666.31793	249.71007
676.27472	4517.3506
686.26746	446.51572
714.30664	311.18539
740.36676	338.66306
758.30249	6893.0449
806.33618	3246.8608
823.36493	6819.9297
887.3913	8682.6914
898.43988	2193.9292
905.41064	3572.9766
906.32794	1183.2405
960.50079	3678.3098
961.40308	1815.7699
967.07831	3010.5649
1017.5931	28583.822
1018.4627	21157.025
1020.329	23939.664
1022.2032	6605.2129
END IONS
BEGIN IONS
PEPMASS=1073.5145
CHARGE=1+
TITLE=Label: E2, Spot_Id: 21153, Peak_List_Id: 20310, MSMS Job_Run_Id: 10234, Comment:
304.16568	496.94946
960.46887	233.68645
1029.5315	1081.3258
1031.34	623.04803
1032.2968	628.25824
1034.1713	218.879
1041.0884	271.61411
1042.2134	228.69276
1043.361	298.2673
END IONS
BEGIN IONS
PEPMASS=1089.542
CHARGE=1+
TITLE=Label: E2, Spot_Id: 21153, Peak_List_Id: 20299, MSMS Job_Run_Id: 10234, Comment:
175.1152	1421.9211
239.11679	618.74738
304.16241	5522.8438
332.19849	5951.4209
386.18225	890.82581
401.16489	238.57353
402.17621	407.00677
419.17682	286.67157
429.20282	321.6163
430.20395	204.62041
433.21826	203.08923
447.21652	205.6532
476.20078	427.60907
504.21484	319.12393
515.21472	551.37286
530.22522	357.92584
541.2337	248.09859
543.24194	551.82886
547.22571	1369.0481
575.26135	1936.2822
586.24054	452.23059
614.26349	449.08447
643.2569	282.93381
671.26544	277.82858
676.31091	312.72806
686.32831	305.05872
704.28595	709.90723
758.28357	541.39447
786.29388	604.94269
834.33881	652.37427
851.37146	968.45935
915.40698	950.61688
933.42303	735.98303
960.66461	1084.7396
988.5141	694.84424
1043.9691	9156.5664
1044.7214	5208.0962
1045.5778	5919.2529
1046.4751	10835.738
1048.3165	6545.6948
1050.2194	1537.3865
1061.4294	12509.158
END IONS
BEGIN IONS
PEPMASS=1104.6132
CHARGE=1+
TITLE=Label: E2, Spot_Id: 21153, Peak_List_Id: 20297, MSMS Job_Run_Id: 10234, Comment:
101.0622	569.3501
112.07784	2400.0171
120.07549	3018.2654
129.10869	1599.9434
157.10674	613.49615
158.09145	1566.6621
175.12131	22189.502
217.10617	369.6293
219.16167	1838.1396
234.13472	792.21381
247.15572	7318.6128
262.12973	2685.1211
286.15927	7972.6943
295.15961	1772.9972
303.1871	5819.625
390.18771	2555.978
394.21677	18035.285
409.1915	11248.835
416.1998	2384.7485
433.22064	12123.661
443.20767	1498.5164
450.25034	14921.711
508.25003	3427.9966
513.26465	4649.2002
530.23926	3927.2827
531.35638	2361.9736
541.27545	5859.1816
547.25476	23948.934
556.24774	4635.291
564.27545	9232.2148
610.2876	3783.5071
638.28326	5263.2847
655.31104	15881.079
677.28839	3471.5591
684.30115	1573.0529
694.30737	11492.658
703.31128	1676.672
711.33765	10626.025
757.36316	2545.0623
774.37567	3989.9031
802.38043	12127.409
824.3584	4158.4854
841.39923	10732.115
858.42322	7691.8672
868.41821	1617.7203
930.46008	1238.9113
940.4975	1648.6583
957.56763	3002.8462
1013.5898	2461.0186
1019.4941	1399.0647
1045.5242	2027.4675
1059.6694	2584.4221
1060.6875	1827.8779
1061.5238	13783.64
1063.507	3693.4063
1065.2937	5987.0264
1067.1647	1639.9163
1069.6906	3975.7332
1070.668	5237.5874
1072.6553	1907.7831
END IONS
BEGIN IONS
PEPMASS=1118.536
CHARGE=1+
TITLE=Label: E2, Spot_Id: 21153, Peak_List_Id: 20308, MSMS Job_Run_Id: 10234, Comment:
304.16855	437.10477
332.1922	204.60815
547.25238	239.04504
970.81964	256.33313
1014.4157	282.90109
1061.5126	1048.7644
1072.9912	228.5997
1074.6138	577.52173
1075.4781	561.53986
1076.4247	425.26736
1077.3291	433.75174
1079.2051	352.98566
1082.3879	353.76678
1087.4474	333.28592
1089.4882	810.34027
1091.4971	390.70801
END IONS
BEGIN IONS
PEPMASS=1130.6121
CHARGE=1+
TITLE=Label: E2, Spot_Id: 21153, Peak_List_Id: 20305, MSMS Job_Run_Id: 10234, Comment:
175.12756	337.37692
304.21863	275.11206
420.22955	279.6994
433.2146	275.09409
547.2594	262.22549
681.28601	314.54443
971.13971	928.63379
971.78009	500.80225
972.65906	640.47003
973.54358	487.17249
981.0647	456.13007
981.90094	405.88132
982.71545	413.30762
1061.5201	1037.7799
1070.5707	263.42841
1086.63	403.65634
1087.4551	743.45166
1088.3967	467.27725
1089.4038	758.15393
1091.2665	628.8526
1099.5144	268.59061
1102.4901	241.57782
1104.5128	15395.73
1110.4866	403.56232
END IONS
BEGIN IONS
PEPMASS=1925.955
CHARGE=1+
TITLE=Label: E2, Spot_Id: 21153, Peak_List_Id: 20311, MSMS Job_Run_Id: 10234, Comment:
1246.6467	2461.4595
1361.7676	217.27626
1623.8254	290.11475
END IONS
BEGIN IONS
PEPMASS=1942.9489
CHARGE=1+
TITLE=Label: E2, Spot_Id: 21153, Peak_List_Id: 20301, MSMS Job_Run_Id: 10234, Comment:
304.20297	337.97464
547.32416	687.40784
823.43878	396.43234
960.47614	655.1228
1061.5364	457.11539
1189.6265	322.1524
1228.7568	404.32272
1229.6655	225.50043
1245.6497	431.78436
1246.6539	20996.266
1315.6968	1430.3765
1343.7012	1410.173
1361.6783	2302.5349
1396.7767	592.4151
1413.6512	211.38734
1489.8029	1071.9407
1491.6895	264.73352
1541.7856	205.32686
1542.8154	308.97864
1622.9393	464.08759
1624.001	286.25671
1640.0375	934.51434
1640.8517	1453.4063
1660.1014	657.91846
1698.9286	242.0043
1716.0815	295.12177
1716.9839	400.72449
1730.8861	229.30827
1770.882	261.77017
1797.1766	299.56616
1885.8143	355.98438
1899.4678	715.45142
1902.0609	211.74867
1902.8898	414.15417
1903.7618	334.10452
1910.249	283.39175
1911.7937	1138.218
1914.0566	515.43323
END IONS
