# Supplementary material for: Comparative proteomic analysis of a membrane-enriched fraction from flag leaves reveals responses to chemical hybridization agent SQ-1 in wheat
Source: Front Plant Sci. 2015 Aug 26;6:669. doi: 10.3389/fpls.2015.00669 (PMC4549638; doi:10.3389/fpls.2015.00669)
Supplement: Supplementary file 9 [file Data_Sheet_1.ZIP › Supplementary MS_MS data/spot 77.txt]

COM=Project: wsp, Spot Set: wsp\SQL2013-1-15, Label: E4, Spot Id: 21155, Peak List Id: 18838, MS Job Run Id: 10233
842.54205	94413.227
856.55249	18258.621
862.47333	8762.7598
868.55212	6732.0669
870.56982	48520.031
879.48608	19255.109
925.5072	29762.334
973.55316	6977.4512
980.5426	13097.104
982.50574	5539.7637
997.55182	33663.457
1017.5686	5969.5298
1019.5515	7718.8501
1021.5583	5642.5146
1033.5507	5863.5371
1045.5974	13853.096
1090.5693	5861.5898
1159.6238	18998.881
1165.6179	9018.0918
1174.6179	7676.4365
1179.6381	19679.557
1193.6517	6195.8379
1277.7418	14613.205
1307.7119	14299.515
1308.699	22770.342
1309.6851	22166.346
1325.7078	166025.67
1326.6981	245628.23
1341.6946	12490.488
1342.6935	12324.005
1357.7089	11868.248
1368.6846	11005.442
1395.6681	10368.449
1411.6687	13910.077
1465.795	10643.124
1475.7953	17359.852
1493.7875	7357.9429
1503.8118	19548.162
1551.7867	28996.889
1553.8152	50093.813
1567.7737	25364.541
1575.8253	9485.1172
1585.8026	6069.3306
1591.8192	4666.4521
1601.8292	4637.043
1661.9353	17422.477
1683.9379	5774.918
1691.866	4419.2275
1707.8474	8650.7705
1716.9031	7958.3154
1741.9232	7368.8809
1760.9277	6214.8833
1775.9385	4444.2305
1791.7904	6625.5103
1794.8345	8268.3857
1883.0348	4119.5547
1891.0145	4213.29
1969.9818	4782.9771
1981.1505	54826.414
1985.9883	6160.502
1994.0458	14055.34
2013.0594	4767.9019
2027.0374	7110.2554
2028.9922	101819.34
2044.9792	48883.316
2057.0271	4776.146
2060.9822	16684.906
2076.9697	7769.5322
2124.1592	10358.693
2158.1506	4286.6792
2197.2302	9536.6035
2211.1675	6311.2734
2214.1819	5372.9858
2215.1797	190196.02
2225.1882	7606.3965
2239.188	4512.5381
2241.1904	14333.102
2382.2473	9771.0244
2384.0283	4360.2617
3568.9089	10642.993
BEGIN IONS
PEPMASS=870.56982
CHARGE=1+
TITLE=Label: E4, Spot_Id: 21155, Peak_List_Id: 20333, MSMS Job_Run_Id: 10234, Comment:
100.09874	540.58575
255.14384	276.56073
272.15317	516.32312
399.22214	315.29367
468.23877	282.77774
486.2471	725.10309
581.31598	510.88281
582.58862	239.55922
592.28845	261.52258
599.31714	286.6683
826.55029	389.66913
827.43738	432.81857
829.33807	322.52844
831.22729	200.3345
842.44958	430.27432
844.34015	218.75287
END IONS
BEGIN IONS
PEPMASS=879.48608
CHARGE=1+
TITLE=Label: E4, Spot_Id: 21155, Peak_List_Id: 20340, MSMS Job_Run_Id: 10234, Comment:
242.15001	204.59488
305.18991	388.97687
428.211	965.26233
452.23334	2006.9828
547.27551	212.5596
557.2984	212.44275
575.26019	816.22296
628.27594	279.46234
638.28741	2283.8396
646.30273	1040.3275
733.36206	401.83203
751.41345	326.76541
842.49768	338.51727
END IONS
BEGIN IONS
PEPMASS=925.5072
CHARGE=1+
TITLE=Label: E4, Spot_Id: 21155, Peak_List_Id: 20335, MSMS Job_Run_Id: 10234, Comment:
458.2084	1244.4314
797.36475	3982.1035
805.67645	1111.7017
806.57538	293.38882
864.33356	496.74133
868.58752	381.17706
884.35962	371.61176
895.58453	371.40955
896.47247	343.79813
897.362	552.2829
END IONS
BEGIN IONS
PEPMASS=997.55182
CHARGE=1+
TITLE=Label: E4, Spot_Id: 21155, Peak_List_Id: 20334, MSMS Job_Run_Id: 10234, Comment:
292.14111	321.56802
389.24966	578.216
422.16925	204.93303
439.1983	1243.3833
446.25803	3556.0315
552.27374	518.19891
559.33026	3509.0989
591.2478	300.31378
592.27045	1008.0978
609.27936	1694.785
694.38202	811.40662
696.3559	225.87779
705.34216	231.21204
706.39404	3995.3584
722.37085	1295.7424
833.42297	396.17041
851.48468	505.46393
852.37329	462.06702
860.91418	590.05353
869.52643	620.44135
870.41931	409.31961
877.85248	498.26691
957.40021	411.09888
958.46997	264.34213
961.28333	219.61731
962.69043	365.15958
964.49213	236.61296
967.47015	240.41411
971.30872	215.80998
END IONS
BEGIN IONS
PEPMASS=1159.6238
CHARGE=1+
TITLE=Label: E4, Spot_Id: 21155, Peak_List_Id: 20341, MSMS Job_Run_Id: 10234, Comment:
272.18222	322.92673
758.49152	229.99432
933.51709	262.32336
1117.5964	212.3819
END IONS
BEGIN IONS
PEPMASS=1179.6381
CHARGE=1+
TITLE=Label: E4, Spot_Id: 21155, Peak_List_Id: 20338, MSMS Job_Run_Id: 10234, Comment:
663.30927	237.1118
758.4353	439.18011
887.50049	281.17929
1135.6769	414.73511
1137.5289	412.8663
1159.5563	2221.2156
END IONS
BEGIN IONS
PEPMASS=1308.699
CHARGE=1+
TITLE=Label: E4, Spot_Id: 21155, Peak_List_Id: 20337, MSMS Job_Run_Id: 10234, Comment:
170.06532	313.96011
175.12508	324.18372
232.16592	1656.6995
283.16568	295.83798
329.20831	248.50955
347.20569	503.58688
530.31879	237.39354
606.33765	309.96884
607.37054	309.89191
659.39111	255.28168
1027.4767	297.91898
1123.5618	385.11978
1139.6198	517.00732
1140.5703	519.07294
1151.588	224.54768
1245.7218	1576.5265
1247.6062	267.25073
1249.8191	843.21332
1252.6045	327.07013
1268.446	431.3067
END IONS
BEGIN IONS
PEPMASS=1326.6981
CHARGE=1+
TITLE=Label: E4, Spot_Id: 21155, Peak_List_Id: 20327, MSMS Job_Run_Id: 10234, Comment:
112.07868	998.18225
129.10683	432.88495
158.09169	308.42209
159.09598	260.4267
175.12241	2434.4263
232.15207	26052.705
272.18695	514.81769
300.17972	1306.2339
301.18277	2149.3311
329.17422	2683.7854
330.16663	977.01691
346.2084	411.96432
347.18921	6551.6836
350.1564	578.44269
371.22879	1964.6692
421.18762	1117.5399
459.21835	276.09537
476.23981	537.02081
477.22864	1726.0934
493.26053	859.23932
494.25089	2353.8716
506.28418	551.01947
534.26788	1489.8818
557.27667	486.16418
590.29822	647.4563
606.33716	2837.9087
607.33105	5192.2554
647.35205	498.06021
692.34851	880.35895
694.45331	561.51764
720.3407	3908.802
735.38013	577.02209
736.36096	788.93903
776.35333	1146.7535
792.41571	1105.7484
793.38629	1948.2007
805.44659	947.06042
807.46448	535.48346
833.4234	1876.5061
938.54285	430.22998
939.42352	1047.1919
952.54352	380.6861
955.49286	983.29657
956.47119	1737.5289
980.50378	405.59573
985.49139	331.19839
992.46198	488.38373
1010.4976	546.0802
1026.5981	704.14667
1027.4971	2544.105
1285.5918	1911.3635
END IONS
BEGIN IONS
PEPMASS=1503.8118
CHARGE=1+
TITLE=Label: E4, Spot_Id: 21155, Peak_List_Id: 20339, MSMS Job_Run_Id: 10234, Comment:
513.32104	219.85318
1375.6924	405.81738
1461.7632	384.34729
1463.629	259.27985
1465.5215	309.65131
1467.9049	268.32062
1469.8036	437.22833
1475.744	333.67233
END IONS
BEGIN IONS
PEPMASS=1553.8152
CHARGE=1+
TITLE=Label: E4, Spot_Id: 21155, Peak_List_Id: 20331, MSMS Job_Run_Id: 10234, Comment:
271.16357	211.59355
331.23087	265.60727
368.23254	276.08133
397.26761	231.16577
487.32153	737.06891
513.30316	1382.1088
526.31433	1023.2851
544.35162	5425.9336
554.31104	915.71173
576.29962	331.85056
625.36121	480.92337
639.39221	376.01437
640.35284	248.85138
650.37744	249.86986
659.37177	4678.6563
667.39038	2476.436
739.39502	437.47614
740.40082	756.52069
757.43665	337.77109
758.43243	4458.5947
796.41779	2153.6418
854.44141	464.25989
867.508	285.87939
869.43152	442.23581
887.47577	8090.478
895.5058	1549.3433
925.49707	265.56216
953.49994	496.8093
976.54895	443.27512
977.47498	266.22748
1000.5593	3842.2295
1010.5236	779.64868
1040.5221	735.25586
1067.5178	523.73547
1107.5442	276.01511
1124.5559	1478.4872
1131.5131	333.71582
1186.6262	802.73145
1223.701	1310.1499
1225.6053	236.28751
1265.7665	366.79492
1283.7633	6707.6987
1285.6459	2354.761
1300.7783	1600.8387
1310.792	675.88708
1397.9033	1384.1548
1398.8048	1539.2216
1408.0735	1052.6277
1424.9469	691.40155
1425.8116	572.46588
1432.2401	1386.7432
END IONS
BEGIN IONS
PEPMASS=1567.7737
CHARGE=1+
TITLE=Label: E4, Spot_Id: 21155, Peak_List_Id: 20336, MSMS Job_Run_Id: 10234, Comment:
513.32001	1502.3254
544.3797	261.57074
659.41956	345.20636
671.40674	378.53311
758.48242	379.62491
834.44293	516.74255
887.49017	471.9303
948.46686	412.67685
976.4801	596.69031
1000.537	253.058
1032.8998	211.78966
1103.5878	233.51218
1147.5874	472.36563
1189.6173	563.45831
1299.6273	606.76508
1375.7776	293.36087
1376.6278	344.70135
1439.8074	1303.6295
1441.6569	300.52664
1448.1198	1123.5154
1486.9344	925.38129
1504.0203	16584.326
1504.8721	13222.968
1505.7587	12844.096
1507.9967	11430.902
1509.8602	5809.2305
1524.8279	310.29111
END IONS
BEGIN IONS
PEPMASS=1981.1505
CHARGE=1+
TITLE=Label: E4, Spot_Id: 21155, Peak_List_Id: 20330, MSMS Job_Run_Id: 10234, Comment:
529.36731	847.44415
863.4726	237.37361
880.53577	287.64545
993.67639	278.28394
1179.6926	2202.7703
1337.7528	294.74234
1452.7941	430.16711
1566.0049	270.25735
1682.8265	232.50592
1750.1044	334.20084
1750.958	398.03058
1752.7449	207.79565
1765.1605	272.37399
1769.7866	218.55882
1856.0184	302.11472
1893.9067	249.65178
1906.4827	234.78636
1920.9751	421.12411
1921.8999	3189.4573
1923.8561	2021.0922
1927.0216	1479.0846
1939.0011	368.29297
1942.7272	344.47141
1944.837	237.8595
1951.0887	287.34351
1955.0125	326.06302
END IONS
BEGIN IONS
PEPMASS=2028.9922
CHARGE=1+
TITLE=Label: E4, Spot_Id: 21155, Peak_List_Id: 20329, MSMS Job_Run_Id: 10234, Comment:
232.1821	1303.0358
577.37958	7882.2373
674.40778	251.17403
675.3941	623.2948
692.41107	1392.1361
697.42859	487.45917
791.47589	1113.4634
802.47809	278.04297
911.50476	1452.5205
928.54486	2115.667
988.52686	239.05029
1041.6295	1623.8093
1210.6854	613.51782
1212.7159	362.59726
1213.8682	202.42143
1225.788	487.57968
1227.7069	21271.479
1238.6931	912.22681
1240.5964	366.31866
1245.8751	338.19821
1246.8243	241.05441
1324.7549	466.22086
1325.687	873.05963
1337.7429	1021.7258
1342.762	1410.0326
1354.8138	306.34314
1399.8005	312.41171
1403.5764	299.05112
1452.8079	4393.7686
1459.6583	351.99878
1492.0438	234.80733
1502.9037	458.82272
1503.7301	206.94434
1507.1173	224.91002
1551.9753	568.85461
1553.8026	237.13863
1559.8374	715.33643
1561.6996	519.2702
1630.8983	827.80414
1632.7821	371.31845
1673.0747	332.02704
1730.0989	857.75757
1730.9574	897.43512
1731.8585	963.65283
1749.3608	653.64581
1798.1597	2888.9675
1799.0424	4410.4873
1800.8843	2694.8296
1813.2091	3884.3398
1815.1007	2069.167
1873.1816	1295.8059
1944.0214	1180.5211
1970.0724	1529.0048
1972.9423	1051.1405
1981.1161	5328.5659
1981.9622	6673.4966
1985.6367	1957.0503
END IONS
BEGIN IONS
PEPMASS=2044.9792
CHARGE=1+
TITLE=Label: E4, Spot_Id: 21155, Peak_List_Id: 20332, MSMS Job_Run_Id: 10234, Comment:
232.1783	273.52725
529.37256	430.90964
577.37903	267.7377
593.36169	2624.2085
691.39124	203.41634
708.38062	303.54669
880.5401	209.73834
927.52582	236.01967
944.52039	536.94861
1057.5912	413.42792
1179.6923	1625.1278
1184.4218	369.0069
1210.7618	240.15829
1227.7909	218.92899
1230.6833	215.93361
1238.7476	287.24954
1243.6873	6034.6084
1247.7155	265.36066
1309.7529	612.71997
1337.7325	256.41733
1340.7332	302.10098
1341.7151	228.94954
1424.7761	849.93817
1452.8479	1193.2151
1468.8075	255.42642
1523.8829	3960.6453
1696.0009	480.24591
1697.787	492.71561
1716.9805	358.95383
1750.0496	819.28827
1751.9019	354.19547
1765.3345	839.2168
1814.1571	1456.905
1815.0303	1564.6182
1816.8784	779.71509
1829.2363	1022.2637
1831.0752	536.3913
1940.1688	329.05093
1967.1974	1410.5311
1981.5132	34352.68
1982.3075	26383.238
1983.1521	28424.887
1984.0313	15491.835
1987.1781	11164.431
1989.0673	3262.948
1992.9319	486.43033
2006.8524	790.23242
2012.1378	895.46002
END IONS
BEGIN IONS
PEPMASS=2215.1797
CHARGE=1+
TITLE=Label: E4, Spot_Id: 21155, Peak_List_Id: 20328, MSMS Job_Run_Id: 10234, Comment:
425.34369	314.20795
562.42035	1506.3987
675.51062	1092.9181
758.54895	226.22098
776.55542	895.3172
847.60504	2026.7244
930.61401	404.76804
931.66425	259.1759
948.6438	1307.8108
1058.6989	276.41922
1059.7158	446.24554
1076.7188	5708.0254
1091.7139	342.72662
1106.0403	349.83505
1187.7915	326.2905
1205.7635	2065.0935
1215.7614	284.23718
1267.7247	338.09976
1347.8539	370.71997
1365.7958	1960.2679
1439.8435	300.41519
1485.8903	937.33575
1488.786	274.68475
1502.8964	2776.2195
1524.0648	286.02454
1541.8335	545.68213
1550.007	441.52237
1602.0098	1317.3059
1603.8679	469.91876
1627.8513	613.07202
1654.0364	489.77557
1671.8776	443.16226
1689.0439	1046.6777
1690.9366	627.00378
1697.1388	240.77029
1788.2041	746.93829
1789.0924	1273.8695
1792.7616	454.59885
1901.3563	6279.0776
1902.2377	4885.2759
1903.1283	6264.127
1905.0336	1347.4143
1921.78	2847.155
1922.5894	1223.6833
2000.2706	1097.0656
2041.5092	1705.0929
2043.1716	1903.2684
2052.7075	2523.3467
2054.5684	1592.6423
2069.4165	2990.7451
2124.5791	2703.8062
2126.2371	1828.3951
2131.2061	1067.4254
2132.1047	1129.7632
2172.637	12296.355
2174.3367	1919.5435
2175.2119	2457.5371
2176.1018	5903.2217
2178.885	1327.3127
2184.0876	846.66565
END IONS
