# Supplementary material for: Comparative proteomic analysis of a membrane-enriched fraction from flag leaves reveals responses to chemical hybridization agent SQ-1 in wheat
Source: Front Plant Sci. 2015 Aug 26;6:669. doi: 10.3389/fpls.2015.00669 (PMC4549638; doi:10.3389/fpls.2015.00669)
Supplement: Supplementary file 9 [file Data_Sheet_1.ZIP › Supplementary MS_MS data/spot 78.txt]

COM=Project: wsp, Spot Set: wsp\SQL2013-1-15, Label: E5, Spot Id: 21156, Peak List Id: 18839, MS Job Run Id: 10233
842.54376	72866.992
856.55511	11246.935
868.55249	4330.1875
870.57092	35585.883
935.57813	7211.25
965.57007	15753.35
966.1568	6986.145
966.60992	5741.8086
973.56708	19553.061
984.59607	34177.477
995.56006	3571.5964
1000.5831	31939.779
1010.6149	6976.8525
1014.6082	66522.133
1026.6	6568.1011
1030.5955	58463.473
1040.6229	2085.5483
1042.6075	2179.3828
1045.601	6967.2197
1046.5986	3678.5862
1092.5813	2348.1472
1190.6818	13114.418
1222.6094	111318.12
1231.7053	3721.3623
1238.5963	6317.2637
1252.6201	3359.8582
1268.6252	4023.9009
1270.61	235229.44
1286.5933	112793.21
1292.6133	2924.7615
1296.6198	7139.311
1302.5963	7600.7881
1312.6052	4230.8491
1414.6925	3366.0928
1450.8094	10772.074
1476.7589	1754.1725
1504.8481	93967.852
1603.8341	20975.045
1631.8564	2509.5745
1635.837	5152.9443
1678.9142	186521.23
1704.9215	6896.584
1706.936	8714.4004
1894.1637	3147.439
1918.1659	4894.415
1919.1393	19734.605
1936.0707	115732.13
1948.0636	1860.4165
1962.0688	2915.9785
1988.0292	5372.2881
2022.1279	4660.8574
2048.0969	14105.299
2064.1182	6565.4097
2065.1035	10861.058
2066.0781	636668
2067.5955	17756.246
2082.0615	4902.0254
2088.0481	6184.4941
2090.053	4333.8687
2092.0825	51666.141
2094.094	58828.348
2239.2473	7471.6704
2265.2864	14414.597
2266.2805	7530.3657
2281.2456	3866.2122
2282.2849	4939.9907
2283.238	450140
2284.8235	11676.003
2295.2356	4430.7324
2305.2087	4022.7534
2309.2375	6381.6011
2311.2454	14781.429
2452.2642	70976.211
2478.2734	5703.2583
2481.2954	1167.2306
BEGIN IONS
PEPMASS=870.57092
CHARGE=1+
TITLE=Label: E5, Spot_Id: 21156, Peak_List_Id: 20353, MSMS Job_Run_Id: 10234, Comment:
100.09951	793.28577
255.15257	456.20111
272.17715	689.06854
385.27167	236.28366
399.27304	394.09421
468.25037	356.89697
484.22809	212.31731
486.26678	1057.8704
571.30469	243.11879
581.30811	611.15759
826.46814	911.57861
829.29901	515.19434
832.17169	294.32159
840.44733	242.56268
842.45258	812.16132
END IONS
BEGIN IONS
PEPMASS=984.59607
CHARGE=1+
TITLE=Label: E5, Spot_Id: 21156, Peak_List_Id: 20354, MSMS Job_Run_Id: 10234, Comment:
175.12292	251.6459
595.32074	1046.9478
612.34332	314.03183
920.53888	252.2677
END IONS
BEGIN IONS
PEPMASS=1000.5831
CHARGE=1+
TITLE=Label: E5, Spot_Id: 21156, Peak_List_Id: 20355, MSMS Job_Run_Id: 10234, Comment:
595.31738	446.0968
610.33252	755.47095
669.34271	203.06569
853.49109	279.27982
909.49036	798.26953
915.4726	451.76877
935.66028	498.5686
936.57239	37510.102
938.44489	4012.1003
940.69312	16088.343
946.91541	282.95834
948.61139	294.95465
956.56647	473.94168
957.47729	333.96814
975.31903	278.67349
END IONS
BEGIN IONS
PEPMASS=1014.6082
CHARGE=1+
TITLE=Label: E5, Spot_Id: 21156, Peak_List_Id: 20350, MSMS Job_Run_Id: 10234, Comment:
175.132	741.2594
226.12704	273.03152
272.17758	388.22198
274.19708	226.79047
339.21585	607.10712
438.27985	356.93411
578.3139	277.19574
595.33423	2802.2209
610.32202	282.67899
612.35406	944.32098
628.28241	438.14954
726.39459	456.54211
741.33356	330.55817
743.38953	261.25394
951.505	555.20026
984.62488	655.66663
END IONS
BEGIN IONS
PEPMASS=1030.5955
CHARGE=1+
TITLE=Label: E5, Spot_Id: 21156, Peak_List_Id: 20352, MSMS Job_Run_Id: 10234, Comment:
175.12474	299.21466
569.30847	286.66043
595.33185	1173.3224
610.33301	1625.6564
612.3501	432.16074
757.33484	344.93414
883.46179	516.98761
896.50806	303.4469
909.52081	357.1684
939.53192	1366.2333
945.46667	484.54688
965.70514	466.11533
966.57697	72066.156
968.45844	6536.3091
970.70673	29271.236
977.07648	482.34036
END IONS
BEGIN IONS
PEPMASS=1222.6094
CHARGE=1+
TITLE=Label: E5, Spot_Id: 21156, Peak_List_Id: 20347, MSMS Job_Run_Id: 10234, Comment:
175.12148	291.25757
444.26981	1661.2046
542.26038	203.69832
551.20587	444.04825
559.2865	249.09222
819.40448	392.31271
1107.5752	1720.8213
1109.4689	390.87888
1115.0596	1055.649
1160.4734	255.45476
1161.4762	396.3436
1163.3794	234.53435
1180.5992	286.02283
1190.6003	300.68402
1192.6708	698.06079
1194.519	654.77246
END IONS
BEGIN IONS
PEPMASS=1270.61
CHARGE=1+
TITLE=Label: E5, Spot_Id: 21156, Peak_List_Id: 20343, MSMS Job_Run_Id: 10234, Comment:
112.09409	240.64445
175.1339	3675.8208
257.19397	248.97188
274.21954	576.57153
344.23944	414.60873
361.25589	1154.3462
376.21976	370.21155
386.17175	364.54248
404.17902	1389.8104
415.22772	227.57408
475.27103	627.61267
490.25418	441.07904
492.28867	20813.91
523.24518	1336.1687
534.21863	464.29163
551.23358	4970.9023
577.28137	382.17374
589.28894	311.06546
590.28149	1630.8413
607.30396	2104.6877
636.30695	355.50427
664.31335	1386.2133
703.35315	657.01489
708.32574	237.95226
720.37927	1030.1658
761.31354	461.23926
762.29309	363.1803
763.52399	404.54074
779.32422	2332.7344
797.24628	290.93539
850.44543	429.58408
867.42737	3876.3279
882.33801	319.2142
884.32568	252.30383
892.3269	315.8334
893.37085	204.7932
910.39618	678.72052
936.45575	271.05179
964.48041	1347.7391
979.37964	311.41458
981.50085	1349.1359
997.38788	409.93088
1155.6669	12019.326
1156.5684	10815.18
1158.469	1200.3424
1163.1448	10741.958
1241.634	1957.9491
END IONS
BEGIN IONS
PEPMASS=1286.5933
CHARGE=1+
TITLE=Label: E5, Spot_Id: 21156, Peak_List_Id: 20346, MSMS Job_Run_Id: 10234, Comment:
175.13979	1085.6313
258.21866	294.24637
274.21558	292.60339
344.24487	351.60608
361.27423	461.13605
369.24771	890.85858
387.26471	403.77716
402.28696	371.89697
444.31705	935.18359
491.2796	277.46625
508.2955	6206.2881
551.24915	633.86432
606.30035	818.86823
623.29669	629.9455
664.34039	296.73306
719.36487	451.06146
736.37256	340.12222
779.34656	389.05463
819.46863	265.41412
866.44684	220.69028
883.44067	980.31586
980.4801	433.74152
995.40704	285.10843
997.51245	553.64746
1002.4528	462.6633
1107.5839	1752.1123
1151.5815	2136.0598
1154.4777	1517.5175
1171.6071	6713.1665
1173.504	1665.7891
1179.1216	2748.2026
1195.5625	2018.6521
1205.6366	1845.9978
1222.6528	199130.31
1224.5214	36562.059
1226.7585	91337.977
END IONS
BEGIN IONS
PEPMASS=1504.8481
CHARGE=1+
TITLE=Label: E5, Spot_Id: 21156, Peak_List_Id: 20348, MSMS Job_Run_Id: 10234, Comment:
112.08338	314.48264
175.12877	1152.34
276.22009	929.39746
315.22302	461.07349
373.25153	599.38165
390.26825	8131.3613
462.29877	1107.8967
488.27286	634.47162
489.29471	253.61812
505.29172	1059.819
557.40131	209.01004
575.38037	701.22467
588.3501	425.04721
618.38165	672.48578
671.41577	233.43039
672.39648	263.30554
689.40259	1245.9379
700.38153	279.95789
717.43347	808.30292
770.44019	343.97668
771.43738	385.517
772.80408	306.13873
788.4549	2596.5134
816.48883	1151.0504
842.5166	240.92151
887.52063	831.48621
913.495	1014.3236
930.50299	735.77173
1043.5789	519.85931
1190.6384	1333.9949
1287.6606	997.97675
1304.7659	274.85678
1305.639	647.81793
1403.7834	349.3591
1410.3319	305.3277
1442.811	364.88953
1443.7101	220.65608
1446.6998	201.37373
1447.7646	252.81468
1450.8462	574.10663
1460.9093	4028.4138
1461.7745	4240.376
1463.6653	4769.0239
1465.5338	1872.6455
1470.9923	433.35086
1471.8774	437.86014
1473.7256	293.48163
1477.6616	368.05499
END IONS
BEGIN IONS
PEPMASS=1603.8341
CHARGE=1+
TITLE=Label: E5, Spot_Id: 21156, Peak_List_Id: 20356, MSMS Job_Run_Id: 10234, Comment:
175.1255	246.30637
304.19229	288.90082
803.42731	677.55865
1118.6174	219.63536
1474.8912	371.42755
1575.8134	217.9201
END IONS
BEGIN IONS
PEPMASS=1678.9142
CHARGE=1+
TITLE=Label: E5, Spot_Id: 21156, Peak_List_Id: 20344, MSMS Job_Run_Id: 10234, Comment:
112.07969	446.34259
129.11501	306.80551
175.13185	1129.6426
232.16689	368.77969
340.2431	654.90857
378.25238	289.04718
395.26794	905.18469
405.26236	284.90942
453.34601	474.58304
455.28839	1113.5392
476.29614	364.21442
506.30582	687.65015
523.34052	1215.3334
533.30347	322.25363
540.38776	398.0769
568.37018	2640.0403
604.39996	398.57242
622.38721	1616.1479
639.39783	541.14941
681.44104	2376.9827
696.42151	484.82196
705.41736	292.91553
723.43536	1309.9253
752.47388	1426.9683
809.49615	1228.5621
843.50208	493.52542
870.49176	1066.6698
910.49335	836.75342
927.51343	2614.4448
956.54626	1517.1279
981.53723	813.66754
998.54352	2560.0735
1039.6149	742.724
1057.5911	721.86499
1094.6479	390.05429
1111.6274	1784.1617
1121.6724	342.73352
1138.6091	291.4726
1224.7205	8964.335
1406.8481	1654.2084
1409.7347	801.06226
1432.9672	1102.3518
1433.887	1284.8868
1434.8708	361.7821
1449.7385	5068.5747
1450.8959	181590.8
1452.7561	58868.316
1456.5801	593.41589
1457.2507	456.7052
1462.3774	1777.412
1465.7256	49510.789
1466.6016	23708.84
1467.4774	13178.188
1468.3334	6193.0786
1548.9354	1679.4962
1549.8333	1661.3243
1557.374	1477.1635
1635.1251	2990.571
1635.9529	2764.1226
1638.7195	2286.2515
END IONS
BEGIN IONS
PEPMASS=1936.0707
CHARGE=1+
TITLE=Label: E5, Spot_Id: 21156, Peak_List_Id: 20345, MSMS Job_Run_Id: 10234, Comment:
486.34799	3608.1284
695.44592	246.54576
712.4563	322.3483
723.43768	283.23508
808.54565	485.82068
825.65875	260.61105
870.5329	369.24475
927.54919	1016.8552
998.59064	1092.3087
1009.6775	412.38367
1066.6846	512.25226
1084.7124	356
1111.6617	1432.1545
1224.7451	4831.9316
1231.7264	1153.2867
1271.8777	381.06378
1313.812	300.41293
1314.7739	318.93884
1353.8237	374.47589
1363.7427	265.56619
1406.8217	1841.4419
1409.9087	296.68314
1432.8629	1700.4282
1433.875	485.30682
1450.8604	122532.02
1454.7678	2404.605
1469.9637	395.42804
1478.1581	370.54434
1479.8984	1151.7815
1541.9572	826.02496
1547.8723	1985.9021
1548.8767	2269.1201
1565.8724	1427.7705
1567.7714	486.16769
1678.9825	1238.5996
1736.051	1886.7833
1762.1602	3448.9119
1763.9834	1445.8267
1773.49	2166.1035
1780.1692	25342.736
1781.0653	36762.031
1782.9479	11724.871
1790.3217	33234.969
1794.2185	1153.7251
1875.2235	3154.2029
1877.1877	4471.7441
1879.0359	2072.6567
1879.9342	4803.2251
1881.7173	3611.2627
1892.3926	5620.7764
1893.2119	11294.488
1895.1414	4305.9038
1896.0179	12724.066
1897.8258	9983.9492
1902.3113	2017.6853
END IONS
BEGIN IONS
PEPMASS=2066.0781
CHARGE=1+
TITLE=Label: E5, Spot_Id: 21156, Peak_List_Id: 20342, MSMS Job_Run_Id: 10234, Comment:
112.08363	2040.7412
129.11317	1249.3802
175.13719	917.44885
255.18434	2743.5085
272.21231	10273.343
371.30603	4523.7012
401.25427	717.48047
461.3143	849.25769
472.37845	727.34015
514.33899	1188.0348
548.31927	2036.7892
552.40173	2026.4148
569.43134	23298.469
590.37042	2193.4302
633.40955	993.45325
639.46179	1519.8655
643.40814	872.99347
661.41766	10775.938
665.4613	1341.0381
666.45294	9421.0928
683.4834	160774.03
732.45502	1526.2501
774.50867	4379.5156
780.48547	2502.6409
781.4939	3692.2883
798.50726	7334.7412
808.48303	1031.3296
845.52747	3417.7502
861.50128	2022.8251
904.5285	730.401
922.51178	858.40344
945.57465	4784.1953
955.58313	925.74689
974.58911	4964.5688
1008.571	915.25171
1092.6509	30674.391
1102.6221	742.57385
1121.675	2165.0693
1203.7115	887.73755
1221.6912	5343.1636
1231.7338	717.72162
1292.7411	7822.6074
1302.769	1196.4496
1383.7682	844.34778
1405.8265	5943.4204
1475.9115	721.75354
1476.8796	31451.701
1480.7771	1055.6117
1497.8229	911.65704
1605.9518	19402.502
1608.842	2315.0925
1719.0789	737.3457
1735.0664	2252.9636
1806.0854	4834.812
1823.9933	1325.0381
2009.9358	2113.3403
2023.3018	27347.42
2024.1434	8649.0117
2026.0211	10065.352
2027.8461	4555.4028
END IONS
BEGIN IONS
PEPMASS=2094.094
CHARGE=1+
TITLE=Label: E5, Spot_Id: 21156, Peak_List_Id: 20351, MSMS Job_Run_Id: 10234, Comment:
112.09082	311.83575
255.19351	279.28986
272.21426	1071.3359
371.3067	353.98471
552.40247	305.31781
569.4386	2166.4009
616.38977	364.43588
661.45337	293.89838
666.4649	915.79205
683.48767	15357.386
687.42926	916.14282
689.44031	495.82056
724.422	235.82417
763.43909	221.80389
780.50769	284.09149
798.5166	801.31781
800.53381	349.65579
802.53125	224.61414
871.54584	437.21957
945.59637	612.98193
1092.6698	2310.7622
1221.7249	344.64835
1249.692	306.60089
1292.7129	374.63187
1293.8219	259.80652
1320.723	224.11855
1405.8704	591.26642
1476.9415	2049.5276
1504.8855	918.49689
1605.9841	1220.5237
1633.9922	881.31274
2066.1428	18651.973
2070.0083	1783.1339
END IONS
BEGIN IONS
PEPMASS=2452.2642
CHARGE=1+
TITLE=Label: E5, Spot_Id: 21156, Peak_List_Id: 20349, MSMS Job_Run_Id: 10234, Comment:
641.47211	955.67334
658.51605	1877.0236
661.43091	444.19806
757.58417	808.19159
913.69836	223.58862
938.68079	893.26843
941.65045	495.45721
955.69647	3641.177
974.61237	222.21106
1025.75	218.40437
1051.8486	296.99399
1052.7037	1678.1599
1069.7336	24014.98
1166.7274	494.04111
1167.7311	426.80264
1184.7415	774.26373
1331.8215	413.31107
1478.8931	3166.3501
1607.9188	881.33606
1661.9637	257.10391
1678.9857	1042.0956
1792.0275	707.073
1863.1261	3291.5269
1992.1653	2258.9771
2048.2771	351.46552
2177.3711	475.95499
2192.4309	325.63956
2284.5571	506.50388
2307.3887	562.13489
2323.4409	850.63269
2324.5122	2502.1467
2325.3567	2217.3711
2326.2595	5431.6519
2331.634	927.84302
2332.686	4726.1318
2335.5935	1460.3708
2409.2993	3297.4082
2413.2085	1001.752
END IONS
