# Supplementary material for: Comparative proteomic analysis of a membrane-enriched fraction from flag leaves reveals responses to chemical hybridization agent SQ-1 in wheat
Source: Front Plant Sci. 2015 Aug 26;6:669. doi: 10.3389/fpls.2015.00669 (PMC4549638; doi:10.3389/fpls.2015.00669)
Supplement: Supplementary file 9 [file Data_Sheet_1.ZIP › Supplementary MS_MS data/spot 79.txt]

COM=Project: wsp, Spot Set: wsp\SQL2013-1-15, Label: E6, Spot Id: 21157, Peak List Id: 18840, MS Job Run Id: 10233
805.45544	4923.6392
829.25781	3514.4678
838.57813	6435.2007
842.53296	48491.055
856.51855	13706.758
868.539	5589.582
870.56262	23809.17
874.4856	22466.801
900.4364	16368.062
932.44452	5057.4155
940.49426	3974.7358
1045.5872	4986.7612
1048.6403	84379.188
1097.5107	28368.945
1113.4977	24011.404
1123.5397	5667.8984
1125.5784	4326.8682
1128.5648	4750.3701
1129.5267	5603.6411
1139.5729	6203.9702
1145.5072	7041.6548
1160.5631	11320.291
1220.5844	4865.062
1275.5543	43019.457
1303.5862	10086.456
1306.6918	7392.5391
1307.5461	3174.0178
1322.6997	3704.4001
1354.7167	8136.3799
1370.6984	9660.6748
1376.6946	17322.758
1386.6871	7424.415
1389.7772	7366.3638
1421.7922	18991.91
1484.8042	95177.164
1485.765	36680.164
1499.6981	39352.473
1507.7859	29868.926
1530.8414	25962.838
1543.8058	11327.554
1555.7778	44698.262
1571.7626	26937.51
1577.9061	15649.862
1579.6885	19859.807
1601.7942	3521.8794
1607.7529	4223.5586
1654.839	2981.9998
1656.8243	94459.672
1682.8438	4108.0146
1684.8488	4356.7627
1707.8011	7270.9526
1754.8746	3695.6838
1768.8834	4098.0742
1775.9277	3427.4822
1794.8947	5365.0303
1812.9148	5216.2378
1849.9622	2645.1394
1883.0146	3543.1714
1898.9556	4378.0991
1915.9594	34125.609
1931.9528	2976.8677
1947.973	3678.8096
1974.1759	7135.4253
2021.0194	4523.5039
2022.015	9970.8369
2038.0052	11735.935
2075.1836	3325.229
2138.0627	3850.6887
2211.1218	2991.1685
2260.1377	5545.1733
2283.196	8452.2871
2301.0278	77485.445
2327.0913	5575.8335
2329.0632	24485.787
2355.1372	2841.0667
2509.1655	3123.3989
2677.3323	3126.4084
2744.3271	4588.9639
3007.4263	11034.718
3021.437	15490.764
BEGIN IONS
PEPMASS=870.56262
CHARGE=1+
TITLE=Label: E6, Spot_Id: 21157, Peak_List_Id: 20371, MSMS Job_Run_Id: 10234, Comment:
826.59564	237.5293
END IONS
BEGIN IONS
PEPMASS=1048.6403
CHARGE=1+
TITLE=Label: E6, Spot_Id: 21157, Peak_List_Id: 20359, MSMS Job_Run_Id: 10234, Comment:
175.11932	882.3894
271.16901	249.37953
287.1506	531.34784
400.22318	328.38281
418.24203	257.01752
435.27197	301.70978
483.23911	475.70322
501.25482	724.90533
531.31659	242.23296
548.32715	371.3389
596.32733	506.87683
614.32544	589.76245
632.35004	283.76001
649.34381	302.2471
745.46759	258.86551
761.36707	454.75818
762.3894	257.37872
987.38696	268.24414
1004.6679	1385.8047
1005.5527	1169.9675
1007.4355	1607.3491
END IONS
BEGIN IONS
PEPMASS=1097.5107
CHARGE=1+
TITLE=Label: E6, Spot_Id: 21157, Peak_List_Id: 20366, MSMS Job_Run_Id: 10234, Comment:
1033.6147	217.85738
1035.407	210.41689
END IONS
BEGIN IONS
PEPMASS=1113.4977
CHARGE=1+
TITLE=Label: E6, Spot_Id: 21157, Peak_List_Id: 20370, MSMS Job_Run_Id: 10234, Comment:
1022.5519	363.17697
1048.7479	209.2245
1049.5952	6885.4614
1050.4843	5696.9136
1052.3854	286.94144
1053.663	5418.3984
1061.2579	252.13829
END IONS
BEGIN IONS
PEPMASS=1275.5543
CHARGE=1+
TITLE=Label: E6, Spot_Id: 21157, Peak_List_Id: 20362, MSMS Job_Run_Id: 10234, Comment:
556.25909	1043.4302
573.28119	8925.3223
671.30145	275.82767
688.3009	286.04706
802.32867	456.82333
1045.4343	701.96051
1142.5817	439.89847
1143.4341	465.89023
1151.2699	465.8905
1160.623	534.62292
1161.5079	596.12708
1168.0313	451.05658
1231.6683	805.91266
1232.5444	715.29004
1234.3865	587.63434
END IONS
BEGIN IONS
PEPMASS=1484.8042
CHARGE=1+
TITLE=Label: E6, Spot_Id: 21157, Peak_List_Id: 20357, MSMS Job_Run_Id: 10234, Comment:
175.12326	654.34619
361.27197	229.22119
373.26096	7804.4907
458.26312	397.7597
470.29056	208.70886
471.28217	245.79156
475.30206	283.79529
488.2836	300.54904
651.32373	354.55511
668.3855	1680.1801
685.42371	2075.7373
687.37933	449.32208
706.38165	776.45117
753.44427	226.20534
772.37	247.8602
780.36951	537.56458
781.43597	296.71637
798.49261	12335.739
895.49042	350.01627
896.49939	452.29572
913.50287	1685.1223
998.43292	459.91846
1010.5496	784.57037
1027.5773	385.3143
1113.4951	509.1774
1114.6267	9240.332
1126.5553	4308.4692
1230.5947	483.14053
1241.6042	2869.2368
1256.9788	415.15494
1257.7645	203.48001
1356.7136	386.41516
1423.6992	368.29852
1427.7952	367.63995
1440.9224	352.96393
1442.728	533.88727
1444.6001	436.29675
1446.4785	633.92804
1451.7876	472.01935
1457.7025	262.47302
1458.6025	371.61673
1462.7864	328.38632
END IONS
BEGIN IONS
PEPMASS=1499.6981
CHARGE=1+
TITLE=Label: E6, Spot_Id: 21157, Peak_List_Id: 20363, MSMS Job_Run_Id: 10234, Comment:
373.24896	1000.7374
720.38672	759.99414
753.35889	219.22992
780.32324	211.50812
849.401	236.98431
1140.6074	2835.7317
1255.6833	1588.4766
1257.5614	435.52457
1271.1851	397.82211
1272.0374	219.80559
1350.6714	218.5759
1370.7301	321.93396
1434.389	230.24072
1436.8109	445.57965
1440.7333	287.82501
1442.5496	261.1749
1455.8682	326.37741
1456.7242	265.61218
1459.4938	271.02798
1465.9316	262.577
1473.5647	426.38766
END IONS
BEGIN IONS
PEPMASS=1507.7859
CHARGE=1+
TITLE=Label: E6, Spot_Id: 21157, Peak_List_Id: 20365, MSMS Job_Run_Id: 10234, Comment:
373.35706	407.67413
922.47375	482.80243
1351.7401	335.86212
1356.5341	207.66223
1445.8311	285.86603
1448.691	315.69083
1454.7372	294.22711
1463.9203	237.83669
1464.8131	281.06088
1465.6837	399.67203
1468.5087	422.51147
1472.691	229.97334
1477.673	285.99606
1482.3235	342.8363
1484.7817	1343.8575
1486.6824	807.2384
END IONS
BEGIN IONS
PEPMASS=1530.8414
CHARGE=1+
TITLE=Label: E6, Spot_Id: 21157, Peak_List_Id: 20368, MSMS Job_Run_Id: 10234, Comment:
416.33881	874.77759
715.48297	1536.9778
830.48279	267.11435
988.56036	297.95282
END IONS
BEGIN IONS
PEPMASS=1555.7778
CHARGE=1+
TITLE=Label: E6, Spot_Id: 21157, Peak_List_Id: 20361, MSMS Job_Run_Id: 10234, Comment:
175.12315	280.5668
453.27869	425.6972
695.37958	283.47003
734.41272	265.39734
869.46661	319.2211
871.45264	434.39035
970.50104	3507.4651
1085.4906	293.85092
1196.7781	396.6467
1255.7745	215.12643
1493.7749	391.69702
1496.8125	334.35458
1507.7743	828.81659
1512.0715	531.93903
1512.8705	303.50638
1513.724	748.81049
1515.5851	754.12683
END IONS
BEGIN IONS
PEPMASS=1571.7626
CHARGE=1+
TITLE=Label: E6, Spot_Id: 21157, Peak_List_Id: 20367, MSMS Job_Run_Id: 10234, Comment:
469.297	267.47925
700.69977	251.82047
863.7851	344.91336
871.49194	270.31223
922.49194	344.1485
985.70337	1169.8546
986.56036	1670.7919
1093.7739	224.87024
1123.6793	302.0498
1222.672	431.48129
1449.7542	776.17963
1508.0731	17487.9
1508.9143	12303.896
1509.7925	11323.593
1512.0333	11091.043
1513.912	4746.0483
1515.7878	539.48047
END IONS
BEGIN IONS
PEPMASS=1656.8243
CHARGE=1+
TITLE=Label: E6, Spot_Id: 21157, Peak_List_Id: 20358, MSMS Job_Run_Id: 10234, Comment:
112.08333	247.13585
255.17178	404.47348
272.19791	838.19965
402.24997	319.41742
419.28714	486.32266
532.36359	1499.6873
661.41821	268.82065
677.34796	215.85712
718.42981	14508.438
766.28632	302.61115
815.43597	447.2757
833.45294	671.40771
879.37793	278.66199
980.51758	8263.4629
1078.5165	215.93018
1095.5461	7263.9385
1125.4988	1004.1917
1128.6272	239.63507
1192.6167	574.01123
1194.5303	291.31293
1210.6143	893.72412
1238.6259	523.60449
1297.6553	261.56726
1410.7943	248.6134
1411.6553	289.53107
1595.7559	271.25314
1596.7926	382.48657
1599.8115	202.49881
1600.7748	282.7002
1614.9596	349.04715
1616.6924	332.94943
1617.6227	342.1474
1628.0861	289.05518
1628.8556	321.92029
END IONS
BEGIN IONS
PEPMASS=1915.9594
CHARGE=1+
TITLE=Label: E6, Spot_Id: 21157, Peak_List_Id: 20364, MSMS Job_Run_Id: 10234, Comment:
175.13446	215.39362
811.52051	384.68799
908.52332	242.96611
996.60529	748.89441
1196.6846	761.99744
1854.9169	367.58881
1855.9713	244.54782
1858.9414	204.53404
1888.9814	286.35962
1889.8641	245.49467
END IONS
BEGIN IONS
PEPMASS=2301.0278
CHARGE=1+
TITLE=Label: E6, Spot_Id: 21157, Peak_List_Id: 20360, MSMS Job_Run_Id: 10234, Comment:
112.08384	208.20749
175.13469	479.69891
361.29422	763.22272
490.33612	308.72974
561.40259	408.06412
689.4848	319.45264
716.40344	314.87366
787.45911	262.50641
852.54333	2127.7546
981.58887	431.06479
1044.5737	333.41238
1128.6575	1880.6029
1257.7028	1951.2922
1386.7551	569.36304
1443.7659	1142.1508
1514.8	915.80518
1585.879	3165.6536
1714.9476	1726.9786
1717.7672	290.75702
1844.0922	442.82059
1844.9548	1051.5256
1973.2086	681.60925
1974.1089	404.42648
1975.0111	237.56004
1994.5022	392.49973
1996.1835	288.05173
2242.1792	1093.9331
END IONS
BEGIN IONS
PEPMASS=2329.0632
CHARGE=1+
TITLE=Label: E6, Spot_Id: 21157, Peak_List_Id: 20369, MSMS Job_Run_Id: 10234, Comment:
852.53839	402.31683
1128.6541	220.71774
1256.7485	290.15497
1585.8713	234.16377
1613.9587	244.04623
1713.9393	251.36424
2269.3813	500.26996
2270.2158	1174.0812
2275.2249	441.79706
2290.0332	427.87634
2292.9248	311.90869
2299.0725	441.1908
2301.1643	402.70853
END IONS
