# Supplementary material for: Comparative proteomic analysis of a membrane-enriched fraction from flag leaves reveals responses to chemical hybridization agent SQ-1 in wheat
Source: Front Plant Sci. 2015 Aug 26;6:669. doi: 10.3389/fpls.2015.00669 (PMC4549638; doi:10.3389/fpls.2015.00669)
Supplement: Supplementary file 9 [file Data_Sheet_1.ZIP › Supplementary MS_MS data/spot 8.txt]

COM=Project: wsp, Spot Set: wsp\SQL2013-1-15, Label: A8, Spot Id: 21063, Peak List Id: 18746, MS Job Run Id: 10233
820.41144	125947.92
842.52722	43558.91
870.55536	19502.93
895.43536	141066.45
921.44952	24259.137
923.46594	30641.027
940.48816	522811.41
956.479	29292.145
966.50269	39492.492
972.47626	60426.828
979.49323	19556.236
1023.5298	164182.45
1045.5741	10250.102
1049.5358	30677.098
1077.5703	8933.501
1096.5646	18285.895
1112.5446	10962.663
1117.5575	38865.828
1141.6265	11341.808
1166.7231	15847.102
1179.6154	11835.609
1185.7019	18278.941
1228.6073	33930.07
1254.5983	8395.7422
1255.6523	7326.8867
1286.744	32060.715
1300.5729	6687.9932
1304.681	12071.978
1308.6925	12877.438
1309.6886	7760.5801
1326.6434	35426.41
1359.7268	28274.658
1389.688	9397.1357
1453.7788	34025.508
1457.6542	21301.699
1475.7684	9435.6836
1476.7859	4529.8462
1485.7087	6718.8799
1512.731	8639.3105
1581.7773	5954.5884
1606.8002	15901.368
1637.8	39248.93
1655.767	8712.6846
1664.835	34785
1709.8267	23251.795
1712.7861	132071.28
1728.7667	31530.736
1738.8179	7826.2144
1746.9998	27406.721
1775.9161	16566.059
1797.9188	14078.102
1851.9769	13059.193
1865.0042	41777.195
1883.0092	657707.81
1885.4402	13158.693
1899.9501	20255.1
1909.0082	14848.653
1913.964	10853.909
1915.9709	12046.626
1960.0997	6798.3369
1963.0275	6459.7358
1994.0159	6425.8291
2024.2261	44300.531
2057.2012	13745.311
2058.2317	5564.8491
2072.1077	171005.33
2075.1968	549488
2076.7158	15080.62
2088.0901	31046.477
2098.1223	8410.1494
2103.1418	4579.1885
2203.1621	3849.3523
2230.2297	4823.208
2341.1194	5532.0366
2357.1038	4476.8247
2497.2329	8842.7832
2513.2288	3751.6338
2560.3525	7827.1777
2684.3401	27783.645
2706.3054	5078.4077
BEGIN IONS
PEPMASS=820.41144
CHARGE=1+
TITLE=Label: A8, Spot_Id: 21063, Peak_List_Id: 18953, MSMS Job_Run_Id: 10234, Comment:
175.10313	1050.5701
246.13988	362.29398
262.09637	207.57597
377.09918	375.2843
400.17993	216.10504
427.17203	3303.0703
444.19739	38596.121
447.32861	215.76196
541.19098	213.37666
542.18195	1243.9397
559.21667	651.98499
575.15222	341.6778
646.23944	468.85043
706.2666	463.05188
776.37396	732.28375
777.26135	651.19611
779.1944	935.5249
781.07605	488.69815
786.3905	667.11792
END IONS
BEGIN IONS
PEPMASS=895.43536
CHARGE=1+
TITLE=Label: A8, Spot_Id: 21063, Peak_List_Id: 18951, MSMS Job_Run_Id: 10234, Comment:
175.10771	1685.5775
257.14587	368.3898
274.17294	2270.0479
360.07727	523.65417
386.17682	217.27312
403.19598	3953.3677
459.12787	356.95569
493.14612	593.41589
500.18326	201.07181
501.18365	290.00516
518.20374	6032.9067
523.10358	516.00055
594.18695	431.82465
616.20111	592.09528
622.17041	1334.1455
633.22107	901.02124
779.27393	425.33557
796.30261	292.20865
853.37408	669.01099
856.06543	333.84921
860.37848	308.68915
861.34552	257.61221
875.41101	219.91792
END IONS
BEGIN IONS
PEPMASS=940.48816
CHARGE=1+
TITLE=Label: A8, Spot_Id: 21063, Peak_List_Id: 18949, MSMS Job_Run_Id: 10234, Comment:
70.052429	249.98271
112.07684	670.65186
129.10298	457.37979
157.1028	249.77643
159.08842	2009.9548
175.11536	2780.0103
199.10828	215.73166
216.14436	234.12146
230.14246	240.97287
258.11227	612.51141
259.13571	472.49765
283.14597	606.86273
311.13434	2250.0034
331.19064	837.73834
338.17081	355.81989
356.17822	22961.504
373.20197	5735.8159
421.18091	632.86719
427.20441	8896.9482
439.17493	426.23563
444.23145	3046.147
451.18408	356.00998
496.19162	236.96571
497.18646	6801.2402
500.30524	277.13556
502.15649	881.86334
540.23267	340.23492
568.21307	5298.5288
596.22998	348.23563
613.2691	2635.468
630.28601	2559.3506
665.28705	890.87311
776.37195	590.20789
793.39471	838.97778
849.45648	466.29773
850.34814	213.11952
895.42798	404.93881
896.52484	3117.1895
897.4032	1783.0728
899.29022	2881.7883
901.1543	1264.3949
903.05792	210.17276
905.54266	1704.0433
908.466	609.77106
END IONS
BEGIN IONS
PEPMASS=966.50269
CHARGE=1+
TITLE=Label: A8, Spot_Id: 21063, Peak_List_Id: 18957, MSMS Job_Run_Id: 10234, Comment:
175.10506	209.9861
337.15634	348.52649
356.18207	1010.0159
373.21527	345.00186
427.21213	520.80377
444.2449	290.0791
523.18915	382.13266
594.21179	783.11194
793.34564	479.36484
809.35809	253.28915
839.56683	208.61842
902.38434	501.47681
905.61829	242.53732
906.46637	227.26634
922.45032	560.31885
924.28491	275.33359
925.26154	321.23352
940.3941	3580.9067
END IONS
BEGIN IONS
PEPMASS=972.47626
CHARGE=1+
TITLE=Label: A8, Spot_Id: 21063, Peak_List_Id: 18954, MSMS Job_Run_Id: 10234, Comment:
175.10835	322.16724
356.17163	1679.1516
373.19778	476.89465
427.19717	701.87311
444.22345	1090.2002
529.14545	746.42609
600.16937	461.31244
645.22058	2966.3462
662.28925	216.16391
839.4082	1445.3843
841.26367	263.78317
848.03546	438.16687
928.46222	493.35239
930.39758	248.51904
931.31982	276.45413
932.18921	356.70587
939.46552	402.4285
940.42065	2701.9915
END IONS
BEGIN IONS
PEPMASS=1023.5298
CHARGE=1+
TITLE=Label: A8, Spot_Id: 21063, Peak_List_Id: 18950, MSMS Job_Run_Id: 10234, Comment:
286.17606	361.02747
303.20218	598.0119
385.23468	570.70691
402.26419	3498.3879
493.16785	293.86401
514.24146	294.17941
518.21991	343.64215
523.14832	370.15399
531.28326	6509.6074
594.21558	286.96811
622.17535	827.04785
628.31146	242.40001
629.27966	546.81812
646.29303	9380.7314
710.30029	470.16599
744.28662	1033.0338
750.22809	316.26804
761.32489	1385.0343
877.41937	2974.8223
886.88507	1242.8853
895.42438	28288.447
897.28522	2514.0737
903.79156	12234.139
905.65186	1189.7083
END IONS
BEGIN IONS
PEPMASS=1117.5575
CHARGE=1+
TITLE=Label: A8, Spot_Id: 21063, Peak_List_Id: 18959, MSMS Job_Run_Id: 10234, Comment:
354.22833	216.90643
355.20532	380.43179
369.18176	277.25687
372.22818	1223.2388
452.2197	345.57394
470.22433	593.96387
471.30292	219.82895
501.25708	1531.0223
506.20825	285.6427
599.26526	486.1138
617.26471	662.59894
648.30933	1702.712
702.31885	353.21268
728.31055	261.36905
746.31012	1954.4701
749.3573	2362.2126
763.34589	992.48615
830.25854	261.6525
846.40607	216.1991
848.38593	208.91138
856.35431	511.50256
857.40363	485.95319
874.38776	3242.9189
945.54346	510.44003
946.43628	470.31241
1002.5912	2114.9148
1003.493	1992.1814
1010.0892	1839.3175
1054.5212	342.01004
1055.4823	342.07462
1059.6204	289.67819
1073.5663	261.55817
1074.4713	219.13905
1077.3514	347.08185
1082.4962	475.66843
1096.4332	434.38315
END IONS
BEGIN IONS
PEPMASS=1326.6434
CHARGE=1+
TITLE=Label: A8, Spot_Id: 21063, Peak_List_Id: 18960, MSMS Job_Run_Id: 10234, Comment:
759.36975	204.8782
922.47998	456.52371
939.46362	426.2504
1037.4747	1960.5129
1152.5974	5559.7886
1153.4935	5307.8604
1155.3712	519.70172
1163.9619	2130.1326
1164.8518	1035.9746
1165.7263	751.88464
1170.5886	2469.9097
1172.4141	701.48853
1180.7861	1207.1931
1198.6294	346.93182
1266.684	1084.3175
1268.528	898.69714
1282.811	1166.6042
1283.6295	766.24396
1284.7925	1064.9902
1285.6388	1321.2617
1286.4915	1584.3927
1288.2446	1194.4843
1291.817	692.09985
1295.4086	359.39188
1306.4569	318.80453
END IONS
BEGIN IONS
PEPMASS=1637.8
CHARGE=1+
TITLE=Label: A8, Spot_Id: 21063, Peak_List_Id: 18958, MSMS Job_Run_Id: 10234, Comment:
431.27182	606.1568
432.3197	268.32193
561.3407	985.72656
659.35156	459.6575
676.37366	996.54944
759.31555	293.88635
763.39636	4062.092
776.37042	502.93277
830.36023	303.78912
847.45337	342.22287
858.41492	625.52832
862.45654	1105.4885
875.42981	2069.1484
959.44147	231.95073
962.43323	280.26413
976.49921	3790.0574
1073.4773	349.86334
1077.4851	330.29449
1078.4672	205.94035
1091.5505	1806.2908
1189.7035	327.92603
1192.6116	1648.8403
1206.5558	532.99872
1275.635	263.91162
1293.6281	504.2067
1320.748	466.5014
1321.6093	375.85931
1392.6697	435.54529
1467.9301	699.67346
1468.7727	755.06146
1574.1091	3218.6619
1574.9048	2828.3267
1575.7651	3620.9026
1577.879	1449.6984
1578.8909	1142.7783
1580.7872	1235.7126
1596.7616	609.15588
1606.792	834.68054
1609.666	661.52448
END IONS
BEGIN IONS
PEPMASS=1664.835
CHARGE=1+
TITLE=Label: A8, Spot_Id: 21063, Peak_List_Id: 18961, MSMS Job_Run_Id: 10234, Comment:
431.30899	641.00201
659.36542	544.13483
791.43268	226.47792
1579.6497	282.36911
1600.3893	589.08801
1601.9645	250.54967
1602.8196	441.07697
1603.7827	617.53705
1607.608	1959.9023
1610.9323	261.00586
1611.8373	254.15744
1623.9666	340.95377
1636.9178	299.20789
1640.6948	282.05127
END IONS
BEGIN IONS
PEPMASS=1712.7861
CHARGE=1+
TITLE=Label: A8, Spot_Id: 21063, Peak_List_Id: 18952, MSMS Job_Run_Id: 10234, Comment:
112.08365	308.86923
129.11308	213.12622
175.13217	810.10889
232.16797	278.32715
303.22729	217.65254
360.26382	577.23749
431.28723	10023.988
452.15247	478.08633
528.31561	302.39838
529.28998	556.57056
546.3183	1066.6345
565.25494	585.92126
567.27594	230.91829
581.28418	244.34282
659.39612	9443.9336
684.28296	256.30566
712.32269	906.32782
756.43109	598.38293
757.38824	228.91002
760.44403	599.70929
774.42145	3101.3047
825.38971	348.58313
826.3504	229.07007
853.44952	214.909
871.41785	1033.4937
875.57013	393.57703
876.47131	319.57086
888.4574	1029.5127
889.45819	840.50568
1001.5495	850.74408
1054.4362	254.41591
1148.5854	780.95288
1190.9066	580.90625
1191.7869	289.14462
1192.676	238.9375
1261.7084	918.66974
1421.8333	535.88489
1422.7122	487.81543
1622.0889	1393.5167
1622.8976	1784.4559
1624.7516	846.61298
1627.8082	1392.9277
1629.6738	942.39557
1647.3744	775.99713
1649.136	337.27307
1653.1232	417.07813
1654.7993	803.5976
1664.7338	1432.2578
1672.8007	706.76923
1674.6165	646.44421
1681.0641	594.66168
END IONS
BEGIN IONS
PEPMASS=1865.0042
CHARGE=1+
TITLE=Label: A8, Spot_Id: 21063, Peak_List_Id: 18956, MSMS Job_Run_Id: 10234, Comment:
710.53284	538.24231
1008.6672	289.13788
1019.6371	452.07843
1069.6283	267.4971
1265.5967	208.16263
1283.6772	335.5665
1292.7228	244.10524
1398.7327	245.85748
1513.7001	227.51788
1556.7854	280.30151
1803.929	5824.0889
1805.8247	2380.8044
1808.0165	3408.6907
1821.3608	477.43839
1822.2365	303.194
1823.9075	902.45349
1825.7839	564.37762
1832.5902	308.42953
1839.917	559.01892
1840.7725	730.44006
1844.7362	338.58002
END IONS
BEGIN IONS
PEPMASS=1883.0092
CHARGE=1+
TITLE=Label: A8, Spot_Id: 21063, Peak_List_Id: 18947, MSMS Job_Run_Id: 10234, Comment:
112.08234	1297.186
175.12726	8475.1445
283.16867	1165.394
288.23376	1133.9705
359.28568	1677.7097
370.22131	1290.0863
411.25919	938.14099
416.30933	2919.95
429.30026	1812.7892
548.36627	1022.8619
558.34088	1262.1372
563.3761	3755.7764
576.35974	980.50873
598.3371	4384.6309
710.45441	89921.461
717.40686	1282.1754
745.40381	2204.7449
807.46722	1292.8945
808.45471	4386.1904
825.47638	7499.2583
858.49066	1198.2695
864.46747	1170.7251
892.46289	1656.3942
938.55261	4242.8423
945.52307	1373.2345
1020.5351	1508.4639
1025.5874	6178.7139
1133.6066	1681.5677
1153.6512	3667.6948
1210.6599	2060.0261
1220.6714	1176.0045
1265.7614	1737.7391
1272.6479	1157.173
1290.7406	11269.621
1293.601	1217.3
1307.7487	17868.404
1437.8201	1404.2825
1454.9003	4432.8687
1455.8022	6511.0679
1512.8522	1386.6353
1537.9507	1071.913
1538.8492	1605.3103
1556.0199	54373.762
1556.9005	61953.555
1558.7791	15818.564
1576.7725	20582.754
1577.4803	44414.242
1654.0747	1538.9368
1654.9716	1174.4292
1655.8306	2101.3008
1669.0504	2447.1587
1671.0508	2514.9465
1672.8688	2204.3501
1684.9603	2234.4043
1686.811	1251.6844
1840.301	18497.826
1841.1517	4996.8335
1842.9913	3485.4297
1843.8588	6466.5986
1853.9559	5404.9819
END IONS
BEGIN IONS
PEPMASS=2024.2261
CHARGE=1+
TITLE=Label: A8, Spot_Id: 21063, Peak_List_Id: 18955, MSMS Job_Run_Id: 10234, Comment:
516.42676	507.89023
729.48303	214.63126
1076.6868	565.11298
1191.6598	506.16425
1228.7332	256.00241
1668.8774	203.66916
1842.7634	494.80188
1961.3512	608.30359
1962.1522	1364.0284
1963.0219	1344.5039
1986.8856	567.32825
END IONS
BEGIN IONS
PEPMASS=2075.1968
CHARGE=1+
TITLE=Label: A8, Spot_Id: 21063, Peak_List_Id: 18948, MSMS Job_Run_Id: 10234, Comment:
112.07688	657.65039
175.12526	5219.7524
288.23889	626.28015
310.25259	1827.9233
409.33173	2353.2275
481.37686	2563.7605
498.39957	6199.3657
508.40466	1464.0217
516.37183	2808.2839
552.41205	867.33533
569.43945	3370.8521
609.4657	860.95276
732.50305	2945.5242
759.45972	1052.2587
845.58264	4937.8335
895.5459	1866.0768
928.63324	950.64978
946.63275	3459.3787
999.5285	628.07544
1016.628	789.33917
1033.6631	4953.0313
1042.6486	1000.5052
1129.6783	984.573
1136.7391	675.2149
1180.7289	71296.406
1190.7181	754.92236
1212.7532	755.68372
1213.7782	634.96301
1229.745	823.70917
1277.7406	2937.7664
1278.7263	3209.574
1295.7539	17167.012
1343.8201	1211.7765
1362.6816	626.48456
1364.708	761.24451
1375.7386	706.84473
1391.8185	739.44226
1392.7932	5864.9751
1409.7986	2349.0828
1410.7842	1014.6228
1461.0533	639.93848
1465.8372	823.84918
1466.8544	5349.4814
1468.8093	1037.4769
1506.8137	1010.1058
1508.0067	901.84003
1566.8496	970.17981
1567.95	1768.921
1568.8481	1520.0892
1578.8093	847.23285
1665.0071	794.45673
1667.0858	1065.1958
1667.9221	1320.6652
1717.3081	1247.0741
1718.9879	838.38361
2024.1122	19435.719
2032.6298	29776.121
2034.2755	4064.0356
2035.1766	6939.7793
2036.0454	10547.604
END IONS
