# Supplementary material for: Comparative proteomic analysis of a membrane-enriched fraction from flag leaves reveals responses to chemical hybridization agent SQ-1 in wheat
Source: Front Plant Sci. 2015 Aug 26;6:669. doi: 10.3389/fpls.2015.00669 (PMC4549638; doi:10.3389/fpls.2015.00669)
Supplement: Supplementary file 9 [file Data_Sheet_1.ZIP › Supplementary MS_MS data/spot 80.txt]

COM=Project: wsp, Spot Set: wsp\wsp01, Label: F1, Spot Id: 23161, Peak List Id: 22472, MS Job Run Id: 10265
800.47314	7993.1055
813.45319	8664.3311
842.48242	54163.293
849.43121	76689.82
856.49445	13018.803
870.51044	33836.898
885.36102	32212.127
895.48077	38866.117
949.47418	8176.6611
967.43274	161354.7
995.45898	8166.8032
1038.4891	57983.105
1045.5294	7959.1245
1056.47	7466.6592
1085.5597	69544.492
1097.4851	23265.057
1113.4634	36326.734
1115.5142	8221.3242
1119.5382	12162.381
1141.5223	9049.124
1164.58	28394.072
1180.5731	28857.734
1206.5846	4469.2407
1254.6068	5287.8057
1257.6039	6193.7769
1281.6213	5072.9526
1302.6472	10978.582
1329.6263	17463.715
1331.6252	2654.0085
1345.6165	30227.221
1376.5468	43085.559
1506.6793	76646.695
1507.6719	50796.586
1517.7178	77441.352
1522.7021	15642.897
1527.7617	121153.24
1533.7032	10202.245
1549.7079	40000.137
1552.6827	14504.662
1568.6718	11798.923
1570.6777	35112.754
1586.67	25883.908
1639.7814	9315.3711
1672.7791	7566.7817
1690.7615	92460.938
1712.7468	4862.6333
1716.7864	6320.5786
1718.7883	6974.6401
1784.8749	6137.0649
1785.9004	108147.84
1796.8794	24415.119
1799.8776	3644.9631
1808.877	4996.0913
1811.9109	24097.5
1864.8569	7340.415
1882.8618	116674.54
1904.8464	6731.3745
1945.849	9843.0449
1957.0245	26326.613
1967.8291	6941.2139
1973.9884	6413.8564
1975.0319	72242.844
1997.0126	8148.3447
2075.0771	6234.7876
2120.0549	7166.4111
2121.041	19997.25
2137.0381	4879.0688
2138.0581	38320.461
2164.0696	3311.5752
2211.0491	6387.8755
2219.9937	7816.2354
2225.0625	4383.1523
2235.9937	8892.9873
2243.0554	6580.2803
2247.0342	5715.4404
2248.0437	4914.1333
2263.0059	4521.7402
2296.0869	7552.1948
2312.0918	7324.4565
2371.1675	34816.168
2424.189	2227.1826
2425.1794	3515.5847
2438.1677	8700.1338
2441.189	3450.0776
2469.0693	5309.4756
2485.0222	6511.8843
2486.0217	1948.0857
2487.0264	2906.2861
2501.0259	5267.0737
2502.0264	4071.9758
2518.0398	2118.0542
2885.312	2943.0984
BEGIN IONS
PEPMASS=849.43121
CHARGE=1+
TITLE=Label: F1, Spot_Id: 23161, Peak_List_Id: 22607, MSMS Job_Run_Id: 10266, Comment:
86.065956	1224.9812
87.026535	657.21472
112.05107	2990.5676
129.08778	998.69995
136.03806	1474.6022
158.05112	1044.7686
175.08452	12433.75
200.1015	6564.165
221.05331	715.87549
228.0923	13291.906
255.06453	1631.7456
272.08157	11724.196
289.10605	3025.7856
334.09872	1906.2024
385.13596	5043.1016
391.11539	5331.3433
402.15842	2185.2007
425.12561	2652.6931
431.10623	1935.8859
442.14874	8496.2139
448.12311	18780.664
459.16324	6492.271
533.17529	2738.5691
535.2149	960.67566
561.18286	2286.3179
562.17963	1268.9912
571.28851	1012.4061
587.23834	1635.5294
588.15912	4813.7593
593.21082	1400.8334
605.18457	16356.756
615.19128	2112.8677
622.20575	6907.7485
711.30103	1814.7589
718.28296	1932.9375
735.28088	3987.4761
790.32288	2974.3406
803.34009	1869.7266
804.41534	2207.418
806.24188	2041.8964
807.3504	3196.5183
809.18524	2134.2947
814.37	3118.6563
829.42517	2665.71
END IONS
BEGIN IONS
PEPMASS=895.48077
CHARGE=1+
TITLE=Label: F1, Spot_Id: 23161, Peak_List_Id: 22614, MSMS Job_Run_Id: 10266, Comment:
110.04115	135.19429
175.09746	395.68399
185.08044	142.9146
253.14111	463.36252
255.1265	126.40961
270.12082	207.59288
287.17682	252.21231
288.15161	264.37329
305.12753	116.74033
313.17389	205.97087
352.07443	115.26093
368.12796	140.53436
374.17975	257.11224
385.1561	1311.8885
402.20343	168.55652
403.17566	243.60892
477.14523	306.63834
478.29077	330.17917
505.15274	1234.5918
511.23203	656.95996
522.20239	508.08328
576.2077	476.20926
593.20673	590.85071
595.25299	282.58304
604.19769	755.70306
621.19598	613.31171
653.19177	270.99335
732.34796	533.78369
741.17389	427.81738
749.2804	885.68402
750.27197	961.15558
767.33167	14896.481
784.17023	567.97778
794.26166	506.10852
832.23297	496.78308
839.3399	547.32928
852.20325	350.66602
853.23364	1279.245
860.28088	421.76801
863.16003	149.27072
865.54199	149.32729
866.20728	267.70901
867.32953	692.8349
868.77411	191.30476
869.20209	176.18526
871.35248	610.48987
872.2652	240.32892
874.46436	341.52457
875.28601	414.81763
END IONS
BEGIN IONS
PEPMASS=967.43274
CHARGE=1+
TITLE=Label: F1, Spot_Id: 23161, Peak_List_Id: 22601, MSMS Job_Run_Id: 10266, Comment:
70.035347	5474.8442
112.0545	3936.2695
120.04959	1322.9624
129.07933	1730.4866
157.07719	1319.8933
158.06924	1996.9879
171.07945	1935.4659
172.04417	2956.2415
175.08844	29089.344
199.07033	4000.1431
241.08867	2608.4517
269.08295	5405.4517
305.10898	8703.9893
310.086	7121.7334
322.13998	9692.5566
328.10168	14254.628
352.10574	8082.9961
353.10422	3475.9517
370.11185	9712.2949
447.15265	3843.9382
452.14886	16241.303
453.15399	4190.4863
464.09299	4258.7285
469.1745	35841.07
475.13968	11266.18
481.12332	17769.488
482.11771	9475.7754
499.12646	16748.801
581.17889	4355.0381
598.19257	11928.916
629.14185	5730.1895
630.28302	5260.5054
646.17767	16587.758
664.19531	1649.3259
682.20233	1736.3944
699.21936	3118.0303
709.22827	1473.6294
754.2478	2519.5747
761.24707	2935.2017
776.23688	1469.1686
779.28467	39104.816
793.26501	3205.4338
796.302	40649.723
839.30975	1478.6537
893.38776	19513.961
895.21729	4305.6172
905.27747	2799.0391
906.24817	52981.461
910.40387	3778.5366
922.49133	3234.6006
923.44904	20497.518
924.32373	24407.945
926.22772	4015.2866
928.35455	3051.1067
934.2959	2762.2258
END IONS
BEGIN IONS
PEPMASS=1038.4891
CHARGE=1+
TITLE=Label: F1, Spot_Id: 23161, Peak_List_Id: 22611, MSMS Job_Run_Id: 10266, Comment:
70.031776	161.72624
86.064217	387.69223
112.05523	724.28992
129.07092	305.63266
157.09061	228.7209
158.06367	265.64343
175.08888	4028.6792
186.05775	1241.2504
228.08383	181.7234
232.09473	220.16843
259.09799	1339.067
271.14056	418.82797
276.11633	908.38544
299.11908	1980.8385
318.07767	807.5459
382.14825	1460.3204
400.15482	2167.5901
406.12482	1418.1212
416.10513	618.22601
423.15903	1193.0414
431.13812	388.23059
447.10965	385.66406
493.15512	1217.4082
501.16626	429.10037
510.17273	7389.6094
529.16547	1396.2211
571.25928	570.61005
598.16364	1462.9526
616.16156	1402.8633
622.17236	946.58032
625.2085	686.42639
639.18591	1302.4393
642.23169	454.8118
688.41113	252.63153
698.14777	342.27621
705.14502	389.74634
711.25446	319.3215
718.15619	347.42813
723.18896	881.55841
735.25488	594.59937
740.21521	1378.677
745.23438	625.22778
764.22913	376.4299
853.31812	1791.2195
950.4212	1086.6521
951.31573	890.35114
975.35822	2092.6672
977.30792	1050.4943
979.29181	1540.5695
982.34027	864.96588
994.4873	8516.8213
996.3186	5722.2505
999.17859	1171.338
1007.5795	990.5448
1009.3608	1526.4817
END IONS
BEGIN IONS
PEPMASS=1085.5597
CHARGE=1+
TITLE=Label: F1, Spot_Id: 23161, Peak_List_Id: 22610, MSMS Job_Run_Id: 10266, Comment:
86.072914	526.8443
112.0603	682.79248
129.091	270.10751
157.06943	250.49904
158.06065	318.09204
175.09071	5621.4917
186.08487	963.3429
214.09254	4422.6177
243.09709	859.90411
257.1293	1181.2096
258.11075	480.93048
274.15448	5302.7959
327.16953	3875.3071
342.16647	1281.3258
357.13107	1199.6316
403.17639	737.82971
413.18533	608.81866
430.35727	460.22882
439.17221	977.79474
441.22632	469.69635
443.14905	1290.0387
456.17679	10894.231
460.18158	1819.6206
486.14996	800.01746
496.19003	889.57465
514.17584	2418.3635
527.21674	874.62561
531.19733	2734.1802
555.22223	3115.5527
599.17566	677.5097
613.22345	1692.717
626.23322	594.71692
630.25751	8670.3555
666.28156	333.8735
683.30969	1399.5101
699.27991	260.13516
717.33234	262.14468
741.27551	693.24872
742.30176	537.42511
756.3692	1443.9836
759.27838	1567.5972
785.28961	301.46371
812.36121	755.32684
855.38373	733.57721
972.33612	1116.7189
1023.3249	1419.6678
1024.2758	1125.6561
1025.2965	1784.0427
1027.356	1098.9418
1031.3003	2685.1221
1033.3234	2964.2271
1043.326	1438.4159
1044.2618	1258.3348
1046.2935	1293.5868
1049.4105	2646.551
1060.328	1083.2722
1063.328	382.41122
1064.6201	174.51353
END IONS
BEGIN IONS
PEPMASS=1376.5468
CHARGE=1+
TITLE=Label: F1, Spot_Id: 23161, Peak_List_Id: 22612, MSMS Job_Run_Id: 10266, Comment:
112.05817	179.56422
175.08109	588.47137
239.07718	102.93139
262.10278	254.90994
300.14185	128.92419
319.14059	357.57825
345.2236	116.06876
396.18576	114.03361
414.24478	117.98006
432.1264	108.1953
439.15543	644.59479
440.19208	170.17122
451.31415	127.05404
456.17114	1130.7327
460.12079	215.18513
527.48242	151.95038
529.13452	383.2612
537.25671	242.68539
540.22711	511.71448
547.0979	491.33929
557.20789	933.65173
567.21289	164.19926
642.2782	285.22412
649.24963	159.55017
659.26434	198.74728
670.05975	160.38173
675.27985	182.22482
687.32758	131.69037
700.17737	1124.9779
712.3562	147.90349
717.16339	651.81104
721.26007	180.58968
796.41333	176.26405
813.28528	245.75101
830.27448	886.55988
848.31152	175.06767
900.30493	147.70723
901.20288	189.77882
917.30646	1792.015
951.44574	256.41632
981.12885	184.22987
996.43457	183.7688
1014.2924	275.29691
1015.3718	375.76227
1016.2731	303.50143
1021.2242	281.46835
1031.3451	1333.7758
1132.432	1612.0641
1133.3912	516.97107
1134.3224	374.22324
1203.2762	529.63287
1217.4847	328.99319
1220.3799	1108.2144
1221.3938	718.88293
1223.317	422.12872
1224.3569	721.63458
1244.4924	736.1239
1258.4268	501.08478
1261.6389	2325.6575
1262.4662	3616.957
1276.4113	1211.2729
1286.4469	1549.7294
1315.3905	2441.5627
1317.3723	1209.3267
1319.3752	1759.4559
1332.7511	1669.2391
1333.3813	1494.7328
1334.4802	1656.8702
1345.4323	1709.795
END IONS
BEGIN IONS
PEPMASS=1506.6793
CHARGE=1+
TITLE=Label: F1, Spot_Id: 23161, Peak_List_Id: 22608, MSMS Job_Run_Id: 10266, Comment:
86.070335	354.79663
112.05939	2483.8259
129.08849	1157.9222
158.07486	394.01028
175.0959	16564.234
228.1088	885.57019
230.06612	401.38193
231.08411	255.25853
243.09967	574.76636
244.08716	485.34457
255.1087	407.44107
273.11411	1003.2921
290.12039	1061.6549
330.12491	1552.0493
331.11368	1461.896
342.14398	1647.4238
343.1572	1427.7803
347.14755	2730.8293
425.24695	827.875
442.12878	2620.363
443.18677	3969.0503
455.23593	1384.0701
460.18982	11968.101
490.25699	695.84808
542.24847	905.27576
559.28076	2629.0601
569.245	674.28662
579.19116	1143.0214
589.22375	2057.4854
590.20392	1507.5184
601.25372	685.77557
607.18488	7441.5552
630.32098	3127.0662
686.2218	1301.74
687.32275	87971.984
706.23981	3173.1699
756.33777	4556.0029
758.47058	1205.6073
760.35803	1133.1333
784.33014	7363.3037
785.3241	3088.8203
801.32788	2745.0261
802.33038	21737.961
821.33508	1210.4279
861.40015	736.34985
877.26794	2531.3416
900.37451	1822.6796
901.38647	1796.5436
931.27875	1675.5051
932.32849	875.75665
948.29053	2264.4094
949.31177	1818.8588
1031.4023	729.58362
1047.4652	7796.5469
1048.4377	5175.5708
1094.4708	157.09531
1152.3822	322.05313
1159.4806	325.84534
1163.4347	124.2052
1176.5388	988.03436
1177.4392	2809.7544
1187.4663	630.83466
1231.1191	533.92517
1278.528	2741.3918
1374.698	3210.3887
1376.5425	2468.8887
1391.7729	9884.3955
1392.6321	20999.174
1394.4788	10874.3
1445.4974	1697.526
1446.5116	2257.5461
1447.4529	2694.1399
1448.4398	2619.4746
1451.4197	2291.6309
1460.488	931.02051
1462.7992	5255.5146
1464.5314	9196.8242
1467.4552	1816.5607
1468.3822	2443.4739
1473.5989	1260.1356
1474.345	2472.9666
1477.5247	922.18402
1481.4664	933.80487
1482.3269	927.84937
1483.4617	1563.1185
END IONS
BEGIN IONS
PEPMASS=1517.7178
CHARGE=1+
TITLE=Label: F1, Spot_Id: 23161, Peak_List_Id: 22606, MSMS Job_Run_Id: 10266, Comment:
70.041176	535.23578
112.06641	3697.2771
129.09694	1710.2802
157.08987	790.6651
158.08293	370.76758
159.07295	750.5835
175.1102	12131.436
215.13716	373.5249
231.08521	375.77643
242.12692	384.53134
243.1356	446.49609
288.11533	3799.5645
312.16406	7366.3022
329.19247	15458.705
359.22406	953.14667
387.18164	4105.7441
411.24197	1941.8124
417.18655	1706.6427
428.25095	6056.5366
455.30637	1849.2837
456.20905	1346.8127
458.19012	1440.2911
474.21088	3112.3691
486.19388	1894.5046
490.44052	1923.7321
504.1835	2492.6875
541.3205	3887.6438
557.23602	2136.2585
575.26782	1882.6124
591.29315	2379.436
599.24969	1584.9148
619.63123	1487.1902
628.35199	5680.123
660.3103	1436.7626
681.6474	1339.6917
686.27014	4625.3218
687.34625	7507.8135
704.26654	7234.2915
759.39594	1178.9673
801.45905	1398.0865
803.32306	1243.3041
813.49438	1605.8412
814.39441	22942.59
821.49011	1570.6818
872.37823	1214.751
873.51746	1311.3939
890.32526	4781.6475
932.40936	1023.6913
941.32129	993.61646
943.46112	4979.4019
945.38751	1279.9719
947.32513	936.75232
959.34515	4105.2065
977.37726	8067.521
1044.4861	4135.3828
1072.4894	1790.6907
1073.37	697.97858
1089.5059	1588.2625
1090.4222	737.2818
1117.1273	986.6394
1131.4777	3586.3181
1151.4677	2542.908
1212.5654	564.11053
1230.6033	12833.739
1233.4481	2176.4058
1240.64	870.67163
1367.5144	3514.0315
1393.4664	4316.8423
1413.7428	1425.3844
1431.5161	2422.842
1440.5529	1661.6748
1446.4894	1906.8562
1453.5608	1469.6664
1455.6653	1933.0576
1456.5975	2534.8691
1457.5154	9026.4541
1459.4933	7941.8179
1462.5176	3170.6421
1473.9492	5329.8369
1474.7295	7807.7798
1476.5032	5891.0957
1478.4503	7598.6519
1482.5745	5796.0356
1483.6512	13195.92
1484.3992	12652.268
1488.6565	7850.7168
1490.4784	5056.9482
1493.3445	2890.4976
END IONS
BEGIN IONS
PEPMASS=1527.7617
CHARGE=1+
TITLE=Label: F1, Spot_Id: 23161, Peak_List_Id: 22602, MSMS Job_Run_Id: 10266, Comment:
72.054871	572.57654
112.06234	3459.3975
120.06047	1057.837
129.09099	1437.1143
136.05861	814.09473
158.07986	670.52734
175.10461	16175.12
221.10196	730.13757
231.10522	689.25189
249.11642	1320.6837
259.10492	1890.23
276.15451	4088.092
312.21564	1576.0719
329.23691	2943.4219
334.18289	2264.2422
358.15118	2544.4299
360.17798	2093.2942
377.21024	4973.4331
433.22464	2210.0725
435.20697	2865.8789
455.22815	2021.8601
457.21677	2327.481
469.19061	8793.2148
473.21313	2833.2251
490.28262	13791.09
534.27533	2833.3572
554.27777	7489.5317
556.39709	2883.1431
568.2746	2430.5369
582.26459	10464.739
619.29803	16291.782
628.46851	9826.4121
653.30975	3353.7029
663.31494	2325.5706
681.30823	9026.3359
687.61823	8679.5889
748.31519	4791.7549
762.40002	1847.1555
780.40924	2149.4021
802.60718	1681.6317
810.37994	1953.2367
811.4248	2460.468
830.5968	2418.9089
847.38672	5339.0181
874.7326	893.73975
891.40027	1004.2253
909.44794	1599.5714
910.47058	851.5545
946.45386	4240.1084
957.43164	842.86115
1020.4576	798.12341
1038.4137	1680.4313
1039.4343	943.73505
1047.5564	803.19781
1059.5328	3397.2327
1072.3761	960.9281
1086.3694	615.69952
1116.5269	4611.9653
1118.5111	842.47827
1151.4773	1426.9301
1206.5371	773.35327
1230.5222	684.16687
1244.4813	829.00494
1245.5974	1243.0868
1256.4272	632.24158
1257.5518	762.0437
1279.6919	3544.3479
1280.5935	1712.8295
1354.5848	4385.7363
1355.473	16777.688
1358.3616	1748.5862
1372.4786	2819.1406
1373.4922	1742.4579
1386.5322	1870.3428
1391.4823	5901.1719
1419.4928	1972.4014
1420.5676	1739.8597
1465.6329	5609.7983
1484.001	18204.131
1484.7795	14243.771
1485.6658	17209.033
1487.4738	12517.806
1490.4427	4565.5005
1493.7081	3322.1174
1495.5056	4453.5093
1500.4312	2948.4971
1504.4919	3643.2598
1506.4706	5520.585
END IONS
BEGIN IONS
PEPMASS=1549.7079
CHARGE=1+
TITLE=Label: F1, Spot_Id: 23161, Peak_List_Id: 22613, MSMS Job_Run_Id: 10266, Comment:
112.05357	540.91016
129.09602	225.94727
157.08931	120.21649
158.07352	166.855
175.10582	1426.4752
269.20929	195.40616
288.10284	385.91965
305.18112	172.54744
312.18066	563.29834
329.16571	1307.7585
387.16129	235.85983
411.2648	211.92413
428.25079	416.85068
434.26868	189.18379
437.24011	480.1705
455.25748	672.52802
518.15796	258.45648
541.29321	355.77979
550.34851	297.30307
557.22778	430.50391
568.31403	318.20209
575.23615	278.26465
605.22467	237.77463
608.3609	254.28732
619.3175	232.54637
628.33478	1671.7401
658.31012	197.04634
667.49493	453.34149
686.24036	279.5347
687.34747	433.16501
713.27313	244.75107
731.27484	301.25977
754.4137	330.8634
781.72162	655.16089
811.24646	305.08371
828.37482	378.31689
829.33661	4439.2075
846.36023	1702.7202
886.32703	294.68408
921.4176	423.32114
926.36676	301.86917
931.41309	356.9101
975.33472	565.26227
991.26831	340.82434
992.56335	349.47293
996.49225	408.48325
999.33551	325.29071
1009.4515	396.83615
1010.3265	420.91367
1062.3729	186.56033
1076.4965	385.50244
1098.3883	380.08621
1132.631	220.05168
1145.4442	357.86346
1181.2933	229.9413
1199.3409	1048.4102
1201.4003	272.3414
1242.1831	416.54678
1247.468	405.07791
1256.474	341.26346
1262.5015	877.6604
1377.4889	890.97559
1378.3463	795.505
1393.71	2576.7502
1394.5752	3087.1494
1396.4781	1757.9028
1397.4473	902.22491
1399.3907	2730.6389
1416.7455	1644.3051
1418.5647	1049.5896
1429.5306	1136.5741
1487.6121	1712.4487
1489.6001	1483.6366
1491.4833	3041.218
1495.3804	2092.23
1505.8063	1825.4181
1506.6528	3248.5549
1507.5909	1537.0885
1509.4475	4268.7095
1511.4207	1299.8552
1523.3406	1384.8903
1526.6038	1543.9966
END IONS
BEGIN IONS
PEPMASS=1690.7615
CHARGE=1+
TITLE=Label: F1, Spot_Id: 23161, Peak_List_Id: 22605, MSMS Job_Run_Id: 10266, Comment:
70.035904	259.24744
86.078903	256.24197
110.04495	4036.5935
112.06207	429.44916
129.08618	332.73605
136.0533	350.57523
175.10162	4199.2148
233.10583	324.7135
235.12201	712.48572
237.11832	333.40643
243.1235	1127.2446
261.10611	914.66034
263.09543	553.98956
274.23587	388.06705
290.14014	9454.292
374.19128	523.84393
387.18515	402.59793
388.14279	947.73553
398.17441	436.45746
400.23651	441.92032
405.17383	2091.7786
406.19528	4751.2251
489.20502	1256.2048
504.21405	1248.0253
505.25607	1196.2458
561.23578	70976.773
614.29736	4397.7222
616.4541	2390.2051
617.40015	1168.0341
630.2475	1433.5746
642.2984	7158.0918
658.2326	1680.6304
659.22668	2873.5146
676.25311	9152.7539
704.34845	427.80237
711.32062	348.23615
738.36871	371.7309
739.32672	1172.156
740.35919	480.92377
753.37219	426.00891
760.32556	1540.7593
761.30005	547.77051
772.35553	793.91718
789.30426	3764.7163
874.42004	2167.9272
876.44562	1312.8679
897.34253	1352.0001
902.4068	2306.1646
952.38641	1728.9191
1012.3916	1318.7222
1015.6375	3466.804
1017.5419	1258.1707
1030.4464	1284.3281
1032.3964	5250.9722
1049.4037	28139.365
1084.5255	1063.2167
1111.5391	660.08807
1129.6653	682.61304
1130.4899	6183.1714
1135.5685	468.67126
1152.5223	1173.666
1159.4698	524.61353
1169.4679	2420.5681
1171.3397	940.59943
1186.4512	8489.1602
1195.3839	861.09839
1285.5504	3732.0017
1355.7366	1210.5486
1356.6354	1163.8853
1400.6764	1305.2849
1401.6866	5299.0591
1402.5864	9117.4209
1406.3751	1083.3293
1431.6278	1161.1311
1448.7311	5303.6001
1449.5962	7587.4902
1451.4414	1998.1898
1516.7893	4235.2183
1517.6555	7169.3994
1519.5452	3074.1101
1535.6844	2576.843
1537.5055	1977.9843
1629.6001	2371.1772
1632.4653	3252.7151
1634.4886	3498.8689
1650.6199	5684.5747
1652.4757	2042.7571
1654.6051	2029.136
1660.5802	805.15338
1661.576	932.86151
1663.5924	2230.178
1665.5789	391.13824
1666.5875	471.50116
1668.9297	257.6076
END IONS
BEGIN IONS
PEPMASS=1785.9004
CHARGE=1+
TITLE=Label: F1, Spot_Id: 23161, Peak_List_Id: 22604, MSMS Job_Run_Id: 10266, Comment:
70.032677	170.91939
112.0555	704.1156
129.07947	193.81909
158.06439	109.9627
175.09955	6228.626
183.14481	205.79828
211.12061	598.91632
229.08766	129.42867
230.10631	127.59827
242.07259	120.17011
255.11285	118.90745
273.11603	340.71619
285.13934	515.8017
290.13571	669.7334
386.22232	351.41754
401.16489	460.77582
403.22406	714.24762
404.23032	629.44269
416.29648	252.19449
419.17596	261.63004
432.19931	867.67273
439.23334	306.46674
486.23248	297.24551
503.27573	627.80084
512.2196	382.31104
514.2345	338.56531
530.21979	458.7717
531.29791	721.62701
547.21222	358.20639
596.31354	2338.7065
613.3493	6264.3184
615.3642	614.76025
643.30859	653.6687
660.37018	517.72681
709.36835	553.7641
717.323	458.32578
726.41644	2267.4766
742.33429	272.37842
774.67804	237.78915
805.37146	305.1662
831.36096	581.64227
837.53577	353.55344
854.45789	1746.7915
855.43011	502.32492
914.37299	916.05908
915.36285	504.04681
932.39301	2005.0331
938.50354	334.26733
949.40424	628.54517
955.51715	3013.6975
1024.5277	376.81775
1042.4061	712.39807
1044.5231	825.60266
1052.5236	1402.9764
1053.5059	503.02148
1060.4257	1413.9906
1061.4475	490.09152
1069.5153	1412.7335
1071.6986	285.02234
1126.5471	10325.415
1139.5282	313.13818
1146.5494	439.37628
1157.5902	779.85498
1173.5031	969.41028
1255.5586	1288.2565
1258.4548	495.14221
1321.6305	414.35059
1353.6208	417.77029
1354.668	382.24658
1355.0862	149.0441
1355.5859	703.58533
1364.6378	184.83714
1370.5421	387.2774
1371.5012	195.24818
1375.3898	265.64297
1385.4762	150.8175
1500.598	575.61115
1501.6692	465.19751
1502.7518	630.26147
1503.5754	491.93771
1598.87	456.34192
1600.619	872.14697
1616.6571	514.4184
1625.5582	805.72552
1630.7277	494.55884
1634.6592	480.36182
1655.402	490.1813
1727.5573	1017.991
1728.5503	1207.8127
1731.5936	1085.0464
1742.2847	1392.428
1743.0488	1705.7109
1744.5962	1665.7817
1746.6349	989.94971
1749.6115	1393.6073
1752.7935	1049.0979
1755.4739	1424.3104
1758.7327	954.58801
END IONS
BEGIN IONS
PEPMASS=1882.8618
CHARGE=1+
TITLE=Label: F1, Spot_Id: 23161, Peak_List_Id: 22603, MSMS Job_Run_Id: 10266, Comment:
70.043022	216.05357
86.076599	241.96078
110.04974	1199.2646
112.06316	545.25616
129.08652	171.27722
136.05267	380.64691
158.07753	139.12321
175.10486	2116.2603
235.05374	141.09727
252.10695	381.8425
253.0827	464.26743
270.1113	220.77632
305.16986	482.70908
322.19547	862.72839
350.13174	2348.8706
352.15521	371.41635
353.18219	240.89708
367.14462	453.40302
416.26938	245.78925
442.20889	215.46956
452.27872	424.99118
453.2359	321.08963
463.21588	1289.5975
468.20517	495.42957
469.27225	1870.3026
481.20679	524.01447
538.20911	424.83795
561.33441	415.90778
568.33008	2425.1038
578.33887	482.04245
596.2771	659.97583
651.33923	1244.7754
653.33557	354.4725
669.38147	1480.5393
710.38019	2653.4312
726.38782	3494.833
738.40643	607.1048
786.33429	2311.3782
788.49689	1524.2268
797.38892	2851.3059
814.38104	3322.5313
831.37128	650.69733
837.53839	628.57739
854.43091	7672.1411
864.36053	657.52173
885.3949	656.34399
928.38269	4207.3398
929.39337	1146.8827
937.43201	1647.1155
955.45679	10317.747
1029.4218	1635.5345
1030.4253	978.65277
1032.4061	767.86523
1051.5509	595.34888
1052.4703	6311.8169
1069.5033	7826.8247
1086.4066	1527.8942
1157.5059	3911.1243
1162.5614	4899.1782
1165.6836	2856.5083
1188.5298	3369.1646
1189.5443	3450.7886
1190.5835	1697.1709
1205.1444	1563.099
1206.5515	184675.81
1214.5815	2257.9768
1287.5446	992.71088
1303.5424	1039.494
1304.5302	6627.4771
1306.5063	1677.1904
1315.5364	994.91394
1320.6576	1125.3336
1321.6185	5558.5825
1323.5133	1912.6829
1403.5707	1102.6498
1414.6583	863.20068
1420.6458	2831.0354
1533.8683	1659.5013
1534.7231	2069.4143
1554.7554	553.92432
1555.7853	2488.4934
1557.6827	1354.1671
1561.6825	1435.5397
1562.641	1289.7184
1572.7827	565.36633
1696.9612	2807.1606
1697.8132	4523.5503
1818.9086	2974.5293
1821.8885	2528.5398
1825.5729	6605.6597
1840.0217	24109.434
1841.6656	9317.998
1843.5189	2838.8906
1846.6265	3422.5244
1851.6688	2406.3137
1855.728	2528.0098
END IONS
BEGIN IONS
PEPMASS=1975.0319
CHARGE=1+
TITLE=Label: F1, Spot_Id: 23161, Peak_List_Id: 22609, MSMS Job_Run_Id: 10266, Comment:
70.038452	403.67691
112.07819	204.98019
175.09479	266.61777
226.12918	401.11038
243.13414	478.75928
292.14532	646.45978
332.16669	223.85927
354.18332	1352.6809
377.21664	311.33456
403.245	206.56319
405.24548	509.46167
445.33051	231.3376
467.27383	556.76318
468.2536	236.26125
484.28882	256.05429
512.27612	218.06082
552.3053	481.67618
559.32245	235.07095
560.44403	343.25183
578.26758	223.20538
589.34558	297.48694
596.31244	238.33601
606.3432	1321.2632
666.34662	1261.7722
672.3454	276.46848
706.40582	959.30255
734.4295	266.1864
779.42328	507.7562
780.43378	272.02402
819.43073	391.61417
821.59698	324.48505
836.48273	427.43561
837.44604	718.77191
839.62335	657.86676
865.44226	4878.4565
883.41559	311.68594
897.39404	789.16486
956.43951	743.26343
957.50732	407.18475
982.53003	363.26886
993.72888	314.42365
1010.5459	406.82458
1019.5125	1097.0181
1036.4188	333.1377
1037.5151	559.94403
1093.5773	640.34308
1110.5505	5030.9058
1128.5879	965.35046
1139.6035	1120.8578
1156.5311	1168.6091
1206.6455	988.37927
1241.6763	1170.62
1243.5897	641.74371
1249.6149	4508.375
1253.4839	662.31567
1257.7101	658.35211
1266.6178	2075.7925
1271.6472	705.46234
1356.4773	728.63916
1379.7615	1474.4894
1380.6643	1694.2798
1388.7303	701.30066
1408.9625	463.87976
1416.7579	831.08014
1432.7327	582.89172
1433.7491	4759.9932
1435.7081	866.42731
1491.7341	815.27087
1502.6447	1019.8878
1505.6178	660.85596
1507.7742	1475.4458
1509.6415	695.784
1513.7067	835.76282
1531.7242	2229.8894
1535.7421	876.06183
1615.9871	816.40588
1616.8096	1777.0789
1618.6842	1580.3699
1733.0345	1932.6462
1734.8577	1402.9459
1746.5172	1094.0428
1795.7303	1219.3481
1828.905	1638.876
1843.8876	1437.7382
1847.172	19065.484
1847.9768	18542.115
1849.7759	10974.05
1851.6588	1151.5732
1853.4174	1262.8658
1899.6388	1041.7372
1911.7069	1329.5776
1915.6836	2632.6377
1919.6167	1162.2225
1921.7791	1263.9435
1933.0024	1402.9028
1933.791	1196.3147
1936.6837	2082.0984
1937.7283	1299.2267
1939.7731	2071.8147
1949.6472	1539.1616
END IONS
BEGIN IONS
PEPMASS=2138.0581
CHARGE=1+
TITLE=Label: F1, Spot_Id: 23161, Peak_List_Id: 22615, MSMS Job_Run_Id: 10266, Comment:
312.15619	252.3531
1024.5935	134.09602
1053.4622	151.95703
1069.4186	134.05389
1086.4341	459.85843
1097.5929	126.90498
1182.712	177.92355
1205.6312	147.64339
1214.5308	397.00473
1248.6423	160.47687
1257.6173	352.99792
1258.071	112.99646
1269.6871	198.55905
1281.6917	399.17667
1282.5901	591.65387
1327.9271	138.95493
1328.6509	196.79146
1338.6261	262.70688
1348.6506	152.84692
1414.6014	102.74915
1436.5287	167.61046
1453.6573	121.40813
1465.7523	2174.2971
1486.6838	162.28014
1495.4161	171.88449
1524.8114	108.63821
1557.7134	223.87228
1599.7235	452.05606
1793.6744	150.28317
1797.1788	396.69669
1797.9581	561.51727
1798.9419	649.03833
1801.7361	416.16208
1826.979	448.77798
1828.4108	719.27246
1828.8401	537.99048
1854.16	214.69518
1937.8574	671.02924
1943.5906	593.48657
1964.2772	817.63959
1965.3328	700.08325
1965.8191	589.02429
1982.1776	2976.9946
1984.0262	3037.6687
1985.8397	1540.2487
2054.7153	671.3299
2056.3203	670.87512
2059.8918	1281.2882
2071.3716	867.56104
2078.1924	969.35248
2080.033	881.6167
2080.8389	1160.145
2091.7498	2602.3149
2094.7856	1090.1564
2097.2456	944.21289
2098.8613	1088.2073
2100.7166	2206.0791
2106.7703	1585.668
2114.7061	830.54498
END IONS
