# Supplementary material for: Comparative proteomic analysis of a membrane-enriched fraction from flag leaves reveals responses to chemical hybridization agent SQ-1 in wheat
Source: Front Plant Sci. 2015 Aug 26;6:669. doi: 10.3389/fpls.2015.00669 (PMC4549638; doi:10.3389/fpls.2015.00669)
Supplement: Supplementary file 9 [file Data_Sheet_1.ZIP › Supplementary MS_MS data/spot 81.txt]

COM=Project: wsp, Spot Set: wsp\wsp01, Label: F4, Spot Id: 23164, Peak List Id: 22475, MS Job Run Id: 10265
800.47089	5137.7637
809.36316	8445.1367
842.49194	96957.211
856.50964	27083.449
857.48718	10596.122
864.46753	8674.0752
868.50049	9436.1094
870.51764	57566.063
872.48383	6642.9976
889.46918	14411.803
957.51172	39439.238
1010.4918	44624.758
1018.4714	18603.52
1021.5163	32108.408
1029.542	19193.387
1032.4692	7247.3364
1045.5344	8614.8984
1050.4647	9681.3848
1053.5033	5079.6626
1054.4884	4789.6538
1071.4589	22018.311
1199.6095	40029.867
1227.6331	4978.1787
1230.6248	13353.417
1233.6172	29575.518
1246.5746	10286.406
1277.6218	4146.4619
1282.6006	4735.2319
1295.6274	4767.3984
1298.5939	17336.078
1315.666	4418.8706
1380.6614	4672.979
1397.6924	7310.8438
1409.649	5563.7363
1410.7296	32761.414
1426.6639	8380.7656
1428.744	29217.922
1433.7174	4177.5186
1454.7388	4759.2642
1501.7832	37092.762
1507.7765	43991.445
1566.8197	4957.4219
1585.7297	6568.2461
1594.8079	17702.191
1603.7438	13724.09
1607.7465	2468.3452
1616.7711	2594.8987
1622.8025	7358.4473
1625.765	2514.283
1629.7511	2803.3091
1631.7697	3093.3496
1670.781	7706.0703
1686.7726	12527.323
1718.8214	4620.54
1734.8148	4293.7925
1823.8759	2880.4016
1841.8839	4731.2651
1882.9208	5090.0005
1945.9183	4426.1538
1975.9734	2173.1287
1983.8904	1924.9591
2075.0842	2676.1975
2091.0032	2052.5803
2106.9797	4031.3508
2211.0535	5581.2573
2225.0635	5441.3462
2233.0425	3264.1294
2237.092	24758.246
2247.0518	5106.5962
2276.0974	39477.297
2304.1121	3526.446
2365.0923	3423.4614
2382.1062	4593.9971
2383.0981	4272.6021
2393.187	4355.7251
BEGIN IONS
PEPMASS=856.50964
CHARGE=1+
TITLE=Label: F4, Spot_Id: 23164, Peak_List_Id: 22656, MSMS Job_Run_Id: 10266, Comment:
86.067581	168.07845
112.06455	103.66647
175.09785	423.60602
185.10602	134.46318
255.10146	338.2926
256.13284	103.9919
272.12415	559.51843
286.11411	602.87061
368.18109	129.79297
371.13617	136.476
383.13208	186.29028
385.16412	464.21967
399.15884	205.81769
442.13098	449.27261
454.17111	860.8645
456.12872	131.94228
459.68829	150.57948
470.16599	184.75499
472.17075	826.35828
483.24579	184.06067
486.28165	121.07054
487.19571	616.20667
515.2821	171.53114
567.22931	235.57758
585.32526	174.52225
616.14185	113.4996
646.16101	103.74438
654.37799	211.86827
682.35132	239.76515
700.3631	4499.374
755.32544	304.70001
797.46735	1156.4771
798.32306	586.23816
812.50891	462.20352
813.30573	684.28491
814.38953	391.49338
817.01794	296.00012
829.07428	248.14436
830.27203	320.96503
END IONS
BEGIN IONS
PEPMASS=870.51764
CHARGE=1+
TITLE=Label: F4, Spot_Id: 23164, Peak_List_Id: 22646, MSMS Job_Run_Id: 10266, Comment:
86.063713	1105.6289
100.078	35478.992
112.05271	3794.8433
129.08032	1717.5292
157.07709	816.99506
175.09137	6513.7588
185.07544	941.13983
199.10126	2861.1101
230.10045	776.31714
245.12132	838.29486
255.09012	16079.454
272.11298	24189.443
298.11407	1312.7286
300.125	9074.7891
358.16254	2768.0935
368.14011	4105.4009
371.16751	1674.4264
381.16412	2236.9851
385.1344	19734.801
399.16855	16960.189
454.16434	1371.8694
458.20801	1204.324
466.18045	2979.3625
468.16733	21200.74
472.17307	7935.4009
484.19452	1945.9849
486.17352	49879.926
498.15302	5975.5083
571.22046	8237.7754
581.22644	19175.879
582.50439	6215.6021
599.2323	5273.707
654.23871	1796.6564
672.25018	3701.2629
743.33087	3130.9551
753.2962	3005.0334
825.5119	3295.8755
826.43414	13784.649
827.33081	13876.392
829.22955	7092.3232
835.38733	2779.7046
840.48016	4709.3828
841.33942	5060.4819
842.28052	3957.1265
END IONS
BEGIN IONS
PEPMASS=957.51172
CHARGE=1+
TITLE=Label: F4, Spot_Id: 23164, Peak_List_Id: 22651, MSMS Job_Run_Id: 10266, Comment:
86.06366	260.76123
112.05534	375.7305
129.07227	128.32939
175.09045	2347.8113
185.09274	127.67017
201.10295	220.22424
229.09109	335.65167
242.09618	157.0741
243.12103	135.01935
252.15144	100.15591
255.0802	139.16568
269.09946	207.83789
286.10089	1228.3033
303.12662	658.82593
314.12375	356.409
358.10193	2040.6781
382.13599	207.38002
399.15366	1250.827
411.12802	214.00975
416.18527	827.84625
426.2049	273.42285
429.12271	6255.4917
471.16461	242.80891
487.18652	257.71951
495.22324	311.22729
512.18903	441.78226
514.19812	670.04022
529.24323	631.26221
542.16345	3797.4736
544.27527	338.77496
583.26373	319.78772
600.25244	3829.4851
655.25714	281.31473
712.20422	217.95192
729.27283	356.43396
730.27496	305.09357
743.23865	218.12001
785.06726	261.43399
802.19659	226.45758
806.17633	243.74695
829.31891	299.35757
841.42218	286.43408
842.43506	7396.7271
844.32684	1345.3623
894.23236	462.22003
895.24585	363.98315
896.48108	729.09241
897.35205	803.11267
899.19672	321.75638
913.396	427.94144
915.25708	991.78528
916.20099	285.04169
918.34265	648.35846
920.40735	344.12924
929.35718	338.4234
END IONS
BEGIN IONS
PEPMASS=1010.4918
CHARGE=1+
TITLE=Label: F4, Spot_Id: 23164, Peak_List_Id: 22647, MSMS Job_Run_Id: 10266, Comment:
70.038948	148.7325
86.071449	187.19293
110.04925	1633.7455
112.06432	238.42784
129.09221	142.09599
158.08223	157.83174
175.09729	2206.2805
195.06459	314.58203
223.1105	154.75058
247.10571	274.02914
251.10643	154.45345
274.15704	624.60229
275.1033	874.51837
293.07184	452.69571
331.16754	3341.9724
341.15753	405.207
388.15829	356.96722
408.14117	804.08502
426.17203	648.15869
431.16116	396.81903
443.27304	370.52051
451.16617	9042.79
468.18924	5525.0396
508.24557	1505.9611
515.17261	1855.4094
517.29462	1303.8564
543.15491	4905.0918
545.20093	767.8819
570.2356	757.01544
588.19702	3316.7817
605.22498	4165.4922
652.2052	3681.7058
654.21967	2101.4153
680.20581	2453.364
701.27502	1706.3109
718.28003	16308.658
737.20972	4483.917
808.32654	2152.9004
810.26807	1173.8893
836.30756	3473.7302
844.37885	1216.0205
853.37939	1500.0293
854.34064	2120.0784
856.26447	1448.2733
883.271	1371.3533
903.43292	1027.337
947.30237	1106.375
950.25696	1148.98
967.2995	1702.0249
968.35992	2840.5022
970.2702	3458.6228
974.33392	1829.6416
977.26538	972.57635
980.26831	1002.6432
985.40326	1245.2617
END IONS
BEGIN IONS
PEPMASS=1021.5163
CHARGE=1+
TITLE=Label: F4, Spot_Id: 23164, Peak_List_Id: 22653, MSMS Job_Run_Id: 10266, Comment:
86.063675	183.35977
101.04069	125.43548
110.05351	105.8821
112.06289	266.17688
129.09567	354.39343
136.05692	125.66076
175.08965	2516.4551
201.09947	100.25706
240.15518	129.06041
242.12242	111.94282
254.09059	100.17714
286.10065	887.33929
299.13266	356.49582
303.1387	602.03772
308.08289	573.50574
386.1666	299.45676
393.14987	339.69672
399.19275	567.02179
402.24365	306.47733
416.19318	472.05405
443.15329	358.15195
445.12415	505.83594
487.21317	2069.0652
518.13654	570.53094
531.26172	378.20837
535.17584	548.24036
561.16193	696.27386
584.19061	1032.6771
589.15613	417.74377
601.25641	450.16727
606.16846	1600.7985
618.30267	416.76791
646.24847	592.50262
674.21179	467.02563
690.25067	697.43683
691.26294	551.38959
700.23358	268.26086
714.28516	613.95282
719.24329	639.02155
801.33533	360.06232
843.37909	347.49329
847.21912	511.23624
850.33392	396.31046
857.33228	394.27203
865.29138	630.73389
895.24182	1474.9915
915.3067	603.7478
960.25604	564.71973
974.28149	677.24554
977.36426	991.73425
979.33234	938.90967
980.33551	591.55933
982.22961	613.0025
985.39001	844.33667
995.16675	810.08673
END IONS
BEGIN IONS
PEPMASS=1029.542
CHARGE=1+
TITLE=Label: F4, Spot_Id: 23164, Peak_List_Id: 22659, MSMS Job_Run_Id: 10266, Comment:
175.10051	158.10262
357.14792	109.47496
374.18268	118.21529
486.21362	123.01948
543.13824	138.31355
544.20306	271.65573
837.56775	108.64963
876.17444	517.70166
887.23022	218.77353
970.12469	118.36626
974.09863	239.60841
985.5874	259.43848
986.23962	271.672
988.26813	361.09473
989.25598	268.63159
991.06091	168.00697
1000.3178	172.81227
1004.1652	147.60443
END IONS
BEGIN IONS
PEPMASS=1071.4589
CHARGE=1+
TITLE=Label: F4, Spot_Id: 23164, Peak_List_Id: 22658, MSMS Job_Run_Id: 10266, Comment:
175.08376	210.48993
511.31433	109.78934
549.22028	112.89544
566.15863	369.86664
568.12482	120.76266
600.27948	129.53299
675.21228	125.52096
752.19922	464.90894
782.28302	592.66864
790.28546	127.6659
799.18848	423.5321
807.03558	112.1235
825.25012	173.69785
829.10718	157.63843
830.19415	136.15645
834.25635	156.86633
843.26453	112.37872
897.26471	8757.2256
899.15234	1849.7278
915.26416	2289.2341
1011.2276	421.6358
1012.2708	484.75375
1014.0505	454.62558
1029.4064	2275.1399
1031.2662	923.48346
1034.2621	405.20361
1036.5195	508.23059
1047.3218	449.97806
END IONS
BEGIN IONS
PEPMASS=1199.6095
CHARGE=1+
TITLE=Label: F4, Spot_Id: 23164, Peak_List_Id: 22649, MSMS Job_Run_Id: 10266, Comment:
86.061966	505.72549
101.04474	368.43365
112.05477	950.3222
129.08842	580.36566
158.06149	424.83545
175.09012	6615.6152
200.08055	207.45889
215.12723	189.98988
228.10455	2231.0093
242.13556	731.30981
257.10962	794.42328
304.1243	754.16455
327.16467	2315.4534
328.15076	671.51294
343.12424	883.27167
358.14474	670.42554
370.14975	821.71979
371.14316	839.87073
375.14722	1815.585
439.17111	729.09552
455.17267	597.5509
456.18137	8920.2627
470.228	657.16272
486.15689	1425.2603
503.18515	2727.708
541.27844	1370.1705
569.23492	2632.708
570.2099	998.95477
584.1955	785.3736
596.16736	958.67786
597.15112	865.50043
614.20618	2444.897
631.19519	2992.0859
669.34106	1180.808
680.32257	500.94907
683.30347	503.4165
697.28357	1502.6835
710.24902	817.8457
712.27344	659.14789
727.2312	950.90656
744.25946	10476.776
783.23706	533.58679
825.2915	1070.2371
855.25916	831.5434
873.27887	1186.1489
879.34503	577.60547
883.28967	703.70514
897.27087	588.45526
972.3689	2130.5908
1000.2582	450.35904
1045.2744	718.73047
1047.2654	744.82916
1048.3	524.38849
1052.2906	598.46271
1057.1971	471.70297
1069.4247	2233.677
1071.3292	1278.4235
1073.2986	5684.5562
1086.3802	2905.4084
1135.5999	1909.8271
1137.3866	2425.696
1139.3005	1394.1066
1140.3364	2919.3083
1157.3877	2101.1641
1159.3071	1315.7913
1171.3033	1298.2053
END IONS
BEGIN IONS
PEPMASS=1233.6172
CHARGE=1+
TITLE=Label: F4, Spot_Id: 23164, Peak_List_Id: 22654, MSMS Job_Run_Id: 10266, Comment:
129.0722	110.46629
175.082	618.6767
373.14536	115.28855
417.16284	135.44444
488.20557	106.19864
568.21289	475.92264
582.36365	117.60657
585.23193	16105.674
587.76886	161.37834
588.28186	164.30421
590.46643	106.58507
599.19708	117.51709
613.26428	140.71832
639.2948	151.64218
649.21796	866.39349
682.20056	206.18909
683.25385	452.50226
700.21503	412.64868
716.27472	164.47458
717.28784	565.37347
718.22894	416.6972
720.18463	199.26434
811.28699	229.10904
816.32605	187.68382
817.26947	191.49106
828.33881	1022.7852
877.40002	121.98253
894.33972	113.02863
920.14612	142.3297
928.32935	137.15425
931.27393	183.80771
940.26898	169.62767
964.15973	128.25363
977.74585	118.73721
1045.2784	140.88843
1060.3352	367.34552
1078.3661	1619.6256
1081.2257	679.74951
1169.5264	403.84372
1171.3185	1000.7949
1172.2996	1192.7577
1174.3766	845.14801
1176.2772	566.86908
1191.3075	459.60754
1193.3413	1025.4093
1209.1924	523.73804
END IONS
BEGIN IONS
PEPMASS=1410.7296
CHARGE=1+
TITLE=Label: F4, Spot_Id: 23164, Peak_List_Id: 22652, MSMS Job_Run_Id: 10266, Comment:
101.07959	112.65982
112.06252	324.74442
175.10046	965.88696
226.08853	111.44616
272.104	293.94125
289.16452	235.93654
297.1358	375.62949
301.09067	182.29355
373.14078	129.03793
383.11984	145.63019
390.1994	340.45883
400.1702	248.08644
410.19839	312.27216
439.15961	109.98766
499.21976	250.2072
503.27808	340.59592
511.25131	227.44789
513.25122	729.73346
514.25122	211.6488
574.2688	521.94031
584.27185	262.52164
587.30341	211.28488
595.2464	575.29669
612.2757	548.76263
613.24927	262.35547
696.27222	171.09062
710.31464	230.46074
725.23895	168.23032
739.28864	174.04152
749.33838	163.67712
756.48627	195.00171
757.27246	227.83746
765.34406	628.81018
781.33838	178.34537
782.30402	2562.3967
799.33032	3621.1458
880.37109	227.18643
881.41431	166.66632
898.39099	11623.96
908.35156	756.2146
924.43976	230.09764
929.34406	153.11818
995.37958	237.41101
996.40637	527.17694
997.2951	150.25378
997.59839	149.93878
1013.4246	641.86658
1070.4347	496.07324
1072.2881	251.82866
1097.2556	222.69194
1158.5353	163.21609
1179.5585	191.83662
1199.5322	347.63922
1242.2963	149.37891
1252.0721	206.62906
1254.5143	320.51044
1257.3231	373.11407
1258.5131	196.44731
1281.6433	497.49374
1284.401	476.72556
1347.7216	529.12592
1349.5245	652.08807
1350.4304	3406.0667
1352.4088	1104.5839
1354.4902	794.26611
1366.8738	410.27155
1367.7014	1640.0203
1370.3785	1066.7198
1378.505	469.73071
END IONS
BEGIN IONS
PEPMASS=1428.744
CHARGE=1+
TITLE=Label: F4, Spot_Id: 23164, Peak_List_Id: 22655, MSMS Job_Run_Id: 10266, Comment:
175.08479	113.23212
423.25958	167.98439
440.23685	332.98474
466.19791	123.09292
553.27948	370.24649
574.42334	126.51992
682.29218	1441.3234
703.33167	165.79832
780.26532	184.89178
784.33722	101.81116
797.30341	381.04044
867.2663	103.10696
888.63177	114.92877
920.39923	205.55005
1022.2688	119.21966
1029.3973	110.05173
1040.467	124.87426
1064.7987	113.0921
1076.2062	108.38068
1101.5596	103.19917
1103.4624	249.43735
1126.6732	102.94573
1194.2092	105.89246
1203.439	181.99983
1254.605	307.54575
1256.3547	242.56865
1259.4602	197.44484
1276.3995	1020.611
1299.6421	238.14034
1301.4385	304.13104
1368.3876	381.3844
1369.3322	439.26312
1372.5314	403.4072
1385.6428	261.74771
1386.4504	374.11575
1388.3933	594.61798
1399.2968	225.92798
1406.5991	329.24542
END IONS
BEGIN IONS
PEPMASS=1507.7765
CHARGE=1+
TITLE=Label: F4, Spot_Id: 23164, Peak_List_Id: 22648, MSMS Job_Run_Id: 10266, Comment:
84.059586	143.44518
86.065857	235.12456
112.05368	480.68976
129.07683	1270.3591
136.04506	149.58026
175.0952	2159.4822
183.1058	104.45688
213.13692	163.69527
215.09142	212.60391
232.14154	178.08372
247.12161	112.63477
276.14896	1278.087
304.14523	220.8175
340.17972	257.07422
344.12512	2450.1868
375.20419	266.59485
376.18658	283.30209
400.23581	234.88867
406.16074	379.62256
408.13065	659.23688
417.2001	205.21503
457.24857	247.90146
479.18323	1141.3143
497.24698	1892.2678
507.16193	5924.9082
514.24902	5387.1802
521.19012	1112.8687
592.2359	1316.1389
606.27606	572.82166
620.22528	4808.8296
622.3504	565.87439
625.32507	1497.8625
642.30713	2545.0859
687.33698	180.45146
691.33441	269.74506
693.36475	163.5712
719.2597	1474.947
725.28094	163.99818
753.25916	185.02478
767.28076	182.37534
772.32574	945.90961
773.34808	314.75961
787.30219	190.03052
789.36841	1990.7277
871.29163	196.9473
872.43237	278.73492
881.40485	157.61945
888.41193	1684.7314
899.32465	361.27127
1001.4999	732.4118
1002.4412	188.72273
1060.6285	259.68311
1091.4333	674.83698
1164.5702	3428.1836
1166.4543	847.43896
1166.9944	230.8365
1175.3798	229.71016
1185.5104	199.29788
1188.4611	539.80048
1188.9071	440.0408
1225.5353	253.7489
1241.5551	205.05069
1293.6774	6209.2539
1294.5664	8809.6465
1355.2961	553.43567
1380.424	758.15015
1391.7118	701.87994
1392.4578	806.75647
1409.5925	735.87384
1437.4464	567.78339
1447.3347	716.59271
1449.3901	822.87634
1450.4971	732.40027
1464.5237	1299.9337
1466.452	631.61914
1467.4729	1100.8014
1469.4512	350.46857
1470.5736	421.9137
1473.5109	848.67236
1477.2974	656.87683
1478.4047	509.07919
1481.7977	458.1908
1482.4474	1140.5181
1486.6167	777.53864
END IONS
BEGIN IONS
PEPMASS=1594.8079
CHARGE=1+
TITLE=Label: F4, Spot_Id: 23164, Peak_List_Id: 22660, MSMS Job_Run_Id: 10266, Comment:
575.31079	139.01169
702.29517	130.82405
893.29987	174.62033
902.79834	191.85947
964.56213	125.41004
989.18756	135.55104
1061.3521	103.06461
1069.4972	116.9711
1077.4805	1334.4299
1206.5563	210.23723
1440.4839	127.84816
1451.5168	147.76762
1454.4158	144.25757
1455.9977	155.02061
1463.4841	274.92679
1466.7679	1319.8643
1468.576	497.19342
1530.4512	190.77557
1533.469	282.81458
1543.5715	228.12401
1551.7371	191.04474
1553.4504	304.96613
1555.6306	259.22577
1561.1129	192.59918
1567.4451	190.44148
END IONS
BEGIN IONS
PEPMASS=2237.092
CHARGE=1+
TITLE=Label: F4, Spot_Id: 23164, Peak_List_Id: 22657, MSMS Job_Run_Id: 10266, Comment:
175.09741	247.34303
503.26535	105.49802
688.44568	1064.7885
803.4707	169.34634
804.60181	153.0459
1031.6077	127.59595
1086.5127	113.88752
1229.677	345.25854
1230.5992	128.14185
1238.5342	118.61511
1325.6559	101.67418
1340.704	142.14134
1341.5775	129.92075
1342.748	134.80508
1357.6453	3267.5227
1455.8971	356.72476
1469.0535	151.71826
1473.6577	148.94052
1566.9491	112.49608
1572.8076	128.54802
1784.3088	116.85541
1801.8428	114.82556
1835.8662	114.4398
1848.2865	177.01292
1945.1014	117.24102
2021.9644	110.59251
2054.7678	125.05027
2107.5276	188.74312
2108.3809	201.61691
2178.8459	364.91556
2181.8787	337.05823
2190.9851	255.38663
2192.8147	308.91492
2194.8296	228.07892
2204.6013	232.17493
2207.8726	234.53755
2214.0796	196.53032
2214.856	195.72105
END IONS
BEGIN IONS
PEPMASS=2276.0974
CHARGE=1+
TITLE=Label: F4, Spot_Id: 23164, Peak_List_Id: 22650, MSMS Job_Run_Id: 10266, Comment:
112.06454	170.64607
129.09254	127.50917
175.10011	1611.7976
226.12256	184.39301
252.1279	126.87728
269.16162	147.82143
274.16745	176.38242
284.20865	352.87918
311.20511	172.03117
318.16495	141.11006
345.24472	1223.0952
354.23813	133.45287
355.23856	305.21609
387.22113	345.71329
415.21555	341.49048
452.29333	315.06592
474.31903	485.84277
486.30875	342.53244
514.3269	759.49701
543.27209	120.30112
571.28467	136.90833
575.36359	267.76065
610.22638	159.49928
688.422	661.91663
699.38654	128.73813
706.42163	129.50055
734.32922	300.42535
769.37769	250.32104
769.90594	123.98155
782.33734	138.32124
805.43616	151.91199
816.42896	515.39569
863.37671	255.23589
868.46155	287.60568
873.48669	900.78918
930.50604	3974.2158
933.5224	163.64163
992.4494	405.41708
994.59393	168.7119
1024.5056	159.84328
1049.4583	272.45068
1058.463	172.37828
1059.5146	2349.1077
1088.5365	282.56253
1154.6927	166.50362
1170.479	162.82771
1188.5195	377.00351
1234.5166	510.04434
1243.4502	158.46536
1270.7465	223.50926
1347.6367	415.41394
1351.6592	358.91483
1352.5133	403.82501
1356.666	147.22148
1364.6559	167.96523
1373.5436	196.91144
1391.5435	157.45377
1408.601	1435.7926
1447.8788	152.23523
1448.5717	186.44731
1472.618	443.29321
1476.5409	171.11838
1507.6442	571.99817
1508.8593	185.47684
1533.9451	225.3255
1560.5344	275.82745
1588.5256	227.87288
1588.91	164.70967
1670.7249	532.95172
1671.6073	560.20966
1675.7583	272.41058
1681.7156	191.00511
1729.8163	194.84918
1737.6726	310.16666
1765.7269	190.73108
1793.8142	203.25565
1807.7235	264.02637
1824.8584	967.29022
1880.8514	323.46646
1896.7675	288.44113
1903.8329	354.68399
1904.9498	829.08356
1905.8429	800.22894
1906.7158	609.73584
1921.9688	1439.4114
1922.8014	833.08508
1923.6454	815.6582
1993.0084	457.45126
1993.6437	362.93774
2217.6165	676.86359
2218.8408	716.14764
2221.9111	1213.9401
2231.9116	844.07074
2232.7476	1386.3387
2234.0325	713.54675
2234.9329	804.60724
2238.6113	664.55957
2239.7717	1051.7444
2243.634	906.37036
2255.8977	674.76422
END IONS
