# Supplementary material for: Comparative proteomic analysis of a membrane-enriched fraction from flag leaves reveals responses to chemical hybridization agent SQ-1 in wheat
Source: Front Plant Sci. 2015 Aug 26;6:669. doi: 10.3389/fpls.2015.00669 (PMC4549638; doi:10.3389/fpls.2015.00669)
Supplement: Supplementary file 9 [file Data_Sheet_1.ZIP › Supplementary MS_MS data/spot 82.txt]

COM=Project: wsp, Spot Set: wsp\wsp01, Label: F7, Spot Id: 23167, Peak List Id: 22478, MS Job Run Id: 10265
826.40717	16866.641
831.4165	17868.445
842.49469	167399.78
856.5058	35478.828
864.46796	21752.313
868.50165	9368.3643
870.52087	92578.906
892.49335	11724.969
936.43262	8209.3955
940.44629	13161.759
994.49341	11835.74
1022.5085	21065.363
1029.5458	51917.617
1038.5029	38055.211
1085.4785	84552.719
1102.5509	20334.086
1111.5383	20168.203
1144.5406	49931.586
1158.61	72799.57
1159.5901	69984.367
1175.5782	31438.625
1186.637	18299.189
1207.6124	34949.109
1219.6149	41383.797
1241.5911	10538.222
1283.6639	11903.884
1314.7067	24885.76
1329.705	21529.701
1335.6959	9717.5576
1352.6564	22596.918
1369.6676	50804.578
1382.7311	40886.82
1397.7072	65833.648
1404.6942	9420.2607
1412.6151	51767.25
1419.6792	19428.111
1426.6378	26253.896
1434.6199	7161.7129
1435.6329	7455.6289
1439.7563	10635.484
1476.7482	149887.39
1498.7249	13562.483
1504.7576	9273.7305
1596.807	7975.373
1608.8235	54410.871
1609.8375	74112.688
1630.8002	9442.7744
1631.813	7197.9326
1636.8477	15040.465
1637.8585	10702.402
1659.7897	14169.765
1707.7646	22781.791
1723.76	24802.574
1725.7709	6413.6699
1764.9092	12497.913
1827.89	8377.2061
1853.8685	31915.402
1874.8022	9723.4736
1882.916	11586.902
1891.9397	9411.207
1915.9758	9429.7959
1937.9445	12975.504
1950.8336	13970.19
1958.9973	65754.211
1980.9709	12567.921
1985.9142	18612.992
2001.9391	15580.66
2015.0295	6189.2329
2016.062	25445.783
2018.9144	8060.5303
2032.0472	6850.4272
2033.0802	49398.977
2038.0496	5660.1484
2045.0404	6246.6055
2055.0488	6147.8276
2075.0913	13861.648
2078.9255	16449.232
2209.1716	11943.668
2230.136	3819.0313
2233.0527	10714.136
2246.1113	4264.1431
2247.0667	4487.9067
2263.0513	20458.441
2264.0942	51841.082
2269.0989	4662.7236
2286.0852	5444.3115
2290.0928	2491.4038
2383.9011	2841.8032
2530.2935	9407.3125
2692.2388	2240.2085
2705.1177	2334.1785
BEGIN IONS
PEPMASS=870.52087
CHARGE=1+
TITLE=Label: F7, Spot_Id: 23167, Peak_List_Id: 22692, MSMS Job_Run_Id: 10266, Comment:
100.07711	13314.824
112.04955	1281.188
129.07347	510.9375
157.08899	335.40384
158.06404	258.17538
175.08607	1593.4542
185.078	399.01804
199.10291	1023.4127
230.08157	273.14197
254.09383	255.05403
255.08986	6349.6133
272.11404	8160.9146
300.12393	3583.1702
368.14691	1789.8586
371.17838	772.17493
373.17355	378.36792
381.16452	974.94885
382.55914	494.53345
385.16641	3173.5361
399.16159	5468.9575
454.14703	417.67081
458.19656	543.55585
466.14804	784.88751
468.16373	8590.1992
472.16931	2952.2075
484.21829	897.56396
486.17267	21534.053
527.18628	645.68927
571.22144	3526.8103
578.18054	556.81952
581.2193	8238.5273
582.50653	2914.6633
599.21643	1663.7118
672.21881	1325.7721
742.2215	1402.2708
743.2702	1321.6765
744.1991	1591.2058
812.29156	2122.5742
826.46625	6255.0703
827.34283	5883.5332
828.25134	2264.2761
840.43469	2519.4585
841.26874	2787.478
844.263	1370.5609
END IONS
BEGIN IONS
PEPMASS=1029.5458
CHARGE=1+
TITLE=Label: F7, Spot_Id: 23167, Peak_List_Id: 22698, MSMS Job_Run_Id: 10266, Comment:
86.070702	627.91107
112.06487	402.95572
113.06677	136.8455
129.08807	151.44022
158.06822	212.93033
173.06943	389.86276
175.091	3267.9807
185.10381	193.3568
200.07773	173.77632
242.1281	177.10268
258.08527	384.87247
286.12006	1896.1696
303.14328	445.17572
340.12341	651.07721
357.14856	1809.0093
358.16812	518.77606
371.15521	981.16962
374.1665	726.57434
396.15359	336.09546
430.12244	516.78198
442.17578	522.17926
456.18768	331.51755
470.17493	572.31512
487.19263	649.77142
515.19232	518.17023
525.1709	690.80414
527.21008	1207.3618
543.18994	3319.3938
544.22119	6690.8828
584.21527	458.39038
628.23865	610.30359
656.24335	1285.8076
657.25018	588.74554
673.2522	1202.657
684.19397	923.0506
709.32288	313.07922
727.27136	803.01984
744.31195	892.96051
756.22076	439.26355
760.33118	342.88962
840.2655	390.85605
856.22986	320.20377
857.3775	1006.7684
858.216	531.25159
902.2384	2944.698
928.43231	1457.1997
941.24042	3354.106
966.36456	1139.521
968.24957	20220.852
974.58588	3929.0166
984.53522	1194.3457
985.49847	4520.1035
986.39954	6396.2031
988.2818	1877.7827
989.24084	1186.2908
END IONS
BEGIN IONS
PEPMASS=1085.4785
CHARGE=1+
TITLE=Label: F7, Spot_Id: 23167, Peak_List_Id: 22693, MSMS Job_Run_Id: 10266, Comment:
86.068352	179.71248
112.05039	247.92906
120.06102	165.30922
136.05156	111.08901
175.08955	1153.1042
242.18141	122.65962
277.05203	146.14374
303.12576	514.36572
304.12704	476.48651
312.1221	182.76585
320.12415	238.70769
360.08994	227.28947
388.12686	160.26656
395.16318	167.20123
425.19003	255.39751
433.12827	204.31277
453.10742	335.29056
470.13846	280.97241
478.12296	250.32974
489.12985	707.78033
506.14828	853.4762
580.17242	2669.0134
590.20636	223.09969
596.12164	213.22331
598.18628	209.05121
632.22705	182.36859
653.17999	562.54144
657.19092	169.63812
671.22699	360.8569
709.19666	1044.8682
745.33484	1552.2588
746.26208	441.66629
749.19012	299.38907
754.27551	526.67938
765.24756	460.36139
766.20093	5669.9424
781.30585	443.70023
782.22229	4993.9009
800.229	1104.0332
911.30481	16973.215
913.20746	2499.5154
929.30847	53342.176
931.19189	8486.79
1023.3072	6847.5137
1025.3625	8754.002
1026.3673	2484.2849
1028.1586	5728.1382
1043.4529	17046.318
1044.3351	18299.229
1046.2014	3760.2593
1061.0885	692.00824
1062.3951	850.63617
1063.1781	675.12006
END IONS
BEGIN IONS
PEPMASS=1144.5406
CHARGE=1+
TITLE=Label: F7, Spot_Id: 23167, Peak_List_Id: 22702, MSMS Job_Run_Id: 10266, Comment:
101.03286	108.21375
112.06472	160.46729
136.07497	110.66199
175.08696	1057.1238
290.09546	258.24579
292.08173	374.763
310.16983	139.27908
342.11911	126.376
346.11429	106.08376
360.10849	209.9231
364.17188	103.7414
377.12628	258.20648
379.13474	243.98503
381.19794	225.55943
455.09183	302.47421
473.12735	273.52106
490.21133	366.57333
492.16299	688.32092
498.25223	345.98529
568.13989	225.08495
590.2066	184.51772
610.13721	191.91409
627.16461	380.90826
636.16437	325.88599
653.18579	220.8508
655.17706	563.19397
674.2207	125.24466
750.26038	114.05313
781.26477	175.8331
782.33551	126.03236
944.28363	223.82143
975.27612	231.93631
989.25946	271.36313
991.14075	243.91454
992.45599	354.30688
993.27899	355.60266
995.70465	222.63153
1016.7217	235.62056
1020.2841	228.51094
1032.21	310.08725
1043.4534	316.53583
1071.178	350.01746
1080.4502	441.35403
1082.264	499.38669
1083.3234	692.55762
1090.3912	410.45667
1102.3207	499.88538
1104.2626	622.45837
1105.1569	780.42865
1113.4891	348.94162
1116.3445	712.33228
1123.583	503.97375
END IONS
BEGIN IONS
PEPMASS=1158.61
CHARGE=1+
TITLE=Label: F7, Spot_Id: 23167, Peak_List_Id: 22695, MSMS Job_Run_Id: 10266, Comment:
86.065186	1158.8214
112.05508	2158.7178
129.08121	1194.6427
158.05659	1127.6243
175.08832	12592.905
185.10875	1319.6632
213.13254	3227.0398
229.09309	1858.4862
243.08836	998.58832
245.08401	867.57654
246.12422	7263.376
300.12518	5242.4878
342.15991	6020.4497
344.15628	4476.0098
358.14352	2048.7825
375.14386	5607.6987
390.16367	6118.438
413.18503	6245.2085
425.15793	1992.9282
429.17249	2007.6102
455.20441	2018.1915
457.20779	2484.7449
487.12964	1675.3258
504.16309	2949.0059
519.1676	21092.031
524.21222	2271.6541
528.23743	2628.9744
542.22412	3352.9063
582.16748	2190.9758
615.17834	1594.46
617.19202	4529.8403
634.16199	3449.6165
641.24304	2306.3474
686.20087	1949.158
687.20569	1059.7819
703.20276	1824.8774
704.23376	2167.8076
747.22522	1438.3748
757.22186	1028.6295
770.26361	1015.5972
784.32373	1228.5062
800.25085	1248.3788
816.24042	1569.8123
817.29584	9768.4424
860.28638	25968.535
929.35516	6259.9541
931.23529	3176.2996
947.2677	1644.8767
958.28375	1726.8875
975.33606	2264.5774
992.48639	3103.0217
1004.2626	2028.3954
1005.2673	2931.02
1029.3434	1231.0924
1032.2382	1353.2269
1094.4534	2191.8835
1096.3688	2187.1531
1098.2745	1907.2871
1101.2883	1831.7661
1103.1675	2820.3376
1117.314	5479.4434
1120.2272	1912.4146
1124.3174	1816.1204
1127.4048	1842.1869
1129.4587	2990.4895
1130.3329	4310.1582
END IONS
BEGIN IONS
PEPMASS=1219.6149
CHARGE=1+
TITLE=Label: F7, Spot_Id: 23167, Peak_List_Id: 22704, MSMS Job_Run_Id: 10266, Comment:
175.08673	420.57169
287.08682	108.17808
385.0918	164.08009
392.16876	142.59665
417.20807	349.66507
520.17706	226.20862
567.23065	206.40353
568.24658	232.23401
577.13727	108.80322
585.24249	20797.77
596.77234	112.286
613.2793	128.63574
616.2652	119.5702
617.26636	102.12288
635.20361	1286.8726
665.18994	203.27475
683.19354	517.40039
700.29211	445.10535
775.26849	173.51428
803.30762	176.58264
812.31555	155.57536
828.29932	485.71478
833.62091	103.69306
840.32983	384.38446
917.22516	325.3309
921.14093	116.56178
969.29724	143.33884
1005.5009	131.78407
1033.3304	147.00618
1041.9436	165.86874
1043.4521	136.59901
1045.3994	538.5116
1048.2214	142.43434
1054.0555	219.41534
1064.2844	364.25729
1070.4751	783.40826
1155.6038	851.17676
1156.3118	494.21906
1157.3407	877.7113
1159.2327	598.06958
1160.338	627.5058
1180.2661	787.61835
1192.3077	559.0957
1195.3751	412.45999
1196.2129	352.03125
END IONS
BEGIN IONS
PEPMASS=1369.6676
CHARGE=1+
TITLE=Label: F7, Spot_Id: 23167, Peak_List_Id: 22701, MSMS Job_Run_Id: 10266, Comment:
70.036301	130.11075
112.04977	142.37068
120.05801	151.09616
175.11009	433.71219
272.13333	175.84018
288.22711	133.98254
374.13434	132.31012
527.34979	199.14346
532.15631	216.74199
549.26831	567.17993
561.20966	155.53123
567.20947	168.09427
569.25928	253.04579
579.34503	226.50616
585.31726	274.82254
586.27557	4607.5928
595.22876	928.7168
642.3631	179.27342
660.33777	160.6673
667.27966	173.36497
709.36633	289.22849
758.31232	329.65604
773.37964	452.32687
774.49585	296.86987
775.30109	3130.8618
787.40881	194.51221
789.33508	245.78648
795.43762	290.07419
821.27808	1501.121
866.19781	268.89392
874.47589	306.92508
897.36456	354.73425
920.5285	613.55005
931.38422	675.81079
940.33423	305.88425
941.29303	264.51273
952.47144	408.15585
1029.4171	254.57028
1054.4033	476.14374
1056.3506	228.78722
1098.4706	994.58795
1195.5503	4507.0107
1196.4879	1359.4052
1197.4958	2497.825
1212.5452	1603.9415
1213.5677	15452.081
1214.469	17975.535
1216.3518	4494.5571
1218.338	2314.7246
1243.4282	1134.6151
1248.3674	1205.9677
1307.5343	1108.5636
1309.75	2631.2002
1310.5325	5314.7266
1312.411	2675.3611
1313.3896	1135.1909
1314.3469	2663.7629
1327.777	6630.6719
1328.5781	8193.0654
1330.402	5515.668
1334.7192	1689.9976
1346.329	1457.5197
END IONS
BEGIN IONS
PEPMASS=1382.7311
CHARGE=1+
TITLE=Label: F7, Spot_Id: 23167, Peak_List_Id: 22705, MSMS Job_Run_Id: 10266, Comment:
112.05946	156.78693
129.06657	155.68889
175.09158	571.05518
185.12184	102.49098
232.11226	466.60358
271.16202	128.88513
296.1821	144.42867
314.15451	178.59601
331.20529	256.19791
414.24838	125.06624
430.20773	109.99378
510.28177	390.80353
511.28818	203.21446
517.31616	246.99945
525.34857	195.50093
527.26764	22519.76
530.39063	210.36411
585.33405	236.59213
624.27319	266.76678
625.23163	187.22388
628.22961	329.52625
642.28052	518.28864
723.2746	140.58328
741.31189	692.16663
755.3728	239.38414
758.46149	125.73602
775.41742	115.11054
855.2525	203.11243
856.3028	1559.1229
858.39764	240.08435
883.40491	349.61966
923.38855	143.88795
925.43085	113.02831
939.61859	155.69269
940.41077	1798.256
957.36987	125.95526
968.33765	147.70326
1010.3788	112.34502
1024.4303	309.97482
1052.5898	632.4024
1058.3248	121.30822
1069.537	640.38574
1071.4368	312.60065
1211.3629	453.84158
1225.7227	397.52109
1226.5861	420.32504
1227.4653	504.17249
1229.3658	516.19684
1233.406	388.70242
1235.47	623.88458
1251.8348	433.543
1257.1935	565.93433
1317.715	436.60382
1318.65	597.19434
1321.4259	930.61755
1322.4232	981.57715
1325.3787	778.83411
1342.401	1043.9894
1345.269	787.75037
1352.5382	809.21075
1355.3821	470.07501
1358.6119	502.23477
1359.3666	442.91293
END IONS
BEGIN IONS
PEPMASS=1397.7072
CHARGE=1+
TITLE=Label: F7, Spot_Id: 23167, Peak_List_Id: 22696, MSMS Job_Run_Id: 10266, Comment:
70.036774	121.0528
86.059967	199.8455
112.05914	468.03024
129.06061	238.31773
158.05009	106.79148
175.09171	2963.2253
185.11066	120.80993
212.06111	116.58053
213.12538	296.76355
228.09406	134.25941
229.09988	244.50841
288.17999	1170.6575
326.11884	755.80786
357.18829	294.82239
385.18741	1164.77
402.21252	1986.3783
411.19373	638.0354
429.19989	547.65662
439.21939	520.75879
440.21356	346.61502
441.17123	565.5899
444.16791	303.47903
499.1976	1383.2749
527.27252	770.95929
549.42419	864.78735
569.20117	768.24609
571.27075	776.73364
579.22388	730.79791
586.29425	741.961
595.33533	666.31927
596.24438	6181.2393
613.2655	91105.078
616.38123	1007.4486
665.38794	1303.5776
693.20087	495.76654
710.26563	924.58441
711.24701	2635.3274
728.25232	1339.6812
758.2478	568.70032
780.36157	1517.1019
785.30841	653.80865
799.31268	576.26147
839.2677	610.10797
856.28015	861.22833
878.52539	1696.974
881.36548	389.66443
895.41302	454.35828
899.25476	333.49448
914.43872	412.94586
926.42834	449.67188
952.2879	364.68613
969.38263	1218.4152
1056.3978	4830.7461
1186.4148	392.18433
1201.3309	509.5018
1224.4691	1108.8081
1230.4159	540.97498
1240.8861	701.12714
1241.5162	1711.0138
1243.3754	1088.4485
1244.3782	1155.3958
1247.4142	699.59424
1248.4702	4325.8926
1251.3099	527.97583
1271.3527	1189.8939
1272.342	4841.0581
1338.3738	2215.9883
1341.3033	1974.5305
1344.3978	1607.0131
1352.5479	2002.593
1356.375	3864.5261
1359.3821	1387.2828
1368.4468	1789.5817
1369.4325	2367.136
1372.3263	1628.0005
END IONS
BEGIN IONS
PEPMASS=1412.6151
CHARGE=1+
TITLE=Label: F7, Spot_Id: 23167, Peak_List_Id: 22700, MSMS Job_Run_Id: 10266, Comment:
112.061	317.18051
129.08714	228.17297
175.09799	1552.8531
185.07127	165.70009
212.07634	175.18369
229.11075	165.72511
246.12114	167.12828
281.07172	181.03477
286.11035	172.91716
303.15762	444.90714
320.10321	152.8793
348.142	146.40952
387.15085	122.88515
405.14102	215.63766
424.85464	107.90582
434.08533	129.27933
444.17654	108.68835
449.1568	412.2612
466.18735	716.49963
527.24664	353.58249
550.15997	367.34204
585.36145	381.28973
608.21814	505.43097
613.23773	369.79984
621.20563	510.27789
633.20044	3635.2427
635.5094	1713.4094
649.2085	562.36633
650.22821	3825.2832
664.17102	344.38904
682.28204	170.3511
729.26263	233.63977
746.22382	463.78494
747.23383	2547.5569
754.0686	173.67859
763.2243	879.48383
764.24451	801.98962
774.29974	358.92035
807.48657	1281.1685
830.21869	182.25143
921.4317	397.2337
927.32788	703.32349
940.48303	329.61063
981.29761	174.0826
984.31323	22768.121
990.3833	349.12863
1000.3284	155.58537
1019.7261	243.72334
1026.5499	244.66423
1033.678	484.11826
1053.2675	215.43471
1065.2714	455.84677
1081.2551	372.69495
1082.3137	635.64349
1083.2141	546.27911
1099.3492	8917.1494
1102.2465	302.05032
1162.6149	429.14151
1214.4359	681.33264
1243.3429	617.07123
1256.5117	646.30774
1258.3298	637.42596
1263.4213	3385.2263
1349.5945	2147.321
1351.436	1980.9611
1355.3839	1444.7915
1358.4255	1093.5026
1359.4076	2117.0955
1367.3405	1138.5353
1373.2959	1612.6844
1375.353	1085.5551
1381.5258	1264.7557
1385.3422	1149.4965
END IONS
BEGIN IONS
PEPMASS=1476.7482
CHARGE=1+
TITLE=Label: F7, Spot_Id: 23167, Peak_List_Id: 22691, MSMS Job_Run_Id: 10266, Comment:
70.042725	221.82532
72.053322	172.4597
112.0581	1279.8898
120.05293	255.48029
129.08624	615.99487
171.09749	234.21178
175.09958	1342.9832
212.1241	260.77399
229.0986	156.76294
245.11662	312.43423
255.1272	2778.2207
272.1514	4552.6211
300.12967	833.79791
321.13693	801.53412
346.15012	1827.4934
349.13846	1645.8402
356.17361	1555.3967
373.18112	1686.006
375.18326	653.20258
399.23343	830.89136
420.19498	2026.7726
448.19199	2802.8018
491.22522	1910.6118
501.2114	800.32434
519.21027	5682.6362
573.25299	1421.8857
575.24927	1055.0819
582.22272	906.77332
590.26233	1309.0627
600.24597	5664.3877
617.27155	12086.484
618.27765	4228.0957
648.22498	2210.3372
686.34808	822.09937
690.30151	549.76794
713.30219	1783.6815
719.31299	757.11298
729.28564	1296.6927
730.33691	18621.055
740.29797	632.10999
747.27942	6198.1582
761.25702	1069.3297
842.32953	1088.0989
859.3573	2681.6211
860.35455	1172.8353
861.34802	706.44568
869.35297	444.94476
899.38153	388.61792
913.38123	393.3349
930.36102	361.58493
957.42639	678.93439
958.41327	2213.874
980.36255	599.64459
1029.4294	2116.6257
1030.4108	691.43707
1128.4753	1022.1993
1129.4535	590.74951
1180.4388	530.49585
1323.3884	2440.5159
1415.4274	2728.0874
1422.4282	2943.5278
1432.9161	14135.783
1433.7015	7993.5479
1434.5854	8444.9492
1435.4856	7124.25
1438.3906	3636.1641
1448.4962	2529.0488
1450.3595	3019.3638
1453.3962	2788.6252
END IONS
BEGIN IONS
PEPMASS=1609.8375
CHARGE=1+
TITLE=Label: F7, Spot_Id: 23167, Peak_List_Id: 22694, MSMS Job_Run_Id: 10266, Comment:
70.039238	243.12129
72.047577	115.31123
112.0553	280.21683
129.08803	310.9068
167.06685	122.82749
169.13124	256.76474
175.10066	1959.7063
197.10779	285.37555
227.05849	273.57361
242.13684	144.69844
254.12743	143.55075
271.14249	169.09561
288.18411	339.88113
298.19156	249.36038
326.1442	351.70871
401.26572	571.10016
402.30856	172.61502
407.16534	162.61453
413.22256	276.14944
417.1832	177.88725
425.17432	349.16269
439.20621	165.11046
512.25061	507.81656
518.26117	345.84683
524.23303	552.29816
529.32056	912.03644
595.30621	475.91101
617.33746	408.88498
623.32123	618.62445
625.28461	629.97357
639.23291	299.927
642.38318	1440.9344
643.32263	889.61871
671.31219	492.66766
729.39453	1047.879
738.30597	530.16528
743.42828	3274.2593
752.28119	444.25452
770.43793	244.34404
784.37921	408.70697
828.38336	553.36212
851.26746	400.15997
853.42523	268.51016
858.42328	1420.2742
868.44318	619.6261
872.43256	11546.395
893.45087	570.77875
931.56207	581.76038
950.37994	1050.7737
968.34943	1574.25
970.41547	780.57324
976.44562	632.47327
987.45416	1392.2653
993.4928	853.04492
997.38916	614.25824
1074.4802	1297.5115
1076.5963	440.0166
1082.4757	486.69821
1086.5045	1472.0898
1091.5555	7649.2813
1093.4927	975.02118
1107.413	459.38406
1110.5282	558.34882
1118.6379	449.0816
1209.4758	1233.3115
1220.5779	1084.298
1278.7992	496.56564
1284.6212	12581.111
1286.5199	4754.0859
1323.6868	507.18146
1413.7644	1596.2183
1414.6984	646.35382
1415.6495	591.58301
1426.5295	573.06866
1434.8309	559.20105
1454.5721	731.68854
1456.411	1173.561
1463.8409	1350.9967
1481.005	5166.0776
1481.8066	2429.0771
1482.6821	2755.5581
1483.5728	2290.9971
1549.5112	2114.1938
1566.0786	3992.8752
1566.8131	1710.6857
1567.7107	1515.4557
1568.5751	2951.1628
1570.4656	1178.7599
END IONS
BEGIN IONS
PEPMASS=1958.9973
CHARGE=1+
TITLE=Label: F7, Spot_Id: 23167, Peak_List_Id: 22697, MSMS Job_Run_Id: 10266, Comment:
70.040344	305.90649
184.10434	194.99059
211.12872	208.84164
212.0994	179.04913
326.15591	189.54689
343.15131	174.67961
351.18375	438.52411
360.19498	270.3168
369.24802	234.61336
419.20786	191.32326
431.16791	195.79039
448.17313	406.3476
454.24994	351.77097
465.22229	1138.6268
482.24963	2485.0728
499.28278	269.45007
516.29541	313.80008
558.27563	1226.6797
561.36072	354.03961
562.26599	223.15562
568.34216	249.33571
615.33691	1262.6528
616.35229	418.90036
632.35895	345.01086
664.36804	431.63599
675.34747	507.65512
692.38025	470.98514
702.38129	1313.1295
729.30005	405.29352
735.3728	483.7424
746.46906	426.20117
763.42126	568.57367
833.37427	499.1488
849.39331	2163.281
850.41711	637.25934
866.35449	387.02573
952.47491	319.39487
962.4472	885.54297
969.42139	675.86688
972.66241	321.96011
980.41522	662.50885
982.56006	315.71451
996.50568	381.41562
997.44775	445.49176
1014.3878	249.11151
1030.5494	255.72585
1067.4983	294.56961
1082.5013	1348.9398
1084.6334	647.83759
1093.5126	429.64523
1109.5046	458.65448
1110.5542	691.71619
1184.6124	301.06342
1196.5441	718.16095
1229.5868	1021.1263
1231.5541	327.45932
1232.6367	338.62186
1267.5487	894.96393
1293.8696	402.08954
1316.5909	962.39349
1343.6353	632.64044
1345.5562	497.18893
1370.4841	391.55869
1373.5511	903.46796
1385.5682	385.25986
1401.7057	1211.8458
1403.5908	865.19672
1419.7179	374.98303
1476.7405	368.63562
1477.7114	1178.1703
1488.698	299.75427
1518.6572	738.51105
1572.798	741.17804
1598.795	943.20276
1615.903	375.3158
1616.6453	1583.2721
1628.7605	408.31857
1633.7483	2443.4587
1731.7557	1153.0693
1733.776	1236.0278
1747.9395	1434.3864
1803.6665	1617.7644
1815.8567	1446.4036
1831.0573	10635.224
1831.8931	7049.5249
1832.7654	13279.039
1835.5625	1053.2809
1836.3999	1648.6442
1844.8339	2079.3542
1888.7358	1652.2981
1890.618	1581.2751
1902.5664	2271.2808
1904.7015	1800.3363
1915.0138	2227.0857
1916.8384	1822.3835
1918.6357	2533.8606
1925.8185	1810.6654
1927.6938	2170.5366
1929.8677	2674.832
1932.5768	1520.7831
END IONS
BEGIN IONS
PEPMASS=2033.0802
CHARGE=1+
TITLE=Label: F7, Spot_Id: 23167, Peak_List_Id: 22703, MSMS Job_Run_Id: 10266, Comment:
175.09447	104.43404
436.29111	102.74854
458.33716	211.26903
550.31848	198.61404
571.37567	269.60101
684.53137	218.54984
780.05273	103.71101
797.62799	223.0573
798.74121	196.95277
806.47565	127.3248
913.68225	101.03571
917.74963	142.43416
934.57623	1932.7878
956.61096	117.60675
967.23627	110.07305
1063.54	279.47424
1064.6373	130.15648
1082.4502	145.44516
1099.2008	178.87881
1108.5453	147.96402
1136.6024	171.33118
1150.6857	203.94609
1190.4943	255.28154
1192.5875	135.17163
1207.6536	603.24945
1236.636	241.47894
1306.9183	156.85918
1320.699	353.63806
1321.6064	136.81509
1322.7249	389.91064
1330.8705	170.62584
1350.655	371.16684
1357.6682	110.38469
1450.6968	110.53546
1483.8726	393.81818
1484.735	481.00598
1501.1339	294.47955
1558.9208	160.35049
1575.8127	487.69006
1581.666	207.1055
1592.3293	161.0652
1597.748	247.66727
1599.7223	216.03189
1640.6747	192.75333
1717.7867	223.02766
1719.1364	418.95633
1735.7816	330.96722
1738.5723	343.22794
1764.5122	208.1815
1775.6207	329.12396
1792.1111	269.09979
1792.8457	379.19702
1817.7209	252.27414
1851.5446	224.94136
1858.8708	359.32513
1860.9497	536.27368
1878.7858	504.91724
1881.7384	1782.8306
1906.1698	473.25757
1960.6261	544.97925
1970.7496	746.00537
1972.7465	937.62726
1975.6237	1582.1149
1977.7875	1665.3608
1990.4637	494.7467
2004.6188	651.68005
END IONS
BEGIN IONS
PEPMASS=2264.0942
CHARGE=1+
TITLE=Label: F7, Spot_Id: 23167, Peak_List_Id: 22699, MSMS Job_Run_Id: 10266, Comment:
112.07359	179.99977
129.10081	135.31171
175.09987	1346.5905
274.20599	127.68986
345.25549	777.28156
387.21658	170.0399
415.22675	258.44794
474.23489	253.13612
490.25546	116.57076
514.31812	289.83511
528.32874	153.88618
568.36938	126.67818
575.24481	134.55579
576.37732	158.41443
620.40088	158.79744
627.49402	146.4059
653.3844	135.5038
658.34546	207.0141
680.30341	123.11373
683.539	145.04608
688.38702	153.51141
689.55023	136.61876
739.51471	124.9428
778.41492	186.13914
785.43475	201.27728
788.92084	125.34798
816.48547	228.08699
835.48608	240.42284
842.91895	185.43694
873.4472	255.59425
874.59882	152.04993
884.46667	239.76143
907.48816	156.26611
927.28729	143.90927
930.49567	3510.3674
944.32709	165.33224
964.44537	370.36664
991.45087	160.42363
1041.5062	122.70374
1059.4683	545.82916
1105.6338	130.25854
1115.812	139.99187
1142.4694	255.53769
1159.4778	119.19798
1160.5074	187.8138
1161.6499	218.09315
1170.511	224.31462
1206.4814	163.80354
1222.2844	140.69328
1232.4111	158.55313
1323.6055	451.76578
1346.5552	185.71552
1351.4866	275.24918
1356.6403	139.35191
1380.6117	892.92511
1382.6028	162.70773
1384.5875	143.44203
1389.5925	182.86436
1437.528	151.56779
1464.5918	248.20317
1479.6893	683.48694
1480.6379	498.56659
1484.7218	496.3078
1549.5326	303.36673
1584.7932	288.82016
1589.6266	358.16275
1621.2562	229.61861
1643.6622	206.09309
1698.6327	250.66312
1710.6248	167.31573
1718.9567	170.03958
1727.9978	221.58466
1766.8665	249.1075
1768.9128	1999.1475
1781.8596	245.71959
1797.7207	490.60065
1807.7295	221.41722
1850.8606	334.62076
1876.8175	752.2605
1878.7365	793.74377
1884.9054	307.18762
1887.6982	264.87204
1893.9779	2101.6616
1895.785	935.64697
1898.4807	380.73221
2022.1077	434.40799
2038.3419	293.22787
2038.9701	288.92313
2053.7202	252.01186
2151.0461	704.59448
2167.7473	762.10114
2196.4644	699.34064
2197.731	703.04889
2203.0566	1084.8998
2204.8691	621.75854
2208.7258	777.17194
2210.9377	779.55945
2220.1047	1115.7494
2220.8069	1768.2216
2225.8538	1736.1992
END IONS
