# Supplementary material for: Comparative proteomic analysis of a membrane-enriched fraction from flag leaves reveals responses to chemical hybridization agent SQ-1 in wheat
Source: Front Plant Sci. 2015 Aug 26;6:669. doi: 10.3389/fpls.2015.00669 (PMC4549638; doi:10.3389/fpls.2015.00669)
Supplement: Supplementary file 9 [file Data_Sheet_1.ZIP › Supplementary MS_MS data/spot 83.txt]

COM=Project: wsp, Spot Set: wsp\wsp01, Label: F10, Spot Id: 23170, Peak List Id: 22481, MS Job Run Id: 10265
826.40533	14068.273
831.41248	10783.067
842.4895	111927.13
854.44385	6126.5952
856.50183	25466.734
864.46234	7927.2383
868.49835	7261.5259
870.51733	73749.656
940.44604	8120.8643
972.48938	7432.3184
994.48761	5388.6978
1022.5054	14937.531
1029.5414	38269.484
1038.4983	34969.215
1085.4719	73996.023
1111.5347	13977.272
1144.538	14199.251
1158.6039	54552.055
1159.5836	53946.594
1175.5723	23985.67
1186.6322	15702.378
1189.4506	17083.941
1207.6111	26610.615
1219.6091	26025.586
1283.6584	6349.5874
1314.6997	18871.074
1332.6913	10286.405
1335.691	6841.8452
1342.7213	5544.2935
1352.6467	26547.736
1369.6632	59702.09
1382.7241	33047.836
1397.6989	55779.395
1412.6118	12431.936
1419.6602	16607.273
1425.7131	5763.251
1426.6243	57903.691
1435.6342	12349.613
1439.7616	7033.6743
1448.6619	5950.2793
1476.7454	145471.42
1498.7246	7177.0972
1504.7594	6735.4238
1596.808	8506.1865
1608.8203	57255.535
1609.8325	86214.914
1636.8435	11053.041
1637.8588	16397.051
1659.7764	15407.206
1707.7582	26824.707
1723.7516	25009.016
1725.7627	9432.4697
1735.7842	6201.4302
1762.8528	6794.0327
1764.908	9562.6787
1853.8583	32549.379
1874.7938	18030.857
1882.9095	9267.5566
1914.9536	10225.948
1930.9252	5859.4727
1937.9841	13865.338
1950.8448	5431.0317
1958.9969	63941.609
1970.9928	7579.2168
1980.9728	6027.731
1985.9178	23077.98
2001.9081	14428.898
2002.8977	13938.743
2015.0642	8378.3408
2016.058	38535.496
2018.9014	8008.9717
2032.0366	7387.876
2033.0769	76567.148
2059.0757	4750.8926
2071.0142	4518.4912
2075.0854	11223.608
2078.9805	5175.4663
2209.1663	11202.381
2225.0667	4658.1401
2233.0557	7606.8755
2245.0562	5261.8789
2247.0701	5054.2593
2262.0659	4374.0181
2263.0366	65298.93
2264.071	62860.961
2285.0488	3604.5491
2286.0679	3934.9292
2292.1067	4434.5415
2508.3208	2432.6799
2530.3025	3490.7649
BEGIN IONS
PEPMASS=870.51733
CHARGE=1+
TITLE=Label: F10, Spot_Id: 23170, Peak_List_Id: 22740, MSMS Job_Run_Id: 10266, Comment:
70.034393	447.20016
100.07869	27818.529
112.05268	2564.7913
129.08397	1275.7545
157.07281	501.04971
175.0885	3466.9172
185.06918	804.60669
199.10406	2175.0327
230.09705	658.93005
254.1201	644.52246
255.093	11419.527
272.11728	17923.234
288.10641	982.98511
298.11136	786.30078
300.12665	8422.5479
368.14377	3332.4636
371.19049	1238.531
381.16486	1468.8411
385.16586	5987.731
399.16785	11579.743
454.17548	973.78394
458.17294	1214.8424
466.15814	1819.4865
468.16998	17864.592
472.18024	6298.0439
484.17606	1145.1226
486.17429	39307.031
527.19727	1465.6704
553.24957	903.79773
571.22778	6438.0293
581.23328	14078.932
582.51892	4675.5698
599.23773	3906.8164
672.2478	3032.0151
743.24817	2350.8008
753.31622	2447.6836
805.35577	2085.3074
810.27765	1914.6754
812.30988	2077.7761
826.42786	18245.76
828.28961	9055.5332
840.44727	3616.6724
841.33466	4885.0786
843.27417	1792.7806
END IONS
BEGIN IONS
PEPMASS=1029.5414
CHARGE=1+
TITLE=Label: F10, Spot_Id: 23170, Peak_List_Id: 22748, MSMS Job_Run_Id: 10266, Comment:
86.05835	167.03871
112.06112	205.60037
129.078	109.34957
158.07663	143.2612
173.08141	131.20322
175.09695	897.18152
258.0816	125.82716
286.1167	748.50317
303.14859	297.62753
340.09927	331.90891
357.14105	864.56952
371.12735	119.14673
374.15152	240.86058
412.28299	126.65372
430.11389	124.76847
442.15305	165.93689
470.2298	270.45865
472.17587	191.62428
486.21576	180.89708
503.22867	204.50673
517.30084	197.17694
526.20428	197.66252
527.18207	378.43936
543.16052	887.63568
544.21857	2263.5667
627.2912	270.46841
656.21399	437.48431
673.18842	247.1452
683.22247	139.82202
684.17334	314.81406
700.45941	202.75195
727.26617	372.8688
744.23865	321.08997
820.229	157.0143
832.60925	133.40652
839.48175	145.4532
857.4115	249.54124
858.18097	127.59995
902.29077	670.14154
928.41431	484.11429
941.22363	2607.7424
966.31317	401.70401
967.22906	388.9903
968.2392	12287.207
971.37543	844.41772
974.63074	2684.0188
985.54498	2372.3501
986.38989	1703.7196
989.18109	760.56281
END IONS
BEGIN IONS
PEPMASS=1038.4983
CHARGE=1+
TITLE=Label: F10, Spot_Id: 23170, Peak_List_Id: 22749, MSMS Job_Run_Id: 10266, Comment:
86.066299	154.3242
100.07151	110.19043
129.08572	147.70326
175.10486	1209.7701
226.08911	123.2061
272.10617	149.30324
303.22806	135.95779
306.12616	146.18259
322.15765	333.63721
369.2207	147.78409
377.17093	162.11359
401.24268	143.61383
405.17313	620.73425
421.15329	178.1376
436.14996	251.02477
437.17371	216.76343
505.10678	640.63098
534.25153	280.36795
535.27789	280.05508
544.31781	510.93167
554.17596	249.44997
555.20782	446.22394
569.17285	278.02252
601.15009	394.37137
617.22888	276.93677
618.19757	499.61246
653.25659	374.47348
670.2019	351.88141
681.23462	745.41241
683.2088	214.13802
684.19159	347.51675
690.1806	213.2455
717.20953	518.16284
740.2489	385.44266
746.27045	1529.0093
810.28668	4484.9263
812.21759	485.96213
856.35785	324.34525
888.37512	1273.8865
911.26331	2107.2734
918.34967	1963.3312
928.30219	3154.9819
974.47998	56654.57
975.37268	56178.266
977.27142	7453.2959
995.21008	1715.8838
997.2608	3592.4434
1001.3461	1199.7441
1010.24	1419.8646
END IONS
BEGIN IONS
PEPMASS=1085.4719
CHARGE=1+
TITLE=Label: F10, Spot_Id: 23170, Peak_List_Id: 22739, MSMS Job_Run_Id: 10266, Comment:
86.06459	326.1908
112.04665	638.9679
115.03798	171.52501
120.04857	170.48949
129.09096	244.51015
136.03264	200.8396
158.06778	249.23233
175.09622	3263.8376
232.12228	276.03421
246.13052	246.32304
259.11606	160.01204
272.13797	348.86752
287.08743	324.16516
303.12189	1737.3622
304.11389	1571.0244
320.12473	820.97668
357.17276	339.0354
395.12985	390.96933
426.2424	419.44717
433.12662	1056.7083
445.10287	430.83585
453.1416	420.23297
478.1629	830.19537
480.30972	505.93195
489.12387	1836.2197
506.14713	2871.6873
563.13446	693.4826
580.16992	9511.9229
608.20624	761.97034
625.20416	825.62115
627.26996	757.3924
653.17755	1314.2683
654.19598	736.93915
691.17194	1012.2877
709.17389	3570.2654
745.29767	1555.9965
748.26801	1218.5676
749.18958	1426.2288
754.22095	2317.9502
756.21289	935.69348
766.19489	17218.639
782.20752	17050.771
792.19604	1884.3788
800.22479	3245.5024
883.27448	9040.8418
885.16638	8882.1357
911.29199	55791.125
913.18274	11413.234
929.302	186591.22
931.18579	36344.258
1025.4181	28054.422
1028.139	10591.188
1043.4567	55563.195
1044.3358	61277
1046.2021	11074.479
1061.2273	1676.2125
END IONS
BEGIN IONS
PEPMASS=1158.6039
CHARGE=1+
TITLE=Label: F10, Spot_Id: 23170, Peak_List_Id: 22746, MSMS Job_Run_Id: 10266, Comment:
86.065117	1344.6088
112.05645	2165.509
129.0856	913.78632
158.06856	865.1687
175.09012	11009.844
185.12047	1471.7582
213.1376	3478.9209
229.0957	1762.4609
243.10234	980.72552
245.08833	728.61902
246.12677	7228.1396
300.14215	5007.3569
330.11465	1946.7449
342.16391	5089.3906
344.17081	3283.8694
358.13501	1791.1107
375.15253	5091.7998
390.17026	5719.1333
413.20242	5784.8926
429.18289	1808.4277
455.20425	1637.9315
457.21375	2292.9558
504.18088	2704.8879
519.17664	19972.014
524.22186	1503.9672
528.26971	1540.7703
542.22388	3192.9146
582.16284	2139.7031
615.18018	2309.2039
617.198	4175.1475
634.16693	3442.1741
641.22333	1813.1646
657.21198	1494.8717
671.27435	872.3703
686.20697	1085.2968
703.21643	1677.6854
704.22064	1429.9893
728.15479	857.34088
747.21368	1501.9813
757.23822	1307.9622
785.31274	877.71155
798.27325	938.9657
816.25586	1233.0492
817.29895	9189.5684
860.27631	26529.041
872.40338	849.46136
929.3241	5835.2051
931.18921	3146.353
958.2594	1562.3956
975.27252	3055.0996
986.28583	888.67828
1001.3387	965.77264
1003.3337	1079.1753
1005.2728	908.85962
1031.2686	916.15894
1089.2905	1646.4954
1096.3734	1526.472
1097.2784	1646.7449
1101.2983	1462.0348
1114.4219	1445.5431
1116.3463	1978.9862
1118.2605	2456.7205
1123.3733	2136.9883
1125.3228	2718.5056
1128.4921	1684.8112
1129.3862	1733.7227
END IONS
BEGIN IONS
PEPMASS=1369.6632
CHARGE=1+
TITLE=Label: F10, Spot_Id: 23170, Peak_List_Id: 22743, MSMS Job_Run_Id: 10266, Comment:
86.063896	106.95663
112.0515	361.94159
120.05444	131.14371
175.09689	512.68292
258.05203	106.26482
289.25101	103.34095
344.24677	123.07094
374.13037	147.09746
375.14374	113.11343
385.21268	140.69508
527.37073	456.32568
549.26617	463.75586
560.18329	211.24924
568.21021	236.80728
585.38904	491.86545
586.26636	5740.3691
590.18884	206.49596
595.18732	1003.871
613.27856	555.23035
615.31158	218.90094
642.32404	274.89667
688.2818	181.1745
712.37268	356.74069
733.49432	168.56226
757.26855	192.03812
758.25293	539.96655
773.35083	302.68854
775.29572	4300.5068
793.33832	495.35016
795.27844	467.77759
820.33545	276.42325
821.28918	1970.5134
897.33167	430.00803
899.25171	254.5899
931.33667	577.28558
941.3457	208.94031
942.30933	387.70023
956.20105	247.65564
968.32117	436.01181
983.23096	255.9418
997.83356	270.05963
1001.3659	435.83713
1029.4089	245.88809
1098.4426	1689.4703
1195.5962	2150.4204
1196.4867	6972.8779
1204.1672	918.05444
1212.6743	2551.5664
1213.5784	17583.189
1214.4762	22220.408
1216.3679	3135.9158
1218.3177	1105.3439
1243.3851	1572.5089
1248.3811	1656.7816
1309.6798	3196.4917
1310.5856	2934.4834
1312.4166	1856.1583
1313.2478	2288.342
1314.4139	1800.5586
1327.7816	8797.9521
1328.589	10678.155
1330.4254	3068.3293
1333.5244	1274.2064
1335.5591	2316.3894
1336.587	1485.6016
END IONS
BEGIN IONS
PEPMASS=1382.7241
CHARGE=1+
TITLE=Label: F10, Spot_Id: 23170, Peak_List_Id: 22750, MSMS Job_Run_Id: 10266, Comment:
175.10147	193.74174
232.09727	156.58444
511.66626	111.24628
527.26147	8923.9688
585.41003	104.97684
597.20612	119.0389
611.43842	112.7723
614.3338	126.45252
625.26563	113.42404
642.27197	186.0965
741.32129	308.15787
775.27539	176.53398
804.46533	128.17029
854.20203	168.51268
856.29901	667.59021
932.31976	101.79955
940.42084	1113.0928
956.46698	103.93437
983.32324	247.15092
1050.8196	125.27916
1069.4205	559.74872
1199.2805	207.44888
1212.3964	215.87239
1225.611	525.54596
1226.4395	209.80742
1227.5132	503.91354
1228.4805	288.54269
1229.3932	651.08624
1236.4966	428.53629
1258.4249	205.32829
1259.2982	220.93935
1310.4285	425.77692
1321.3948	909.62097
1322.4608	1828.3401
1325.5288	377.50504
1327.1217	383.75043
1341.6689	494.16946
1343.369	887.23468
1346.4331	598.45685
1348.5499	735.98193
1352.3806	1170.5739
1358.3525	397.52658
END IONS
BEGIN IONS
PEPMASS=1397.6989
CHARGE=1+
TITLE=Label: F10, Spot_Id: 23170, Peak_List_Id: 22745, MSMS Job_Run_Id: 10266, Comment:
112.05888	164.98512
175.09435	1415.1886
185.12396	120.86614
212.09261	165.30794
213.12856	224.87859
287.13602	160.43233
288.17868	405.45337
326.12759	454.67178
385.20078	467.03564
402.23651	908.72498
411.17279	318.4798
428.22797	175.49411
429.17084	208.58696
439.19162	314.0787
441.09689	158.97775
444.20285	221.04906
499.19171	618.28534
500.21115	322.17316
527.22278	278.03317
549.49121	334.5528
554.1712	317.22919
571.22375	442.86664
579.17407	416.96185
585.36096	515.75415
595.22485	287.23471
596.24042	2372.3958
613.26135	45783.539
682.22772	394.50201
710.30243	274.07776
711.24646	1349.3976
728.27197	663.13934
780.31738	243.35234
784.25525	349.23865
786.29816	325.41119
799.29663	252.05748
805.20355	241.72931
839.22571	278.51849
856.31085	621.85712
878.5824	531.22394
883.29144	167.05881
936.33264	267.17801
953.37927	345.46246
957.33459	143.79683
969.34753	851.19116
996.29895	261.7493
1012.3766	244.03836
1040.3613	185.69283
1056.4409	2361.363
1058.3292	498.66559
1151.4589	309.8895
1185.6986	388.88531
1202.3304	257.69415
1222.5717	404.86557
1227.4277	536.27252
1231.1444	336.66919
1239.6191	686.78516
1241.5264	1582.0616
1243.2784	687.10443
1248.517	1837.3826
1255.3092	289.38516
1335.5607	684.63348
1337.3586	935.15503
1340.3826	612.63477
1343.184	759.19556
1354.7162	1006.407
1356.5258	1146.4554
1358.3914	1258.1804
1362.5049	626.03357
1369.5023	713.20087
1370.3887	747.35168
1376.4308	1205.519
END IONS
BEGIN IONS
PEPMASS=1426.6243
CHARGE=1+
TITLE=Label: F10, Spot_Id: 23170, Peak_List_Id: 22744, MSMS Job_Run_Id: 10266, Comment:
70.030434	100.13885
112.05701	446.49149
129.08746	204.70578
136.05954	114.49519
158.06819	239.67146
175.08688	1726.1777
212.08417	127.76863
228.0881	144.05856
229.08696	161.59453
245.07977	110.35651
246.11752	206.3676
286.13217	258.72424
302.0741	183.10114
303.15692	639.77539
314.19244	176.58989
360.17233	199.02039
401.12677	197.84511
402.23898	205.50688
437.13663	188.32979
443.20575	425.52072
448.13815	176.759
449.15302	584.46271
466.18933	527.99054
487.21405	380.19012
493.24194	345.13889
500.18399	585.36523
579.14673	398.15857
585.37653	503.48221
608.25598	457.77621
613.25122	2448.0872
633.22034	3805.7632
635.23309	694.56628
650.25598	3468.054
663.19781	549.51727
672.52612	287.05228
730.20203	332.73984
732.21198	379.52246
747.24121	2381.1433
758.4259	332.56168
759.21136	496.1842
764.25983	1079.8506
773.46649	381.43481
774.57025	297.86057
777.2627	1160.3282
874.28363	187.29451
889.43341	455.9404
927.25885	212.48636
928.33881	419.86081
943.36182	349.80136
956.50372	430.659
980.15186	182.20732
984.32141	5778.6616
988.33405	234.85637
994.45703	238.0804
1003.3867	248.3909
1096.5052	781.45605
1100.3933	315.74695
1106.4904	265.25098
1113.3905	15143.986
1118.2576	281.94153
1158.3793	281.17545
1185.4463	191.1492
1211.4833	771.86487
1212.3561	523.69409
1228.4109	1493.0164
1258.2524	381.60049
1271.3407	638.75616
1276.4646	863.89954
1354.5874	774.71838
1362.5656	670.02118
1365.3582	693.49414
1368.4473	1138.2429
1371.4984	10206.746
1373.0906	703.69092
1373.7974	1714.1105
1388.4106	779.99152
1397.5804	1607.9606
END IONS
BEGIN IONS
PEPMASS=1476.7454
CHARGE=1+
TITLE=Label: F10, Spot_Id: 23170, Peak_List_Id: 22736, MSMS Job_Run_Id: 10266, Comment:
70.034561	592.53192
112.05893	2592.7642
129.08762	1164.6863
171.08113	556.04608
175.09767	2668.4514
212.12315	465.3804
217.12027	500.32001
229.11452	425.70605
230.14288	438.23053
245.10146	964.06927
255.12859	6959.1855
272.14725	9031.7998
300.14026	1863.9307
321.13388	1611.1523
346.1452	4327.6465
349.13522	3451.9241
356.1785	2929.2175
373.19131	3092.5232
375.18942	1191.7358
399.19809	1787.3967
420.18549	4519.1875
448.18613	6431.8184
474.24207	1580.9414
491.22214	3521.166
501.20618	1953.2711
519.20929	11897.058
573.29102	2067.249
575.30225	2234.4595
590.26294	2803.6416
600.2583	14037.021
617.27179	26676.793
618.28729	7098.6206
648.23499	4926.418
686.33112	1820.6578
690.25134	2035.2664
713.30878	3888.2271
719.28625	2102.9983
721.43481	1916.3545
729.28937	2393.3301
730.3399	40126.52
734.41693	1144.2089
747.26678	14912.928
761.30756	2302.0273
859.34149	5055.6216
860.34705	3346.394
869.38147	687.87897
957.41437	1194.494
958.38647	3427.291
961.42609	550.86438
980.26563	586.22522
984.49207	495.72565
985.41376	485.14035
1028.3734	754.93866
1029.4435	4422.4746
1039.5078	744.28192
1092.4893	570.96124
1093.3726	786.6344
1128.4783	3335.832
1138.4971	869.75488
1180.4133	887.95166
1205.4089	373.4166
1251.5189	604.87396
1257.6118	622.46106
1332.689	3885.1089
1415.5094	2638.6873
1420.5189	2545.9224
1426.5071	2921.4033
1432.853	26057.469
1433.6738	17736.488
1434.5667	24851.092
1436.4523	9473.9248
1446.6523	3529.3418
1450.449	2620.314
1454.4729	3351.7244
END IONS
BEGIN IONS
PEPMASS=1609.8325
CHARGE=1+
TITLE=Label: F10, Spot_Id: 23170, Peak_List_Id: 22737, MSMS Job_Run_Id: 10266, Comment:
70.04628	962.58582
112.06454	1702.1228
129.08763	594.18878
169.11533	750.02606
175.10211	7208.5249
197.11937	1291.7957
199.10291	481.24048
227.1044	921.86255
237.11194	606.22552
242.15062	486.3924
254.13937	989.55695
288.18671	1856.2919
298.19724	699.73077
326.18951	1013.0273
329.17422	770.68915
383.2113	486.6568
401.28439	2763.2671
413.16983	562.72864
425.1976	1039.8026
427.20792	1784.3263
458.20599	514.26044
459.19568	513.17749
512.35175	1292.8838
524.25439	2483.9158
529.31342	3255.3125
556.25348	1999.1627
595.3219	2096.9282
600.30634	1303.2161
617.30841	1266.1146
623.3255	2655.6973
642.39795	3460.7676
643.3476	1848.223
653.27783	1211.5381
671.33917	1437.7522
699.31763	1155.174
716.36066	1304.2733
729.40533	11566.729
738.30322	1155.2531
743.43292	1806.0334
752.30585	2286.4392
754.31616	1160.8789
784.40723	1737.741
812.41492	1291.4081
858.42883	13152.563
869.34302	1786.9248
872.44482	9647.8857
881.3584	2563.9524
884.35559	1737.8219
950.39838	4660.0449
968.36414	5009.1611
976.46509	2250.3872
987.45581	4629.8701
993.47998	2641.9387
994.48816	1917.7305
1019.5295	1772.1504
1063.4529	1207.0573
1074.4603	7168.6367
1081.5028	2321.3521
1086.5259	5380.5088
1091.5074	38819.918
1098.4381	1199.4144
1178.4757	1200.5077
1191.4399	1464.4431
1209.5724	5079.708
1220.5583	3218.5759
1240.5487	1495.0415
1266.5967	1828.1785
1284.6454	45019.645
1286.5493	14756.846
1413.7546	3717.2732
1414.6224	5208.5
1418.7499	2058.8384
1435.7917	1190.7313
1436.6284	1993.4827
1453.631	1274.7449
1454.6213	1351.7454
1456.4476	1315.3939
1462.8091	7704.5938
1466.4954	3265.7048
1480.9742	15516.661
1481.7654	12032.873
1482.6683	17414.686
1550.5605	3872.3821
1565.9872	17365.275
1566.8102	6015.2402
1567.6545	9368.0566
1569.5416	6365.1743
1576.6252	3537.1519
END IONS
BEGIN IONS
PEPMASS=1958.9969
CHARGE=1+
TITLE=Label: F10, Spot_Id: 23170, Peak_List_Id: 22742, MSMS Job_Run_Id: 10266, Comment:
70.036964	234.74411
112.05402	230.60603
184.08669	188.15953
212.08037	224.22884
254.0845	203.48352
282.1824	194.8678
351.19171	642.81989
360.24609	202.28513
412.22461	204.69147
419.18277	247.66425
431.19058	228.26572
440.12527	212.6705
448.22086	325.91824
454.24258	489.70441
465.21515	933.49957
482.24042	1785.7004
516.30267	477.11118
545.27283	249.31041
558.31537	498.78909
562.35382	240.96889
607.26086	233.36391
615.33264	1470.5416
629.3446	262.91608
630.38776	287.06461
658.3476	443.7135
664.35834	396.00174
675.32898	394.72424
692.3277	388.87347
702.36432	1509.2339
735.37762	494.96613
746.31305	430.25583
763.3764	373.88437
822.46405	383.19269
843.41486	291.85876
849.38696	1467.5577
850.37976	502.87738
867.55157	183.0253
884.45221	385.67554
962.47791	1228.5837
969.50653	1124.0681
972.53967	379.13025
978.37964	205.80103
980.3819	469.45087
997.48596	608.18347
1015.4526	331.57086
1082.4756	1293.3879
1094.4451	401.79443
1109.5045	773.42712
1110.4834	772.14075
1173.5289	285.51407
1184.4668	414.10245
1196.6389	721.4671
1213.4493	397.53198
1229.5385	811.97144
1231.5385	311.48697
1257.6295	650.21954
1267.502	737.16492
1269.3334	402.58292
1275.5614	405.85745
1316.5778	886.02081
1344.666	1601.484
1374.5231	516.79865
1376.5326	462.91696
1381.6306	409.44937
1389.449	429.89996
1401.7141	1101.687
1403.5254	441.46878
1477.9337	554.70013
1478.691	889.11487
1489.624	344.29895
1515.6448	566.41925
1572.7273	622.33887
1573.6664	866.38513
1616.7484	1536.3535
1618.6226	883.35895
1632.7513	904.91681
1633.8281	926.27411
1635.6593	835.90698
1729.6962	1400.4009
1731.7678	1155.9271
1748.77	1376.4294
1784.8281	1447.9425
1829.9774	2143.9753
1831.0737	7572.5547
1831.9255	6869.8442
1832.8259	10954.207
1834.668	1589.6825
1835.5011	2355.019
1845.9034	2803.3032
1889.7902	2549.8542
1890.6879	6156.3193
1893.5752	1439.1799
1901.6149	1673.8221
1904.6821	2495.1406
1906.8021	3224.8733
1916.0342	3106.5972
1916.8989	2554.7886
1918.7125	1865.9121
1925.672	1875.7235
1932.5927	2487.4136
END IONS
BEGIN IONS
PEPMASS=2016.058
CHARGE=1+
TITLE=Label: F10, Spot_Id: 23170, Peak_List_Id: 22747, MSMS Job_Run_Id: 10266, Comment:
175.1143	182.8139
232.14468	100.34385
419.19766	133.4473
458.30981	322.18365
524.19348	251.89238
530.25238	118.80478
533.20758	400.6908
571.35321	318.4906
637.32227	181.64645
640.53094	203.75612
641.38348	137.10593
656.31763	129.65646
668.35791	159.92398
684.47113	377.37851
685.51648	110.4397
696.34625	508.68494
781.47168	117.32173
797.55707	604.45441
809.50616	351.65195
830.54523	195.48485
842.73334	112.99871
913.33527	179.62021
920.53619	155.51849
925.31787	113.98817
934.5816	2413.2688
944.60236	154.67096
1034.6512	257.79575
1059.4088	107.29207
1063.6074	330.35654
1082.4797	458.52075
1150.5741	393.14871
1191.5054	217.60503
1193.47	535.54596
1207.6903	548.33551
1209.5859	233.64125
1219.5463	493.26779
1220.4467	670.71814
1227.7878	431.12015
1228.6808	218.98734
1286.4459	171.92194
1287.6666	375.83203
1304.5101	590.09033
1318.4812	255.30119
1320.7434	545.875
1331.5524	498.60007
1333.5958	588.84869
1348.1096	149.81963
1483.7931	1203.4357
1485.6436	643.72925
1545.5695	223.595
1570.9114	378.46933
1579.8875	262.24805
1580.7719	1009.9714
1597.7631	453.6008
1598.6327	368.92538
1605.7825	381.06876
1613.9412	468.8931
1617.8501	323.42691
1703.7422	384.64423
1727.8737	620.84662
1771.701	516.04053
1788.5959	421.46066
1790.9731	640.99597
1813.9232	816.46356
1825.7791	433.13507
1839.4115	543.71478
1849.5397	586.03046
1853.3767	570.49347
1854.579	675.26215
1890.8143	2428.6924
1893.9014	2584.5913
1954.0016	4723.4653
1954.8438	4069.1938
1955.7369	8431.8662
1959.6703	6075.3477
1963.6978	1497.0802
1964.6906	1295.9998
1966.8376	1498.0773
1978.6611	1171.7258
1981.7261	1820.0109
END IONS
BEGIN IONS
PEPMASS=2033.0769
CHARGE=1+
TITLE=Label: F10, Spot_Id: 23170, Peak_List_Id: 22738, MSMS Job_Run_Id: 10266, Comment:
110.05301	595.87427
112.06733	529.78101
175.10925	1092.1281
251.1449	401.13156
380.21716	354.54871
391.19553	469.39749
401.32236	484.42023
411.19333	558.54303
418.27985	280.20718
419.28629	280.07065
436.26468	505.02396
458.32932	2299.8838
496.28586	387.27051
524.26538	1507.3552
532.3385	455.8645
533.27551	883.85565
550.2746	1458.7759
554.36902	346.47501
571.39832	2710.4744
580.41785	341.68555
609.37683	436.76755
637.33038	1643.7012
647.40405	426.67978
670.52234	618.61011
684.46204	4370.2017
687.38763	714.63519
696.31812	1062.0353
713.31335	2316.7832
750.40466	1163.4753
780.4325	637.22186
797.54907	6130.3423
807.54822	1333.4944
809.3606	654.63885
826.42114	1968.744
865.46155	562.42102
883.42139	465.52432
884.47626	409.18573
914.48547	810.78473
916.60767	768.0603
917.55652	1255.809
934.59113	30295.605
937.7002	1076.6334
944.62549	480.8616
956.61932	492.19882
1045.6261	1094.7921
1063.6052	5418.7002
1132.6122	2075.8252
1150.6243	4219.9834
1190.5646	1267.3602
1192.6023	1201.4086
1194.6112	1280.115
1207.6271	9617.7451
1217.5698	2131.1604
1219.6084	1145.0768
1236.5441	5427.8687
1244.6038	1598.887
1303.6007	1231.7238
1306.7535	1066.4065
1307.5797	810.86517
1320.722	6890.4106
1323.5554	2317.5051
1330.7656	697.83459
1332.556	2036.5886
1335.5225	859.07721
1349.5514	3331.3882
1353.729	708.10632
1445.7542	2981.1443
1461.6351	1862.3536
1462.734	1845.9718
1464.6227	1260.7709
1470.7258	1136.5857
1483.774	14328.769
1575.7128	2200.854
1580.7814	10037.392
1597.8425	3965.7329
1598.8104	2258.9688
1603.7198	1150.016
1632.8185	1562.5923
1717.8394	1234.0834
1719.7174	2372.2952
1734.9659	1579.0474
1735.8213	3519.0308
1746.0687	1106.3431
1765.7834	2009.0786
1792.0922	1981.0997
1792.9131	1062.489
1793.8137	1388.8679
1843.0902	1105.9287
1859.0422	2191.4922
1881.7203	12672.593
1969.9619	5061.3774
1971.8042	4916.8462
1973.7084	4795.082
1975.6714	4105.1802
1976.6385	4975.0269
1977.6987	4183.7358
1978.7361	4603.1504
1995.7252	6021.231
1999.6219	10475.953
2003.8116	6663.2944
END IONS
BEGIN IONS
PEPMASS=2263.0366
CHARGE=1+
TITLE=Label: F10, Spot_Id: 23170, Peak_List_Id: 22741, MSMS Job_Run_Id: 10266, Comment:
112.07395	1428.2598
129.09647	507.06598
175.10928	7951.5859
274.19061	465.60025
290.15717	581.21948
345.2579	2679.1372
355.20386	567.39008
371.21786	465.63364
377.20303	590.68652
415.22324	792.48138
468.29327	472.35477
474.30063	1577.3964
490.29083	860.26288
514.2934	1840.043
542.26288	673.88367
566.21222	1046.4733
571.39355	455.18942
575.34235	1134.4117
651.3476	968.62671
653.37048	1467.4258
655.3786	625.87177
679.33112	1466.8241
688.42584	879.12439
689.53192	528.06921
706.4082	592.74152
715.37225	533.37183
734.46423	772.12115
778.38055	1205.1589
781.42023	1431.0239
785.48621	1405.9666
816.48346	726.71521
849.39703	1012.6878
873.51801	1672.7295
884.51025	794.06982
885.53833	566.33044
920.48309	960.25006
930.513	9958.248
944.4032	1300.8491
964.4425	1106.4636
1031.4275	1976.7769
1037.3313	497.2041
1041.5126	561.17383
1059.5444	2224.3918
1105.5844	451.93295
1119.4976	487.51874
1143.5809	1234.1407
1144.5167	691.81976
1160.5807	1823.5065
1206.4694	731.1853
1272.6313	1377.1008
1306.6128	479.86472
1319.5654	771.4375
1323.6055	1364.3496
1336.5713	454.771
1343.5946	1832.1409
1352.5676	784.34454
1363.6005	490.71005
1380.5815	2945.5349
1414.6156	1652.8024
1421.6691	650.66779
1468.6296	571.513
1479.6606	2495.3613
1485.6409	2668.0657
1487.6938	469.31479
1570.5227	453.88721
1584.7477	1278.2854
1642.6664	1539.0188
1697.8909	515.1662
1698.7025	1323.0966
1709.7982	868.1673
1719.7827	663.61145
1751.8168	586.19397
1768.9246	15464.938
1770.819	9913.4707
1778.6718	587.11133
1796.8124	1796.233
1833.9152	711.58844
1849.8982	617.62494
1866.8711	1399.7867
1876.8347	2818.8623
1884.0181	3693.3145
1884.8956	5990.1621
1886.7478	3505.1545
1893.8881	5865.269
1895.7697	3863.6328
1981.0629	971.95166
1998.968	1883.0049
2000.8032	975.66992
2037.9406	1274.6185
2112.8757	3955.6409
2207.8916	2608.8318
2213.7742	1618.8547
2220.3513	6635.6021
2221.0552	5115.481
2222.8938	8492.0078
2226.8491	1534.0902
2227.8083	3011.8232
2234.9724	1349.048
2236.8098	2132.0791
2240.0037	1482.558
END IONS
