# Supplementary material for: Comparative proteomic analysis of a membrane-enriched fraction from flag leaves reveals responses to chemical hybridization agent SQ-1 in wheat
Source: Front Plant Sci. 2015 Aug 26;6:669. doi: 10.3389/fpls.2015.00669 (PMC4549638; doi:10.3389/fpls.2015.00669)
Supplement: Supplementary file 9 [file Data_Sheet_1.ZIP › Supplementary MS_MS data/spot 84.txt]

COM=Project: wsp, Spot Set: wsp\wsp01, Label: F12, Spot Id: 23172, Peak List Id: 22483, MS Job Run Id: 10265
829.22021	10443.377
842.50043	291037.81
856.51178	53733.102
864.4726	24400.936
866.4455	10301.979
868.50714	15984.129
870.52612	158575.52
892.50043	13101.104
940.44885	13497.908
960.51428	9085.0313
978.52924	22192.02
1004.5242	6776.752
1011.6224	9731.4824
1030.5408	13888.67
1045.546	21854.26
1074.6035	9370.208
1085.46	19576.471
1109.4972	11355.867
1111.5343	9465.7109
1139.6002	6206.6143
1160.4961	10441.929
1175.5806	15155.335
1232.6124	11009.051
1234.6315	7730.7197
1277.6681	4241.0703
1317.6494	4014.157
1319.5938	5309.0532
1326.5856	6609.5117
1355.6582	9726.6514
1358.6274	3318.3811
1370.6747	3497.7517
1382.7169	3308.3252
1397.7125	3419.8193
1435.673	12394.279
1439.7328	3429.0527
1447.6617	5597.2412
1450.6132	4713.9854
1467.8192	6424.4067
1472.6851	3389.5935
1476.7509	7217.2808
1493.7322	3728.1553
1507.5935	5753.3848
1529.6957	4086.2881
1566.8185	5222.9194
1608.8171	4055.9778
1610.8407	2758.9346
1613.8478	9824.5869
1642.7583	2844.5613
1644.7877	2410.3674
1654.7739	4566.417
1687.9232	2895.3083
1707.7546	3932.2075
1761.9009	3512.8713
1764.8856	2237.0134
1794.8113	2717.0642
1882.9325	7773.5884
1885.9318	1152.5111
1915.9548	2402.4595
1959.0027	4255.1235
1985.916	3014.3367
1993.9414	1127.4426
2016.0521	4251.646
2028.9573	3652.9231
2033.0858	6208.8369
2038.8837	3371.7397
2075.1079	6500.25
2083.0125	3087.4065
2093.8462	4703.5869
2121.071	3634.2544
2150.9807	3037.2285
2169.9839	2537.167
2211.0706	5201.8076
2225.0789	5088.1836
2230.1479	2300.5398
2233.0525	9405.1172
2247.0615	4961.9199
2249.0496	3242.9219
2263.0452	2678.3293
2264.0762	2602.2986
2327.0679	4634.7715
2339.0754	2810.8728
2382.1211	2498.4426
2434.1982	4806.5708
2691.26	4968.7974
2720.2119	3054.6116
2748.2529	3609.6755
2807.2615	3299.5264
2808.2644	1439.5273
BEGIN IONS
PEPMASS=829.22021
CHARGE=1+
TITLE=Label: F12, Spot_Id: 23172, Peak_List_Id: 22776, MSMS Job_Run_Id: 10266, Comment:
100.08294	180.13507
175.11237	349.56
241.2001	108.94984
255.07608	142.73915
272.1011	163.60576
288.16461	114.66484
345.27002	148.82677
356.23148	114.55392
401.18259	173.33795
424.15866	122.10472
425.08508	136.13722
438.24527	207.4912
442.12918	200.69295
443.22299	227.70708
459.13046	126.58784
471.20129	286.09326
515.19922	154.05309
529.16913	207.73592
531.17456	200.39093
571.15497	225.25146
606.99695	409.06509
624.98804	695.04852
645.20715	264.78494
654.18536	199.1631
655.11316	257.16757
656.14008	494.09824
749.13739	835.99017
766.21466	1870.0707
770.19037	1047.1974
785.21259	652.99225
786.21082	1277.5674
787.17761	858.04431
789.13159	845.86169
793.20459	932.87543
794.14185	1271.0612
797.23846	618.54651
802.16132	905.14185
END IONS
BEGIN IONS
PEPMASS=856.51178
CHARGE=1+
TITLE=Label: F12, Spot_Id: 23172, Peak_List_Id: 22767, MSMS Job_Run_Id: 10266, Comment:
86.068108	3079.9238
112.06064	1638.0272
129.08246	972.11383
157.09229	618.41528
175.09737	2911.0203
185.0979	2412.9119
197.06636	398.25607
201.09566	682.44971
230.11565	609.65271
254.13243	812.83301
255.10361	14181.818
272.12769	14095.242
286.13297	10316.332
288.13367	1844.2177
341.13531	1614.5411
357.18613	2756.9734
359.17358	2216.9053
367.16528	2961.9648
368.15634	4172.4189
385.17667	13322.938
444.20627	1730.7626
454.17001	26954.324
470.14743	1221.3136
472.17862	29404.088
486.19653	810.31384
539.2226	875.30951
557.23566	1377.6971
567.20868	5730.832
571.21997	4193.6563
585.23987	1995.4581
601.26251	863.72247
650.07355	996.26666
654.26007	868.435
672.237	4012.1406
743.29358	1896.4215
793.22028	3450.6821
796.24249	2146.6191
797.23224	1436.2133
811.34583	1432.8654
812.38562	15760.997
814.25372	6227.9014
824.21326	1457.7665
826.39948	5006.1719
828.21899	3524.7954
END IONS
BEGIN IONS
PEPMASS=870.52612
CHARGE=1+
TITLE=Label: F12, Spot_Id: 23172, Peak_List_Id: 22766, MSMS Job_Run_Id: 10266, Comment:
100.07924	62035.895
112.05441	5650.5474
129.07899	2634.1924
157.06837	1036.3661
175.0882	5963.3433
185.05908	1547.8512
199.10426	4415.291
212.09253	780.63831
230.10374	1219.7957
254.11189	1407.9867
255.09929	27354.125
272.12027	39586.867
298.10504	1761.5726
300.13696	16414.125
368.15109	8209.5371
371.18292	2987.3638
381.16882	4234.3403
382.5661	1733.1956
385.17053	12811.365
399.17236	30300.787
455.17813	1794.1965
458.19412	1822.9368
466.16986	4274.4448
468.17136	38244.242
472.17532	13681.175
484.17062	4054.5007
486.17685	89227.68
571.21588	12852.901
581.22693	32770.945
582.51282	11516.181
584.46417	1526.5746
599.22498	10153.521
654.23987	1970.4102
672.24561	6971.437
743.28717	5311.6636
753.27795	5175.4995
812.30847	5561.4424
814.20721	3295.9561
826.39764	46884.488
828.25854	14139.472
840.41748	8309.3877
841.31195	11138.405
842.29004	3225.22
845.19971	3846.3303
END IONS
BEGIN IONS
PEPMASS=940.44885
CHARGE=1+
TITLE=Label: F12, Spot_Id: 23172, Peak_List_Id: 22772, MSMS Job_Run_Id: 10266, Comment:
112.06076	162.15689
159.05838	174.33202
175.10001	325.14151
255.15211	110.0146
272.1279	154.62233
296.0834	102.59431
311.09995	246.04887
356.13095	1133.347
373.15091	271.90402
400.26736	106.5054
427.14169	428.39859
433.08984	140.83214
444.16211	294.30945
455.21848	135.60609
496.04044	189.61427
497.13913	454.88147
500.16681	118.16167
503.35529	168.93973
540.17554	169.45029
568.1203	227.79443
613.20929	236.23795
665.24359	268.31647
783.29846	405.93622
786.98102	195.60362
792.33099	231.71884
810.19409	252.19699
812.27124	526.41498
842.4187	411.94864
843.28326	421.10233
845.9939	202.82175
855.29767	260.13962
857.32513	378.45657
878.21539	371.8045
881.2514	309.9541
883.10461	480.32904
895.35059	583.33997
897.33606	409.74237
898.21045	559.68451
899.16577	616.51886
901.14063	581.29077
912.24127	341.7066
915.10938	573.29596
919.08203	482.03088
END IONS
BEGIN IONS
PEPMASS=978.52924
CHARGE=1+
TITLE=Label: F12, Spot_Id: 23172, Peak_List_Id: 22768, MSMS Job_Run_Id: 10266, Comment:
70.037476	145.33258
86.079918	102.69105
100.08295	152.55119
112.06579	241.57413
157.08078	153.62241
175.10246	986.02838
211.12047	117.91008
213.12912	161.52469
237.19739	109.36584
255.13	411.38443
256.13644	192.56802
272.14023	974.12134
280.15833	271.51077
308.13959	506.58856
343.14108	305.48056
359.25037	312.23871
400.12033	1845.964
423.20682	293.33554
436.20032	253.92151
441.17398	318.53329
458.21594	441.31555
459.18179	291.78857
480.2168	631.39246
482.22958	470.63593
520.271	441.36084
537.22565	576.14832
562.22266	1193.5078
579.24841	10440.323
594.21436	523.21503
601.30292	631.93713
604.24518	714.08392
614.17377	414.76425
617.23755	367.0033
679.23706	1866.5044
707.23004	2161.8401
735.32263	2345.4434
804.23651	1083.8907
820.37695	1750.5913
822.32538	28579.824
824.23059	5844.3652
826.22577	829.85577
849.38098	4513.1025
851.30072	1010.0496
853.21887	1748.3285
917.24731	10361.396
918.32422	3953.9246
919.32593	2675.4878
921.18909	5590.9771
934.36945	2287.0039
935.40546	1879.5983
936.46222	17867.691
937.3479	18512.008
940.25763	1696.866
951.26703	1975.754
956.31891	2433.3262
END IONS
BEGIN IONS
PEPMASS=1011.6224
CHARGE=1+
TITLE=Label: F12, Spot_Id: 23172, Peak_List_Id: 22779, MSMS Job_Run_Id: 10266, Comment:
175.13991	234.20741
417.29822	106.82697
422.1752	132.61024
447.1254	129.83325
497.2236	112.74404
508.19925	221.80247
515.271	133.48212
541.26349	150.93539
574.30206	104.7751
588.11456	137.95479
633.1369	122.55875
643.26129	125.37286
645.164	102.98535
657.21851	103.4967
659.36835	118.27062
708.17773	149.40141
737.13776	129.11057
797.61322	134.5164
800.16095	149.59654
820.30011	151.93068
824.4021	166.07965
827.17358	195.2281
842.60828	319.79379
854.23132	206.85109
855.45642	2440.6624
857.28174	681.76526
860.35529	406.20895
918.47833	312.50391
952.51276	331.10629
953.30182	768.83978
966.53296	389.73221
969.58447	1018.9207
970.48041	1239.7672
971.29388	959.15485
973.15918	565.05273
975.26636	420.79224
979.25848	327.15457
END IONS
BEGIN IONS
PEPMASS=1030.5408
CHARGE=1+
TITLE=Label: F12, Spot_Id: 23172, Peak_List_Id: 22771, MSMS Job_Run_Id: 10266, Comment:
112.05727	151.39241
173.11638	110.68457
175.08882	807.60486
267.22723	138.74855
342.04514	125.57661
345.17331	359.63104
346.21481	133.3176
357.12015	299.5679
358.10172	138.27509
416.23367	164.44228
417.24979	162.18916
441.24301	227.07213
442.19049	131.48238
443.25922	167.03198
460.17902	249.4012
486.13434	175.14543
513.16113	183.46973
524.20453	245.58434
543.18933	352.67511
544.17999	365.9903
545.21533	327.15555
579.26837	196.89786
589.21423	197.67097
601.24103	197.9362
615.15906	418.63837
669.20209	468.46829
674.22845	749.33313
686.21179	1258.6079
702.22211	359.07047
728.16919	460.26852
814.258	551.75085
830.32349	1248.8459
840.37549	359.77087
842.2417	383.16324
856.30237	2223.1501
858.21008	448.71991
873.35272	1053.166
874.34491	6081.6665
876.23462	1355.566
877.27197	1091.3153
968.2641	2748.8364
971.34674	1690.3225
973.39618	1290.4877
987.24329	1293.0923
988.4491	4087.5024
989.3136	4108.8999
1004.2116	1002.3228
END IONS
BEGIN IONS
PEPMASS=1085.46
CHARGE=1+
TITLE=Label: F12, Spot_Id: 23172, Peak_List_Id: 22769, MSMS Job_Run_Id: 10266, Comment:
70.036057	121.61395
112.05747	313.37079
129.08939	183.34593
136.04787	461.96301
159.0587	367.65598
160.08942	119.7509
175.10286	931.47662
212.1004	115.85665
230.11227	139.049
232.13138	161.34648
255.11412	2212.033
272.14609	4446.5845
279.05957	454.9754
366.10355	285.01517
373.08514	276.9169
384.12537	306.49811
407.10147	276.79144
423.12854	253.69539
437.20911	303.5733
441.14243	277.12347
442.09415	1189.6735
458.16864	657.99713
465.12164	348.56485
522.12848	570.64374
536.13147	277.70352
582.16437	272.37241
600.14941	674.7218
602.29633	336.39801
627.15332	761.98755
628.12482	668.69861
644.20532	836.88733
651.10968	531.92517
657.1142	403.18961
685.13947	1064.4841
709.15302	244.54332
766.1579	516.92456
767.1911	302.92392
782.23022	798.24579
783.25983	275.08685
786.19885	674.75031
807.22272	17095.775
811.26831	430.96378
814.17853	870.91351
859.28839	327.06741
911.23962	2620.3223
929.26642	8416.6318
931.1875	1620.0779
956.42474	1952.7334
1008.8329	1439.7169
1021.3193	1501.5101
1024.2538	1859.9301
1042.3391	1309.7162
1043.4247	2867.218
1044.321	4276.9883
1058.2543	1539.8778
1061.2418	222.14328
1062.3282	1247.9592
1063.2074	1049.3386
1064.8417	745.24152
END IONS
BEGIN IONS
PEPMASS=1109.4972
CHARGE=1+
TITLE=Label: F12, Spot_Id: 23172, Peak_List_Id: 22774, MSMS Job_Run_Id: 10266, Comment:
159.05513	279.944
172.0282	100.26241
175.0898	912.5647
191.03856	127.64459
255.1429	183.2554
271.13712	195.70457
272.13635	318.42719
274.11398	114.16536
287.06522	208.48044
288.14194	169.9355
350.08722	283.69586
439.17172	208.33627
445.11923	321.991
447.30377	145.23018
457.17392	526.43005
458.23822	141.69571
473.1098	594.11719
474.18658	389.33438
492.19183	327.39127
565.1825	197.15674
608.1424	586.22266
610.21875	210.37251
619.08984	552.26929
620.14838	249.81929
636.10779	672.74084
637.14362	499.46585
644.19604	295.16907
661.23126	294.62796
711.18652	229.52165
790.24164	602.51544
795.28552	229.24637
806.20135	231.51305
807.19824	659.2417
822.18878	488.63132
823.24762	4982.312
835.25848	745.453
836.3335	299.11337
851.23901	261.13977
891.2868	1057.4606
937.21796	968.00433
953.35187	685.57654
955.25024	4371.5552
1005.3198	1049.1255
1020.2528	698.63867
1030.2758	1366.58
1031.4025	962.7793
1047.348	26867.973
1050.244	2053.7881
1054.1884	678.89539
1061.2721	482.59018
1066.2504	1354.1626
1068.2307	632.09888
1069.3164	1641.1647
1070.2607	579.64807
1071.2004	587.86279
1078.4469	741.76202
1083.1859	414.66959
1084.2469	613.6803
1086.6874	406.46194
1087.3259	539.49066
END IONS
BEGIN IONS
PEPMASS=1160.4961
CHARGE=1+
TITLE=Label: F12, Spot_Id: 23172, Peak_List_Id: 22777, MSMS Job_Run_Id: 10266, Comment:
175.09492	374.7366
246.11076	120.96286
312.13242	490.94415
329.14822	305.01578
330.16696	155.755
390.14154	166.85378
391.16626	117.73831
457.21838	176.32196
475.13248	229.30542
492.16574	250.3934
506.10825	456.29636
519.14117	208.58086
544.15247	137.00154
635.21942	118.91745
641.12628	411.83295
655.19727	1958.3541
669.12305	325.79083
685.20813	105.89419
753.26062	121.20483
765.82452	142.59741
769.30096	204.08105
770.23077	178.31566
860.38361	412.71899
869.44403	145.59538
898.26489	1899.9708
901.22852	214.19836
1005.3358	448.43423
1007.1453	301.60385
1008.4073	305.41925
1012.7706	180.98114
1026.2651	225.94508
1036.0959	250.50478
1051.5233	344.72491
1096.5133	358.48615
1097.4152	620.95929
1098.4054	296.57336
1099.3134	365.96674
1101.2715	479.62289
1116.473	442.84851
1118.3068	295.57639
1120.2637	422.44333
1122.4462	332.96503
1131.2794	485.07849
1140.2985	448.27512
END IONS
BEGIN IONS
PEPMASS=1175.5806
CHARGE=1+
TITLE=Label: F12, Spot_Id: 23172, Peak_List_Id: 22770, MSMS Job_Run_Id: 10266, Comment:
112.05321	236.41519
120.04495	175.70905
129.08035	128.11086
136.03326	106.49284
155.06795	113.82301
158.06993	118.21536
175.09703	1954.2937
263.07886	166.45682
295.12115	418.67255
308.21396	313.95456
312.13562	727.06665
410.1033	330.56992
411.1796	188.6165
422.22281	183.46732
427.26871	248.22672
442.1424	448.91681
455.19012	362.22202
459.17007	353.98599
482.28323	153.88065
489.14136	217.13457
506.0567	155.64745
507.1228	405.49265
573.22406	217.59363
598.31897	152.04587
601.32019	257.76321
604.17902	358.44797
609.28967	239.95709
610.22247	266.47797
652.23438	213.08643
669.27057	618.63013
670.29315	245.56268
711.27783	283.03287
717.26288	1171.3051
724.21796	300.02267
734.2854	1770.3326
749.25012	2015.6841
758.45538	495.64117
766.29016	3088.4055
844.18854	413.62213
845.29883	501.78171
864.21722	602.50494
887.34082	651.91052
913.35156	18355.463
950.24274	740.89124
1021.2509	842.79718
1022.2248	617.02704
1023.27	714.26202
1026.2842	1085.754
1045.3496	902.06018
1048.2813	939.49817
1053.4454	774.51123
1110.509	1112.0931
1111.548	3205.3315
1112.4359	4890.6387
1114.3094	2536.2009
1131.2587	1141.0228
1133.3462	1345.5563
1135.2423	1929.4288
1137.3264	1254.4182
1145.4816	1524.2056
1148.2715	1162.3151
1153.2926	1096.0779
END IONS
BEGIN IONS
PEPMASS=1232.6124
CHARGE=1+
TITLE=Label: F12, Spot_Id: 23172, Peak_List_Id: 22775, MSMS Job_Run_Id: 10266, Comment:
116.04881	122.45927
136.05641	100.37655
175.09685	841.96527
201.11267	106.10918
271.1763	105.3553
288.19803	806.13818
305.11511	166.90024
322.14938	166.56291
364.15326	119.35485
375.22202	129.05338
403.22372	405.3717
418.16815	183.351
435.19196	589.32458
457.27731	122.54556
458.35153	149.44644
465.16049	117.63687
491.30569	229.88492
504.17978	256.0636
522.18964	110.19891
548.24487	236.80653
576.2843	180.17052
585.23883	222.2905
590.1886	121.65701
613.29962	157.13351
631.27179	150.57651
641.21588	162.54198
663.32214	150.19637
711.15472	214.26335
744.31897	1091.2224
751.40253	178.35822
758.36157	145.59048
762.38	216.46028
768.23132	255.95074
798.29706	207.68559
828.40448	208.24657
842.31726	162.48164
852.37732	164.10074
886.35095	185.54413
979.39532	131.09688
998.22437	158.94244
1020.3696	667.12683
1043.4276	237.57675
1046.1973	115.07219
1120.4742	621.34705
1167.6742	602.77411
1169.4415	470.20233
1172.2654	560.37335
1189.4347	617.87531
1191.2944	668.21002
1192.3981	1169.7836
1194.3464	758.46765
1201.4875	568.55597
1207.5532	713.20508
1211.2939	619.56097
END IONS
BEGIN IONS
PEPMASS=1355.6582
CHARGE=1+
TITLE=Label: F12, Spot_Id: 23172, Peak_List_Id: 22780, MSMS Job_Run_Id: 10266, Comment:
175.09554	216.1752
415.1431	101.82473
601.29749	799.03125
699.36884	123.18035
707.1344	138.70508
755.20276	122.3503
826.71423	100.07127
842.35114	110.84087
941.32556	283.54279
1012.4382	1507.1962
1014.3312	175.85991
1110.7592	192.64523
1159.1437	156.56096
1199.6036	192.07947
1202.3521	517.45251
1204.3414	174.88745
1224.3217	269.61462
1225.3519	355.9079
1229.5415	167.81715
1230.3397	238.34525
1243.3339	305.82755
1246.5594	235.17889
1272.4165	175.58446
1282.4172	206.18063
1283.2844	229.10925
1293.4658	244.4693
1294.3597	485.74625
1296.3202	385.17758
1313.6543	203.17062
1315.323	285.42084
1322.552	427.50952
1325.6971	200.42551
1333.226	205.42055
END IONS
BEGIN IONS
PEPMASS=1435.673
CHARGE=1+
TITLE=Label: F12, Spot_Id: 23172, Peak_List_Id: 22773, MSMS Job_Run_Id: 10266, Comment:
70.037163	118.61404
72.057755	102.06799
84.04866	195.99989
112.06906	150.83594
175.10091	740.7655
304.1543	188.53186
313.13672	132.74719
318.15207	117.56906
357.14764	121.45055
375.21484	323.41119
400.289	131.05548
406.18323	100.47146
417.26093	288.40265
468.24493	175.94116
513.21039	159.43338
531.28955	176.45842
557.20917	204.27425
558.20618	170.08998
560.24139	187.19962
566.25958	213.37305
601.2226	284.3548
619.25116	175.57069
637.26331	274.87314
647.20526	155.67058
672.23792	1425.224
685.24182	178.61655
692.26001	150.81645
694.24359	207.42328
702.27856	296.33853
717.27295	813.29126
732.28223	222.1792
733.44733	181.17557
734.28412	4446.8359
787.27509	213.89626
810.3139	192.20538
861.37274	249.77853
863.28625	368.03564
878.36157	3989.4475
900.32819	535.77509
932.45526	313.00156
950.3443	1498.114
964.00446	113.04488
975.4129	260.50491
1005.2427	283.59476
1029.3713	842.53052
1050.3491	193.20959
1079.4095	393.75323
1146.3862	317.94171
1244.5773	368.23862
1246.3292	263.39706
1249.516	241.68553
1283.453	4251.2808
1373.488	1619.8667
1376.3713	1740.567
1381.5381	935.46912
1385.177	1079.3711
1395.3472	1392.027
1397.4478	2376.689
1398.4259	1352.0618
1404.5852	1156.5663
1407.4617	1593.6759
1412.2318	1307.8801
END IONS
BEGIN IONS
PEPMASS=1613.8478
CHARGE=1+
TITLE=Label: F12, Spot_Id: 23172, Peak_List_Id: 22778, MSMS Job_Run_Id: 10266, Comment:
782.31494	145.12532
799.36176	1354.6053
853.33966	109.13306
952.39777	127.07402
1037.5007	108.42939
1125.387	126.52935
1169.9867	205.07712
1239.4294	147.08968
1407.6395	121.71968
1439.0574	130.13626
1451.655	158.41867
1454.4419	259.56467
1459.5369	361.88547
1460.533	219.49097
1553.5474	631.72809
1555.5063	321.01596
1556.4098	501.17889
1560.5198	275.0336
1563.0206	251.29935
1565.9058	272.42957
1571.5337	217.77197
1574.6051	200.86079
1580.4916	349.98795
1593.837	226.42033
END IONS
