# Supplementary material for: Comparative proteomic analysis of a membrane-enriched fraction from flag leaves reveals responses to chemical hybridization agent SQ-1 in wheat
Source: Front Plant Sci. 2015 Aug 26;6:669. doi: 10.3389/fpls.2015.00669 (PMC4549638; doi:10.3389/fpls.2015.00669)
Supplement: Supplementary file 9 [file Data_Sheet_1.ZIP › Supplementary MS_MS data/spot 85.txt]

COM=Project: wsp, Spot Set: wsp\wsp01, Label: F18, Spot Id: 23178, Peak List Id: 22489, MS Job Run Id: 10265
842.51709	104010.71
856.5304	22721.309
868.52832	6982.4688
870.54401	65903.148
940.47534	7825.7217
958.55518	6416.0723
962.4649	5329.6074
974.51764	5483.106
989.49261	17369.139
996.50165	4697.5249
998.50507	19273.965
1017.5293	4207.6362
1045.5649	11240.245
1050.5295	6320.7661
1052.5648	34032.074
1155.6531	59116.621
1167.626	4649.2397
1168.5848	9553.5195
1169.6338	67414.219
1178.6221	17954.016
1181.6412	4482.375
1197.6569	5719.6118
1212.5658	3921.0884
1215.6544	4339.2349
1222.6268	10781.483
1271.6964	3748.8596
1272.6991	6312.019
1296.6288	30824.773
1308.698	4170.8447
1320.6538	8777.4609
1324.6565	10818.882
1327.6509	3872.4141
1350.7109	6465.1792
1464.7181	45235.371
1473.7017	5057.7339
1493.7571	5735.394
1496.712	6713.7773
1506.7915	4816.4155
1509.8446	74845.82
1523.7686	35048.801
1527.8044	11477.859
1536.7697	18303.822
1537.7531	23717.061
1583.7947	6425.7939
1608.8452	3311.0647
1609.8555	4735.4189
1638.8566	3643.9634
1644.8849	4212.6782
1675.7518	10065.972
1680.838	5880.3003
1707.7939	4012.5466
1748.9381	3376.7861
1775.9034	3578.3684
1794.8495	3924.9451
1797.8976	5251.2461
1815.9977	30899.791
1833.9218	7871.3955
1836.9255	3446.9553
1858.9286	2452.2588
1880.9371	3438.3274
1882.9742	16590.426
1886.9762	2480.7227
1892.9585	33289.18
1918.9799	2762.4241
1959.0382	3698.5771
1984.0791	3894.1602
2021.0524	7642.2422
2028.9998	5132.9463
2055.0024	39274.133
2075.1235	36939.281
2083.0291	9191.7139
2104.1104	3240.4319
2121.1267	4069.1318
2171.1147	3021.7917
2211.1152	6797.1152
2225.1355	6062.5063
2230.219	4341.2368
2232.2185	1433.3901
2233.1506	2890.5686
2246.189	2648.2019
2263.1155	3592.6013
2264.1409	1723.011
2426.083	8118.4395
2438.1143	2687.0598
2642.2998	4496.7358
2658.2988	2757.5217
2691.3118	39884.797
2705.2241	3781.4905
2719.3311	2855.4263
2807.3618	2917.7146
2819.4082	4402.8535
BEGIN IONS
PEPMASS=856.5304
CHARGE=1+
TITLE=Label: F18, Spot_Id: 23178, Peak_List_Id: 22870, MSMS Job_Run_Id: 10266, Comment:
86.070107	243.68628
112.05575	110.29863
175.09991	265.14999
185.08719	152.10803
255.10217	872.52911
272.12836	922.5603
286.12811	670.30035
339.25797	140.48361
357.20853	126.76833
361.17413	145.70428
367.16464	313.01379
368.19202	136.77963
373.24072	118.99863
385.18076	556.97955
401.16318	146.19278
454.16815	1821.7997
470.14377	187.35098
472.17453	2002.7557
475.20435	150.99667
539.26532	173.06024
542.08716	145.12604
548.14063	156.07701
567.23303	286.3143
568.42126	464.78287
571.24634	430.47504
585.22931	265.91992
654.24805	367.39453
793.26135	542.36084
795.34131	370.61655
796.20923	355.71317
812.41949	1797.752
814.27386	561.297
816.22516	540.53058
823.3208	370.12427
824.25024	524.12122
829.16455	678.38342
831.08447	401.15717
833.29791	540.71527
END IONS
BEGIN IONS
PEPMASS=870.54401
CHARGE=1+
TITLE=Label: F18, Spot_Id: 23178, Peak_List_Id: 22858, MSMS Job_Run_Id: 10266, Comment:
100.08099	24420.01
112.05464	1699.4531
129.08165	1210.8545
157.07172	481.28427
175.09296	2127.5601
185.06706	563.6665
199.11505	1519.172
212.10239	429.92462
230.11203	482.69431
254.10027	590.15033
255.10106	10609.555
272.12656	16227.955
288.09778	962.31665
298.11887	803.26233
300.1395	6471.645
368.16	2762.136
371.17905	1124.1492
373.24536	818.17328
381.16586	1318.0398
385.17734	5261.4365
399.17706	12117.416
458.18958	857.80023
466.16586	2310.4507
468.18018	16373.993
472.18317	6410.7266
484.2077	2475.9146
486.1824	39159.078
571.22992	5636.5269
581.22858	14711.424
582.52655	4327.9355
585.21869	919.43695
599.2525	4190.2031
654.22748	1021.6461
672.25232	3379.5037
743.27704	2370.647
753.28339	2502.1702
812.29614	2906.3713
826.39124	22918.658
828.26025	6141.6919
840.39313	6558.1348
842.30115	2311.8687
846.1701	1901.451
848.28601	2003.1045
849.30096	3547.9526
END IONS
BEGIN IONS
PEPMASS=1052.5648
CHARGE=1+
TITLE=Label: F18, Spot_Id: 23178, Peak_List_Id: 22865, MSMS Job_Run_Id: 10266, Comment:
101.05132	135.94102
110.04807	411.72412
112.06013	248.84821
129.084	223.39917
157.1277	130.36111
158.08177	169.48981
175.09407	1991.3711
238.07045	205.86986
244.11601	151.7545
248.12653	131.86577
255.0878	183.1114
266.10333	597.59607
272.15823	356.88245
274.17102	567.56396
330.11743	317.17831
365.13858	480.0737
380.18881	372.76181
385.16995	568.75989
394.11301	343.48248
402.18109	1877.7343
403.17911	745.66577
412.17581	281.94
497.19846	740.53064
514.17859	1082.9027
522.19318	3296.447
539.21216	3237.6111
606.17896	758.84052
623.21161	3034.2297
633.18622	907.78082
649.22687	1421.2084
650.19586	1152.4847
651.20178	4008.751
659.28845	2997.4971
661.17511	826.09485
667.23676	4013.3843
668.24554	2019.7505
669.23932	883.0257
764.24371	2341.4509
779.2486	5856.7412
781.2525	1305.1445
782.21808	790.65546
786.00464	1061.4413
786.91919	799.86456
850.33813	1101.8687
868.28223	1756.4211
878.30005	3891.1128
990.32477	6516.7129
993.35284	1952.3755
1008.3642	1813.2043
1010.3836	1749.9785
1012.2889	2480.6399
1018.4403	3483.0344
1020.3179	1761.262
1023.2955	2701.1086
1030.3589	1880.9025
END IONS
BEGIN IONS
PEPMASS=1155.6531
CHARGE=1+
TITLE=Label: F18, Spot_Id: 23178, Peak_List_Id: 22859, MSMS Job_Run_Id: 10266, Comment:
86.063934	597.45862
112.05621	1428.8944
129.07841	629.17944
158.07401	511.40411
175.09262	8645.2324
214.11272	754.4975
228.10873	705.15106
229.1096	849.97717
242.13113	571.2373
244.06898	2096.7622
246.12653	1945.1853
285.13034	1763.7631
315.14606	2041.5059
343.13269	9069.2656
345.18842	2060.9468
356.17105	2452.0525
384.18481	1200.2594
428.19589	1329.7328
442.1915	4618.1699
455.19943	2548.2024
456.20023	4611.0757
459.20599	2167.0247
469.21625	1419.741
471.17068	1036.5394
527.21533	2867.7573
556.21753	1114.8916
566.22565	825.61859
568.26654	930.87042
572.26617	1756.4087
584.21112	7091.4922
595.25085	917.37537
612.2431	2417.8572
629.26483	4298.8848
666.23743	752.46429
669.27881	1105.1801
683.25006	2177.5295
697.26123	2845.6545
700.28119	3669.1472
758.27124	665.0553
794.24603	837.26709
796.32996	804.19031
811.28802	1244.9058
812.29486	1009.8316
813.33722	2192.2737
860.34949	956.7356
910.33264	2634.8071
912.39844	1178.2102
929.2052	913.45483
969.45068	3071.3145
1025.2562	1043.1465
1027.3253	873.94409
1028.248	840.32312
1040.5031	50639.945
1042.3975	11635.701
1047.0344	1278.864
1091.4673	1486.981
1094.4331	7639.1709
1110.4727	1484.0928
1111.5477	2055.6362
1112.3876	2863.9229
1114.3694	1354.9977
1115.2937	1464.5557
1121.3511	1946.9583
1127.3517	1443.8041
1128.3481	1381.002
1130.2344	1790.7273
END IONS
BEGIN IONS
PEPMASS=1169.6338
CHARGE=1+
TITLE=Label: F18, Spot_Id: 23178, Peak_List_Id: 22857, MSMS Job_Run_Id: 10266, Comment:
70.038269	363.09985
86.067383	963.6355
110.04553	347.96811
112.0573	2396.8486
129.08397	893.03516
175.09734	2693.9734
195.09485	580.1087
212.12669	596.03412
238.1465	494.72552
255.11806	1862.8312
258.13101	653.52692
266.12842	5691.0034
272.14911	4671.0586
343.1705	996.83783
355.13065	794.9325
376.15256	1027.0317
380.18884	815.00708
381.17206	1889.3918
407.1286	1016.3345
417.14728	808.20453
423.18774	1473.3163
440.21872	2252.3918
477.22971	1723.1522
495.23279	6610.5732
502.1687	2627.9443
504.17862	6511.0967
520.2146	77189.625
537.23889	36309.355
605.23517	5969.4028
607.34229	1841.9517
619.18701	2087.585
633.23376	4342.9712
650.29791	3952.8035
665.21924	883.65741
702.24396	1182.4237
707.29968	5527.5249
712.23895	838.01385
730.24396	1777.0034
774.34277	971.78229
794.31781	3297.7805
798.22412	662.34973
804.32367	1043.4955
827.27777	975.89349
848.28894	777.11597
885.27002	1188.4313
907.38501	100667.35
994.42871	1306.8893
998.28546	1260.1033
1005.4058	4575.229
1017.3436	1089.0405
1021.614	1686.4218
1022.4609	3748.3926
1039.38	1287.5591
1053.4707	1106.9165
1056.448	983.98462
1106.4125	2175.9153
1107.3289	2393.6514
1109.2505	7535.9883
1124.4735	3905.5659
1128.3689	2478.0112
1129.3177	2542.248
1131.4371	2620.8501
1139.5409	3107.7266
1140.3987	4091.0908
1146.4368	2429.5164
1149.5537	2699.876
END IONS
BEGIN IONS
PEPMASS=1296.6288
CHARGE=1+
TITLE=Label: F18, Spot_Id: 23178, Peak_List_Id: 22868, MSMS Job_Run_Id: 10266, Comment:
112.07136	145.73994
175.08905	820.75964
277.1012	159.12688
322.15314	232.99017
343.15588	142.95111
344.13162	197.67044
406.1286	447.55447
435.24792	1651.7445
440.09888	112.36364
457.1301	282.32556
461.57895	105.04469
517.17847	176.4514
519.21515	217.13617
533.21539	205.44511
550.25543	747.04681
552.26794	146.8008
559.44409	131.02086
616.18231	114.23252
633.19666	221.18433
647.2605	298.5184
648.27124	197.09119
664.26001	651.71429
700.29163	322.168
724.16785	149.86484
748.1554	109.32962
761.23004	519.73236
778.23163	215.50761
779.3573	254.5242
827.29962	149.31642
832.56232	109.32723
833.44055	109.79543
845.22363	189.62851
862.27496	271.95157
891.33685	1348.4196
895.24731	154.49083
935.3103	181.3923
941.30231	173.37181
983.78491	146.57736
988.3692	185.96458
1003.3519	191.84018
1005.7178	198.04063
1020.3658	1473.8647
1035.2874	247.78127
1112.2424	417.20389
1235.2616	539.08258
1237.4739	567.29541
1243.5829	388.57813
1248.4806	390.27222
1252.6863	408.3298
1253.4001	505.83698
1255.5322	762.77356
1256.5005	515.98975
1257.3043	382.73627
1258.3477	429.72424
1261.3928	437.55066
1264.2686	352.63431
1265.6361	236.59457
1268.4014	562.38306
1270.5535	205.67194
1271.2614	341.80975
1272.3657	337.40482
1273.163	350.76001
1274.0516	429.13855
1275.5695	200.70378
1276.1776	500.29239
END IONS
BEGIN IONS
PEPMASS=1464.7181
CHARGE=1+
TITLE=Label: F18, Spot_Id: 23178, Peak_List_Id: 22860, MSMS Job_Run_Id: 10266, Comment:
70.038086	582.60931
86.064697	233.66354
112.05976	1095.1594
129.0876	391.89856
157.08295	190.47757
158.07083	181.62303
159.07153	330.48187
175.09285	5133.9048
185.07405	461.57669
187.08627	199.12918
215.12454	363.4693
304.13992	676.26788
343.14664	732.51385
344.14532	692.91083
353.14188	835.87744
361.16348	22808.447
371.15063	1669.474
381.20316	504.74271
399.21432	678.31976
430.16324	554.49988
442.20404	693.99847
459.14462	1382.3367
470.20578	1219.8152
476.18015	1981.8372
527.2182	655.02203
557.27258	844.50391
559.22913	621.79364
560.16199	870.84821
567.25146	843.37671
571.21735	736.59802
577.19226	1520.3036
585.26563	1183.0856
646.27448	516.474
666.27979	634.0072
706.25964	594.96118
707.22382	593.33124
724.25751	1704.9099
739.27582	657.52228
741.30719	701.04175
746.27521	715.91858
764.22565	2388.8748
775.25702	588.22729
781.24884	4548.2363
838.34705	585.45679
862.29724	330.37326
863.31744	1530.9335
871.32666	420.21964
880.3031	2797.6838
888.35889	788.00903
890.34003	1238.0343
1032.321	338.7829
1033.335	549.8905
1040.5924	358.3652
1048.3784	281.77194
1049.3077	936.02991
1066.3903	3202.749
1076.3669	406.47171
1077.299	489.57013
1089.3981	374.28763
1094.3359	638.69098
1153.4385	475.65094
1203.4926	811.05548
1208.361	507.79779
1233.4611	2056.1201
1234.3627	1953.7722
1250.4694	8352.1895
1309.4568	1727.3342
1352.4662	1285.7427
1402.4897	1350.7361
1403.4808	3686.5913
1406.4298	2950.7495
1420.759	10686.802
1421.576	14342.191
1423.4503	7453.3564
1429.5717	2453.6438
1434.5759	4615.7354
1437.4614	973.55988
END IONS
BEGIN IONS
PEPMASS=1509.8446
CHARGE=1+
TITLE=Label: F18, Spot_Id: 23178, Peak_List_Id: 22856, MSMS Job_Run_Id: 10266, Comment:
70.039894	278.30692
110.0493	1855.0397
112.06051	1201.5665
129.08414	716.67841
175.10262	2965.1829
213.14786	323.46506
223.1282	347.74164
230.11276	1565.9359
239.11571	329.18484
251.14899	449.08743
259.14334	347.90646
267.11203	1223.6945
276.14566	1101.1594
342.19852	600.33759
343.18155	910.62335
361.20306	929.72394
363.20096	918.8244
380.18497	2853.6819
420.22717	2173.1797
435.2485	586.94989
452.26788	1654.8564
455.30829	658.87006
477.23245	5116.1333
479.26135	2119.6125
480.24753	5490.1143
487.20834	882.17535
564.31519	903.48138
576.29724	3871.5669
581.26227	2235.7473
583.43921	1467.0978
592.30444	2774.9597
609.26752	24972.387
615.37146	1387.7214
689.33459	5992.6504
694.3371	2326.6196
696.46857	1034.2479
704.39362	1621.6105
705.41925	1214.2496
722.328	22418.984
729.48151	1359.2772
788.38922	5907.2373
793.36481	1563.6273
803.4707	1045.1075
821.37628	22028.938
901.45459	21474.125
911.42963	790.09528
933.38135	971.01306
934.44586	9392.3867
940.45782	757.00842
941.48761	2698.2764
1002.3454	830.89972
1005.5211	806.60498
1030.4662	6100.9814
1033.4908	4257.0747
1037.3781	804.88324
1089.4355	592.18811
1090.4847	1443.1505
1114.4469	596.02118
1123.4456	703.94348
1147.6189	675.92633
1149.4412	773.91376
1150.4978	1155.1134
1152.4229	812.85449
1167.5208	7159.9912
1175.3157	623.08832
1178.6019	684.79614
1280.6396	4522.6387
1385.4172	1458.7992
1408.8214	3232.791
1409.6469	3343.4211
1411.5507	1390.8574
1446.6633	2034.9963
1448.5645	2112.3752
1450.4952	3190.8438
1451.4546	1575.2283
1452.4894	2731.4185
1456.6078	2195.0403
1463.6606	4629.5684
1465.8636	27191.551
1466.7042	32016.191
1468.5179	17137.191
1471.4731	1409.9633
1475.6969	2365.1167
1476.5662	2225.6567
1479.9509	2509.9773
1480.6971	1555.4989
1481.4894	3725.7476
1486.5325	2342.7063
END IONS
BEGIN IONS
PEPMASS=1523.7686
CHARGE=1+
TITLE=Label: F18, Spot_Id: 23178, Peak_List_Id: 22864, MSMS Job_Run_Id: 10266, Comment:
112.05627	195.31638
129.06686	112.89276
175.10103	639.61371
325.21112	159.16356
341.29984	127.20824
375.2338	173.19781
389.18948	129.63774
413.30283	141.6741
435.22891	473.01846
438.3161	171.86305
460.23032	100.64653
472.31238	186.11166
474.27725	188.65146
532.2807	129.78145
533.22925	123.87586
550.28876	386.44495
616.29657	198.9597
621.25812	119.21413
647.28088	274.19144
652.18469	139.32956
664.32434	537.63873
665.33911	257
682.42413	374.505
699.45569	574.26831
700.58673	404.33127
716.38684	447.39258
761.30603	312.08481
763.33179	684.7124
778.31445	312.15488
812.50421	5217.3369
829.4411	238.73758
860.35376	758.4726
861.33044	527.05566
877.33301	802.54718
891.33698	1679.9152
927.48517	388.33951
928.62457	376.2316
974.40881	1357.2538
975.34406	837.42413
991.37793	2046.6384
1020.3981	1789.7946
1056.4224	468.34399
1088.3369	581.0069
1089.3859	7110.0933
1143.4293	3298.3965
1145.547	414.66962
1149.4685	421.30432
1164.4922	254.10674
1186.5503	434.43497
1202.3918	267.42239
1220.5021	258.80835
1235.5533	366.00949
1258.395	454.48758
1296.5941	976.57074
1298.4653	700.84564
1323.4159	789.5058
1349.5817	1638.8406
1352.3931	930.44159
1367.6198	14535.738
1369.4839	7153.5361
1372.301	648.46356
1375.5652	596.91608
1403.1637	625.75159
1459.5497	595.03925
1461.5608	1682.4291
1463.6921	4013.2495
1466.464	1563.3591
1472.7427	1546.9022
1481.8435	5243.124
1482.6909	3588.4773
1483.5303	5905.9248
1485.4241	1486.692
1488.6017	1333.2903
1489.7454	1630.4424
1490.6034	1208.4221
END IONS
BEGIN IONS
PEPMASS=1537.7531
CHARGE=1+
TITLE=Label: F18, Spot_Id: 23178, Peak_List_Id: 22869, MSMS Job_Run_Id: 10266, Comment:
112.07088	251.29253
175.11465	465.02734
272.16028	147.23105
309.1257	290.01764
310.11072	174.57333
342.19608	104.54313
346.17834	211.55202
408.20291	171.38333
409.2106	285.07175
458.57593	156.63628
474.22076	4248.9077
537.17944	607.05103
538.20502	1207.7439
567.45795	312.6239
572.24359	326.34003
577.3028	232.23131
589.21899	1047.4513
623.3562	240.83237
638.24969	302.17743
650.31396	523.21881
651.27197	988.47388
686.26117	698.55396
703.2334	316.96231
704.26318	210.62123
735.32672	486.96667
751.37079	278.3125
763.33777	489.34915
764.35352	216.91109
774.31616	645.55048
788.4505	213.19928
835.36127	332.68906
854.56049	265.0932
870.35181	205.52048
887.36847	975.73059
897.40173	192.67351
962.38641	264.42328
983.54626	376.7645
1000.4255	1739.5686
1011.4269	291.8934
1020.4917	183.49916
1030.5228	455.02078
1038.4141	195.41562
1047.4365	250.41348
1064.5146	235.99672
1069.5355	221.21466
1106.4238	484.49954
1129.3878	841.87823
1197.4099	501.88919
1208.5001	251.43832
1214.3439	215.47429
1223.3141	275.03217
1225.3728	375.81046
1226.385	289.84341
1240.4648	223.10416
1296.3762	624.10449
1365.5521	978.84503
1384.4841	1433.516
1395.4608	773.91168
1413.5543	931.68921
1414.4618	1357.145
1420.8256	748.76422
1422.7335	3178.8328
1423.6105	4714.2417
1425.5005	1250.463
1447.8041	810.82196
1475.688	1086.9156
1477.4882	1089.4763
1479.4829	1693.0869
1481.5723	1001.1901
1494.6802	1066.556
1495.5182	1464.568
1497.5667	1024.8729
1498.4957	2358.4695
1502.5436	1292.9139
1509.6382	2055.5654
1512.48	1216.3359
END IONS
BEGIN IONS
PEPMASS=1815.9977
CHARGE=1+
TITLE=Label: F18, Spot_Id: 23178, Peak_List_Id: 22867, MSMS Job_Run_Id: 10266, Comment:
112.05217	212.88431
129.0739	215.0126
175.09209	1202.1649
227.15646	110.52628
244.07234	148.55379
270.14047	122.56629
303.20163	6758.0723
341.19675	359.19891
401.20319	279.71124
412.18579	309.00974
418.2478	222.68607
424.27692	145.33604
470.24112	214.42065
510.26111	292.80646
523.28528	122.87342
525.29248	226.55179
531.25409	149.82172
541.26068	217.61537
553.37543	161.40385
571.37128	128.51593
584.2027	152.55728
588.39172	307.31244
589.3877	139.77777
720.45056	143.55107
734.41174	324.21301
739.36743	261.33206
741.38611	146.25365
751.36499	327.30991
762.32275	197.06029
780.38934	152.83698
787.34619	137.97777
805.3446	481.31525
810.4043	390.18323
822.37402	509.63147
881.41046	473.16504
904.6767	153.01622
905.46259	138.53404
917.47577	134.54703
919.50897	176.64163
935.42383	542.35474
980.37854	280.08646
989.51343	364.62851
1006.4693	602.50458
1015.4567	121.53352
1032.5092	381.64014
1060.4049	246.60808
1077.5112	582.61249
1095.5007	154.17102
1115.642	128.79041
1131.6294	153.21179
1148.4991	723.52002
1189.4849	114.08036
1212.7756	117.23993
1220.1726	107.39792
1248.6998	289.07205
1303.7596	170.22078
1306.6952	159.90619
1312.8787	176.71005
1329.5811	436.22427
1331.4464	298.96994
1346.6146	5859.6504
1410.5148	184.3756
1458.735	135.73067
1475.6527	924.77911
1476.6095	671.13379
1534.6151	167.5809
1573.668	402.8139
1574.546	218.90297
1575.5527	154.37621
1580.6144	203.5907
1587.8607	192.99867
1590.7778	211.55032
1644.4344	146.29735
1652.4683	165.74074
1752.7065	896.11188
1755.6667	1415.9794
1756.4904	1663.6477
1760.5251	735.15173
1769.6394	1031.9142
1771.9966	1241.9567
1772.9135	832.56042
1773.7695	1235.3165
1783.603	795.22266
1791.5592	965.85645
1794.6184	776.57343
END IONS
BEGIN IONS
PEPMASS=1892.9585
CHARGE=1+
TITLE=Label: F18, Spot_Id: 23178, Peak_List_Id: 22866, MSMS Job_Run_Id: 10266, Comment:
112.06983	417.83292
129.09328	108.47729
169.08499	158.52951
171.06815	142.70457
175.10522	1608.1224
286.14014	206.82486
301.15894	234.63562
303.16876	476.11542
332.17215	200.82718
343.13385	197.64214
357.16959	171.46883
374.22485	4569.5879
384.23743	135.94267
400.19705	374.34659
414.21594	635.21417
442.27487	150.50124
468.26666	188.50111
472.25583	374.74954
489.2457	1493.5756
513.24915	552.33936
514.28265	260.81357
582.34235	228.23154
586.25549	611.58453
593.24005	193.10852
603.2392	308.04025
604.27832	294.45486
612.34607	181.20374
695.35541	550.22644
696.38513	224.87317
697.41559	211.24515
708.30914	449.06027
713.34857	337.80652
733.3512	244.64014
750.31213	417.36755
779.33936	170.52238
794.41931	241.33063
796.41736	172.03891
812.48309	166.56067
879.36548	135.52708
884.4729	159.45161
907.40491	359.634
913.36755	383.03006
915.41394	170.97278
925.38037	230.32539
984.46783	362.7471
1031.7144	116.60171
1039.4326	634.7782
1047.3834	189.70705
1048.5403	255.61057
1064.4086	2793.9792
1067.4552	199.25879
1080.5389	246.03888
1081.4423	3670.2585
1093.455	181.58629
1163.4351	235.86778
1180.4557	1748.3441
1211.7384	153.48836
1222.4165	168.12408
1245.0194	108.73143
1246.5035	160.52916
1264.4839	386.43527
1270.6942	118.56197
1281.5598	1457.459
1297.4604	146.31332
1365.5291	135.8812
1380.6443	1023.1064
1382.4751	440.26706
1479.6885	545.85583
1480.639	496.53308
1508.5472	268.10855
1533.8099	548.9538
1550.741	11793.902
1553.6036	1483.7642
1554.5001	653.0567
1647.8508	372.2431
1649.6697	839.30322
1653.73	290.41583
1655.6182	290.42642
1665.823	1425.2856
1666.7251	692.1908
1765.7188	668.21045
1817.6885	825.33691
1831.6769	786.18317
1832.8468	887.50305
1837.6312	920.19983
1842.657	722.08636
1849.8502	2824.4883
1851.6622	2216.4397
1856.749	1057.3762
1862.6224	450.46191
1866.8555	402.40048
1867.5172	349.8613
1869.5199	418.99255
1870.3866	622.44922
END IONS
BEGIN IONS
PEPMASS=2055.0024
CHARGE=1+
TITLE=Label: F18, Spot_Id: 23178, Peak_List_Id: 22862, MSMS Job_Run_Id: 10266, Comment:
70.044533	145.88429
86.06868	143.48358
112.06384	552.03992
129.08818	257.15115
157.0957	123.62373
175.10217	2272.3899
183.11342	127.37949
211.13023	179.50826
229.13301	320.35144
241.11494	124.36658
259.14795	394.76538
276.15631	760.46338
312.18839	230.44658
320.0787	158.60185
330.168	193.55981
342.21118	279.59671
389.23508	242.76828
411.21683	130.6172
442.22903	142.91156
443.24866	210.79222
444.24863	234.93375
459.189	215.64192
468.33279	280.92639
469.28262	1479.1678
471.26822	467.77243
486.30719	7513.5952
516.37463	301.0994
536.21448	323.11047
540.24872	392.76059
558.27277	492.12863
615.35321	814.83252
643.30951	245.12029
653.34534	303.4776
671.3418	183.36942
672.5979	161.61165
684.62006	149.74498
687.39282	110.29075
702.37115	1059.8014
736.37158	284.21231
814.60382	234.02803
831.41168	482.3486
849.41077	14658.476
873.36554	125.17068
875.53961	197.18448
883.33521	122.98342
891.61707	150.41153
899.29163	214.32489
929.38586	306.63443
946.50848	342.1857
947.40674	886.13116
964.44348	1446.9117
994.41168	329.27826
1047.45	350.84967
1065.47	659.92413
1078.4833	820.96173
1081.6921	432.18143
1104.4858	924.80975
1122.4718	34992.176
1144.5266	362.65918
1201.4697	420.77722
1219.5249	676.23749
1220.4764	834.53448
1221.4756	391.03546
1237.4921	2781.2417
1348.0262	119.93411
1384.5615	1150.8933
1409.5908	191.41702
1480.512	444.19745
1486.6146	252.78395
1492.2229	190.58649
1497.6189	1125.3031
1505.6339	198.29002
1551.6945	217.07152
1566.6638	755.31128
1584.7003	5288.3306
1587.5497	640.24219
1599.8165	286.90967
1600.6563	318.80084
1680.7395	357.07599
1696.7794	350.98645
1724.7095	298.73648
1728.6036	333.91235
1784.5603	556.47076
1795.6274	416.47391
1796.7649	331.79556
1826.9539	1273.7711
1827.8083	2262.1699
1829.6549	675.7937
1847.8427	399.00757
1991.8214	1439.9431
1994.8505	971.71515
1996.7338	1416.6096
1999.6237	866.29626
2011.879	929.96539
2012.7139	2962.6006
2014.5884	1839.3861
2020.7231	2479.6707
2027.7585	854.22791
2029.6776	1652.3938
2032.4917	820.97449
END IONS
BEGIN IONS
PEPMASS=2075.1235
CHARGE=1+
TITLE=Label: F18, Spot_Id: 23178, Peak_List_Id: 22863, MSMS Job_Run_Id: 10266, Comment:
70.034119	168.85963
112.06197	400.71442
129.08276	218.90604
175.10718	1777.1075
197.11113	212.2375
211.16133	200.18462
275.08334	161.70329
310.22302	703.34705
371.23245	197.91162
374.21487	262.28113
381.31076	224.26033
398.33459	154.89856
409.27481	556.14703
411.27518	173.10175
449.26889	232.27184
457.32007	148.81096
466.23907	371.91354
469.35168	417.4635
481.31284	368.5397
486.40387	998.117
498.32825	593.54553
552.33356	266.23978
565.34344	450.89822
569.36597	565.96393
584.31604	246.69495
636.40247	544.75562
642.41821	221.84088
670.39502	650.44519
681.43762	260.89639
702.66187	272.04895
722.44135	230.298
723.33649	372.43976
732.45099	335.60175
769.51361	411.61191
819.52618	169.33168
822.37219	352.73917
845.50574	457.23215
849.6958	1886.8135
871.49658	242.84773
877.81134	827.29657
895.46698	292.84192
928.46082	296.8999
946.5545	370.66562
964.77765	192.61035
1015.4773	568.97217
1032.5375	2275.4336
1034.6582	818.85437
1043.479	612.14404
1055.3632	227.31618
1097.548	361.23209
1122.7716	4746.4663
1129.519	1114.4017
1140.5841	378.01175
1144.4607	591.48511
1146.5393	725.99335
1150.7986	1674.344
1151.9176	622.51184
1180.5878	6195.5376
1228.5551	532.2254
1253.6394	780.41766
1278.6055	580.76453
1295.5638	767.70215
1297.7542	252.34575
1306.5695	676.74457
1316.5436	272.10303
1352.4873	378.27615
1392.6022	783.12024
1405.5786	384.48975
1440.6936	273.92355
1466.7958	438.75388
1467.6974	495.34686
1476.6631	3223.7256
1491.4662	321.1622
1550.7054	285.81158
1566.4392	440.95694
1567.6176	438.3812
1568.744	369.36734
1606.7833	562.44928
1612.7534	311.70175
1648.509	259.53796
1702.7251	202.07326
1704.8073	799.3175
1705.6823	1331.3081
1708.5404	382.10297
1830.7391	364.79626
1834.799	186.61105
1849.6351	598.18909
1855.74	475.66229
1857.8837	473.06186
1920.7308	1205.2172
2012.7996	1183.0548
2016.7345	2007.8444
2021.9005	1632.5293
2023.8395	2448.1304
2025.6899	1401.8356
2031.1042	1502.7179
2033.8214	2536.9094
2036.7002	1308.2025
2038.6613	1525.2982
2053.7271	2005.4731
END IONS
BEGIN IONS
PEPMASS=2691.3118
CHARGE=1+
TITLE=Label: F18, Spot_Id: 23178, Peak_List_Id: 22861, MSMS Job_Run_Id: 10266, Comment:
112.06884	727.69678
175.10739	1626.934
216.07555	257.32285
304.1694	263.75653
313.17249	175.55591
315.17789	520.12823
329.20862	191.48079
361.21021	2465.5024
372.17694	200.52682
428.24734	178.48128
462.26987	190.01445
473.2554	250.60611
484.3179	514.44794
490.2836	666.63904
563.38489	241.21056
609.375	201.63466
620.36877	320.81296
628.40985	397.81625
637.37701	851.15448
646.36237	286.12012
647.35834	224.92212
664.35669	174.717
667.24768	164.85934
694.35815	263.85187
719.40381	187.05177
736.44678	1136.6064
746.36859	232.63628
764.42535	253.18866
829.39258	263.7355
847.42474	253.2283
864.46533	1164.545
866.5777	253.10059
977.58954	694.77472
1046.5502	181.03828
1047.4573	219.46909
1064.5671	783.755
1065.6379	323.74255
1163.6279	1654.4685
1178.922	282.17572
1246.6276	418.64743
1247.679	191.54062
1264.6675	1742.9491
1274.6534	341.16693
1347.5978	295.66794
1363.7517	241.40944
1365.718	1417.2349
1386.6525	206.50021
1477.7222	524.53003
1493.724	1865.9233
1577.8187	628.38013
1578.8398	338.90323
1579.6987	336.5498
1603.7371	500.23477
1604.8994	2272.7266
1609.0991	323.14197
1610.8914	360.21942
1621.7998	26227.037
1625.7745	877.30493
1700.8159	245.10651
1703.7057	492.3219
1718.8724	240.06055
1719.7411	1306.5764
1736.7975	2118.6187
1793.9932	268.41815
1806.9865	399.38495
1848.9899	176.19658
1864.8422	478.38678
1865.908	210.05363
1893.0886	319.96332
1902.8799	219.27139
1970.0032	246.94656
1973.797	290.38101
2027.8275	903.28894
2028.9436	950.61993
2054.7627	306.74939
2111.1309	195.47087
2129.031	1520.8962
2131.7898	317.78366
2160.9609	244.25494
2215.9351	242.91136
2219.2632	192.53619
2230.7798	277.91815
2232.96	278.6459
2320.8342	409.948
2378.2107	393.60406
2428.0242	244.89061
2570.8279	818.05566
2575.1477	758.19623
2608.1692	674.06293
2616.2317	711.75562
2631.061	636.4007
2635.9197	1066.9933
2637.0471	1370.2161
2642.3279	821.14453
2649.1084	16512.785
2653.813	1676.4858
2658.0615	918.61041
2663.072	1887.6317
2666.9426	684.94861
2669.9714	310.70169
END IONS
