# Supplementary material for: Comparative proteomic analysis of a membrane-enriched fraction from flag leaves reveals responses to chemical hybridization agent SQ-1 in wheat
Source: Front Plant Sci. 2015 Aug 26;6:669. doi: 10.3389/fpls.2015.00669 (PMC4549638; doi:10.3389/fpls.2015.00669)
Supplement: Supplementary file 9 [file Data_Sheet_1.ZIP › Supplementary MS_MS data/spot 86.txt]

COM=Project: wsp, Spot Set: wsp\wsp01, Label: F19, Spot Id: 23179, Peak List Id: 22490, MS Job Run Id: 10265
825.37823	15415.923
842.51752	122686.32
846.40436	22711.275
856.52789	23693.613
870.54553	72666.914
885.45349	93327.953
901.43005	35479.246
906.4754	50070.883
917.42169	50491.809
940.47974	13415.297
984.4516	13973.964
1002.4625	23881.799
1031.5016	51330.137
1053.4933	27867.818
1085.5129	14652.844
1096.5679	15023.164
1097.5206	40806.418
1099.5024	13660.496
1113.5422	76898.43
1139.6097	12774.996
1190.66	33119.25
1198.6191	109885.35
1200.601	158785.63
1207.6462	8934.9521
1226.6216	15468.481
1255.7086	112203.4
1281.7152	7212.251
1308.7356	145717.78
1323.63	7345.2373
1332.7057	7418.7651
1334.7416	10192.001
1369.7114	13090.167
1396.7982	92492.953
1412.6893	9255.2842
1414.707	10685.526
1416.7161	37145.066
1426.6821	15178.266
1432.7098	26343.717
1465.7319	12630.03
1497.7703	13565.173
1545.8164	29125.943
1561.809	15489.957
1566.7772	14972.395
1593.8374	16892.65
1608.8751	15011.568
1609.8784	26720.395
1617.8617	179447.7
1645.8967	18755.426
1705.7646	131616.86
1715.8828	45583.957
1733.8895	93889.516
1739.9342	189576.75
1743.9259	33479.418
1760.9399	67546.953
1763.9258	21147.229
1811.8774	56139.914
1821.9154	7353.541
1827.8762	41770.559
1853.9141	12163.921
1861.9645	13009.186
1877.9642	13806.601
1882.9814	12257.036
1885.9342	31362.771
1903.9385	54993.906
1977.0702	12551.52
2029.0121	13273.537
2035.0137	16189.404
2057.0566	34810.074
2075.1704	10823.792
2078.075	21112.143
2082.9387	35086.121
2094.0598	14074.297
2097.1387	38539.512
2098.9395	18453.893
2103.0779	43660.66
2171.1694	41862.387
2206.1621	8157.8252
2209.1487	6736.7397
2211.1392	7421.4868
2225.1497	9964.4639
2233.1536	6240.2813
2247.1409	6649.5645
2263.1169	8284.3682
2264.1563	12894.604
2284.2188	5848.2446
2357.2632	14751.085
2358.2598	5767.2578
2465.1951	6326.3794
2481.197	4705.0981
2485.3635	39229.18
2486.3599	12570.687
2497.1799	5333.0859
2622.4336	5812.7134
2642.3135	3237.6274
2672.3792	13695.479
2688.354	3955.3997
2690.3948	67651.008
2712.3704	3387.7805
2805.4753	5430.3643
3033.5537	4205.4751
BEGIN IONS
PEPMASS=870.54553
CHARGE=1+
TITLE=Label: F19, Spot_Id: 23179, Peak_List_Id: 22880, MSMS Job_Run_Id: 10266, Comment:
70.029305	246.19609
100.07973	6912.0181
112.05123	636.60138
129.08069	317.45599
157.07834	163.21893
175.09921	1311.683
185.0938	192.77072
199.10379	557.63239
246.16779	197.06084
254.10777	271.32761
255.10309	2661.5095
272.12357	4365.9595
300.13565	1718.4166
368.1571	928.41388
371.18857	356.17648
381.16373	498.54013
385.17303	1700.1567
387.05328	421.08548
399.17926	3405.3987
402.20969	476.05954
454.18777	321.94937
456.17111	344.39127
466.18826	773.71265
468.1824	5344.3828
472.18671	2028.8783
484.15875	701.65411
486.1774	10966.59
571.23456	1435.5338
581.23352	4471.4473
583.52844	564.26471
598.21466	1222.5261
599.24261	1295.9337
654.22583	542.02417
715.23633	2004.1729
740.10065	1126.333
807.21283	2824.1753
809.13745	17467.152
812.29492	2222.709
824.4054	1351.9205
826.43933	3777.2476
827.32355	4616.4858
829.25244	2745.1875
840.43738	1740.3555
841.30511	1578.9899
END IONS
BEGIN IONS
PEPMASS=885.45349
CHARGE=1+
TITLE=Label: F19, Spot_Id: 23179, Peak_List_Id: 22877, MSMS Job_Run_Id: 10266, Comment:
86.070496	1367.808
112.05943	2826.304
120.05048	1582.9707
129.0899	1013.4384
136.04959	2362.4521
157.09354	1217.8468
158.07025	1370.6456
175.09366	20599.992
185.10358	3155.7051
235.07698	2161.1753
254.11212	2645.1379
272.1207	10410.058
287.08862	6370.1611
293.06967	3275.5398
304.10983	3368.9529
306.09665	2172.5046
391.16785	6068.4717
398.10608	2811.7102
401.14838	4910.8184
419.16278	5124.0469
432.11603	3109.0466
450.11258	23540.609
467.13882	5243.4619
469.13034	2596.3428
511.15308	1313.4814
527.1203	1989.8698
554.18884	6374.8481
564.16901	1032.2604
572.24432	1182.6589
579.14264	824.62384
582.17206	2633.4478
597.14148	7819.9619
614.17627	6095.5874
684.18463	4003.5303
701.19781	5634.1753
755.25366	2481.9866
772.25446	4154.3779
822.20422	2343.5933
825.17432	6233.8579
841.36664	8614.6729
843.31763	4042.408
844.23407	2481.6782
851.29144	2866.2026
855.35211	4798.2349
860.22491	1285.5184
861.09039	967.34314
861.40131	608.05658
862.19031	1754.3412
863.11639	1496.8159
865.23865	494.41968
END IONS
BEGIN IONS
PEPMASS=1031.5016
CHARGE=1+
TITLE=Label: F19, Spot_Id: 23179, Peak_List_Id: 22885, MSMS Job_Run_Id: 10266, Comment:
70.046211	132.96915
86.061371	222.46516
112.06055	504.9563
129.08672	280.09518
136.04391	147.17038
158.06595	165.84851
175.0945	4014.3618
211.07028	133.40656
213.06683	154.64813
228.10564	587.50629
246.09891	195.46924
297.10718	409.8121
304.14252	2276.7502
322.24939	409.64481
370.12238	2811.9089
384.16254	395.75989
387.14456	1273.5146
388.10852	1951.9613
410.15088	387.57397
418.09424	403.86395
451.31519	754.4942
457.14139	1074.6202
474.18787	547.81689
501.13257	508.3638
514.17816	404.36804
530.13806	383.49915
531.14941	996.08881
549.2475	493.62119
598.26801	398.68887
627.18024	948.51245
644.20349	850.17694
647.18121	492.33209
656.21368	356.31046
687.16156	638.99744
689.27563	328.81549
693.27496	283.6181
704.17908	336.16644
769.27179	269.44778
787.22363	761.57477
804.31427	789.242
805.21545	400.20178
807.2312	302.11282
849.20227	313.28867
857.28516	316.16711
940.40741	1880.6187
942.25574	1817.5859
968.33301	1996.0867
969.28271	7780.2095
974.43628	2867.7634
987.20044	961.51208
988.25024	1399.8108
989.34814	1034.4779
991.21356	1116.5088
1001.435	1541.2389
1003.2593	1260.6443
END IONS
BEGIN IONS
PEPMASS=1113.5422
CHARGE=1+
TITLE=Label: F19, Spot_Id: 23179, Peak_List_Id: 22879, MSMS Job_Run_Id: 10266, Comment:
100.04858	241.74632
112.05907	487.47104
129.08234	276.38577
158.06316	258.66669
175.09349	3713.8298
200.11069	337.08487
213.09224	243.30431
228.11	729.80005
255.19594	216.6199
257.14847	225.32503
258.12344	538.04187
274.15906	12075.266
302.08875	497.81458
312.12332	512.03223
315.1413	593.1225
322.11887	4335.2524
324.13675	538.09808
372.1532	713.92407
389.16815	468.91351
401.12744	477.65436
437.1167	379.20911
444.18552	493.19995
469.1752	4959.5913
486.19083	4344.917
511.17209	1256.8573
512.18311	770.96979
529.16229	2343.7185
568.21735	683.12848
585.23529	19699.65
589.33081	582.0564
610.25146	583.72485
628.22888	905.6153
647.26196	664.34351
683.20654	938.34161
700.25189	1595.4895
760.25665	836.4104
787.28918	20675.211
791.79889	6144.3052
833.24426	1102.0265
834.25757	1658.0773
835.26758	1723.8826
851.28754	83468.594
853.24908	7407.0391
857.37396	2967.5227
886.29694	1569.0851
956.31195	1166.1832
957.24384	1090.1868
984.38263	1431.5453
988.3136	5799.7827
1007.3229	1100.3152
1022.3897	6566.9395
1024.251	9281.5332
1047.5953	1528.0485
1049.4414	125900.63
1051.2804	80970.141
1069.4993	936.47797
1070.3286	2024.2384
1071.4314	1289.3188
1072.3016	3183.9565
1075.2507	1199.8005
1083.3077	1476.3517
1085.3082	2331.2109
1087.186	1765.0313
1088.3461	1565.0983
1091.3392	1944.3865
1092.3344	1170.3341
END IONS
BEGIN IONS
PEPMASS=1200.601
CHARGE=1+
TITLE=Label: F19, Spot_Id: 23179, Peak_List_Id: 22873, MSMS Job_Run_Id: 10266, Comment:
86.072296	3255.4968
112.06332	5672.9297
120.0552	1177.6368
129.082	3354.573
136.05525	1421.3037
157.09216	1130.088
158.07228	2348.7878
175.09816	35991.266
233.14278	1904.9492
244.10233	1711.809
249.14708	3776.3169
277.1402	4620.436
305.13553	3772.1985
322.1665	4124.9717
362.15421	6213.7915
379.17572	11543.363
390.16278	10053.964
392.15338	4983.9424
394.09869	7197.6187
401.16714	3630.6475
418.19308	32264.451
445.16016	5336.4565
463.18939	12412.804
480.20654	13126.082
507.15662	32549.66
516.1897	7125.061
533.19739	5777.6826
564.20966	12458.742
581.23096	13169.613
592.2215	12057.521
608.18384	6075.1812
620.21039	6072.583
629.23987	4742.9233
676.26135	3671.5967
677.25714	3923.0608
694.29889	162067.55
703.22443	4528.8564
704.263	4710.6802
721.25891	6387.1226
791.29926	4991.4111
792.28601	10988.694
804.25964	3549.0808
809.31012	164159.05
835.29315	3625.1802
861.25806	2556.0356
862.37592	1965.7242
879.32465	2342.1743
907.29572	10170.371
921.45197	2108.5095
924.32489	17742.941
938.43561	3801.6038
1024.6266	2488.5847
1025.4303	4299.3003
1051.5361	3408.1355
1053.3718	2389.0833
1074.327	3986.6641
1087.4319	6132.6821
1137.4261	9342.3008
1139.369	6533.4043
1141.287	7176.9175
1155.3901	3747.4724
1156.5634	39822.352
1157.4363	37866.734
1159.3394	13777.192
1166.4098	6265.0264
1178.3856	4598.8613
END IONS
BEGIN IONS
PEPMASS=1255.7086
CHARGE=1+
TITLE=Label: F19, Spot_Id: 23179, Peak_List_Id: 22876, MSMS Job_Run_Id: 10266, Comment:
70.04287	586.90454
86.073662	453.13788
112.06281	2119.1877
129.08612	986.42871
157.10693	482.04514
158.07677	318.7132
175.10027	10112.759
183.12596	949.65356
185.11142	729.81787
211.1243	1655.418
256.15652	632.05328
303.15387	1219.5314
324.22076	2307.1843
343.16129	1382.9016
359.13361	1437.4561
360.17477	3966.657
371.17819	2113.7573
401.20093	1148.4231
425.23895	2518.0083
427.18683	2031.4972
444.18457	3857.7942
454.2002	2152.2036
461.21463	5188.4902
472.21078	6737.1899
498.23853	1653.6417
540.22742	1894.0126
551.22028	2460.978
557.27264	3034.7551
569.23425	4670.8252
572.3407	1608.7064
574.27063	4791.2007
611.27338	1808.5298
654.30145	2827.7485
664.29608	2209.8423
673.26813	4707.3506
682.2912	7680.835
685.26593	4452.9009
724.3457	2094.9431
749.32324	1984.1443
767.33643	16940.469
784.3667	23929.809
795.36841	3241.4031
841.39496	11295.703
844.53558	6235.5166
867.41107	3473.9021
868.38654	3705.0862
869.39465	1468.1222
884.40936	1132.429
885.40698	145058
896.41412	1876.5073
982.43695	2791.3704
983.39587	2515.3755
984.36786	1194.6564
994.33337	1177.884
1000.4111	6226.4458
1143.4514	2527
1192.5533	7243.8594
1193.4923	2410.9714
1194.4307	8775.2148
1196.3596	3785.3328
1198.4052	2078.9072
1210.8123	2590.3674
1211.6938	23717.898
1212.5762	16553.688
1213.4791	16140.645
1215.3401	5331.9717
END IONS
BEGIN IONS
PEPMASS=1308.7356
CHARGE=1+
TITLE=Label: F19, Spot_Id: 23179, Peak_List_Id: 22874, MSMS Job_Run_Id: 10266, Comment:
70.035805	196.05957
86.067635	752.82098
110.03697	1384.7803
112.05526	1480.5275
129.08772	379.11523
157.06755	167.77356
158.07372	232.68092
175.09402	9605.7227
185.05522	161.5587
199.14096	193.08788
253.09071	886.13818
271.14203	818.21411
288.18152	3161.356
294.13519	3207.9841
300.12158	1420.6132
310.09048	748.2381
316.12625	872.37268
397.11972	920.08624
401.24927	7893.2026
409.1395	5469.5327
413.19751	851.01434
453.15216	1047.0983
478.15219	1995.3646
496.15964	13641.659
510.18307	1628.2322
530.26782	3013.3123
581.23236	7937.4478
583.39551	2320.0808
587.26904	8680.8223
591.21576	7260.7769
592.60211	2685.5396
609.22681	23920.242
623.23492	2549.3916
694.31293	2709.8721
696.38434	1609.1073
700.34595	7366.0034
722.27509	13067.983
752.27344	1569.3156
754.41443	1454.2229
770.40466	3137.7502
779.30164	3767.7683
795.27295	1368.4034
813.38403	8769.7891
835.36816	1654.5486
880.3548	2291.3044
882.3833	3424.5156
900.42065	128477.52
908.32001	22165.035
911.34058	3098.0698
916.13788	4132.5239
993.43463	1982.0811
997.41412	1991.2527
998.38544	5961.9253
1015.4353	12614.868
1021.4237	7945.519
1134.553	3831.6057
1136.4409	2653.1672
1138.3088	2375.1665
1152.4991	6383.3364
1154.4161	2163.4604
1156.3552	9714.8848
1209.5653	2995.1626
1246.4264	3468.3115
1247.3751	2217.6191
1249.3462	2580.9561
1251.4575	2054.2964
1264.6427	2861.876
1266.5052	5972.4165
1268.4191	6131.1108
1270.3673	6643.0742
1273.5475	2239.3596
1276.4384	2343.8083
1278.6322	4607.6733
1279.4982	5212.0591
1281.4315	1225.8628
1286.403	946.8761
1287.3627	815.94019
END IONS
BEGIN IONS
PEPMASS=1396.7982
CHARGE=1+
TITLE=Label: F19, Spot_Id: 23179, Peak_List_Id: 22878, MSMS Job_Run_Id: 10266, Comment:
70.037361	171.08812
86.06649	552.31281
104.04237	129.72467
110.04041	349.10468
112.05533	605.71014
129.08911	247.13383
175.09918	1582.09
221.09862	133.03699
232.13	138.42274
239.12465	156.74963
253.25711	137.05185
272.16119	325.64282
300.13464	820.88727
312.15152	789.01666
329.1694	1513.4987
354.23016	611.84912
371.27322	1034.0308
387.17688	453.75916
437.27744	334.65347
442.20792	395.73599
450.26416	302.54178
451.2446	503.73099
468.267	611.41479
485.26785	1350.4473
528.24164	703.27612
557.31921	1025.4803
572.34955	696.22687
597.26855	644.85364
598.30444	1487.95
613.30273	735.61188
615.26227	720.388
635.46155	639.7644
658.30951	1286.3085
686.25	1778.4325
711.34717	1496.0994
713.34357	4710.5146
741.28882	972.37976
782.40814	2319.4917
809.42279	1455.9893
824.30164	1363.8893
827.40472	3056.5564
842.27881	1841.5237
851.43262	2475.8213
852.39789	7519.3804
869.41669	41667.496
926.39661	1770.0009
941.4928	674.87036
967.40295	2480.0737
984.41071	3001.6292
1028.3457	671.23718
1040.447	1617.2253
1042.3744	1056.795
1053.5062	1071.3822
1054.5354	3390.522
1056.4204	806.86633
1068.4869	9357.083
1193.6632	5380.7129
1195.5646	2969.7458
1210.6504	20183.715
1212.5388	6457.0977
1222.6073	6917.6758
1224.4855	4401.2314
1239.6788	8720.4141
1240.6256	137070.25
1242.5012	45447.211
1248.3339	3097.2366
1335.6396	5365.5293
1336.6576	17314.914
1338.5326	6138.5889
1339.434	12835.037
1341.3059	5500.1304
1354.7532	32660.219
1355.6395	21275.123
1356.5354	23829.189
1358.4331	4564.4575
1367.4056	6630.5508
1370.2463	3645.3469
END IONS
BEGIN IONS
PEPMASS=1617.8617
CHARGE=1+
TITLE=Label: F19, Spot_Id: 23179, Peak_List_Id: 22872, MSMS Job_Run_Id: 10266, Comment:
70.041382	931.28296
86.072754	1235.4016
112.06686	4655.5029
129.09653	2041.1915
157.10686	905.25134
158.08238	779.3017
169.11659	1328.5543
175.10518	16367.848
185.11366	2665.8105
197.12503	1281.3513
255.12134	732.12952
272.13181	5035.0757
289.16153	23342.631
298.21448	3708.6267
326.17261	2906.5835
330.16464	1463.0802
367.22247	1793.6954
378.16837	2324.9746
385.24286	3279.5383
401.19168	2956.8125
418.20593	4605.6177
447.19153	1747.0175
496.26917	3388.9546
514.28436	5500.8164
548.25079	2689.0388
572.2724	2912.1152
576.2254	2123.0442
580.24188	2076.9397
594.22705	3110.1243
597.27393	25939.951
614.29987	42799.371
633.34332	2428.5962
649.30713	1953.4128
661.31793	5546.124
689.27753	3103.7649
707.28729	5104.5762
710.34332	4957.3213
727.3678	44509.414
744.33966	5589.9116
760.3302	2478.8279
762.34869	5791.1699
763.37024	1782.5642
778.32196	3912.335
856.37775	10527.802
866.35291	996.57861
873.36609	7092.3354
874.7229	1822.0806
891.38763	9895.9912
893.39636	1172.3545
939.43866	1663.7651
957.41931	9610.668
986.42285	868.53131
1004.4507	3102.0347
1017.5776	845.07404
1048.4792	3443.1416
1060.4724	837.81665
1084.4329	993.84033
1087.5024	1304.6554
1102.4596	863.15247
1104.4731	33487.266
1114.5146	822.33521
1203.5435	877.87842
1215.457	833.24792
1231.5171	610.95801
1233.5214	6334.8765
1243.443	1154.8765
1285.5681	833.96216
1303.589	475.97241
1320.5382	6461.9395
1323.4266	494.3154
1331.5751	645.1792
1433.7328	2002.749
1434.5891	3171.2109
1436.4604	662.20746
1443.7146	464.72339
1444.5979	1584.9376
1459.7177	721.48108
1548.5552	2716.3794
1553.7058	4706.2173
1555.6416	3908.3589
1557.5463	8609.9111
1558.5217	2637.2341
1573.9135	13216.446
1574.7308	13833.836
1576.5912	7590.4756
1587.5944	2707.2178
1589.6031	3493.5952
1592.4694	3144.8218
END IONS
BEGIN IONS
PEPMASS=1705.7646
CHARGE=1+
TITLE=Label: F19, Spot_Id: 23179, Peak_List_Id: 22875, MSMS Job_Run_Id: 10266, Comment:
70.033882	340.15057
72.052734	300.1283
112.06346	3097.2981
129.08644	1568.5016
136.05194	497.63718
157.08231	260.73526
158.07857	574.18036
175.1003	12258.125
201.11746	271.02032
202.05273	371.56573
251.11398	289.73938
304.14218	1059.3392
344.16495	1001.4628
361.19073	2836.0298
362.18692	717.5423
389.31396	1011.8055
403.19675	913.16003
404.13736	1038.2344
415.19766	788.27289
418.14697	964.21155
450.28525	778.35925
452.18365	1295.8397
504.20587	2416.0413
521.22107	2406.885
536.20142	963.72412
561.19507	3941.4558
567.1601	2352.2351
578.20062	6329.2173
586.26947	1677.8533
604.25171	1765.7943
641.3432	1135.7468
650.21771	3311.5659
651.19202	1549.3137
660.22211	3413.6216
668.22095	5483.854
677.2746	5159.916
703.28925	1855.7236
739.26129	3576.4028
749.26495	4412.2866
760.46643	1752.1174
767.26703	6537.0479
798.26373	1965.7242
823.28644	4924.0005
840.3009	8825.8936
866.31421	4422.0205
875.45734	1252.6017
922.35999	2094.929
923.3457	749.64648
930.29413	1206.5629
939.35498	7352.3486
1011.412	699.07648
1012.4063	1227.2311
1029.3676	2188.5474
1030.3738	744.45319
1038.4054	9606.7549
1095.4426	1768.9397
1121.4644	1490.9412
1138.4484	1241.965
1139.4406	79550.164
1149.4077	963.6062
1190.4713	2395.3828
1208.4775	914.81891
1219.5616	892.6604
1236.4397	2649.792
1237.4153	3036.595
1254.454	5621.6646
1341.4752	25029.244
1349.3984	765.67737
1410.4751	1472.5201
1438.5641	4734.4912
1440.4343	2511.6604
1455.6909	2221.853
1456.5497	9646.7207
1459.4452	829.23425
1542.501	3534.3518
1580.6615	3515.6704
1584.4408	6604.7832
1588.7096	5037.0444
1614.6978	5783.7681
1615.5951	6116.6919
1643.5956	3549.1262
1644.5278	2833.7322
1646.5354	2890.3926
1648.395	31941.955
1659.5999	2982.3157
1661.8414	5553.0435
1662.6388	7657.144
1663.5758	3792.5298
1664.501	4628.666
1667.3998	3267.6758
1669.639	2480.5935
1671.6005	3443.7966
1672.4132	2428.1504
1675.6663	4351.2983
1677.5612	7678.8584
1680.4181	3261.8066
END IONS
BEGIN IONS
PEPMASS=1739.9342
CHARGE=1+
TITLE=Label: F19, Spot_Id: 23179, Peak_List_Id: 22871, MSMS Job_Run_Id: 10266, Comment:
86.076889	1105.3304
110.0457	6983.1401
112.06055	3034.5383
129.09048	920.14227
158.07854	579.38013
175.10535	12270.857
200.12831	1173.3199
223.13431	487.41977
228.12428	4671.7036
251.14212	884.29755
257.14157	1468.743
285.13525	1429.7612
314.15533	1226.6022
341.21378	2912.7661
385.22845	1589.2365
398.20856	1257.6226
399.21317	1983.6771
401.28098	1407.4475
402.29861	1707.6541
403.24728	1644.2732
444.28458	1219.3671
450.29123	1903.6691
474.27762	6922.6328
478.27753	13695.143
500.22327	2082.9607
530.43665	2239.0056
555.36407	4334.7075
585.29572	2129.6787
597.35046	3148.1597
602.31848	15180.773
613.30878	2649.3293
625.33356	9136.0283
626.3974	12141.437
682.30219	2959.1096
684.3089	2394.1519
699.30695	12794.326
714.57336	3580.5278
716.32874	8581.165
739.34912	8296.6475
787.35364	12065.107
789.43848	4535.3726
798.35938	2403.6553
822.39441	3351.731
840.3974	10290.313
883.49365	1933.6433
900.42554	18532.625
909.47858	3061.2061
925.46527	3364.9753
935.49561	3092.1711
953.44885	4757.3687
955.59784	3429.8364
983.45331	3779.3977
1001.4545	23401.576
1024.4788	9116.6934
1030.4607	3212.7827
1070.501	1655.7649
1081.4729	1718.9755
1097.4684	1989.127
1098.4596	13046.639
1104.5756	1394.6213
1115.4813	12841.865
1125.4845	1595.5326
1138.5291	6293.9453
1155.5237	2042.2871
1187.6534	7800.4722
1251.7008	1361.6234
1262.5439	14988.946
1266.5533	6738.168
1317.5751	30207.178
1337.6326	5149.7222
1339.5605	3140.3042
1344.4702	2567.4683
1382.5703	3641.499
1398.4902	2805.3684
1399.5923	14510.923
1436.703	4250.6064
1437.7043	2019.7479
1512.7504	2832.678
1513.6233	4854.9014
1542.5212	2801.7043
1565.9139	6442.0703
1566.7236	6669.5098
1583.775	4516.8672
1585.6536	3484.6484
1587.4246	3415.2188
1604.694	2467.6133
1625.8406	4077.5186
1627.6754	2509.0188
1677.6448	10558.79
1678.656	4803.9375
1680.6428	6509.1333
1682.5315	10521.928
1694.7399	3696.4456
1695.9155	14755.759
1696.7642	24726.469
1698.6428	20642.676
1705.6256	14197.818
1709.4036	7153.1836
1712.4714	5768.5952
END IONS
BEGIN IONS
PEPMASS=1760.9399
CHARGE=1+
TITLE=Label: F19, Spot_Id: 23179, Peak_List_Id: 22882, MSMS Job_Run_Id: 10266, Comment:
101.06229	125.55136
112.0721	388.45352
129.10066	148.89546
175.10229	1838.3378
200.14249	130.0782
214.14224	109.55795
242.13567	332.00958
257.11432	396.68433
274.16403	280.95981
288.1814	280.51401
313.17114	273.72687
314.19617	167.42632
332.22153	291.97986
397.25607	213.43906
402.22531	571.75854
405.21576	176.17198
426.18265	284.6286
428.23972	168.1185
443.29904	190.52306
530.29413	480.44629
555.2688	399.41705
563.2887	348.66269
565.26178	247.4254
572.27618	383.12967
591.36853	233.60309
608.31592	282.15671
625.25519	331.80716
626.26617	1381.1262
643.31116	1196.0011
644.33881	445.31592
676.44141	304.98093
693.25116	327.52509
714.41241	1067.5804
719.32758	253.65829
760.42072	635.28571
763.47845	237.88416
777.51288	440.80298
778.35291	533.59827
789.30627	315.15604
806.33691	965.58746
827.45795	917.65399
890.47314	298.23502
916.39441	515.15985
918.39569	399.392
922.43347	425.77481
934.31506	992.71783
941.52014	384.3042
955.50995	910.35162
987.35565	364.09671
997.41522	261.03711
1047.4221	586.15137
1059.5276	528.31104
1063.475	546.76685
1084.5024	5021.5679
1086.045	408.039
1092.6555	313.35925
1100.4725	313.22739
1118.493	1154.7177
1119.53	429.22366
1126.5475	442.159
1189.5729	1709.4343
1214.4999	294.49323
1230.6289	348.022
1317.6501	12658.07
1321.4635	415.35001
1360.6284	480.02567
1367.4449	873.49542
1370.7661	323.29916
1414.7117	294.85223
1415.6749	474.37277
1431.4706	410.03882
1432.5679	387.92914
1433.6564	434.83853
1450.5242	1388.4092
1560.5936	872.16138
1561.5302	483.7569
1562.5635	568.51642
1579.5189	510.27505
1587.7507	836.8924
1588.6848	1027.6918
1589.6001	720.91003
1594.7295	535.48883
1605.7065	4833.3828
1607.5864	3807.5112
1625.6838	586.70331
1700.6504	1323.7483
1701.6694	1352.3804
1704.5774	3494.9534
1716.7417	1030.9063
1718.6932	2460.7161
1719.6548	1062.3586
1720.6674	1479.3369
1725.7729	2229.9006
1731.4889	1133.2894
1733.5636	1018.4655
1739.6505	3885.7781
END IONS
BEGIN IONS
PEPMASS=1811.8774
CHARGE=1+
TITLE=Label: F19, Spot_Id: 23179, Peak_List_Id: 22883, MSMS Job_Run_Id: 10266, Comment:
70.052139	112.85977
112.06023	740.2973
129.08655	355.26663
158.06676	190.98126
169.0769	176.24689
175.10538	2354.554
185.11305	187.42172
232.13437	115.70316
244.12328	140.52434
262.13516	369.25333
284.11728	374.5849
314.16989	580.62787
332.14835	603.08417
333.18655	275.49799
402.28201	701.86566
411.20291	360.74872
417.23846	334.60754
428.19089	289.52081
445.24234	1121.8931
446.25949	509.815
476.18292	209.47044
488.34769	234.28458
516.18646	445.23727
563.27234	789.70605
565.42371	208.40669
573.28247	290.38821
591.25934	819.23834
592.25275	245.75426
609.30963	833.29968
644.46033	211.55679
645.58191	216.38278
686.46979	5412.4561
690.36108	291.40897
695.32739	331.18472
759.3703	1164.2648
760.36432	1722.2999
761.40649	703.09595
777.38635	3401.637
784.43494	335.77368
801.49225	755.84851
815.34424	324.79309
841.31903	330.01257
872.39819	683.46698
904.31226	337.26053
912.46808	351.32571
922.33051	499.02792
940.45917	1291.5551
979.39709	316.79108
997.44604	2011.5695
1025.3317	284.29111
1035.3831	781.67896
1052.4751	467.87762
1054.4479	348.16013
1065.4753	275.8334
1066.5195	714.67194
1079.5166	610.17908
1083.5151	958.94519
1084.457	27894.432
1094.5858	585.8031
1112.5345	301.4646
1120.4532	248.27649
1181.4796	615.88135
1182.4425	1006.5385
1199.4556	1567.3943
1270.5178	322.59369
1324.619	540.24768
1342.4175	328.34235
1365.6619	814.20001
1366.4973	894.99518
1367.5739	1959.8483
1370.3851	382.94061
1401.4854	654.55896
1422.5222	534.12097
1434.5194	333.92972
1454.542	284.31982
1498.6372	3746.6987
1500.5327	2228.8599
1597.4685	283.55249
1627.6989	999.12024
1637.4293	571.71948
1639.6085	1150.0482
1641.5598	685.25586
1642.6272	559.76788
1655.651	472.24997
1658.6527	662.85693
1659.5619	270.5986
1740.6687	1661.8916
1748.7046	3802.0752
1751.6304	2157.9719
1754.5657	2947.449
1761.611	2179.8169
1763.6816	5763.7354
1765.4858	4029.5349
1768.6899	2380.2925
1771.5686	4695.1118
1776.5385	2006.136
1781.53	2338.3481
END IONS
BEGIN IONS
PEPMASS=1903.9385
CHARGE=1+
TITLE=Label: F19, Spot_Id: 23179, Peak_List_Id: 22884, MSMS Job_Run_Id: 10266, Comment:
70.036507	206.38574
72.057541	181.01608
112.06417	850.81757
129.09073	456.08191
175.09776	1776.8358
215.1069	245.5054
230.08228	151.54724
232.13696	773.96283
242.13338	119.06674
258.06924	525.74286
315.1431	419.69568
331.2139	590.89771
343.19183	419.13092
344.17673	249.83311
358.18179	178.72601
371.1683	1402.5112
373.25449	196.55373
401.30017	214.76439
402.24756	11698.243
429.17099	187.74959
442.1817	485.48856
470.24954	927.66742
500.27481	668.13696
517.27844	1298.2338
527.25214	373.75946
555.19238	421.95694
572.22577	1036.5861
590.33118	374.56641
594.28778	356.81369
617.31921	604.30334
630.35052	2426.2053
657.37494	327.67343
667.23657	573.34912
685.28839	712.51697
686.5495	2752.6057
688.40924	409.15573
759.3739	13812.258
784.30444	1042.0798
785.41248	896.87592
790.30261	385.94522
801.61334	548.95123
833.40686	591.56183
857.35126	740.41309
873.39392	161.21991
874.36987	1709.444
891.34015	163.91904
902.40649	154.0825
930.448	243.31465
931.41351	823.28772
933.4884	120.27954
973.44824	1143.1349
984.46405	378.52267
1030.5015	639.59796
1074.4414	211.73373
1079.4706	246.04678
1084.5542	437.56473
1120.4462	1643.3269
1123.3356	375.59149
1134.5084	288.64807
1149.3972	431.18958
1214.5325	325.18738
1219.5469	1976.03
1248.535	182.87675
1259.488	347.87247
1262.5574	431.94577
1331.4297	153.36592
1332.6401	938.95728
1333.5355	566.3382
1402.604	478.52832
1420.6416	466.32361
1436.5747	261.76978
1474.3995	427.06174
1484.5015	273.42984
1503.4806	214.38037
1506.5057	349.52798
1571.5714	483.07584
1589.7725	2009.7382
1591.6582	1386.0432
1660.8046	1342.4922
1751.6074	1565.2438
1759.6304	1262.9318
1776.657	3373.3044
1813.7606	1674.094
1840.7437	3353.4038
1842.7494	1531.3285
1844.6271	4951.2021
1845.6306	14407.534
1849.5436	1615.0797
1851.6702	1299.9678
1860.6388	1566.3453
1863.6078	1078.8824
1864.7195	1318.6152
1866.5393	2467.1331
1870.8698	703.62421
1871.8046	557.16125
1874.6516	1062.5126
1877.7448	1039.1641
1880.7168	497.95889
1881.4679	461.92145
1883.7605	560.92139
END IONS
BEGIN IONS
PEPMASS=2690.3948
CHARGE=1+
TITLE=Label: F19, Spot_Id: 23179, Peak_List_Id: 22881, MSMS Job_Run_Id: 10266, Comment:
112.06865	362.5892
158.08858	204.45447
175.11209	2567.4519
197.12332	197.19916
215.15852	170.43819
271.155	251.11101
288.23703	333.24927
397.2547	177.02802
442.2637	278.86218
466.3847	230.59633
467.33389	787.59656
469.65396	172.78658
471.29553	182.77737
484.37497	40412.91
543.328	202.51152
581.43506	341.08917
582.41693	582.90186
583.3125	208.13876
599.41284	949.80621
656.35486	363.27756
671.42773	166.44244
674.41107	398.33603
679.47681	259.21716
696.51068	591.55493
713.51941	543.50043
767.33582	279.47507
769.42877	158.11098
787.44055	248.89616
802.46912	317.86377
813.6712	246.95415
875.50928	228.00009
898.30139	181.5459
913.5769	604.32404
1014.4983	374.42041
1016.7859	197.13811
1026.5549	287.93051
1066.7301	245.29852
1083.6716	929.3855
1137.7035	183.99307
1154.702	1198.2611
1177.6174	246.84038
1238.7159	263.93649
1255.7383	2563.7397
1384.7681	2674.5596
1387.7842	289.34158
1513.7825	755.00281
1599.7704	261.18747
1601.7559	167.8046
1610.8491	166.77882
1640.1078	259.17053
1676.7997	566.43781
1678.9543	420.5704
1771.9746	279.21994
1775.9205	851.51392
1796.9357	286.05853
1895.9948	384.07718
1903.8896	1002.2959
1913.6768	266.73309
1945.5323	238.37453
2017.1318	406.43002
2018.0297	980.62744
2019.8475	264.4389
2153.7185	336.42618
2180.9514	414.77213
2189.219	1045.6436
2192.9058	279.33212
2202.8127	285.49896
2222.907	335.01178
2223.9734	5631.73
2229.0088	887.32544
2234.9678	271.49316
2256.0466	379.83301
2259.3005	427.87183
2266.8225	305.81058
2276.3083	3481.2471
2277.1782	6397.7471
2279.0669	2700.1028
2375.0581	278.83472
2388.1111	280.65332
2389.9202	332.62784
2432.333	318.09308
2448.4565	1625.5707
2450.23	985.68542
2452.0828	1027.0089
2566.1641	715.80817
2568.0115	747.35516
2615.104	704.3999
2633.8882	781.05945
2637.1306	2216.7419
2639.0725	1289.5
2640.0671	1016.8314
2647.6301	4200.9609
2648.3555	1319.8607
2651.0532	1444.2745
2652.7869	884.02472
2663.1711	500.95944
2663.9871	459.83502
2666.9299	369.86127
2669.2402	425.56647
2670.0435	347.44202
END IONS
