# Supplementary material for: Comparative proteomic analysis of a membrane-enriched fraction from flag leaves reveals responses to chemical hybridization agent SQ-1 in wheat
Source: Front Plant Sci. 2015 Aug 26;6:669. doi: 10.3389/fpls.2015.00669 (PMC4549638; doi:10.3389/fpls.2015.00669)
Supplement: Supplementary file 9 [file Data_Sheet_1.ZIP › Supplementary MS_MS data/spot 87.txt]

COM=Project: wsp, Spot Set: wsp\wsp01, Label: G2, Spot Id: 23186, Peak List Id: 22497, MS Job Run Id: 10265
825.40393	14098.801
842.48865	81633.594
856.50177	17800.404
870.51648	51765.98
880.44104	8981.2734
908.4646	12780.785
925.4859	8265.9102
927.46924	74348.57
953.48694	17441.361
955.49402	9537.584
965.4295	7649.1641
1003.5024	6985.3887
1011.6127	6724.1123
1045.5327	8416.832
1046.4806	6503.3252
1081.5804	14621.898
1110.5385	7680.938
1121.4473	11373.73
1138.4712	14683.602
1149.4456	10598.438
1166.4659	12734.046
1193.5719	6401.7007
1201.5586	7134.2495
1214.5601	14225.159
1249.588	11281.254
1283.6785	37403.48
1287.5524	9281.8037
1295.6771	15577.421
1305.6688	8840.4463
1311.6979	8312.1172
1342.6537	35624.094
1355.635	6558.7856
1362.6797	14453.451
1422.7528	30296.498
1439.7775	210082
1457.6171	13470.95
1461.7471	11964.912
1465.7789	11791.457
1477.7279	25376.561
1479.7556	112123.31
1501.7023	11639.023
1517.7125	12890.52
1567.7035	105957.41
1595.7598	19803.443
1605.7875	44052.793
1639.8934	53847.832
1643.7494	12868.076
1673.7328	11410.605
1677.8135	6611.4536
1716.9282	9119.3223
1724.7889	14475.38
1731.8199	10357.893
1740.7874	17830.799
1757.8489	8199.6943
1768.8833	6768.2798
1880.874	39938.211
1888.8821	9541.1016
1907.8767	22765.492
1914.8898	13805.77
1920.8911	5137.6484
1926.8364	18023.848
1938.8516	7146.77
1945.8293	25248.023
1948.8326	5415.8066
1955.8805	6319.8906
1965.7657	7276.2085
2019.9237	4602.3652
2044.9777	22631.465
2075.0674	5386.2056
2082.9338	6032.4507
2121.0046	4558.146
2168.0405	9891.2568
2171.073	8425.6758
2183.0222	5726
2186.0471	1754.8912
2211.0498	2485.6294
2225.0684	2628.3486
2247.9021	9055.2051
2249.9651	1861.3809
2263.0186	3108.4316
2296.1572	4984.478
2387.2234	22319.348
2405.2405	2807.2236
2425.1792	4668.9941
2452.2588	4266.7432
2493.2205	1668.5676
2515.2944	5318.6934
2524.1113	3923.7607
2530.1782	3941.9377
2532.1731	1508.6218
2541.1094	6025.519
2618.0642	3148.6069
2701.4436	3862.0181
3101.5378	3015.4465
BEGIN IONS
PEPMASS=870.51648
CHARGE=1+
TITLE=Label: G2, Spot_Id: 23186, Peak_List_Id: 22981, MSMS Job_Run_Id: 10266, Comment:
100.08025	10518.263
112.05628	830.40503
129.07628	609.19061
175.09726	1368.2327
185.06323	255.18575
199.10562	854.06549
230.10954	347.6846
237.16292	179.04008
254.10966	228.90889
255.09991	3522.4526
258.06021	163.76659
272.12546	6881.6665
288.09869	330.79343
300.14343	2848.6384
368.14645	1057.4745
369.15942	322.80197
371.19678	527.81714
381.15002	533.75275
383.17899	848.94861
385.18433	1892.0948
399.18036	4321.8389
458.20953	551.2218
468.1828	6735.6929
472.19507	2698.4995
484.1582	808.80121
486.1839	16484.266
571.23694	2150.8245
581.23779	5928.4336
582.51312	2010.4141
596.19092	1427.9716
599.21783	1621.3506
626.10492	1597.0457
627.13306	1016.273
672.25275	1665.702
725.15472	1652.2981
743.2254	2241.988
812.27057	1662.0129
826.4339	8775.7695
828.26538	3814.0811
830.18195	1665.9664
840.4436	2041.2161
841.27386	1688.1191
842.27771	2424.4487
845.20624	1631.707
END IONS
BEGIN IONS
PEPMASS=927.46924
CHARGE=1+
TITLE=Label: G2, Spot_Id: 23186, Peak_List_Id: 22979, MSMS Job_Run_Id: 10266, Comment:
86.074081	697.4187
112.06316	2101.2827
129.08931	711.3703
136.05333	3839.9189
157.07941	822.11371
158.06967	1031.0343
175.09824	14817.305
229.10849	3484.4155
246.13089	3539.3821
249.13702	4083.332
251.18829	813.25909
265.0997	751.50409
277.1203	13137.905
293.07892	8768.3076
342.17227	4764.3564
359.19064	11679.078
378.13901	672.11011
395.13541	838.10278
406.13745	10800.074
440.1489	12450.778
446.19098	700.62585
456.11417	1303.4675
471.18637	3010.6274
477.1561	2416.6545
488.19128	3857.2305
519.19952	1924.7709
541.16125	4132.625
543.22821	2938.5688
569.15912	29631.73
634.21082	5878.1587
651.23181	6018.7021
654.22528	3167.9949
656.20746	1458.9427
682.23315	2473.1614
747.289	1414.7947
753.25232	1377.2145
756.19745	1461.2344
764.30945	3219.6431
773.20667	1961.5721
775.24121	1326.8392
797.44122	3999.98
798.34198	4682.9531
801.1701	1552.4442
820.33734	2876.437
871.25763	1625.1293
883.45612	1756.7979
884.29132	3333.886
885.33228	3865.248
886.24591	3717.4114
888.22461	1687.0483
893.36432	3887.3782
898.32745	1868.115
900.2309	1882.1196
902.23102	1628.0778
905.341	1803.7354
END IONS
BEGIN IONS
PEPMASS=1283.6785
CHARGE=1+
TITLE=Label: G2, Spot_Id: 23186, Peak_List_Id: 22984, MSMS Job_Run_Id: 10266, Comment:
175.09195	395.6756
235.08691	427.28937
277.12958	103.5604
288.15808	115.16477
289.18549	101.64259
294.09286	100.70293
346.1261	135.14978
364.17996	175.9847
401.27917	136.42143
433.24646	160.94443
461.14362	331.06015
500.26645	432.47742
520.21869	184.75282
527.10992	212.81633
532.21539	130.41125
560.27069	220.91177
587.32507	310.98404
598.20801	432.9729
599.50751	184.82715
647.18964	322.5564
654.53326	108.21252
669.2774	320.35513
686.31799	273.40192
697.2215	460.41873
728.25696	235.72194
756.34973	259.33136
759.27063	183.05034
784.23773	758.48792
811.17126	197.60547
829.33026	414.52301
831.26465	203.0923
857.30554	911.35834
865.29578	364.45233
897.27771	3373.7935
920.396	2251.6699
925.37445	462.15399
967.30554	377.80389
994.31244	394.01334
996.39142	738.42352
1012.1982	403.79327
1049.5624	374.6069
1050.4257	530.65918
1059.4324	339.84253
1109.4445	811.63892
1113.2885	795.21686
1129.3367	1214.761
1146.5858	1293.5986
1158.27	1503.5044
1159.2278	5935.6943
1221.3452	746.73578
1223.5195	759.26904
1243.3741	770.61682
1256.3577	1094.2246
1258.1698	929.85388
1262.2882	153.35715
1263.1628	835.21252
END IONS
BEGIN IONS
PEPMASS=1342.6537
CHARGE=1+
TITLE=Label: G2, Spot_Id: 23186, Peak_List_Id: 22985, MSMS Job_Run_Id: 10266, Comment:
175.09882	233.43207
399.18335	251.03857
518.172	110.29832
520.25555	181.20331
536.21271	546.51086
604.20453	214.16539
622.25568	238.69322
631.83008	105.68885
632.15118	120.94253
656.23981	456.91074
670.31335	165.84595
673.24213	548.14874
735.33972	326.01917
750.30017	3236.1799
779.35559	276.07132
784.30298	463.34683
789.3371	500.75882
801.32043	2059.9258
807.28638	261.48499
808.34271	154.31082
857.26886	241.995
874.23596	837.51178
879.32312	4478.459
891.4043	339.2554
916.40057	399.005
944.34235	661.95703
971.25555	415.08643
994.36096	472.03928
1003.3601	429.35855
1044.4443	438.79605
1051.3735	583.62451
1056.2673	490.57462
1067.395	661.73633
1169.4136	1891.1957
1186.4613	1425.3857
1187.4784	1653.7346
1192.4211	726.40887
1214.4537	1063.1743
1215.4816	5546.0107
1217.3407	3397.5818
1230.3877	806.83508
1246.3323	708.39899
1248.3966	2344.9407
1281.5223	714.57965
1283.4889	1032.486
1285.416	734.25751
1286.3925	821.90527
1300.368	622.23834
1302.4407	936.25409
1303.3394	1478.3368
1305.353	604.68781
1312.5809	742.21497
1315.2881	637.87616
1320.4646	608.32111
END IONS
BEGIN IONS
PEPMASS=1422.7528
CHARGE=1+
TITLE=Label: G2, Spot_Id: 23186, Peak_List_Id: 22986, MSMS Job_Run_Id: 10266, Comment:
70.041023	114.91077
112.0624	107.83691
175.09641	236.17088
249.11383	365.63214
277.14615	304.27182
384.24918	134.25903
390.18414	152.74352
417.31299	157.83311
461.16168	316.00958
482.34824	109.72252
561.19598	125.9594
587.39844	107.65825
613.32703	105.05681
721.34894	108.52795
726.44763	173.40073
728.31665	221.65178
737.29999	133.31781
747.36804	117.98536
754.29193	108.1007
757.37817	173.994
783.38452	277.61768
825.39075	196.43062
850.33502	110.01263
859.27655	145.82973
869.37677	306.44037
870.31665	105.26035
895.37421	192.62833
898.36243	244.11377
920.38373	267.62158
923.34979	191.5076
953.3111	161.21207
982.30951	167.22977
991.48993	260.63071
997.30286	167.30379
1033.4968	198.97418
1067.3105	380.1626
1084.4961	330.86945
1124.3962	435.84396
1144.3888	332.75803
1146.5457	901.91699
1171.443	337.8317
1230.4385	2420.886
1234.9647	398.37497
1237.015	2040.103
1248.4404	3617.9651
1251.2941	455.21042
1265.5814	1593.9102
1270.3344	1447.9572
1283.5436	1326.9696
1300.3817	996.57623
1328.366	9957.1377
1363.2965	931.64026
1367.4177	1047.7809
1379.6615	3807.0325
1381.5927	1921.1881
1394.4705	1250.0333
1398.726	920.06152
END IONS
BEGIN IONS
PEPMASS=1439.7775
CHARGE=1+
TITLE=Label: G2, Spot_Id: 23186, Peak_List_Id: 22976, MSMS Job_Run_Id: 10266, Comment:
70.036598	731.28168
110.05155	225.25218
112.06372	1422.5638
129.08829	306.24884
175.10382	3334.3799
199.11346	229.51056
217.09439	368.96896
227.07849	845.15649
235.086	704.40009
249.12904	2620.3362
251.39801	253.40466
266.14832	770.40442
277.13062	3308.7974
288.19208	384.40759
294.15726	3533.4873
300.18698	409.44278
312.20377	419.28122
390.13431	1046.5012
401.28201	842.302
413.32355	450.89719
421.17596	421.30542
447.31094	601.64532
461.17111	2064.9824
492.24661	1352.4197
500.34305	1136.7189
503.20053	1674.4817
520.22614	6213.9717
560.30255	1666.9161
587.35168	2287.3145
629.27655	978.9682
647.24921	2229.6941
650.43121	1155.2172
655.25989	1685.613
666.24896	1637.4672
683.26239	2161.3057
686.39386	2819.7759
726.31183	1534.5104
737.25085	2618.9695
754.31091	2764.1641
757.41296	5956.7168
808.32861	1956.7117
825.34808	5172.8804
836.29791	1771.4591
853.34583	3570.1997
893.31677	2625.7942
920.45624	39305.074
940.35742	4400.2324
994.47253	3367.4575
1011.4193	7443.5371
1013.4059	2908.0781
1022.3513	2759.7754
1031.4009	2999.7085
1039.4395	3328.6829
1049.4618	2766.6101
1059.4482	3098.3979
1124.5157	6013.7837
1126.4822	2831.6035
1128.5081	2016.8496
1144.405	2856.3286
1146.5464	54256.582
1152.4762	4370.1821
1170.5288	5187.1265
1178.2048	4946.124
1237.6377	18325.887
1239.494	13137.48
1241.3947	4698.5088
1265.6857	32611.303
1267.5842	20412.08
1283.6672	434438.72
1285.5459	162915.39
1379.8207	51769.645
1382.5154	15068.743
1383.3898	24553.43
1397.8483	127888.03
1398.6947	152430.8
1400.5336	43496.957
1406.689	22038.252
END IONS
BEGIN IONS
PEPMASS=1479.7556
CHARGE=1+
TITLE=Label: G2, Spot_Id: 23186, Peak_List_Id: 22977, MSMS Job_Run_Id: 10266, Comment:
86.070374	767.46906
101.04294	427.06528
112.05664	1744.2985
129.08923	709.30499
136.0506	444.80573
158.08144	505.42371
171.0946	393.93805
175.09717	15787.788
186.06169	369.7515
243.08234	672.70129
257.14597	1064.0986
274.17896	2774.542
299.1666	1486.2469
300.15161	1723.5281
314.13034	1883.1415
333.13776	880.62469
370.23987	1084.9764
387.24261	2505.4668
407.1593	1140.6636
410.16199	846.091
427.2016	1827.4581
435.22556	1049.3561
500.30957	3511.3789
518.19568	2756.4006
520.2204	2004.7594
526.21265	1357.9987
554.24329	1859.0293
571.34656	9754.2041
586.23566	1418.6315
614.31091	1255.5741
631.24683	2040.5208
639.26782	3648.5122
641.4231	1543.5187
667.26282	3373.3408
668.35016	7232.4668
681.22766	1793.2773
684.2652	1742.0249
685.3399	5211.5464
777.24628	1629.6904
778.33881	1517.5959
795.28766	4928.3159
796.31799	1854.2278
813.3938	3989.0757
849.28162	1514.0059
867.26898	2695.3293
875.30573	1959.1583
892.28589	2786.0547
909.31287	6553.0161
930.29919	4920.0845
935.33112	2000.8429
947.19482	2378.9976
960.4118	3623.5422
963.29987	4876.3374
980.32733	17885.52
1017.4571	6102.9097
1075.3425	1206.1165
1076.3722	1578.6079
1081.4054	1154.634
1093.3965	4288.4888
1146.512	1892.5995
1162.5203	1948.879
1180.5272	27374.68
1191.4553	1507.3477
1321.795	21852.85
1322.6635	22104.645
1324.5302	11129.072
1325.4586	10432.914
1353.3496	13901.583
1417.6627	9031.0293
1420.4999	7417.7104
1436.6871	9432.832
1438.5153	10875.683
1439.5504	6531.3271
1441.4846	6947.9849
END IONS
BEGIN IONS
PEPMASS=1567.7035
CHARGE=1+
TITLE=Label: G2, Spot_Id: 23186, Peak_List_Id: 22978, MSMS Job_Run_Id: 10266, Comment:
70.046051	203.90039
86.076591	651.55255
112.06841	2163.8755
120.06396	1085.6289
129.10062	894.55542
136.05856	349.71619
158.08339	464.68033
175.10815	7281.4814
187.05893	442.24149
245.12393	707.69385
249.14746	206.42976
261.14871	729.11633
262.14423	1274.626
292.13104	1063.7245
293.1254	872.85773
334.14059	4947.3276
377.23557	732.71991
405.20264	1935.2993
406.21902	1071.7477
408.19611	1458.7993
425.21353	7816.6104
447.24216	2224.1296
490.33972	758.75757
504.25433	2907.1912
518.34985	659.99469
537.23401	585.47925
553.2583	682.22028
554.24054	2831.0991
563.27051	923.9256
568.26904	561.86841
573.25317	3703.7866
591.25574	5253.0229
640.23657	631.71307
692.32117	1215.1619
694.4621	1113.9392
700.27563	1398.0707
710.29852	1692.2799
717.28314	4190.335
720.3125	5262.1016
738.29291	4492.3604
765.44855	1396.7432
830.33203	3941.7505
833.38428	1128.8501
851.36517	3830.1277
861.31818	711.4693
960.35358	648.92432
972.37793	1117.7152
977.39954	4091.5762
987.35541	638.72601
988.35406	801.48145
991.59021	625.23749
996.35663	538.54626
1014.4313	1174.0707
1028.4077	682.78729
1046.407	718.73315
1064.4231	3487.5664
1104.3811	1056.853
1106.3646	478.7034
1114.5056	687.38391
1121.4432	4757.0444
1123.6212	2145.1887
1146.6487	697.87872
1200.347	914.26965
1201.3831	426.62653
1234.5509	3031.8457
1258.3809	564.02051
1335.6365	2478.801
1381.6996	1511.0721
1410.6492	1624.4763
1415.4874	1714.8129
1417.5239	1668.6306
1419.5389	1828.2148
1440.5181	2833.6321
1442.4395	7076.7441
1444.406	2987.1826
1452.7384	47805.043
1454.5779	23295.654
1479.5354	2735.0552
1507.6283	5144.8003
1510.4233	3216.9133
1518.8108	2111.2417
1524.6228	3532.8369
1528.4882	3997.5549
1533.6426	2231.5068
1537.7924	2172.999
1538.6493	4175.3423
1540.5514	2369.905
1543.4183	2147.7437
END IONS
BEGIN IONS
PEPMASS=1605.7875
CHARGE=1+
TITLE=Label: G2, Spot_Id: 23186, Peak_List_Id: 22982, MSMS Job_Run_Id: 10266, Comment:
112.0647	120.95715
175.10118	481.65033
351.18515	116.85625
352.14743	113.35796
361.2543	130.62724
369.22943	194.82234
487.32117	139.77722
489.34464	111.46758
506.33078	101.09015
534.39484	126.24561
580.32703	108.49049
603.23615	111.45253
605.30115	476.00433
621.32941	134.96497
622.34692	1364.879
624.35114	105.92439
703.29205	205.88412
727.25	141.50346
733.33685	146.38966
742.3501	404.36578
744.57538	149.65828
758.40466	214.12907
759.38214	700.02765
767.44446	198.83177
816.4101	409.1478
817.37653	237.89792
856.3382	278.04382
873.40222	877.90741
885.5517	189.07367
896.28424	190.53775
956.2959	214.76248
958.43689	319.41235
984.49823	599.11493
985.37097	616.51935
991.4989	280.24951
992.61346	399.89383
997.57751	272.68481
1001.455	742.38977
1091.4794	362.19785
1151.4563	350.40829
1153.4484	684.57361
1161.6321	1595.9475
1181.4146	493.36264
1182.3735	893.6582
1192.58	689.7713
1209.5175	460.7428
1237.5414	2113.395
1283.5874	1420.4377
1323.6309	1055.3223
1334.5411	1703.7036
1403.5769	1314.8783
1419.5238	1464.0586
1429.7277	1495.2661
1431.7147	2598.5625
1433.5286	2231.2515
1442.6736	1837.5354
1449.6508	38185.211
1451.4913	28063.988
1544.7451	2301.3115
1545.7841	5758.2002
1547.6138	4085.7908
1549.3932	6124.3696
1552.4794	2104.4202
1563.9617	10114.879
1564.7395	7196.751
1565.6238	7950.3247
1567.5024	7958.2651
1575.6063	2547.3596
1579.4888	4529.8696
END IONS
BEGIN IONS
PEPMASS=1639.8934
CHARGE=1+
TITLE=Label: G2, Spot_Id: 23186, Peak_List_Id: 22980, MSMS Job_Run_Id: 10266, Comment:
70.045372	242.71124
84.062035	149.24086
101.085	194.91354
112.06048	322.87106
129.07564	246.04779
175.10118	973.65015
198.10435	147.53705
226.10832	797.86548
228.15727	222.27119
243.15121	112.62907
262.14969	269.49057
312.18652	344.31955
325.18671	1090.8424
342.19446	140.23152
361.21399	1302.1697
394.28195	263.05585
396.16916	128.86548
408.22232	126.30132
411.2486	177.85516
412.22314	609.38141
453.26678	167.45908
490.24692	335.79956
495.20563	577.24731
512.34052	302.03912
513.25323	420.37299
524.36957	412.41226
540.3288	556.10449
589.28876	715.00482
599.3327	272.90866
611.31573	267.17578
639.31659	359.54547
641.37567	264.271
694.4212	264.56763
698.31445	274.24765
702.3642	1522.6858
711.31921	460.58514
712.38953	266.76022
740.39294	686.23242
780.42755	224.1432
797.40613	448.72198
820.34003	363.13345
842.29401	248.38954
859.35583	311.41849
883.44336	538.50739
900.43073	5705.0259
911.42737	575.43793
938.48285	375.62894
983.47894	856.55377
984.45215	382.29044
991.53192	544.83929
1001.454	2098.0403
1022.3727	388.79443
1051.5066	849.00781
1052.4845	624.95221
1088.4747	1832.1356
1150.5078	500.98206
1152.5118	617.22974
1161.3409	616.35687
1162.4082	643.65826
1177.4713	535.72363
1187.5438	2254.7019
1189.3623	2743.2087
1232.3549	828.48193
1236.3265	788.41522
1252.3599	600.34436
1275.4406	845.01031
1297.5349	531.36041
1323.4709	401.57108
1361.5459	1330.8407
1380.6211	487.25485
1402.5409	599.47192
1412.7548	3925.7661
1414.5587	2392.4067
1420.7026	665.81732
1445.4061	1381.5568
1454.6294	768.08899
1487.4684	16698.658
1582.4872	2954.2742
1583.5164	6808.3257
1585.5839	7651.2075
1595.9973	8244.3633
1596.8669	4258.4756
1597.7454	8695.6982
1599.55	5470.541
1601.5034	9005.4521
1602.5153	4928.1973
1610.5913	3470.8477
END IONS
BEGIN IONS
PEPMASS=1880.874
CHARGE=1+
TITLE=Label: G2, Spot_Id: 23186, Peak_List_Id: 22983, MSMS Job_Run_Id: 10266, Comment:
112.06742	158.52495
129.09433	131.49469
175.0957	526.81274
213.16608	124.22466
226.16496	124.72713
235.14937	104.32839
244.15659	227.45894
254.13963	262.96951
370.16364	134.94505
380.16815	254.75317
415.18921	116.40643
416.27753	117.54193
429.21207	156.8839
443.23013	161.04599
533.20178	226.77048
564.33368	105.01863
598.31836	181.2027
606.32556	232.58116
614.37445	215.18321
648.26331	191.73857
674.28925	205.06755
691.41516	245.77777
710.42731	1894.6859
719.2995	236.39229
761.49005	223.6084
779.60315	862.07281
787.43005	204.39098
804.37659	231.56793
806.49884	293.23203
814.32135	272.41504
832.39392	323.99118
888.396	546.81976
892.55811	282.22177
905.36218	333.56509
906.40796	297.04349
933.46008	913.83392
948.41125	316.23026
1030.3877	284.46964
1047.5409	584.23608
1048.5029	461.79056
1050.4772	395.72116
1055.5143	491.93881
1072.4513	358.96744
1101.4779	608.03461
1110.72	2044.6425
1111.8623	1178.1008
1128.4603	1508.0699
1129.5074	522.53027
1143.5227	418.48947
1145.4573	11864.367
1149.5902	357.13834
1181.803	820.13245
1231.6322	1071.0663
1274.4556	2183.637
1290.593	488.74231
1307.5485	515.17761
1331.5387	619.34186
1344.7786	650.36444
1347.5751	388.09055
1348.4131	579.41345
1351.3695	337.84305
1377.486	407.52713
1394.6414	1208.7002
1444.2194	335.60382
1491.7382	1010.1057
1494.5822	965.70667
1539.5968	893.0899
1555.6732	2721.4604
1557.5703	1846.7462
1592.8654	1234.8086
1593.6537	1367.3608
1610.5702	844.82593
1628.6962	860.74652
1650.8794	760.23846
1654.6803	2606.4229
1742.6879	1401.2717
1751.6365	2103.6421
1752.848	9010.4189
1754.7316	2281.6379
1755.6212	3310.3713
1819.6578	1518.2646
1823.5865	2745.3333
1836.9285	5077.0684
1838.816	2741.2454
1844.5122	1929.915
1855.7241	1650.5648
END IONS
BEGIN IONS
PEPMASS=1907.8767
CHARGE=1+
TITLE=Label: G2, Spot_Id: 23186, Peak_List_Id: 22988, MSMS Job_Run_Id: 10266, Comment:
175.11995	150.33907
331.25537	242.13271
559.47144	1249.2726
572.19971	104.52953
589.28906	447.35687
638.37122	125.77085
656.55505	154.01083
671.3429	140.48196
702.40411	134.3793
717.34241	345.81625
733.23999	145.50751
747.49524	207.9644
757.42053	106.38008
803.466	315.7356
811.34406	214.54092
821.51215	278.40219
832.35992	929.26581
917.41565	172.04018
919.59265	142.97705
928.51215	129.94193
945.41833	855.51044
946.39362	265.54453
963.39978	1235.7419
965.43188	208.14693
976.37042	133.58089
1006.8857	140.24365
1015.3956	170.15747
1043.3663	151.84966
1076.4182	1512.7434
1079.5385	444.14117
1105.4363	1097.0732
1107.4425	447.33618
1123.3439	523.81409
1145.4656	659.1369
1188.3901	489.14282
1191.4517	1404.8406
1206.5092	1443.9415
1207.5215	603.02966
1235.4694	431.81332
1262.4778	2554.9006
1275.6233	729.55963
1291.5795	1270.9631
1301.5327	434.11963
1302.6127	1131.7606
1304.7299	371.67523
1308.8264	552.77917
1319.5436	4326.1016
1399.5676	1588.0945
1401.5154	712.73462
1417.5848	479.64667
1463.7599	281.815
1525.626	401.29111
1531.6558	1806.6429
1547.6151	367.17398
1548.7637	319.33301
1610.4373	302.72351
1611.5298	361.60675
1614.8066	259.01437
1650.5581	207.02757
1753.703	691.30481
1762.691	1074.7676
1781.6578	1944.2344
1782.6135	1331.802
1827.651	800.7829
1838.6364	651.70947
1844.8246	732.63165
1847.782	745.48004
1848.6322	989.13507
1851.707	569.12006
1857.5663	1052.4717
1863.0591	713.2041
1865.8022	918.39874
1867.6351	2033.1897
1870.6757	660.4314
1871.6366	941.28973
1874.5779	2410.458
1876.6437	1525.2441
1879.817	1023.088
1882.6124	433.5238
1883.3606	715.25781
1885.5961	369.43024
END IONS
BEGIN IONS
PEPMASS=1945.8293
CHARGE=1+
TITLE=Label: G2, Spot_Id: 23186, Peak_List_Id: 22987, MSMS Job_Run_Id: 10266, Comment:
175.116	160.0152
224.10028	102.03033
559.35553	162.05162
772.29553	194.01001
793.74738	134.2383
798.39801	127.14629
841.32184	110.83058
870.32043	1658.5824
955.3714	129.54053
986.41406	378.03293
987.3515	178.68369
995.61145	226.95424
1001.33	255.73647
1016.4681	282.18274
1025.5507	226.3324
1031.3657	145.35481
1053.262	204.74533
1070.3185	346.77826
1114.4248	7682.8237
1124.4156	217.40793
1128.5741	266.521
1199.3379	239.46495
1212.3943	1029.25
1214.3475	212.74345
1216.4417	1070.3392
1218.462	345.63544
1229.3882	670.11237
1257.6943	260.85028
1273.4418	963.10156
1284.5122	376.22589
1287.6144	315.91339
1300.5138	760.05603
1329.4691	1199.4696
1331.5527	390.20572
1387.7958	416.37308
1388.3992	501.866
1394.597	271.01962
1395.4642	181.40799
1437.5707	343.75568
1471.601	1413.7787
1497.4982	772.06671
1499.677	418.60611
1502.5482	911.74658
1526.4951	1035.2124
1567.8597	510.98468
1569.6292	8589.9746
1572.5206	1597.7368
1583.4821	490.17236
1586.6458	718.19348
1588.4994	521.90387
1776.6448	1192.9767
1785.4259	745.5625
1795.6564	1240.8385
1796.5918	2229.1592
1800.5187	1022.5389
1817.8312	7396.0454
1819.6327	4857.353
1821.5123	2982.0879
1854.9476	927.50848
1855.7507	1016.2684
1856.6423	1458.7783
1860.5588	840.7226
1888.6302	936.50494
1890.7537	1027.5275
1893.4882	1085.9863
1902.062	2704.1992
1902.8727	1362.1865
1903.751	2848.9006
1904.6001	2532.3892
1908.629	1043.1029
1912.4843	1080.1929
1925.6991	1269.3879
END IONS
BEGIN IONS
PEPMASS=2044.9777
CHARGE=1+
TITLE=Label: G2, Spot_Id: 23186, Peak_List_Id: 22989, MSMS Job_Run_Id: 10266, Comment:
249.0853	115.82729
277.11697	106.03
340.21179	131.07602
658.263	124.63424
780.58234	157.30899
836.3468	103.22824
907.52582	127.82337
908.49011	108.35455
918.40076	249.89809
935.4671	141.39705
953.34155	217.96771
988.54315	121.10467
1068.5245	197.14476
1110.5044	347.42767
1112.7058	192.63673
1116.6296	152.70245
1134.8335	100.13441
1161.4868	642.97607
1181.5747	167.65501
1274.1973	148.47818
1316.5565	135.06755
1342.5614	144.67287
1343.7574	313.87338
1359.5514	191.957
1361.6616	159.74103
1387.6525	197.26102
1406.3816	129.16318
1436.694	100.96471
1489.4637	178.73227
1505.5743	309.32465
1520.8568	236.13704
1523.6252	147.12337
1535.5962	167.26711
1541.6871	137.56108
1554.554	166.82573
1585.4291	180.64586
1604.8866	270.03308
1633.5211	144.32552
1654.0338	192.02211
1669.4828	260.13705
1670.4382	283.10345
1759.5657	250.58034
1766.6295	274.60742
1769.879	333.26642
1801.9548	581.95551
1803.744	265.74658
1823.1385	243.7511
1825.6639	336.07156
1838.0692	220.27623
1858.6184	249.85751
1892.896	824.36554
1899.8772	1454.9224
1917.1891	1392.8462
1917.9896	2093.0581
1982.8398	531.90088
1988.7388	610.99121
1989.7235	665.77948
2002.7996	890.78052
2008.6425	867.51361
2011.7201	807.59406
2019.7814	582.08942
END IONS
BEGIN IONS
PEPMASS=2387.2234
CHARGE=1+
TITLE=Label: G2, Spot_Id: 23186, Peak_List_Id: 22990, MSMS Job_Run_Id: 10266, Comment:
69.523842	108.47058
614.39679	100.04804
926.50116	153.72536
996.51819	178.11414
1244.7716	106.5606
1359.7999	187.47569
1376.7677	747.25208
1423.1075	146.12682
1522.2063	131.58823
1539.7839	417.74017
1599.7977	234.72162
1676.9583	111.02385
1728.1472	112.47291
1728.6305	183.9962
1749.8726	167.58162
1757.9409	148.90991
1758.7316	176.46669
1769.9034	124.40993
1773.9506	832.57428
1776.7469	361.27655
1864.9453	126.41215
1873.9581	136.07671
1877.1516	116.23802
1887.1189	347.7251
1887.9769	1107.1943
2016.1654	120.47318
2037.882	261.36685
2042.9883	142.79886
2074.24	261.50772
2097.53	249.38222
2102.7756	325.58661
2185.8975	231.69859
2214.1914	280.97202
2217.0806	320.03128
2225.9746	283.38449
2235.042	514.12219
2238.156	479.20825
2244.0132	254.05127
2249.8787	344.1474
2267.9111	431.79282
2303.302	356.27698
2320.1672	500.71579
2325.4856	358.35748
2329.8213	398.61765
2330.6855	833.55225
2332.9382	590.763
2335.8401	651.3761
2350.8901	423.95953
2354.2939	462.09982
2356.9639	306.38733
END IONS
