# Supplementary material for: Comparative proteomic analysis of a membrane-enriched fraction from flag leaves reveals responses to chemical hybridization agent SQ-1 in wheat
Source: Front Plant Sci. 2015 Aug 26;6:669. doi: 10.3389/fpls.2015.00669 (PMC4549638; doi:10.3389/fpls.2015.00669)
Supplement: Supplementary file 9 [file Data_Sheet_1.ZIP › Supplementary MS_MS data/spot 88.txt]

COM=Project: wsp, Spot Set: wsp\wsp01, Label: G4, Spot Id: 23188, Peak List Id: 22499, MS Job Run Id: 10265
842.49512	276405.22
856.5061	57501.84
864.47186	21693.053
868.50439	17254.252
870.52197	156667.95
892.49707	11095.318
902.40424	12258.521
927.47345	24409.574
937.41876	35798.98
940.4483	16654.318
954.58521	33316.887
1012.4755	7344.127
1021.5138	7039.4185
1023.496	7938.1484
1038.5393	8904.1006
1045.5406	24831.752
1066.5093	7502.4067
1085.4817	11239.502
1139.558	8517.9326
1143.5741	40927.82
1159.6176	45412.414
1165.5616	7303.5625
1203.5896	4624.6851
1207.6024	4931.6665
1215.5568	5672.709
1219.6047	4873.3599
1305.6573	4589.0996
1308.6454	5397.769
1329.6254	5634.7354
1332.6537	6107.1816
1349.6647	5909.2354
1365.5895	5960.832
1397.7051	6268.5796
1419.6635	4630.231
1435.6505	6213.3389
1439.7705	9756.1748
1443.6929	8949.1758
1453.7112	4473.4365
1465.7014	6238.769
1476.7356	6151.665
1479.7595	19927.395
1566.7194	5767.1997
1567.7097	15890.527
1595.7505	9143.2051
1609.835	9329.6221
1639.8977	21049.504
1682.8014	43120.98
1696.8151	22511.211
1704.7985	5708.6606
1707.7928	10655.034
1716.8093	6442.7578
1752.8197	6201.5317
1761.8495	8066.979
1794.7734	6735.7637
1797.8406	8715.3154
1804.8346	6772.0352
1809.8323	9881.542
1825.8285	13166.594
1827.8342	3082.8235
1853.859	4761.2212
1880.8779	19453.178
1882.9003	6597.6641
1894.8591	3673.1665
1955.9061	7045.3574
1967.8442	13011.024
1985.849	36266.254
2013.8716	1685.913
2028.922	1532.4042
2029.9246	1931.3392
2072.0012	4701.3027
2075.0933	9461.9063
2193.0046	5016.7212
2211.061	12696.753
2225.0771	11763.416
2233.0398	13140.653
2237.0676	3140.6836
2247.0515	8196.2002
2251.0308	4000.8081
2255.0435	3207.8005
2263.0461	2474.9456
2264.0854	7347.3862
2271.0779	2735.7744
2275.0759	2673.5728
2541.1294	3343.2429
BEGIN IONS
PEPMASS=856.5061
CHARGE=1+
TITLE=Label: G4, Spot_Id: 23188, Peak_List_Id: 22992, MSMS Job_Run_Id: 10266, Comment:
70.041008	446.78641
86.071152	2106.6313
112.0582	1146.4047
129.08334	515.83929
157.09697	510.4436
175.09657	2003.1124
185.09912	1242.4409
201.10971	333.80615
254.12758	412.0405
255.10487	6719.4312
258.11984	334.71548
272.13553	7760.7876
286.13248	5903.1099
288.10376	989.01593
341.14963	1328.6128
357.19843	1446.8066
359.1687	953.20093
367.16748	1230.2917
368.17111	2547.4021
385.17517	7554.0151
444.20163	959.61169
454.18027	14984.489
471.20917	538.29004
472.19107	18420.754
539.25262	970.62085
554.15802	665.92523
557.23706	1887.7037
567.24646	2975.3977
568.25128	825.84723
571.25446	2819.0591
585.24677	1695.2211
654.27124	1076.5817
655.26563	712.74432
672.27448	1722.8003
743.32538	1888.4567
793.27393	3055.2678
796.31201	2731.2275
797.29102	2087.3835
811.48865	1765.5854
812.44226	6536.4111
813.34137	7387.8418
815.28638	1994.7366
826.43811	4152.2754
828.26801	2516.3994
END IONS
BEGIN IONS
PEPMASS=870.52197
CHARGE=1+
TITLE=Label: G4, Spot_Id: 23188, Peak_List_Id: 22991, MSMS Job_Run_Id: 10266, Comment:
70.034096	389.84851
100.08004	18367.541
112.05363	1461.3977
129.07405	837.62939
157.07303	424.60129
175.08545	1520.5035
185.06941	694.32074
199.11188	1540.0085
230.11462	438.06088
254.09401	469.44681
255.10121	7428.6445
272.12405	12705.41
300.13672	4604.9487
368.14404	2601.8059
371.17905	1100.4977
373.25391	652.078
381.16519	800.9765
385.17487	4402.481
399.17856	8465.4131
454.15692	587.43384
455.17233	536.57123
458.22974	743.20398
466.168	1252.5171
468.1824	12806.3
472.18127	5241.0698
484.18228	1395.0486
486.18027	28308.201
492.71844	647.75958
571.24396	4646.1514
581.23828	7519.7959
582.52008	3799.9456
599.2464	3059.748
654.25726	784.15936
672.27148	2041.5665
743.32697	1804.3403
753.32428	2018.4725
812.3205	1891.5116
813.27704	1570.0981
825.41919	1550.5663
826.42834	15760.064
828.3017	4857.3853
840.45288	3514.2864
841.34338	3557.9949
842.32721	2259.4619
END IONS
BEGIN IONS
PEPMASS=927.47345
CHARGE=1+
TITLE=Label: G4, Spot_Id: 23188, Peak_List_Id: 22999, MSMS Job_Run_Id: 10266, Comment:
86.070122	345.88824
112.06693	342.95551
129.08992	191.74631
136.05658	541.4563
157.08707	151.43559
175.10071	2676.376
204.12404	152.34953
229.09694	475.99063
230.11353	154.35896
246.14316	492.53003
249.14418	562.58002
277.12964	1883.1108
285.15253	190.36282
293.08478	1381.6731
314.17371	224.07614
342.15594	703.89099
359.19595	1573.2026
391.1651	191.7677
395.16812	188.00795
406.14371	1603.769
440.15762	1724.7015
446.26181	325.03409
471.18805	627.30902
488.23083	779.06152
519.2041	394.93839
541.16461	789.36761
543.24762	488.0383
547.25757	357.17813
569.16626	4901.2207
634.20416	959.02094
641.21228	375.72784
651.22986	765.04926
654.24451	746.04865
755.21283	588.48517
764.32422	607.83508
769.28351	657.79199
771.31171	627.26788
772.24866	1017.1547
773.2066	1212.4053
774.17749	749.00208
799.35797	646.89655
800.29462	1360.5886
801.29163	718.24915
820.31183	968.05518
864.31738	2476.0813
865.28363	1502.3236
869.27527	1275.6864
871.22943	1915.421
884.27753	1951.6849
886.25812	1716.7058
887.2641	1167.5496
888.20929	1219.3438
893.36523	1088.0665
899.33173	1361.5651
907.42889	1148.3325
END IONS
BEGIN IONS
PEPMASS=937.41876
CHARGE=1+
TITLE=Label: G4, Spot_Id: 23188, Peak_List_Id: 22997, MSMS Job_Run_Id: 10266, Comment:
70.035599	268.18994
112.05735	624.09259
120.04863	375.56934
129.08577	291.94394
157.08354	143.68732
158.04243	212.90889
159.07924	238.48112
175.10011	1668.5863
215.08508	796.21088
232.12151	297.47995
258.12442	194.92644
272.14032	715.50299
277.0575	523.36475
348.09265	565.50342
356.22049	1626.6528
359.10373	887.40894
362.09851	1109.2202
373.27197	522.65448
376.13174	855.61609
427.23831	1106.8323
430.12613	1301.5264
447.1525	3093.7356
491.11469	1879.5275
497.19351	976.59033
508.19754	817.15833
525.23187	810.18048
534.14215	363.45837
559.14655	609.49335
562.14136	1037.5442
568.1875	656.86725
576.17133	416.04602
613.27142	422.88892
624.26953	1708.3302
706.15295	975.33301
723.22998	1082.4352
763.30487	572.28198
783.19977	610.84161
785.34656	570.32977
805.33813	607.84851
808.24597	902.82605
813.23578	1608.457
822.30762	10040.334
842.2785	878.55219
852.26703	526.06769
874.28979	2142.9456
876.25763	1534.0981
877.23175	764.58551
878.28259	1231.2986
879.2749	769.79083
894.34418	660.76471
895.24542	2272.5273
896.1958	1549.0842
898.2793	757.27014
907.38934	1704.6879
915.11792	1046.9821
END IONS
BEGIN IONS
PEPMASS=954.58521
CHARGE=1+
TITLE=Label: G4, Spot_Id: 23188, Peak_List_Id: 22998, MSMS Job_Run_Id: 10266, Comment:
70.045464	124.38289
72.052605	118.96337
86.072235	288.78436
112.0619	300.87134
158.06424	172.7112
175.09177	2307.0405
185.12154	277.53415
227.17287	132.39745
242.13567	717.33813
255.1591	168.70837
257.06082	216.13705
271.1438	722.6264
288.17297	485.39185
313.13904	521.87341
342.15555	469.41922
356.17386	488.76328
370.14569	1371.1692
384.17053	1006.4308
401.21652	479.76477
441.16479	1307.7036
455.21628	1460.0763
457.34598	432.18893
472.23593	993.3042
483.1918	1350.4213
526.22375	856.88849
528.31067	446.14548
536.23267	462.1795
554.2265	2658.2136
568.25458	557.05469
574.34271	447.60736
639.28394	648.7619
642.3064	671.12451
643.20801	407.8851
667.25012	447.21912
669.36353	442.85614
743.3042	401.68967
784.37842	494.90363
785.25909	512.23798
799.24323	899.5376
803.18396	2198.3628
824.27594	454.65799
827.20215	607.27075
829.19458	459.46558
841.40308	540.71149
892.29224	1118.6133
899.21265	822.3429
911.26001	902.12708
912.31824	941.38281
913.2226	1158.2958
914.27631	681.96912
916.3316	944.27325
917.3186	896.37946
919.51105	769.7804
926.29376	1277.4156
934.42151	1071.1427
END IONS
BEGIN IONS
PEPMASS=1143.5741
CHARGE=1+
TITLE=Label: G4, Spot_Id: 23188, Peak_List_Id: 22995, MSMS Job_Run_Id: 10266, Comment:
70.033585	162.80667
72.052032	161.63771
86.065575	643.66107
112.05865	497.9696
129.08511	250.0849
157.07179	262.75488
175.09389	5327.2334
185.10591	322.63351
213.12473	156.00783
214.09399	1196.8759
257.13074	632.31891
274.15488	732.84064
288.23383	639.77515
327.16962	580.57916
360.05975	579.8941
370.2041	356.59256
387.23868	1012.0314
413.14188	383.33765
430.15265	343.37616
431.09586	1006.8462
442.1926	542.76581
458.25272	12838.758
468.23077	566.75122
473.13791	832.99036
544.14441	1335.4491
555.23511	674.58173
556.21881	965.24756
571.20862	740.19427
573.23035	4789.6646
643.22772	587.82617
644.17249	1420.7089
657.2019	523.42474
658.19232	714.03351
668.14856	665.44104
685.25531	537.76886
686.2052	1742.4052
702.25958	17195.383
713.33673	616.0993
729.24414	995.89197
740.29791	820.10046
757.19659	3086.0046
800.24512	1326.1687
817.28064	2218.4839
842.34827	981.39484
868.73383	1160.4805
869.60614	895.63715
870.40167	1110.4519
871.27338	1095.7419
930.35065	996.35101
971.31177	787.41339
986.38092	1037.5172
989.29608	1343.0248
1014.4276	782.77313
1017.2884	1508.1587
1029.4312	825.27051
1079.4445	1369.1973
1080.4014	1354.7454
1081.3644	2177.0449
1082.3014	1667.1399
1084.3353	1791.1497
1100.418	1422.5887
1102.3269	1466.4478
1103.3088	1848.1493
1105.2606	1767.4816
1110.3899	1288.4463
1117.3413	1710.4708
END IONS
BEGIN IONS
PEPMASS=1159.6176
CHARGE=1+
TITLE=Label: G4, Spot_Id: 23188, Peak_List_Id: 22993, MSMS Job_Run_Id: 10266, Comment:
86.065239	926.99237
112.05589	673.92706
129.07501	398.47672
157.1037	175.19788
158.06992	307.60529
175.09503	6113.9468
185.0986	409.14789
201.11101	506.11902
213.13068	251.05341
246.11729	516.39227
257.13043	725.84546
274.16187	1113.6608
296.16599	456.7702
300.12598	882.22754
347.07147	1280.0688
370.19666	668.17651
375.17319	519.44769
387.2182	1320.3346
389.12057	661.48291
390.17029	539.90625
413.16946	1033.9525
432.16669	503.31955
460.11942	2447.675
500.26974	1790.4951
519.18689	1996.6798
529.15643	1154.601
547.12897	3726.3652
571.31189	23620.617
573.2782	1887.8026
581.30145	1034.8649
589.16669	2011.4225
632.20453	2703.0286
642.1828	2023.7253
660.19763	6847.9287
668.3075	862.6524
669.27429	1161.7496
686.29694	2746.9888
729.36499	873.35858
745.27698	2302.7419
755.22723	832.56812
767.20258	715.04327
773.27136	3430.7676
817.35083	690.82294
846.33661	1024.1853
860.31055	3421.9163
890.31897	1615.1172
959.36261	2142.3931
991.43066	1413.715
1002.3918	840.05969
1004.2772	2565.0537
1006.2564	1437.6078
1009.3384	1452.2809
1033.22	952.53387
1043.4396	1011.8734
1046.3767	1317.4801
1068.5149	4702.1831
1070.4125	1656.7693
1096.4225	1681.0938
1098.3348	2146.2876
1100.2906	1597.6309
1103.382	1945.1903
1105.3431	2258.2183
1117.4128	2024.387
1129.5332	2944.261
1131.4001	2055.6494
1134.2523	1909.9401
END IONS
BEGIN IONS
PEPMASS=1479.7595
CHARGE=1+
TITLE=Label: G4, Spot_Id: 23188, Peak_List_Id: 23002, MSMS Job_Run_Id: 10266, Comment:
175.09232	374.03296
300.13727	144.92833
499.39658	144.74522
526.13959	108.23635
571.33533	225.5883
640.35767	123.09101
685.35736	146.06424
893.22229	117.9773
904.3233	106.97346
962.33044	206.58917
978.45752	105.00652
980.31097	387.73199
1006.2275	100.21829
1093.3788	140.79898
1179.6353	242.49571
1180.5449	331.00629
1181.5247	514.50293
1352.3453	291.18994
1416.6652	600.72217
1418.5612	429.63812
1420.3883	608.50201
1429.5217	372.04581
1434.79	290.29401
1436.4609	312.15393
1440.4093	321.81961
1443.3998	333.02344
1447.2651	367.36078
1453.4297	332.284
END IONS
BEGIN IONS
PEPMASS=1567.7097
CHARGE=1+
TITLE=Label: G4, Spot_Id: 23188, Peak_List_Id: 23004, MSMS Job_Run_Id: 10266, Comment:
86.080063	112.85009
112.07469	336.27982
120.05851	137.54228
175.10686	616.62378
262.16574	196.07574
334.15567	376.01105
405.22409	180.46469
425.22552	349.08685
447.22906	107.59314
554.20239	157.6143
573.22998	207.74948
591.22571	171.87187
702.28473	130.99577
717.2998	165.63345
720.2782	225.48903
738.28064	242.39117
769.73889	116.91365
793.48364	247.32448
813.3396	226.11479
830.37531	307.93796
895.31293	123.68403
924.41052	103.7895
977.4101	171.45822
997.44141	106.32437
1008.3962	137.16338
1013.3785	194.6407
1029.6907	202.58153
1035.3761	132.6803
1064.3915	225.64626
1121.4249	153.71312
1123.6813	263.34839
1158.537	174.91568
1234.4727	245.0376
1257.7483	113.88457
1346.6095	684.41583
1398.5624	275.14862
1400.4185	369.05939
1415.5767	538.60034
1421.7307	331.63492
1439.6451	354.90903
1441.5815	330.8566
1446.5201	271.58133
1452.7549	1505.057
1453.6396	1556.504
1455.4108	1011.9539
1502.7571	531.00671
1506.6974	636.03125
1507.5806	1404.2386
1509.5021	502.40106
1510.475	842.24536
1513.5685	618.91052
1517.6466	820.06671
1523.7018	528.66803
1526.4146	650.80511
1530.5197	668.61768
1532.7313	1259.8613
END IONS
BEGIN IONS
PEPMASS=1639.8977
CHARGE=1+
TITLE=Label: G4, Spot_Id: 23188, Peak_List_Id: 23001, MSMS Job_Run_Id: 10266, Comment:
64.819016	102.31712
112.06226	146.65137
129.07323	125.8702
175.11421	752.66077
226.09496	246.55652
262.14352	159.51878
325.18216	379.75159
361.21082	406.18466
411.2244	119.63604
412.23007	130.78809
424.30029	102.37625
429.08582	106.76479
490.28412	230.45157
495.33945	184.89029
499.29382	122.16575
500.07471	120.22161
512.31158	174.24844
513.22467	109.36069
524.42279	128.21394
540.31702	289.16245
589.36115	191.91832
600.4693	154.64224
641.37756	131.1904
702.34442	296.46451
713.49335	333.41455
714.4809	233.58592
720.31274	136.6967
722.35675	266.31097
732.69147	114.60011
740.39508	311.86429
779.34338	176.84755
784.49127	185.14563
788.46741	129.90315
814.36163	162.70161
861.61493	144.28014
883.39398	315.81552
900.4472	1933.6923
907.40839	227.69969
938.52454	115.91578
943.42548	124.9333
983.46753	264.92957
1001.4589	611.65369
1020.5541	131.81882
1023.3408	296.17477
1039.4185	185.42195
1088.4868	885.5791
1093.5189	216.26279
1094.5662	196.81697
1107.4712	264.96216
1135.5424	266.61258
1142.5485	332.04648
1167.9061	245.72603
1177.4885	159.49077
1186.3888	348.17603
1187.5903	813.94196
1323.494	287.50476
1349.7014	173.9395
1368.7363	269.20108
1371.4343	200.10962
1412.7501	833.16779
1414.5505	318.34723
1568.527	1177.2665
1576.7046	1225.6631
1579.5541	4329.8198
1582.4886	1203.0546
1584.4757	1155.2935
1585.5576	1148.5295
1596.046	2720.8237
1596.8424	2768.9695
1598.6704	1490.6017
1600.432	1427.4465
1613.6022	1202.5956
END IONS
BEGIN IONS
PEPMASS=1682.8014
CHARGE=1+
TITLE=Label: G4, Spot_Id: 23188, Peak_List_Id: 22994, MSMS Job_Run_Id: 10266, Comment:
70.041611	277.21033
86.073746	180.36034
112.05906	893.34088
129.08861	394.38434
158.08519	185.56422
175.10217	2309.3772
185.07358	232.15724
217.11913	547.00476
232.12668	3570.614
245.11729	421.56891
256.11111	331.15585
332.17871	333.56775
341.22595	435.40616
344.14276	337.54245
361.19278	1152.0498
369.21661	464.80753
375.20047	322.71887
385.19577	336.22662
387.20554	360.49811
403.21118	1257.6
431.26511	311.92911
443.19974	250.5394
460.23303	1441.005
474.25571	404.92227
488.29138	1085.6295
490.20898	355.12057
508.1889	297.90881
516.29047	911.25452
543.30652	308.83224
561.29181	1364.5238
575.29816	322.30002
585.29108	318.49228
603.24561	427.51154
660.31897	1314.1154
692.30811	699.01874
702.34711	352.83444
704.31171	375.43372
708.34412	409.08197
732.32611	598.5957
784.7467	330.84042
790.44055	317.84738
801.37579	428.54578
807.34692	1217.3378
820.36902	383.39322
864.38397	2473.4907
876.35522	963.56799
918.46228	495.49463
933.43225	599.37579
951.40918	8348.1348
975.40497	516.3089
991.5379	628.24701
995.37457	1413.8781
1006.5421	495.9794
1023.3776	871.86194
1032.4672	554.46997
1080.4476	1601.8926
1097.4723	484.6579
1122.5037	717.77386
1123.3982	885.14746
1166.4362	488.60739
1167.4406	2338.824
1177.5408	441.59546
1187.5698	605.58051
1205.4122	504.46362
1211.647	657.9964
1258.5033	532.14331
1270.5548	475.11258
1280.5199	1468.5507
1323.4336	458.29501
1326.6281	436.78696
1350.6803	413.22745
1351.6149	1063.6827
1352.5131	1540.0637
1427.4293	1062.7253
1438.6323	2154.3157
1440.5142	1905.7585
1453.5039	899.30103
1535.7085	2886.2144
1622.546	4802.8979
1624.5244	2782.8381
1625.5919	14636.74
1629.4596	2425.9619
1638.9185	4077.0374
1639.7188	3676.8899
1641.5989	2765.9749
1644.4963	2873.8254
1646.6793	4537.7031
1652.6272	2754.1853
1660.5079	1117.8093
1662.6379	756.03674
END IONS
BEGIN IONS
PEPMASS=1696.8151
CHARGE=1+
TITLE=Label: G4, Spot_Id: 23188, Peak_List_Id: 23000, MSMS Job_Run_Id: 10266, Comment:
112.05869	188.27812
175.11102	366.75745
232.1288	409.12213
361.16916	148.63672
385.19885	121.0537
403.19388	248.11029
488.25433	140.98676
503.36749	113.7524
506.14557	111.77119
516.2179	147.36072
561.23816	114.16299
674.32349	265.89944
687.40839	153.47668
714.36639	161.36073
731.32764	146.31198
779.32971	266.72809
785.56921	108.94556
803.3913	115.9818
819.30713	130.28194
821.39575	225.14075
876.39648	278.06754
878.40186	332.68652
917.88971	186.67825
923.58765	573.88623
930.82825	124.38715
965.43958	955.26392
1014.4507	182.19217
1015.4908	796.72107
1020.4164	141.18231
1023.3397	117.43655
1043.5364	237.26218
1084.4985	340.39365
1095.4402	109.36109
1130.5673	241.02664
1132.2069	175.6916
1137.4764	149.3689
1170.568	148.63661
1171.4635	162.65909
1181.5457	308.08957
1237.5846	143.14417
1294.6073	353.2261
1297.7789	164.29953
1330.3984	123.36977
1337.9304	244.35471
1356.701	365.47058
1357.5914	331.7616
1452.7012	514.60059
1453.4198	261.42462
1530.572	798.4176
1548.5267	3116.0994
1588.6262	583.28357
1634.6493	832.48114
1636.6063	665.40717
1637.5656	858.24689
1639.6698	943.211
1641.6261	1244.3241
1642.5338	726.74908
1653.8438	665.04883
1658.5743	966.95795
1660.4955	1483.9243
1663.6686	969.81049
1666.771	835.8064
1668.5679	978.9137
1669.7385	764.4873
1672.965	120.07505
1673.6713	200.59077
1674.5938	634.75305
1676.3064	131.4248
END IONS
BEGIN IONS
PEPMASS=1825.8285
CHARGE=1+
TITLE=Label: G4, Spot_Id: 23188, Peak_List_Id: 23005, MSMS Job_Run_Id: 10266, Comment:
112.06442	102.07344
129.08133	113.067
175.11629	360.23566
303.18262	208.92735
447.25711	191.48622
628.53149	335.28329
650.30396	167.13832
665.40363	200.06517
722.37628	158.6035
725.3103	141.4946
759.42236	125.7392
776.27814	130.94618
777.37439	101.67739
779.33307	6755.814
782.50232	255.27133
792.37463	101.41024
809.31641	227.12646
877.35419	301.50748
894.30341	273.63174
909.41907	145.28137
910.55487	157.92116
955.46484	119.06599
984.37195	167.26453
1023.4537	158.61772
1031.4088	248.91354
1047.4052	403.3165
1053.4916	573.83789
1054.5978	409.21762
1084.4597	381.4946
1086.4243	216.3201
1100.4283	150.14297
1102.4769	184.96884
1169.4225	174.02708
1182.6093	250.52937
1199.424	946.07233
1209.5808	281.59198
1213.5565	171.45808
1216.4103	163.86078
1242.3981	152.0441
1269.5707	274.10037
1271.4757	266.55603
1280.0466	195.88681
1283.4702	454.05164
1349.6086	435.41443
1368.4659	492.63339
1375.5223	244.02409
1451.639	556.8493
1453.5439	348.67273
1468.4972	240.44112
1525.5663	292.17441
1651.7438	1007.2637
1654.5845	487.7301
1655.3917	738.21106
1657.532	2191.3875
1671.6221	1480.8893
1691.8008	1244.8654
1760.8009	1388.4152
1762.006	13060.711
1762.8871	9317.6113
1763.7599	16439.313
1765.6243	8318.167
1769.6115	1703.0897
1784.606	1470.1877
1790.6512	1759.4838
1795.6521	1684.8099
END IONS
BEGIN IONS
PEPMASS=1880.8779
CHARGE=1+
TITLE=Label: G4, Spot_Id: 23188, Peak_List_Id: 23003, MSMS Job_Run_Id: 10266, Comment:
175.11606	506.43295
378.24124	103.3547
561.21094	116.4855
598.37061	176.08507
710.40991	1922.9
719.30505	151.17252
787.38165	117.10646
808.3797	126.48867
826.63116	103.85104
889.40967	306.21002
916.48651	253.68375
933.3847	199.46826
938.50989	132.85014
1047.5039	350.78632
1049.4636	169.2054
1056.6198	130.30659
1073.4518	128.75307
1090.5314	103.42528
1101.3525	211.41757
1128.4966	169.95036
1129.3265	246.30156
1131.4026	120.68017
1145.4552	2766.5662
1154.6664	158.29947
1179.4093	232.8065
1193.4219	190.91931
1203.4349	185.3098
1266.4529	122.40971
1274.4916	414.70868
1275.5475	165.3306
1307.6115	250.9019
1308.5023	337.66879
1343.2542	117.83682
1353.2939	126.34371
1454.5719	373.55539
1455.4647	256.26715
1478.6754	232.25436
1492.5991	250.67363
1521.5276	173.92572
1551.5504	256.97263
1555.6428	3640.6265
1593.7943	184.08647
1595.5728	216.88632
1753.8135	1460.9193
1755.6514	961.34778
1808.799	622.0401
1809.7019	588.30853
1819.6934	1528.3632
1823.5648	1150.535
1826.5758	810.12018
1827.6563	951.91736
1837.0587	2477.6516
1839.7421	1317.6763
1843.597	870.19244
1860.3855	426.79395
END IONS
BEGIN IONS
PEPMASS=1985.849
CHARGE=1+
TITLE=Label: G4, Spot_Id: 23188, Peak_List_Id: 22996, MSMS Job_Run_Id: 10266, Comment:
70.041542	164.33899
112.06386	273.75894
129.10919	193.48178
158.06073	111.10518
175.10352	1647.9205
186.07806	130.47374
288.19791	1382.9512
348.14426	154.11478
356.14212	231.40248
375.23645	109.57674
382.1792	101.32117
399.22571	114.10822
417.23822	459.90286
443.29721	224.78001
444.23502	124.40886
462.20447	303.27768
469.21646	186.71361
515.2948	153.97429
544.37317	173.75656
556.29437	325.04962
561.32806	293.48056
583.27362	169.22665
608.37354	167.59904
626.29205	881.72675
627.39862	426.81577
643.34222	1214.6006
674.27576	102.01932
712.29761	326.64828
713.30573	489.65054
730.40167	704.22528
810.43127	109.395
813.40344	185.30464
836.35052	183.9052
843.41937	280.20825
867.34222	130.87503
884.52203	247.79767
889.38336	213.52733
900.46124	1406.6642
905.29401	148.54643
907.97815	134.27823
923.32703	172.37401
1020.8622	160.39436
1022.5117	129.26892
1038.4064	130.94312
1052.4863	121.44942
1063.4977	971.42615
1069.4915	118.99673
1133.4471	274.62943
1144.3572	215.7142
1150.5137	1077.6097
1184.5978	152.35712
1266.614	231.92316
1272.5221	194.74701
1292.6802	420.3606
1310.5093	12448.115
1334.3066	242.95961
1396.5248	188.80336
1408.5502	601.68207
1409.5289	264.32156
1410.3802	266.13428
1425.5284	1033.9376
1427.5475	359.00064
1517.0842	139.49326
1524.6482	823.26263
1545.6022	148.04153
1546.3615	126.44395
1567.6063	229.03552
1615.5735	256.39197
1621.6991	339.69159
1622.605	284.48389
1637.9354	179.36792
1638.5021	124.54578
1639.7516	439.92874
1709.8342	336.43973
1710.671	731.90204
1770.766	344.06808
1799.8615	381.74033
1805.5758	400.04776
1833.6251	628.7677
1834.4982	327.73193
1840.7931	624.17633
1852.9655	359.82135
1857.0045	872.20526
1858.6517	337.63171
1894.9607	701.5271
1895.7792	972.46948
1925.8176	756.59283
1926.7158	1062.6902
1928.6553	968.96216
1933.7662	1972.614
1935.6188	966.55286
1942.6709	757.88629
1945.558	763.22607
1946.7422	1027.7257
1958.6786	1014.0635
END IONS
