# Supplementary material for: Comparative proteomic analysis of a membrane-enriched fraction from flag leaves reveals responses to chemical hybridization agent SQ-1 in wheat
Source: Front Plant Sci. 2015 Aug 26;6:669. doi: 10.3389/fpls.2015.00669 (PMC4549638; doi:10.3389/fpls.2015.00669)
Supplement: Supplementary file 9 [file Data_Sheet_1.ZIP › Supplementary MS_MS data/spot 89.txt]

COM=Project: wsp, Spot Set: wsp\wsp01, Label: G5, Spot Id: 23189, Peak List Id: 22500, MS Job Run Id: 10265
828.39343	13794.149
842.4967	327882.22
856.50903	68256.57
864.46759	13122.74
868.50317	20566.279
870.52448	189936.3
887.39203	49743.199
903.38348	64768.828
906.38995	12686.594
922.36975	22262.967
940.44983	16512.494
1001.4497	77442.727
1021.5072	7965.2827
1023.4867	13150.724
1045.5415	33019.395
1063.5297	8712.3857
1077.5465	135440.48
1085.5408	15585.907
1105.5364	6848.8579
1117.5364	8796.3965
1151.5869	7586.8442
1162.5851	7705.5015
1238.6259	240638.33
1260.605	12938.813
1291.5997	25786.664
1307.5889	56510.418
1317.7007	107091.5
1354.6572	16925.648
1361.6949	68505.75
1368.6205	96899.742
1373.6924	24149.547
1387.697	11455.275
1393.6791	12344.782
1402.6644	32396.402
1405.6842	12326.215
1418.6541	53487.242
1421.5635	128890.5
1435.6122	13202.529
1437.5719	8979.5771
1453.5587	15442.53
1465.7141	9639.2617
1479.7549	9428.9033
1496.7084	78493.711
1567.7476	14576.574
1639.7133	20764.289
1658.8579	43632.695
1667.6735	20600.051
1669.8112	66366.43
1677.7469	11178.97
1684.6908	144803.61
1696.6979	13917.963
1712.7244	29432.51
1729.7955	15455.043
1768.74	114658.03
1794.7617	14826.343
1800.7992	5769.0103
1880.8795	7475.835
1882.9193	15285.979
1892.8179	11448.71
1914.8038	9918.3535
1955.91	5647.501
1962.9597	12233.977
1974.9843	6247.5264
2028.9437	4500.7256
2075.105	13589.006
2138.0315	4478.1069
2157.0527	2633.9695
2158.0659	33441.168
2163.054	2824.4548
2172.0554	3681.7224
2174.0603	5470.2002
2184.0356	2759.3477
2189.0183	3462.9338
2190.0515	4043.1003
2202.0591	3535.2722
2211.064	17223.984
2215.0776	2942.6672
2225.073	16843.082
2230.1309	5408.0742
2233.0554	11382.041
2237.0625	5818.6299
2247.0703	4975.7813
2248.0654	3563.3005
2263.0537	3409.6643
2327.0142	8357.3887
2664.0515	30182.107
2808.2759	1539.3511
2867.1394	3847.824
BEGIN IONS
PEPMASS=856.50903
CHARGE=1+
TITLE=Label: G5, Spot_Id: 23189, Peak_List_Id: 23017, MSMS Job_Run_Id: 10266, Comment:
70.042274	135.37256
86.069939	476.98828
100.07347	125.99969
112.06491	471.93948
129.0791	323.93591
157.09177	225.89967
175.1032	871.96686
185.11197	428.69153
229.12912	106.34302
254.11375	144.04417
255.11073	2152.7041
272.1387	2528.8042
286.13672	1987.1632
288.14255	539.00616
326.17139	953.01678
341.16806	418.89722
357.19138	603.75354
367.17691	509.54126
368.16473	854.53479
385.18976	2214.2957
444.16684	439.94699
454.18097	5799.5195
472.18457	6285.5542
516.21057	326.34009
528.23248	368.37357
557.23376	346.06836
567.23358	1102.9464
568.2066	361.55389
571.25391	1203.3694
585.23163	535.19812
631.13947	351.98972
641.22974	450.24597
642.20605	331.77438
684.19257	826.41089
727.20367	1499.6652
767.19891	1902.0635
793.2807	1578.595
795.2179	1304.808
812.41602	5496.7666
814.26196	2222.3301
817.17474	1277.0999
826.46277	1984.4596
828.25287	1429.6172
829.19873	1409.5828
END IONS
BEGIN IONS
PEPMASS=870.52448
CHARGE=1+
TITLE=Label: G5, Spot_Id: 23189, Peak_List_Id: 23007, MSMS Job_Run_Id: 10266, Comment:
70.035591	1060.5018
100.08234	70533.938
112.05614	5854.8564
129.08551	2653.1152
157.07819	1099.9866
175.09067	7749.5176
185.07838	1679.5448
199.11685	5076.3579
230.12796	1492.4089
254.12489	1373.0161
255.10857	29070.057
272.13184	43492.285
288.12543	2376.1914
298.12372	2389.6799
300.14465	17863.818
368.16266	9461.8535
371.19583	3264.9126
381.17859	4309.5142
385.18759	13486.096
397.13547	2106.7522
399.18256	31930.441
458.19086	2481.0449
466.17047	7021.4912
468.18463	46646.285
472.18683	15642.485
484.18689	5655.4351
486.19171	98494.078
571.23083	17495.637
581.23779	38058.18
582.52362	12785.076
599.24609	11924.444
625.18256	3001.467
654.23315	2214.6848
672.25269	9955.165
743.30652	6322.5088
753.27582	6785.5591
808.19458	7741.4731
812.29578	6140.207
824.49896	7567.4863
826.37518	70137.391
829.25024	9513.3564
840.38507	15841.038
842.29828	9160.5352
850.31171	6474.3223
END IONS
BEGIN IONS
PEPMASS=903.38348
CHARGE=1+
TITLE=Label: G5, Spot_Id: 23189, Peak_List_Id: 23019, MSMS Job_Run_Id: 10266, Comment:
112.05685	246.66188
129.08635	139.48964
157.0898	134.55325
159.08269	111.87656
175.10146	1087.426
305.11252	428.15219
322.17749	358.50089
326.23151	642.52106
334.06815	509.64844
343.2439	258.68414
348.15012	407.66565
384.2485	198.89865
386.16928	177.82315
435.17072	412.81635
447.1218	415.10645
452.08868	410.05472
509.14435	381.82126
512.16199	322.1908
526.12335	420.08313
534.125	374.96259
545.1521	216.66478
564.2868	1096.1378
582.1308	524.31445
608.33374	218.57613
625.1875	3010.5071
629.63647	808.74402
633.13745	558.6311
689.17084	19360.141
691.13867	1031.8101
812.24805	14456.429
815.1485	1143.6573
822.20807	1104.4498
838.49365	2132.3391
839.28644	158239.08
841.19202	24560.492
843.32855	1798.0653
846.21167	982.91486
858.3031	1017.3724
860.29425	1196.5439
861.24646	990.83832
863.15088	2355.1228
864.24658	1128.2413
869.41095	773.92029
870.37	1013.1705
873.26367	1260.1772
874.19818	1038.4036
876.20367	671.17188
879.31873	1231.7273
882.13629	1025.6917
END IONS
BEGIN IONS
PEPMASS=1001.4497
CHARGE=1+
TITLE=Label: G5, Spot_Id: 23189, Peak_List_Id: 23015, MSMS Job_Run_Id: 10266, Comment:
101.07659	144.40097
112.05751	341.52893
120.05434	182.82982
129.07036	403.19879
136.04254	231.61586
147.08182	352.55838
175.10483	818.97333
230.12468	425.55786
248.13249	1087.7837
249.12927	288.32986
255.08046	1749.3588
272.11447	1887.7534
289.13306	801.32892
290.10587	1440.9238
315.13394	466.03314
336.07916	458.32297
370.08624	3369.5193
382.08047	411.27213
387.1145	5379.8223
395.16653	1766.5817
417.16937	340.98264
452.17358	3882.7925
475.25482	1664.8009
503.1012	1282.1522
522.15704	1195.4297
530.26794	712.82941
533.13763	913.94159
550.13031	1705.9271
551.17206	644.2608
590.10321	5050.8833
607.12396	1798.657
615.20776	3899.9446
625.18298	1290.1963
667.24292	2267.9644
673.19031	2621.804
726.18347	2586.6331
730.20898	2699.9614
754.15753	2521.738
758.23035	2257.0684
811.23346	2952.3879
827.26422	2712.1477
839.21619	2517.7852
842.30591	3882.0444
855.23346	4449.7861
869.28894	3370.1506
873.25299	88352.367
886.32111	33962.039
889.2439	5702.3555
939.26947	15314.161
943.24597	2562.7502
957.34637	12497.371
959.28931	2521.614
960.23059	2530.1377
961.20959	3273.925
974.17419	3081.1594
END IONS
BEGIN IONS
PEPMASS=1077.5465
CHARGE=1+
TITLE=Label: G5, Spot_Id: 23189, Peak_List_Id: 23009, MSMS Job_Run_Id: 10266, Comment:
70.039703	724.86096
112.06451	2236.0725
129.091	1065.6741
158.07117	687.95203
171.09366	1069.4263
175.10361	8826.8135
199.09563	1133.0675
226.12785	438.58813
227.10822	265.84488
254.12216	251.8046
255.12813	664.48816
270.13031	1323.6136
272.12619	2807.4277
289.14117	2417.8428
327.14658	2286.3994
373.15607	883.84906
400.17599	888.15607
410.16196	1745.3025
419.16138	2110.7151
428.17215	5808.6519
436.17465	4318.6235
440.20566	1160.7065
495.20538	1306.7748
513.23425	3720.3093
520.19537	2226.8176
523.22198	3822.0767
537.20587	5274.5337
541.21997	6068.001
614.25305	1675.1287
624.23511	4820.9238
633.23358	2089.98
642.24091	5796.3354
650.24957	5251.7817
660.27026	1326.5134
688.32056	736.7951
733.28223	1072.3177
734.27313	1089.6534
751.28998	2549.5496
761.27808	799.39789
771.2818	1849.0116
774.28174	1247.5946
789.27325	2469.3242
791.29395	2225.2214
808.28894	4598.521
879.33752	5660.751
903.31488	4231.877
976.41663	16800.408
989.41205	6710.5225
992.28143	7612.3975
1015.3907	10190.082
1017.3878	5099.7261
1019.2692	4938.0063
1033.4679	314018.34
1035.3214	77662.242
1044.4174	4686.6167
END IONS
BEGIN IONS
PEPMASS=1238.6259
CHARGE=1+
TITLE=Label: G5, Spot_Id: 23189, Peak_List_Id: 23006, MSMS Job_Run_Id: 10266, Comment:
70.03688	1679.3342
112.05732	2407.6179
129.0817	1254.7953
141.07542	5417.1631
158.06723	349.29147
169.07318	8727.9463
175.09546	12029.387
195.08717	329.34283
199.09148	385.1532
248.11823	1003.4636
255.09702	417.31827
266.13211	2256.6553
283.11792	1799.5183
286.14944	927.62866
296.13586	1996.0524
303.15436	2986.5879
367.17142	3806.6799
370.14319	1797.3146
416.22577	4422.9404
420.2048	1092.7671
450.21011	999.66095
457.14893	1594.4927
464.19711	1152.6667
503.23325	8367.9023
538.22876	1253.9032
542.23529	1552.2073
552.21619	1700.5782
570.21625	1900.9163
578.22369	2535.834
587.24347	1192.517
590.24725	9097.9219
600.22858	1381.9182
649.23199	4678.4292
698.25677	4117.3506
715.29639	3034.5864
718.26581	5410.5845
736.25092	4209.5054
775.30817	3353.8103
785.26947	3798.407
812.24408	2686.6592
830.31305	4915.7427
837.33173	3237.5906
838.28143	4373.5308
855.30328	45910.066
865.33801	2692.7773
872.32764	52632.012
908.35132	2374.5845
936.34473	6299.4771
955.34344	2672.1499
956.32935	3382.6335
973.38959	5128.8462
993.39783	4599.4297
1011.3777	3026.0759
1038.3412	3394.6143
1053.4523	9892.6064
1070.4475	33870.313
1128.3658	45683.332
1150.5231	34633.945
1151.4169	25997.561
1167.5372	25141.447
1176.4498	9471.4932
1194.582	66729.164
1195.4707	64738.047
1197.3721	19122.104
1208.568	9621.3252
1209.4589	13333.077
END IONS
BEGIN IONS
PEPMASS=1307.5889
CHARGE=1+
TITLE=Label: G5, Spot_Id: 23189, Peak_List_Id: 23020, MSMS Job_Run_Id: 10266, Comment:
112.065	100.12117
175.09798	303.22635
448.22101	112.66061
469.18143	131.46483
533.28992	136.14433
535.31348	273.56149
590.40875	121.93298
640.24817	138.12617
641.22888	170.42195
700.29266	134.94287
712.37567	186.50053
760.46967	189.16512
762.35449	134.11771
792.53406	129.02338
811.2749	128.96004
818.31372	107.31898
819.30688	117.70325
840.37836	151.94914
854.58856	106.66032
928.41998	156.90829
956.45929	205.90926
958.37811	1028.6208
975.37518	151.14314
976.453	192.55719
986.28479	201.28687
1031.4707	300.44727
1036.4849	152.88519
1037.9846	149.8804
1045.8125	158.24406
1046.4138	227.59285
1128.5232	7228.9282
1132.7501	2179.699
1136.1456	4770.2539
1150.4502	958.62054
1158.5173	822.49146
1192.5786	13675.805
1194.4161	6371.627
1198.3448	876.80884
1226.488	1146.7404
1243.6201	58885.504
1245.4548	25477.889
1264.7297	373.72659
1266.3986	1486.7761
1269.363	662.92816
1271.3508	474.4079
1272.4569	774.81061
1276.5197	401.28333
1277.3438	742.97736
1278.3296	507.33987
1280.3195	379.25259
1283.3789	408.00363
1285.3999	921.65173
END IONS
BEGIN IONS
PEPMASS=1317.7007
CHARGE=1+
TITLE=Label: G5, Spot_Id: 23189, Peak_List_Id: 23012, MSMS Job_Run_Id: 10266, Comment:
86.069107	1229.0844
101.04066	938.3446
112.055	1484.3483
129.08897	566.22516
158.07256	404.62497
175.09709	6973.7593
214.13235	339.66229
242.13989	1584.8662
244.15361	285.91919
248.11617	259.28085
254.13766	995.06342
272.14456	741.75366
276.12021	1410.6478
286.14172	899.56952
289.16721	799.45135
303.16483	4997.3901
383.15372	1379.0778
387.14987	742.47778
389.18198	2082.2932
400.17474	8205.1279
404.15784	1874.9241
417.19827	3588.5327
513.23926	1438.4323
517.21857	2562.0508
519.24835	1800.4912
530.24969	3144.8042
547.23004	4506.7578
564.24524	1787.957
626.28906	1556.3197
630.26855	1431.4802
643.30872	3643.1501
657.25952	2111.4375
658.26996	1063.6503
661.3902	941.35089
675.24896	6016.1411
677.29443	754.94403
736.31769	798.66687
744.284	1232.0613
754.29535	2037.49
760.34125	1794.741
770.3205	1963.1592
771.33246	4935.3223
772.34448	1356.2156
788.31268	11242.914
876.37177	630.38623
883.37714	1573.0902
884.41266	665.25037
900.30945	1202.858
901.38477	2201.3054
902.35919	794.89496
917.31427	620.13739
918.37299	4247.2114
995.35284	656.50952
1046.4758	2627.6047
1048.3044	1025.2474
1146.2299	4587.041
1159.525	1804.1361
1192.4135	1895.1509
1208.3564	5333.5137
1238.5266	2300.7983
1243.4563	3127.165
1254.4673	5209.6968
1255.4408	3120.1738
1256.4069	4796.2412
1257.3717	2167.291
1259.3665	5188.0635
1261.4313	1210.0656
1273.6375	15459.205
1275.4852	8428.9531
1277.3367	5124.3057
1279.3688	1398.3359
1281.537	1739.9647
1282.6499	1376.6881
1284.5314	1760.4636
1290.3319	3064.5225
1292.324	1256.1833
1297.4083	1331.5697
END IONS
BEGIN IONS
PEPMASS=1361.6949
CHARGE=1+
TITLE=Label: G5, Spot_Id: 23189, Peak_List_Id: 23016, MSMS Job_Run_Id: 10266, Comment:
86.058739	116.24197
110.04699	262.18924
112.0526	399.61432
120.05601	128.98534
129.08739	212.44243
157.07788	130.70232
158.08162	169.85451
175.10611	3285.957
212.08945	132.13446
232.15884	280.51999
249.09219	121.06297
266.10596	1164.655
290.18179	353.06308
295.12924	273.20663
312.15164	572.93005
361.21521	469.10825
383.18185	606.0249
389.31055	309.89685
397.17801	511.07443
437.20291	307.41107
441.17615	500.5087
454.21469	689.77344
490.40604	365.86728
496.22272	478.64203
521.24219	347.8887
549.1698	327.1506
584.24377	545.6723
587.49835	284.44821
601.25104	1582.4233
612.20947	299.5524
627.31152	292.36838
634.29291	555.2179
643.27081	527.54913
662.2514	1081.1974
683.3255	447.37784
690.55713	444.60742
700.29913	1235.8127
733.37823	561.41919
761.30914	1670.809
770.30731	496.62326
796.33179	496.17581
810.40125	543.64929
813.3562	1296.2197
850.5766	1473.7025
879.51874	401.90292
883.31006	469.87
908.30988	505.48029
914.44043	382.43179
961.46234	329.54327
962.58093	348.41922
979.49017	3688.8647
985.31775	630.50696
999.3512	679.66156
1034.4633	553.08765
1050.4661	1036.371
1070.3291	911.85583
1079.4569	2771.1841
1096.4756	5541.1699
1175.3848	1009.7065
1187.5198	1712.1863
1205.4877	999.89337
1213.4596	1020.9601
1224.5341	1616.3451
1227.3083	773.54205
1229.3883	1449.9918
1233.4419	1012.187
1277.4097	2284.7759
1297.4833	1880.8657
1300.4155	1889.7408
1303.4196	1355.5975
1306.45	1613.568
1317.701	1772.436
1318.551	2382.5122
1320.4437	1896.2183
1324.3324	3578.6765
1327.3335	1473.0973
1337.4801	3551.3713
END IONS
BEGIN IONS
PEPMASS=1368.6205
CHARGE=1+
TITLE=Label: G5, Spot_Id: 23189, Peak_List_Id: 23013, MSMS Job_Run_Id: 10266, Comment:
70.03965	202.64066
86.063919	197.56953
112.06091	1775.3066
129.09059	709.68268
133.01396	269.72189
157.07848	241.94583
158.09158	263.98502
175.09998	13889.304
233.15942	681.72058
246.12794	231.1091
259.04715	331.91611
261.15448	1011.3929
273.11536	984.69171
290.11523	1798.5144
361.18716	641.20313
372.17001	823.44202
389.18732	1523.0464
390.19775	1519.6155
401.12143	568.13092
403.12781	836.79858
419.10507	1699.6676
441.21475	691.2074
472.21402	885.61627
490.20941	2170.6772
519.20984	1826.6024
532.16565	873.13269
559.23792	736.19196
560.19598	783.92474
573.1806	636.1853
577.25592	2390.7832
586.34052	1557.7703
588.20691	1501.9794
601.15259	624.64093
673.30249	943.92279
674.31586	764.98987
679.2077	2587.1948
690.30316	2942.6235
700.42908	679.9826
702.2442	575.4942
764.25354	944.35834
773.4693	624.72375
792.26862	1426.0865
833.29816	849.68597
850.302	10312.674
860.28906	713.37683
861.23303	1080.7339
879.27258	1056.3601
920.44305	986.1842
940.36816	251.77893
961.34711	500.63333
962.29431	971.50323
963.28491	495.36716
966.52747	770.41272
979.31891	12422.682
1045.3881	385.20148
1079.4844	948.34607
1096.4596	1263.7644
1108.3534	2163.627
1199.3612	1486.8252
1213.4032	1682.6254
1217.4229	1664.1282
1221.4886	2033.6106
1224.4121	2422.5081
1236.5485	1167.1345
1250.4065	959.29651
1256.334	1252.8545
1277.5607	7655.7617
1279.4329	2730.342
1305.4757	2538.3381
1307.3821	3933.4775
1310.3984	2645.0125
1313.4913	2379.116
1324.5953	5473.0845
1325.4836	7883.2676
1327.4351	2742.377
1334.4905	2477.7173
1345.3834	2705.6885
END IONS
BEGIN IONS
PEPMASS=1421.5635
CHARGE=1+
TITLE=Label: G5, Spot_Id: 23189, Peak_List_Id: 23010, MSMS Job_Run_Id: 10266, Comment:
70.04541	202.65706
110.04598	1347.1967
112.06178	1159.3906
120.05059	149.90463
129.09106	369.8335
157.08391	140.69933
158.07779	228.86748
159.07082	160.06697
173.07713	149.1738
175.10178	4797.0977
253.08052	1399.9344
308.10175	1695.8221
344.155	871.28619
361.19217	62262.5
365.24908	640.08771
371.18375	576.65875
407.16187	1152.1837
439.16766	706.29657
441.17889	1124.4094
457.19131	692.24542
458.21326	683.63501
459.19266	1492.8964
469.14682	1686.6138
476.20486	6279.772
478.22446	685.61377
553.24945	603.52924
584.14496	1281.4264
593.19128	766.08411
596.20404	7964.7158
611.18127	616.9823
613.23999	18962.43
634.29828	1014.1276
655.18689	2075.4343
725.22894	1869.7471
742.24341	5205.7222
754.24786	1229.2546
799.25232	1216.5504
809.23035	930.61877
811.26422	2730.24
812.23602	3197.8752
827.26031	2233.7349
828.3468	1808.9796
829.26898	96472.102
833.40643	934.06018
909.30646	1818.2355
918.29584	3880.0056
920.2804	1412.2058
921.32465	2007.9238
926.27783	2159.5232
927.26605	6460.7588
944.25952	9053.6309
946.27277	2752.9199
989.33496	2101.7402
998.3338	2129.3313
1015.3016	5313.9805
1061.2882	25200.119
1063.2433	3005.2495
1114.3834	5541.5518
1192.3704	1295.0239
1219.4441	2591.219
1220.3278	4132.6475
1240.417	2472.4304
1246.4554	1818.6982
1247.4244	4102.248
1248.349	2246.4387
1250.3287	1960.334
1264.5239	4096.5488
1267.3363	4280.668
1268.3544	5524.4238
1330.548	17348.174
1332.3832	7276.0991
1354.8695	59377.195
1356.658	49652.527
1358.5171	19226.402
1361.4471	4433.9526
1377.5391	5036.4473
1380.4268	5916.4595
END IONS
BEGIN IONS
PEPMASS=1496.7084
CHARGE=1+
TITLE=Label: G5, Spot_Id: 23189, Peak_List_Id: 23014, MSMS Job_Run_Id: 10266, Comment:
72.065765	124.97518
86.076027	169.06398
112.06239	361.24631
175.10844	907.39685
189.07541	147.18959
232.14679	236.9239
233.15851	430.21655
241.07242	116.88149
242.15445	119.52657
252.07457	126.49668
255.08975	142.10971
261.13992	578.7807
286.1991	598.24292
290.11008	275.64243
303.20688	8093.2407
390.20325	501.46863
401.18362	1052.6143
409.1636	282.67194
418.21375	829.18817
419.12115	439.25595
441.20581	378.22382
458.26355	512.8028
500.26291	589.07251
517.26447	893.13275
519.21637	959.71838
532.1767	290.03577
536.29108	551.16315
587.27289	376.12448
588.26202	552.63074
600.29028	528.46582
601.28491	1001.181
618.29095	1206.8152
651.2619	555.8559
679.21667	1262.1697
688.32227	1841.0007
689.4397	1390.3912
705.33282	1581.8184
747.32635	555.70026
792.24561	471.16107
801.37787	602.01691
802.55603	712.54254
814.62341	427.63058
818.38635	1967.8423
850.36932	611.03613
934.48346	603.17908
937.32654	476.09268
958.48676	449.44269
961.41638	1145.2844
978.38354	6742.936
984.38043	443.89352
989.35944	347.92905
999.37946	530.89386
1011.6657	338.8566
1012.662	2057.4084
1032.4092	464.86838
1072.3885	684.13531
1091.5061	735.46649
1106.0811	552.90649
1107.4352	6741.0093
1110.4631	587.05493
1141.5052	605.76892
1146.5175	1702.3348
1219.4871	1075.6846
1236.5214	806.69794
1238.4248	511.67072
1242.5895	543.50458
1343.451	1824.7662
1350.588	3546.7288
1368.5989	48013.262
1370.4723	19766.336
1405.692	4128.2695
1433.6469	4496.0806
1435.5258	3050.9985
1452.8033	2518.2219
1453.6146	4947.2803
1455.5321	3472.2656
1459.4218	2152.3428
1462.5327	661.63763
1463.6642	551.05652
1465.5553	553.35443
1466.1538	177.05205
1466.7443	1230.4092
1468.4816	839.07928
1471.4073	801.86621
1472.3048	325.63681
1473.307	579.01465
1474.4246	2751.3113
END IONS
BEGIN IONS
PEPMASS=1669.8112
CHARGE=1+
TITLE=Label: G5, Spot_Id: 23189, Peak_List_Id: 23018, MSMS Job_Run_Id: 10266, Comment:
112.06421	191.35748
170.0298	220.23241
175.10437	329.9971
232.11404	336.45065
269.13425	102.91068
273.11575	111.75526
333.1109	113.65546
399.25064	243.4561
404.08456	101.68607
431.22858	183.64702
441.17499	518.36725
458.254	562.13593
467.19946	230.91733
525.21698	116.82236
564.22235	215.43185
581.21204	287.35785
582.23779	198.95921
587.19287	119.58692
701.25977	277.28964
716.26727	147.85089
718.28412	875.69116
728.34247	124.16331
784.53839	137.04236
801.36871	196.75432
817.38397	418.43726
825.38336	292.92404
827.45502	164.02682
832.47644	178.03989
853.34082	703.46881
863.29529	170.74007
904.30164	139.97508
912.49652	257.86304
924.43628	267.22693
938.41467	211.32204
942.5946	192.16237
952.45135	580.97333
954.30499	667.46832
995.35059	278.60641
1007.3002	154.47284
1011.3903	942.9024
1085.4133	148.61089
1089.4879	161.40984
1106.447	192.06448
1124.4561	116.09827
1135.4272	959.11267
1141.3022	355.53427
1158.4578	845.12891
1168.4171	121.88527
1176.6849	407.32034
1203.5419	450.20807
1231.4415	199.92964
1271.5372	291.37225
1337.3969	447.70193
1340.5792	243.94032
1438.7301	444.45477
1455.6957	7888.6006
1457.564	3527.8953
1495.6755	1195.5061
1513.6162	1208.4991
1544.4161	881.6593
1567.6552	1828.0022
1612.4802	1017.402
1613.5359	878.95215
1625.6974	910.81366
1628.4565	937.51196
1629.4719	984.6629
1635.5597	1005.7963
1636.7535	867.586
END IONS
BEGIN IONS
PEPMASS=1684.6908
CHARGE=1+
TITLE=Label: G5, Spot_Id: 23189, Peak_List_Id: 23008, MSMS Job_Run_Id: 10266, Comment:
70.045761	527.13501
112.06546	2915.6279
129.08961	956.22888
158.07965	568.34558
159.08101	380.34091
175.10641	5390.7241
227.09409	568.28857
232.13672	8058.0288
235.09674	316.66675
258.09741	289.20609
259.08749	329.71344
322.16537	1179.9681
329.16046	768.57904
350.15286	1717.0793
361.19327	858.06445
371.1778	544.20386
398.21399	574.8172
416.20749	782.61572
421.18854	1534.1055
423.20462	842.89526
441.20932	7700.9873
458.2421	26013.783
492.19955	592.00085
532.2251	662.14819
549.20178	1247.2758
550.23785	1675.4165
567.2702	668.57935
569.27039	925.57477
570.26947	1263.1869
587.27679	11478.692
633.31	816.16827
636.24292	552.98438
641.29858	945.33777
660.26508	860.46338
673.3717	923.33917
678.27594	1895.0831
716.3092	3785.9558
718.30963	665.61017
735.29675	901.18683
749.28009	1037.8298
789.38556	656.99011
807.23633	840.97571
846.341	619.12592
853.4325	678.71759
863.32648	4741.1699
865.46606	763.59601
913.43738	2464.6228
925.43658	796.28162
932.31726	1313.1714
950.34827	3804.718
951.35132	1014.8118
969.32129	1041.3987
990.35895	1453.4833
1007.355	9001.1201
1041.3579	836.63568
1060.5238	754.53094
1062.3689	545.05664
1098.3652	1363.2081
1117.4969	1380.8055
1118.4021	1648.6031
1135.3961	21706.482
1189.3917	1116.6603
1191.4364	596.93359
1227.4058	1089.3678
1246.4563	456.33786
1248.2874	593.07837
1260.3912	314.55829
1261.4989	705.44678
1264.4347	3103.9146
1274.3848	569.54919
1318.5216	1001.27
1330.5491	1344.8298
1335.4661	5382.0405
1345.4824	647.13208
1453.6272	739.34485
1498.6378	3990.6182
1499.5405	3874.4453
1535.5493	4135.8281
1622.6215	6316.396
1625.5492	6624.7749
1641.6624	2847.1775
1642.6504	3134.4094
1644.5604	2715.6479
1648.5653	5195.0186
1650.6121	4010.2402
1656.5327	2977.2451
1660.5022	2414.1025
1661.0455	632.33521
1662.4924	606.74902
1663.5753	1139.046
1664.2986	475.2955
END IONS
BEGIN IONS
PEPMASS=1768.74
CHARGE=1+
TITLE=Label: G5, Spot_Id: 23189, Peak_List_Id: 23011, MSMS Job_Run_Id: 10266, Comment:
70.039108	299.82736
72.057281	131.42665
112.06094	959.33795
129.09271	397.52383
130.06781	143.8111
158.07616	165.22516
175.09827	3387.9045
183.1328	260.38861
211.13226	395.79031
232.10916	122.21472
243.09729	228.68167
262.08929	1361.8295
304.16202	1877.5488
346.21219	328.3559
359.15326	672.45319
371.18091	642.97528
374.22308	626.54163
388.18646	318.32898
401.18332	1190.7765
403.15237	446.59351
418.20227	819.10522
444.20847	315.04376
472.2066	1347.6007
488.20773	394.23474
502.22534	1289.9993
505.25934	1797.0548
534.24396	330.04865
539.32019	403.12347
586.24658	477.29932
604.31036	1791.8168
616.26184	424.88135
633.32813	433.63873
635.29596	784.15045
694.18634	351.93643
731.3241	362.36423
744.32623	886.3313
745.3255	697.54907
747.27264	323.77927
763.263	976.96466
764.30743	2340.4434
796.28009	304.56812
814.3266	389.50888
832.26227	577.7027
858.2135	641.091
875.30579	981.7959
876.30853	831.96881
877.32147	659.00598
892.34442	7703.4082
894.37482	634.28033
904.36566	919.8299
960.2876	599.64612
961.35889	742.85809
989.33521	3214.5479
990.34723	921.84656
1006.3597	2875.3467
1100.4159	372.98538
1106.6143	533.74524
1117.4045	725.98145
1134.3827	2310.8984
1142.5522	340.03104
1143.5363	449.37238
1148.4506	452.20612
1165.3868	1212.5703
1172.5095	627.6123
1182.5797	293.43939
1220.5073	324.85706
1261.4149	633.73743
1265.53	383.2944
1270.5599	452.33005
1280.4218	695.28168
1297.4387	2259.8403
1299.4214	440.88675
1334.5284	562.86578
1350.4736	685.68781
1361.4994	522.74805
1420.6031	754.89148
1456.6196	586.57501
1490.5697	1772.6582
1492.4164	739.38812
1507.6194	4588.9263
1509.4954	2466.1992
1566.5884	869.70947
1594.5601	885.4184
1614.5762	956.93982
1616.4673	1145.1018
1639.682	1922.83
1643.5514	763.45782
1646.6152	1209.8622
1668.5851	2072.0298
1677.7975	4830.2744
1678.6969	3125.2959
1679.5829	5609.5366
1706.6481	2586.3079
1708.6089	3839.4739
1724.8459	8664.7119
1725.675	14529.104
1727.4904	11932.894
1732.5342	2142.1221
1735.5283	2364.9441
END IONS
