# Supplementary material for: Comparative proteomic analysis of a membrane-enriched fraction from flag leaves reveals responses to chemical hybridization agent SQ-1 in wheat
Source: Front Plant Sci. 2015 Aug 26;6:669. doi: 10.3389/fpls.2015.00669 (PMC4549638; doi:10.3389/fpls.2015.00669)
Supplement: Supplementary file 9 [file Data_Sheet_1.ZIP › Supplementary MS_MS data/spot 9.txt]

COM=Project: wsp, Spot Set: wsp\SQL2013-1-15, Label: A9, Spot Id: 21064, Peak List Id: 18747, MS Job Run Id: 10233
842.52472	12808.16
895.4325	129161.24
921.45258	14393.153
923.46655	33202.855
938.47913	18302.32
940.48822	1046393.4
954.46362	16500.088
956.47577	39001.242
966.49756	39541.793
972.47052	72662.039
974.49133	13146.731
1001.5191	5773.5938
1023.5261	125786.86
1045.5513	7022.2822
1049.5372	15995.932
1077.5598	7524.3154
1096.5602	14302.371
1117.5521	22809.123
1142.6357	8326.6143
1148.5912	12808.573
1166.7152	7528.5796
1169.6211	6344.8589
1228.5996	34779.625
1254.5927	7519.7051
1255.6458	6018.3911
1261.6677	5597.5562
1286.7382	23138.811
1304.6682	9019.1875
1308.6953	10700.578
1309.6809	9428.2285
1326.634	39026.129
1359.7213	34582.793
1389.6783	6191.8491
1421.6993	13112.862
1453.7653	7564.417
1499.7953	4574.4287
1512.7188	11538.103
1555.8242	5704.0439
1573.8325	23573.721
1590.7925	5417.4985
1621.7749	25514.967
1637.7844	40239.648
1664.8214	116000.02
1691.849	37671.926
1694.8472	17003.02
1708.8553	20959.568
1709.8348	887459.13
1712.8015	544621.63
1728.7675	86009.938
1738.8109	20921
1797.9087	17789.805
1839.0391	19855.164
1865.0127	74586.094
1868.0125	6689.4165
1883.0133	1161602.6
1894.9984	11054.486
1904.9675	9418.1006
1909.0045	14171.804
1915.9661	22567.436
2024.2272	79617.25
2027.1271	17885.752
2031.2618	23580.926
2054.1199	14496.85
2057.2109	24451.766
2072.1179	379941.41
2075.2041	870713.38
2076.7319	25445.342
2081.1704	11837.373
2088.1011	43897.449
2098.1257	9392.7734
2304.0916	6158.4702
2331.0725	6362.1914
2341.1086	8508.4434
2347.0688	4950.3481
2357.1013	6891.9521
2497.2336	30144.992
2513.218	7939.8701
2807.3933	2830.0366
3268.699	22384.615
3290.677	4820.7192
BEGIN IONS
PEPMASS=895.4325
CHARGE=1+
TITLE=Label: A9, Spot_Id: 21064, Peak_List_Id: 18966, MSMS Job_Run_Id: 10234, Comment:
175.11258	1801.1523
257.15045	407.24582
263.14282	245.81657
274.1716	2461.4038
312.19617	204.8022
360.07742	492.61731
378.14325	279.08664
403.19794	4443.5513
405.32333	200.95102
459.12332	415.78745
493.14987	650.06384
500.19568	274.68442
501.17477	349.65356
518.20013	6662.9873
523.10516	520.77081
568.17108	213.3432
594.17773	488.78946
616.177	627.6524
622.17224	1553.6394
633.21008	917.77161
693.17432	295.13934
779.24902	503.49197
786.82013	313.7666
796.30481	472.05536
853.38916	529.77203
854.27142	345.79025
856.06366	430.31277
860.37653	258.07413
861.2749	259.48471
871.26312	226.76547
875.3725	764.84326
END IONS
BEGIN IONS
PEPMASS=940.48822
CHARGE=1+
TITLE=Label: A9, Spot_Id: 21064, Peak_List_Id: 18963, MSMS Job_Run_Id: 10234, Comment:
70.049408	587.91028
112.07664	1364.7064
120.07851	409.85263
129.10298	800.78284
157.10388	498.00336
159.08797	4915.9434
175.11345	6237.4009
199.10541	585.55322
216.12495	363.36267
258.12061	1210.5883
259.13614	1014.8896
283.14734	1338.0044
311.12781	5299.3672
331.18991	1691.6678
338.16641	862.81421
356.17816	48910.266
373.20242	12152.92
402.21494	719.62286
421.16379	1317.5765
427.20572	19240.652
439.16943	925.52625
444.23026	6533.6313
479.16522	336.47852
496.27826	509.4942
497.18533	15649.194
500.39346	348.56833
502.16983	1843.134
540.2113	717.96478
568.21375	10898.733
594.25671	353.31943
596.23663	753.06836
613.26196	5677.3179
630.28656	5587.2378
665.25525	1228.9369
766.33514	252.56093
776.37689	1085.6021
793.40131	1924.4796
794.31921	526.4259
849.45642	656.86896
850.34546	430.62442
855.36353	924.85602
895.44067	1348.1406
896.52563	5789.1528
897.40637	4629.6851
899.30408	6290.1611
901.1651	2947.425
905.53485	2333.4373
906.45258	1045.1827
907.56213	1487.8715
END IONS
BEGIN IONS
PEPMASS=966.49756
CHARGE=1+
TITLE=Label: A9, Spot_Id: 21064, Peak_List_Id: 18975, MSMS Job_Run_Id: 10234, Comment:
175.12364	255.13248
337.14075	359.24426
356.17944	848.30945
373.21964	275.36853
427.20563	353.85211
444.25052	243.59526
523.19067	358.22943
594.2276	619.63324
793.34998	459.12814
839.57996	215.99527
901.5766	256.71204
902.35876	353.46701
922.51813	397.11835
923.39819	229.70059
926.22919	323.50775
938.47437	335.26297
940.41571	4276.4517
END IONS
BEGIN IONS
PEPMASS=972.47052
CHARGE=1+
TITLE=Label: A9, Spot_Id: 21064, Peak_List_Id: 18972, MSMS Job_Run_Id: 10234, Comment:
175.1201	397.73825
356.16534	1429.5057
373.19638	336.85156
427.19016	565.44495
432.27612	371.31824
444.21487	878.31799
529.14282	723.17584
600.18726	384.32407
645.22235	2692.7231
839.37915	1788.2559
848.04285	632.00739
848.91888	450.47665
915.60547	259.47079
928.45844	341.66025
929.35175	227.3775
931.29486	292.49442
940.39148	3175.54
946.33728	271.53891
END IONS
BEGIN IONS
PEPMASS=1023.5261
CHARGE=1+
TITLE=Label: A9, Spot_Id: 21064, Peak_List_Id: 18967, MSMS Job_Run_Id: 10234, Comment:
286.17984	252.39166
303.20538	313.03018
385.2334	356.20074
402.26642	2235.2825
514.26398	275.42737
518.2074	329.67114
531.28442	3978.6606
594.18604	234.06691
622.18115	362.68033
629.28552	253.21426
646.29352	5570.4814
710.34888	233.09747
744.27649	582.23962
761.297	640.01709
877.39233	2220.8821
886.84399	786.92108
895.40747	18226.496
897.29474	1933.8768
902.83362	437.16171
903.77435	7877.3408
905.61981	544.62573
END IONS
BEGIN IONS
PEPMASS=1326.634
CHARGE=1+
TITLE=Label: A9, Spot_Id: 21064, Peak_List_Id: 18976, MSMS Job_Run_Id: 10234, Comment:
922.44629	435.48264
939.44055	385.86807
1037.4838	1733.317
1152.5795	8072.7949
1154.4281	1854.9463
1163.9344	1941.3422
1164.8293	1770.0685
1170.5942	2120.8223
1172.4448	474.74243
1180.8175	486.84058
1181.7074	638.48755
1198.6637	346.00436
1265.6989	586.57379
1267.5984	958.09473
1269.3356	976.71045
1282.7708	873.73682
1283.632	519.79181
1284.7593	1280.0691
1285.6085	874.99261
1286.5105	755.62598
1287.3685	1350.2914
1291.8265	499.52838
1292.7258	960.70129
END IONS
BEGIN IONS
PEPMASS=1637.7844
CHARGE=1+
TITLE=Label: A9, Spot_Id: 21064, Peak_List_Id: 18974, MSMS Job_Run_Id: 10234, Comment:
431.27271	1344.3937
561.34564	636.25159
659.37885	1293.0177
676.37933	590.22345
763.4007	2274.7974
774.38654	508.49194
776.40979	326.4856
858.37299	259.034
862.45886	763.22656
875.42566	925.06946
962.45374	230.36188
976.49268	2008.7454
1091.5399	857.24768
1192.5704	1039.1907
1207.4688	349.58478
1261.7258	320.4353
1294.551	335.34213
1320.7327	348.58002
1321.6006	403.16669
1330.764	487.35312
1456.8485	582.32465
1468.7708	525.58575
1547.0233	1036.7379
1548.8055	1261.3782
1549.6677	727.4931
1552.657	629.15454
1554.616	496.6868
1574.1194	7178.6099
1574.8936	6593.6396
1575.7454	8404.9844
1577.9777	4540.4302
1579.8534	3375.8562
END IONS
BEGIN IONS
PEPMASS=1664.8214
CHARGE=1+
TITLE=Label: A9, Spot_Id: 21064, Peak_List_Id: 18968, MSMS Job_Run_Id: 10234, Comment:
404.17929	239.34056
431.30643	2536.8354
517.25098	205.75439
546.31616	268.02194
659.39313	2209.1658
664.3338	229.95593
716.4599	372.03839
774.43536	748.90491
791.46063	235.99113
831.47046	322.41608
871.45251	245.47499
875.51886	361.14319
889.44324	215.23488
1001.5766	285.51715
1146.6179	432.6557
1573.8892	583.96027
1574.7653	903.52277
1580.6669	503.86383
1600.1228	1066.4919
1601.9113	1210.1338
1604.9033	620.42035
1605.8466	631.2702
1607.6709	3220.4785
1613.0133	501.02908
1623.7062	541.63239
1637.7263	1142.7334
END IONS
BEGIN IONS
PEPMASS=1709.8348
CHARGE=1+
TITLE=Label: A9, Spot_Id: 21064, Peak_List_Id: 18964, MSMS Job_Run_Id: 10234, Comment:
112.08479	2298.7776
129.11674	1527.9985
175.13461	8960.625
276.19644	2858.3083
360.29669	3538.8408
389.29645	24848.73
431.35379	53716.266
452.22763	2116.2859
487.2886	3808.8083
504.31949	5086.4585
520.2912	2535.0654
529.37268	2550.2405
546.38605	4933.623
565.31738	3047.6428
632.38666	5100.0439
633.38837	1345.3258
659.46906	44331.543
689.28308	2121.0842
712.36853	3850.0754
743.42426	1718.9218
756.47729	2057.8931
757.47101	1922.358
760.43829	87251.07
774.50104	8788.3037
775.61914	3088.5034
802.36163	1647.8385
857.44818	3246.949
858.44763	3385.3403
871.46753	5107.3525
875.46252	73482.031
888.49298	3928.6523
889.52594	2030.9487
972.47705	3629.8716
973.47034	3174.0022
990.49005	7100.7783
1001.5472	2662.2139
1054.4458	1956.6777
1060.5295	2297.863
1077.5336	8500.5537
1148.5784	4028.3083
1173.6776	1175.5687
1190.6273	101477.94
1194.4762	3085.1165
1261.657	3750.8447
1287.6565	2205.0522
1288.6349	4788.8193
1305.6729	6760.7451
1307.5662	1608.0559
1322.5677	1379.5505
1421.6631	4192.0757
1539.881	3449.7183
1621.7408	15355.643
1623.6455	6340.8799
1627.6421	10150.879
1647.8927	3923.7856
1666.0986	5280.7515
1666.9465	4964.9424
1668.8127	3544.3037
1669.7115	6829.9458
1671.5887	4210.2461
END IONS
BEGIN IONS
PEPMASS=1728.7675
CHARGE=1+
TITLE=Label: A9, Spot_Id: 21064, Peak_List_Id: 18969, MSMS Job_Run_Id: 10234, Comment:
175.13246	341.65045
360.23947	401.6749
431.28415	7173.5195
529.30164	241.89499
546.30823	581.47339
659.39099	6759.3989
728.2973	303.04449
756.39398	307.81033
757.38367	367.79553
760.48218	658.63568
774.42224	2252.1125
782.47131	245.49559
784.55463	231.75591
843.41083	209.51624
871.42297	553.6463
875.51196	584.09174
888.45544	501.14725
889.44806	536.21826
897.48248	568.58301
1001.5557	381.49713
1131.516	211.69444
1148.5977	526.13257
1166.9149	248.68777
1190.6775	721.76526
1212.5496	280.18961
1261.7007	595.1582
1547.8932	2070.4995
1548.7762	2870.2014
1553.7145	2831.7896
1575.688	1705.8127
1621.9783	3215.2322
1624.6945	1566.7557
1638.0131	5750.7183
1638.8506	7166.4756
1640.6531	4373.5278
1643.751	6010.1699
1645.6329	2587.5718
1665.0751	66112.133
1665.9084	61278.285
1666.7815	68061.43
1668.9913	19203.564
1669.9215	21293.168
1671.8219	9593.7666
END IONS
BEGIN IONS
PEPMASS=1865.0127
CHARGE=1+
TITLE=Label: A9, Spot_Id: 21064, Peak_List_Id: 18971, MSMS Job_Run_Id: 10234, Comment:
710.4563	701.97754
786.51752	255.70067
1008.621	544.73071
1019.6098	593.08093
1136.6069	293.99463
1155.6317	288.33871
1249.7706	205.63597
1292.6393	244.50696
1349.708	205.78328
1508.6633	435.97256
1555.7372	426.1524
1710.0065	466.79816
1797.7594	467.04663
1803.9514	1036.5731
1805.7969	662.04266
1807.9479	547.17938
1810.9526	625.42542
1821.3529	377.62982
1822.9171	436.36343
1824.8456	750.03796
1825.7809	459.57227
1837.9604	2915.8596
END IONS
BEGIN IONS
PEPMASS=1883.0133
CHARGE=1+
TITLE=Label: A9, Spot_Id: 21064, Peak_List_Id: 18962, MSMS Job_Run_Id: 10234, Comment:
112.08198	1957.082
175.12766	14317.16
283.17596	2023.1973
288.23645	2051.1506
359.28571	2508.7112
370.21606	1860.9238
416.31601	4719.8071
429.28708	2723.217
548.36572	1827.5155
558.34955	1626.4041
563.38806	7085.2251
576.35522	1848.6871
598.34528	7704.8896
710.45612	161720.03
717.4151	2211.3074
745.41376	3783.7556
807.46497	1932.2473
808.45648	7922.7051
825.47729	14184.473
858.49683	1764.9637
864.48401	1955.1202
892.48383	3284.3313
938.56177	8057.1538
945.51752	2119.4414
1020.5457	3736.2092
1025.5991	10231.434
1035.5891	1590.202
1133.6228	2234.1855
1135.6398	1758.5896
1153.6548	7075.813
1210.6982	3187.6865
1220.6686	3214.0308
1265.73	2511.9207
1290.7327	25224.727
1307.7548	36219.363
1437.8563	2714.667
1454.8817	15589.438
1456.7659	5676.4844
1511.9642	2504.1399
1513.825	2791.0977
1537.9462	4099.3384
1555.9952	172782.28
1557.8252	79647.977
1560.6868	4056.7393
1573.2712	4571.1909
1576.8923	56519.168
1577.665	80536.148
1654.0288	4444.7656
1655.8811	2529.4355
1669.0815	2642.6316
1669.9622	3889.0178
1671.0029	6059.5767
1672.9506	2643.0542
1684.9551	4543.9546
1840.2971	41060.559
1842.0435	14100.936
1843.8608	11441.119
1845.6765	3799.0669
1849.1421	4707.7139
1856.0409	3989.7617
END IONS
BEGIN IONS
PEPMASS=2024.2272
CHARGE=1+
TITLE=Label: A9, Spot_Id: 21064, Peak_List_Id: 18970, MSMS Job_Run_Id: 10234, Comment:
516.40118	765.93335
710.4696	218.44333
759.48535	238.3835
1191.657	225.10812
1228.7279	292.25409
1448.7648	307.88379
1508.8289	216.33423
1668.9373	339.30917
1883.1862	1634.5122
1885.1177	545.45013
1983.986	1722.9501
1986.8802	1101.5123
END IONS
BEGIN IONS
PEPMASS=2075.2041
CHARGE=1+
TITLE=Label: A9, Spot_Id: 21064, Peak_List_Id: 18965, MSMS Job_Run_Id: 10234, Comment:
175.12321	9125.5986
288.23309	1227.209
310.2507	2963.4463
409.33606	4492.0566
481.37555	4316.3564
498.40317	11132.125
508.41614	2949.3354
516.36621	7067.8188
552.40863	1965.2203
569.43884	6107.6563
609.45862	1511.557
732.50116	6209.3237
759.47223	2499.251
845.58588	8807.4561
895.55127	2704.3735
928.6073	1506.2643
946.62402	6008.0635
957.59723	1041.9011
1016.6333	1545.4541
1033.655	8367.5254
1042.5853	2203.0098
1115.6736	1211.7946
1129.6361	1679.7609
1136.7068	1285.6226
1162.7245	1274.7065
1180.726	122832.22
1190.7312	1463.9407
1212.7164	1530.2262
1230.7069	1249.3873
1260.7242	1521.8444
1277.7511	5722.1426
1278.7263	4942.9961
1295.7448	29804.951
1359.8088	1624.2747
1364.7487	1674.6173
1391.8242	1645.2737
1392.7687	9744.958
1408.8467	1224.9895
1409.7891	2377.0469
1410.7657	3128.0791
1466.8413	10413.342
1478.7476	1118.0704
1497.0303	1528.9039
1555.0186	1084.7329
1555.9211	1924.9663
1567.9125	4501.376
1569.8092	2107.5315
1577.9204	1543.2347
1579.8042	1011.4103
1667.0199	3224.4312
1668.9003	1592.5847
1714.0309	2408.5684
1717.2706	1309.6777
1719.0409	2489.7253
1880.2107	3038.853
2024.1061	17763.271
2032.4818	54088.867
2033.2808	15275.556
2035.1123	10491.601
2036.0005	16507.943
END IONS
BEGIN IONS
PEPMASS=2088.1011
CHARGE=1+
TITLE=Label: A9, Spot_Id: 21064, Peak_List_Id: 18973, MSMS Job_Run_Id: 10234, Comment:
175.14368	209.33429
498.46213	283.98978
516.40906	2184.7878
631.46747	280.89691
759.50519	831.20337
841.57227	231.6218
888.56372	219.28818
1016.5821	374.11374
1071.6068	222.23381
1072.6569	284.37976
1113.653	244.29118
1169.6565	890.1228
1180.7452	877.59479
1196.7496	445.10321
1213.7078	416.19055
1226.7059	733.28168
1228.7565	695.68262
1241.6729	317.88812
1254.7181	833.59656
1311.79	290.46973
1405.8331	381.19513
1420.8245	263.1228
1466.9302	211.02203
1568.8834	361.15585
1571.7439	293.58066
1572.874	333.41409
1573.8057	252.36705
1733.1388	481.01273
1734.0123	824.37634
2024.5349	28294.727
2025.364	30795.342
2026.2078	26868.223
2027.0927	16367.939
2028.3917	9367.1143
2029.3418	14144.701
2031.1907	4178.5376
END IONS
