# Supplementary material for: Comparative proteomic analysis of a membrane-enriched fraction from flag leaves reveals responses to chemical hybridization agent SQ-1 in wheat
Source: Front Plant Sci. 2015 Aug 26;6:669. doi: 10.3389/fpls.2015.00669 (PMC4549638; doi:10.3389/fpls.2015.00669)
Supplement: Supplementary file 9 [file Data_Sheet_1.ZIP › Supplementary MS_MS data/spot 90.txt]

COM=Project: wsp, Spot Set: wsp\wsp01, Label: G6, Spot Id: 23190, Peak List Id: 22501, MS Job Run Id: 10265
800.42938	5111.6348
828.38293	6834.5107
842.48932	94714.859
856.50085	19910.949
864.45898	4888.5566
868.49725	7551.5732
870.51605	56615.527
887.38641	12151.716
903.37598	14743.834
906.41431	5297.6411
940.44537	7000.8091
1001.4404	14661.141
1011.5519	3611.0879
1021.4945	3267.5203
1023.4856	3377.1409
1045.5328	8100.9644
1063.5216	3449.1384
1077.5367	24300.756
1085.535	2942.3572
1117.5317	3387.324
1164.5686	3766.4409
1181.631	3191.8567
1238.6149	39586.215
1291.5886	6949.0469
1307.5779	12305.92
1317.6942	120766.58
1339.6664	6283.4248
1361.6879	63650.523
1368.609	19438.313
1373.6868	16581.012
1377.6813	5439.7402
1387.6941	6741.896
1393.6746	8584.1611
1401.6853	3946.6567
1402.6577	6024.271
1405.6853	8263.5137
1418.6482	10899.713
1421.5511	30304.74
1433.7321	5608.3979
1439.7345	3891.2515
1446.7181	4583.5254
1477.7427	5770.3564
1496.698	12648.055
1567.7244	4148.2578
1639.7025	7666.7964
1658.8405	9699.7998
1669.803	56153.453
1684.6759	24695.406
1686.8633	5042.4487
1691.7784	3736.3149
1697.7852	5538.4092
1712.7081	4797.0083
1729.79	7400.6772
1768.7267	22755.539
1785.8567	3597.6982
1845.8831	2308.0161
1882.9093	6509.458
1945.9183	2772.2705
1962.9539	8438.8975
1974.9658	2098.8237
2075.0806	5489.0513
2158.0466	11837.534
2174.0491	1179.5981
2211.041	3479.6482
2225.0554	4345.8813
2230.1365	3042.531
2233.0642	1502.3077
2234.0303	1480.2709
2247.0623	2777.9473
2326.9998	2310.7451
2664.043	4164.6768
2691.2317	2997.0801
2721.2117	2004.7516
BEGIN IONS
PEPMASS=856.50085
CHARGE=1+
TITLE=Label: G6, Spot_Id: 23190, Peak_List_Id: 23030, MSMS Job_Run_Id: 10266, Comment:
86.068443	502.20105
100.07143	232.34435
112.06238	417.33319
129.08525	248.51479
174.06094	187.89874
175.0974	812.01349
185.10556	491.96747
197.0984	154.18442
237.12476	125.6525
242.17635	125.61243
255.10435	1648.8188
272.13385	2197.8809
286.13733	1264.1241
341.15924	293.228
357.18759	529.276
359.14417	295.62524
368.18845	578.61389
385.18454	1987.2627
401.20187	340.59964
443.15726	343.32571
452.18875	290.48187
454.17883	4104.5669
472.18326	4624.5332
551.19836	548.52765
567.22174	1252.4678
571.21643	715.64532
584.25262	526.89618
585.25671	652.74237
600.3053	476.61798
615.19861	502.78937
627.10522	554.58276
641.19604	795.99622
650.10596	605.92383
772.20148	1394.0966
793.23254	1364.0331
795.23126	1585.5616
810.32977	1426.0132
812.38885	2748.1709
813.29352	1957.7961
814.25336	1988.9004
815.18262	1389.0039
817.18408	1921.981
826.38672	2235.0347
829.20178	1901.0597
END IONS
BEGIN IONS
PEPMASS=870.51605
CHARGE=1+
TITLE=Label: G6, Spot_Id: 23190, Peak_List_Id: 23023, MSMS Job_Run_Id: 10266, Comment:
70.0326	188.96686
100.08198	11733.313
112.0555	859.53748
129.08665	504.6763
157.06654	162.1221
175.08911	1542.6526
185.07014	338.74799
199.11963	1016.2386
237.19324	208.08774
254.12758	248.26523
255.10619	4515.707
272.13171	6565.0337
298.12064	460.49039
300.14603	2720.3132
368.16125	1357.2433
371.19272	416.48184
381.16156	587.55884
382.55569	621.31543
383.19342	480.55444
385.18661	2429.9041
399.18854	4422.5918
458.1991	576.31592
466.16797	1211.6881
468.18057	6815.8311
472.19589	2760.7532
484.17911	1170.4301
486.1893	16192.416
571.20923	3095.0313
573.23853	854.80768
581.2312	6805.958
582.51141	2174.1174
599.24963	2081.7017
642.90656	855.23676
672.24707	1901.2122
774.8714	2053.0149
808.18762	1824.9824
814.22797	2331.8279
826.37732	12904.267
828.24127	4076.7202
831.24951	1827.3055
837.10962	1934.7216
840.37335	4858.2285
842.23615	2627.4021
850.42841	3710.8174
END IONS
BEGIN IONS
PEPMASS=903.37598
CHARGE=1+
TITLE=Label: G6, Spot_Id: 23190, Peak_List_Id: 23032, MSMS Job_Run_Id: 10266, Comment:
112.05216	110.72768
134.06758	112.83191
175.0874	448.56619
191.08583	106.89634
227.08078	107.08315
274.14636	124.37309
314.12555	145.14673
322.16388	253.0464
326.20044	281.86929
334.0871	269.58014
343.18768	149.06165
416.18918	124.28656
429.15811	112.25422
447.12946	336.03711
448.19659	130.29967
452.14374	128.6265
471.22266	261.38275
478.21826	202.97008
493.11368	233.79541
507.08545	242.19302
515.32227	233.36568
526.14197	241.52913
564.28485	501.19528
582.08447	267.52701
619.16724	364.47272
625.19189	1253.5066
631.29956	436.07608
689.1615	5585.208
748.15723	974.03253
749.20398	1014.4587
812.25073	4380
839.28564	50925.395
841.18994	9269.293
844.23053	1241.9672
846.16486	1069.7012
848.24554	1221.9055
858.45337	940.90558
859.30798	1316.076
860.22083	1391.2362
861.17163	2073.302
862.17883	1068.4027
863.16608	1534.5155
864.18488	692.41754
872.35315	1493.021
876.16956	932.2218
877.10474	1006.5983
878.23877	1563.7794
881.23602	1328.1434
883.30396	712.45764
END IONS
BEGIN IONS
PEPMASS=1001.4404
CHARGE=1+
TITLE=Label: G6, Spot_Id: 23190, Peak_List_Id: 23033, MSMS Job_Run_Id: 10266, Comment:
175.06396	100.18618
255.11525	153.29872
272.11514	162.48154
290.07733	109.72636
370.10541	144.31595
387.11847	160.13014
475.26855	137.27832
502.19699	156.1107
516.13916	102.81218
522.14453	109.9995
537.23773	149.41216
550.1189	108.10055
590.07574	217.98825
607.11255	121.51811
615.16309	202.99515
673.18909	224.69885
691.14667	325.93976
768.26733	329.41599
774.88263	217.38138
812.16699	520.92914
829.23132	329.88538
843.18524	214.09093
846.27386	505.66342
850.37579	227.51276
855.18341	288.23676
855.5813	251.53175
873.24719	5646.9424
886.32654	1967.1414
921.13666	925.81805
937.27777	727.2218
939.28546	1608.8298
942.28113	548.76898
956.31989	647.56372
958.22363	1019.5672
961.18921	776.61407
969.54425	537.47406
981.34796	617.26184
END IONS
BEGIN IONS
PEPMASS=1077.5367
CHARGE=1+
TITLE=Label: G6, Spot_Id: 23190, Peak_List_Id: 23028, MSMS Job_Run_Id: 10266, Comment:
112.05818	321.11584
129.09758	206.49411
171.08411	220.86441
175.1012	1542.7236
185.12624	122.40224
199.10063	231.14029
226.09024	103.66725
239.14035	125.77914
255.10577	109.42725
272.1171	557.60699
289.12714	352.3588
309.09476	170.54471
327.15213	491.23938
384.15482	246.31094
400.19644	185.6844
402.11816	289.68872
410.12604	393.72766
428.17963	872.6994
436.16763	799.3717
440.2352	174.32281
495.19974	361.02133
513.20715	417.31921
520.19177	498.56027
523.24182	687.38019
537.21069	697.41846
541.22894	1129.8827
598.21381	408.13315
624.26276	843.36322
633.23364	418.28693
642.23273	1258.2484
650.25555	1242.0807
660.19055	207.6624
688.2478	158.67734
694.21808	236.36153
724.19952	135.5408
733.26929	640.60699
743.21167	244.23845
745.26941	232.48163
751.30109	515.88635
771.40833	575.38239
791.25592	457.11542
808.28223	1132.0541
903.35577	1520.649
976.41895	2894.6582
989.41455	1798.7803
1015.3986	2671.2852
1016.3826	1696.24
1017.3243	1704.298
1019.3249	1934.8462
1033.4773	61031.539
1035.3417	15109.208
1038.2493	1972.9257
1041.1851	3506.0701
END IONS
BEGIN IONS
PEPMASS=1238.6149
CHARGE=1+
TITLE=Label: G6, Spot_Id: 23190, Peak_List_Id: 23025, MSMS Job_Run_Id: 10266, Comment:
70.030266	134.04807
112.06167	449.34491
129.08458	254.8197
141.0688	521.34583
166.06908	111.28893
169.07675	869.68481
173.07219	100.42722
175.09743	1374.5612
248.11786	122.09312
266.13278	261.41821
283.12155	248.65498
296.15482	276.81406
303.13739	313.53815
349.14438	167.01468
367.16275	374.27893
373.23669	182.43338
385.09891	164.6268
416.21259	665.79791
439.14117	231.18941
457.16599	249.23257
503.21579	936.43573
515.31433	174.77554
538.2879	190.60667
550.22015	378.21277
552.22583	178.35521
570.24493	230.09515
578.20746	267.63089
590.23114	955.30682
621.17902	227.25597
623.36316	243.73218
649.18939	680.21484
698.30762	631.59875
716.21851	581.02246
718.29846	548.36768
736.26227	496.95755
785.36359	413.85602
796.35614	519.5072
823.34503	773.40979
829.34058	471.88782
837.33044	583.2804
838.29675	679.45526
855.30396	4392.0996
872.34174	6315.9185
936.3645	1012.4703
953.41968	895.48682
973.35162	1043.033
976.33234	790.78046
1000.4281	533.69836
1011.3941	809.27582
1026.4941	602.80914
1051.3862	598.62115
1053.3986	1060.6368
1054.4282	761.42358
1070.4521	4359.6846
1128.3618	8433.542
1150.4896	5921.3066
1167.5206	4398.8574
1182.4984	1818.6639
1194.5675	7854.8486
1195.4684	7951.6099
1197.3689	3936.887
1201.4139	2171.5618
1209.4167	2341.1174
1210.4241	1920.4578
END IONS
BEGIN IONS
PEPMASS=1307.5779
CHARGE=1+
TITLE=Label: G6, Spot_Id: 23190, Peak_List_Id: 23035, MSMS Job_Run_Id: 10266, Comment:
86.080933	110.46696
175.11324	320.1012
303.20651	114.26534
385.19748	105.44086
400.14267	144.02896
628.22681	109.45313
636.27142	121.70133
788.82068	104.92995
811.30023	130.27679
815.2511	199.18513
821.32263	135.00456
839.23627	173.33867
845.6217	154.02188
866.37244	296.81461
873.26447	129.73978
895.46753	154.26878
896.36139	164.26006
923.25549	189.02209
956.40338	209.83408
958.34924	527.74988
976.39789	282.37381
1007.4489	216.61987
1016.6811	124.1244
1038.2444	309.79181
1128.5155	4510.9429
1136.1992	2054.9771
1137.1753	1145.045
1155.3093	1322.7964
1157.4712	1133.248
1192.5897	4748.5708
1193.4811	7065.5063
1242.694	1454.8136
1243.6094	32518.754
1245.4717	14128.526
1248.3802	1066.9768
1261.4713	475.7836
1265.4794	516.07788
1266.4728	1203.9253
1267.4109	748.07538
1269.3508	800.56915
1273.5758	701.61682
1276.3914	772.84662
1278.3978	1059.2251
1281.8684	493.98788
1284.4734	512.14099
1287.4747	787.38483
END IONS
BEGIN IONS
PEPMASS=1317.6942
CHARGE=1+
TITLE=Label: G6, Spot_Id: 23190, Peak_List_Id: 23021, MSMS Job_Run_Id: 10266, Comment:
86.064934	1818.4044
101.04408	1822.4392
112.05954	2573.3918
129.08493	1220.9218
158.06961	634.992
175.09677	11036.496
214.12842	487.16003
242.12965	2339.6311
243.10179	681.46948
254.13913	1393.959
259.10175	390.76578
272.14667	1310.1718
276.11484	2646.5801
286.12714	1781.2828
289.17349	1662.2163
303.16061	5391.8237
383.14795	2805.1516
387.13773	1439.8971
389.20126	4846.3481
400.17725	16779.92
404.173	4293.7036
417.18915	6355.0659
513.23743	3493.8687
517.22888	4421.6138
519.22894	2419.7095
530.2533	7045.8394
547.22809	9715.4443
564.23602	3628.6375
613.25305	2041.568
626.28137	2300.9128
630.2735	3303.4958
643.30872	8654.9658
657.25092	3389.7031
660.29016	1232.0762
675.25958	12337.995
726.27917	1283.2214
736.34271	1416.9618
744.32788	2155.8347
754.32739	3317.4431
760.34985	2282.707
762.36261	1275.1483
770.32355	5316.6387
771.32574	10823.15
788.32098	18965.975
867.34619	1035.8236
883.39813	1273.7091
884.35724	2136.3425
901.36578	4374.915
918.37665	8690.7129
928.35376	1150.6755
998.3905	711.49432
1015.3726	788.56842
1029.423	1212.2816
1046.4243	5227.9048
1056.4802	853.58801
1128.3363	1802.2797
1152.5125	1673.3928
1159.5662	5784.5273
1161.4585	1968.1044
1208.3859	2017.7467
1238.6066	1650.5591
1254.4532	2247.7546
1255.4823	2052.7534
1256.4894	1895.8066
1257.3751	2152.1606
1259.4331	1998.9835
1260.4333	1181.2391
1273.6793	17515.686
1274.5715	17168.215
1276.4038	9344.7109
1279.3798	1612.1996
1282.6909	1463.9443
1283.6293	1362.9821
1284.5005	2533.9695
1288.4622	871.92542
1292.3231	1187.7124
1297.3494	1071.1361
END IONS
BEGIN IONS
PEPMASS=1361.6879
CHARGE=1+
TITLE=Label: G6, Spot_Id: 23190, Peak_List_Id: 23022, MSMS Job_Run_Id: 10266, Comment:
110.0433	1119.5769
112.05771	246.75507
129.07071	123.23682
139.07878	137.3318
155.06686	340.57639
175.09857	3238.1895
232.1779	155.40752
249.09196	341.93066
250.43294	167.17604
252.13298	375.52988
256.11978	291.47552
266.10825	5046.354
284.13644	538.65045
295.13046	711.69781
312.16019	1533.3428
363.17236	325.28293
366.16675	427.78305
383.18726	1932.3842
397.20651	1849.6249
412.15948	431.61414
437.2023	855.35431
454.22659	2500.5708
468.27853	453.50861
496.24835	1970.3019
521.26086	402.97458
549.19507	1620.8107
584.23694	2248.9041
601.25897	4053.4375
611.27698	464.41278
634.28973	1199.6802
636.44165	417.34198
640.35016	508.64511
643.27704	1064.8481
661.24512	689.58789
662.26837	3905.7102
683.28833	2401.6216
700.30981	3889.7119
714.28717	922.32391
761.30383	4592.2549
785.32025	825.00055
796.33624	2028.98
813.35632	3714.3013
823.34235	733.18347
825.3739	763.29529
894.37439	1073.8445
908.33496	2512.2319
914.32727	1123.0844
922.41779	871.51361
940.40112	1001.514
979.42249	3311.365
983.4071	836.13446
999.40338	1249.499
1023.4861	1135.1
1050.4059	3500.5273
1054.416	1854.3629
1079.4469	10445.456
1096.4701	20283.385
1159.5664	3464.8535
1187.4755	4200.083
1188.45	2235.6218
1193.334	1448.6045
1205.5289	3091.7585
1206.4694	1657.5479
1213.5217	1416.1189
1224.5875	3023.7607
1225.4727	3200.7974
1300.5095	2162.7561
1302.3752	2376.6973
1305.3411	1550.8215
1307.4016	1994.8939
1317.6895	8071.71
1319.5366	5175.1553
1321.4215	2479.6736
1324.3518	1787.2471
1327.3947	1740.2881
1329.467	1688.7631
1333.3263	2530.3479
END IONS
BEGIN IONS
PEPMASS=1368.609
CHARGE=1+
TITLE=Label: G6, Spot_Id: 23190, Peak_List_Id: 23031, MSMS Job_Run_Id: 10266, Comment:
110.06626	118.8721
112.05579	315.11349
129.09157	274.86365
133.02559	125.80571
175.09171	1944.1829
233.15295	131.74866
273.15326	201.97966
278.14133	462.10196
290.1207	201.05292
295.20367	158.59973
312.21057	319.06137
375.18005	161.54263
383.26169	249.95964
389.21405	215.2944
392.22546	160.30537
444.23529	181.81908
454.38129	241.56473
471.20065	174.63048
490.20145	205.89153
532.0968	177.90613
543.28278	164.32593
561.25208	360.6973
577.25385	328.48886
584.27832	226.79195
601.42963	334.66946
611.23938	160.44409
648.32031	175.62335
651.16882	187.83847
674.40088	820.93469
679.16205	345.22562
690.28046	532.66956
700.47406	504.12903
771.31964	305.77127
773.41223	762.64276
796.36505	260.11243
813.61023	820.45215
849.27045	236.13046
850.26813	766.84003
852.38922	256.55765
861.32837	256.55957
921.43024	235.10248
944.92596	189.88303
962.33289	253.3772
963.32526	224.63171
979.29974	1808.1904
982.47589	253.67262
991.46167	689.83459
992.45972	292.90601
1038.1271	315.31818
1050.428	417.60413
1079.5092	1221.0674
1096.4385	853.25934
1171.4688	584.19135
1188.6254	521.93494
1199.4164	501.57373
1205.5865	511.3533
1213.386	973.6651
1217.3407	774.35602
1224.4358	2955.4429
1241.3785	568.48145
1259.4923	738.87372
1306.4318	1349.3536
1307.3986	1239.6635
1309.3967	1142.0156
1311.4384	1592.16
1325.5222	2336.5266
1327.4866	2411.0117
1330.4268	1890.4753
1338.5341	1313.9323
1341.4106	2775.4026
1345.3962	1690.354
1346.3158	922.94574
END IONS
BEGIN IONS
PEPMASS=1421.5511
CHARGE=1+
TITLE=Label: G6, Spot_Id: 23190, Peak_List_Id: 23026, MSMS Job_Run_Id: 10266, Comment:
110.04181	291.21292
112.05433	255.77278
129.07768	245.9045
158.06427	105.58371
175.10196	1385.8422
252.04117	127.18712
274.16061	187.85759
303.17902	176.50659
308.09784	314.51395
333.18896	190.89973
344.20355	204.0638
359.16205	190.892
361.17801	11759.28
388.10956	170.00246
407.15305	208.39302
458.25409	246.24408
459.16946	419.36102
469.13397	524.32227
476.186	1193.2334
486.19415	260.76575
503.23956	266.56339
504.19632	339.73212
555.41229	206.78275
584.22327	392.58273
596.22144	1370.3356
613.22388	3653.2749
634.22479	550.57214
655.20673	681.37335
725.20868	569.58533
742.22174	1404.0853
754.29108	471.8801
771.33716	303.0838
779.28296	407.70331
790.43317	351.14581
811.25781	533.9809
812.22815	561.79742
813.42731	713.5722
828.30353	458.36023
829.24969	21205.654
912.20587	571.21838
918.27844	815.6366
919.17792	770.17377
924.39685	582.13611
926.23474	723.18079
927.22961	752.3642
939.37689	546.2511
944.24323	1586.986
946.21912	687.21332
998.31921	879.22577
1015.3745	1126.7797
1061.2985	6530.1772
1113.3907	781.49103
1114.3431	756.02173
1128.3755	686.17346
1218.4844	1005.7238
1219.4683	1178.4604
1221.2838	1183.8346
1246.4803	870.40887
1248.3278	727.7771
1249.22	978.91101
1257.5786	703.32581
1260.573	1889.0966
1267.3711	3235.8459
1330.5511	4665.3931
1355.0018	8759.6426
1355.8245	8146.0781
1356.6541	12597.105
1358.5364	4250.3242
1360.433	4445.6938
1362.3806	2023.811
1364.4335	2074.6033
1378.5442	1926.9387
END IONS
BEGIN IONS
PEPMASS=1496.698
CHARGE=1+
TITLE=Label: G6, Spot_Id: 23190, Peak_List_Id: 23034, MSMS Job_Run_Id: 10266, Comment:
112.04881	102.37672
175.11508	258.11633
303.17847	776.74646
401.22238	131.03778
456.28293	150.34319
576.24292	130.68221
600.15125	130.38995
601.27386	193.54559
679.3717	105.94505
688.30896	115.76826
689.45752	225.02318
705.32581	161.06615
818.46814	249.65178
961.34283	166.24185
973.42841	152.45341
978.40369	752.4715
1012.5103	318.84705
1062.6381	156.01826
1073.0778	137.1868
1090.4845	189.05934
1107.3779	697.54321
1117.542	150.16962
1128.5798	157.8499
1132.0176	123.56714
1194.6809	142.82036
1196.3489	196.35486
1240.0001	238.59683
1244.9691	144.92529
1343.4574	819.14569
1350.5853	643.52594
1368.6091	5030.2563
1370.4685	1957.3236
1433.6793	824.19269
1436.438	1528.9757
1440.3541	771.69183
1442.7207	765.87982
1448.8071	666.96301
1456.4785	817.76337
1458.3031	1178.9333
1460.4856	1359.3633
1462.5127	317.92007
1464.2715	261.8985
1466.3748	229.96101
1466.8994	501.79465
1467.5625	299.61319
1468.3911	939.93268
1469.5016	362.92746
1471.3411	437.38248
1473.7621	985.3042
1474.964	278.89221
END IONS
BEGIN IONS
PEPMASS=1669.803
CHARGE=1+
TITLE=Label: G6, Spot_Id: 23190, Peak_List_Id: 23024, MSMS Job_Run_Id: 10266, Comment:
72.060524	111.59364
86.065865	106.78781
110.05196	587.1441
112.0495	220.11221
129.08948	113.87931
170.02957	231.19365
175.09837	689.6076
209.13535	115.40993
232.11157	171.1852
237.17307	141.83792
252.07985	212.44969
304.09671	176.69824
328.19315	403.0845
342.138	279.46356
351.17877	200.03693
399.22806	1115.4221
403.17905	154.72438
413.19577	222.36821
427.26645	234.76051
431.2417	252.98122
441.18076	408.59641
458.21027	427.74606
467.21735	742.56787
512.30334	548.14636
517.26801	218.15054
526.26886	188.14738
544.2027	180.89067
545.23871	297.44769
546.28564	204.76395
564.22162	988.64514
581.2536	1796.5475
627.44879	227.64682
659.35254	380.68509
661.21637	301.2847
701.26685	1768.6813
716.30774	603.66052
718.29004	3856.874
800.27881	768.88501
817.32404	2831.5703
825.39453	2047.8998
827.55005	1390.9121
828.36481	441.75238
853.39026	3657.2683
855.37512	296.59494
860.53992	687.90753
924.46344	925.5434
925.48431	686.91638
936.31134	490.69696
937.33435	1283.9205
951.6449	487.17014
952.45703	2199.9961
954.38171	2533.2402
988.60291	332.93329
994.36963	1533.4768
1011.3624	3566.6343
1061.465	561.5705
1062.6434	574.09045
1089.464	1762.8378
1106.5178	1038.3004
1124.5273	508.10574
1141.4487	1599.3718
1158.4454	3352.1807
1175.5143	881.43329
1203.5182	2662.4558
1205.5173	540.76776
1254.4874	914.70874
1271.5251	1314.3682
1338.5969	1297.75
1342.531	2780.0859
1366.6346	1247.2091
1375.4197	802.43365
1400.4705	765.67731
1438.6486	1316.5536
1445.5659	1276.1608
1453.5859	1290.4624
1455.6917	34403.07
1457.5774	14409.791
1495.6591	4111.7827
1497.553	2623.0557
1513.6583	3159.021
1553.7267	3445.7549
1555.5354	1734.5417
1568.8135	1849.4901
1608.6736	1816.1819
1613.4982	2921.7559
1625.7549	2197.4128
1629.6246	2233.4275
1637.5945	1898.2112
END IONS
BEGIN IONS
PEPMASS=1684.6759
CHARGE=1+
TITLE=Label: G6, Spot_Id: 23190, Peak_List_Id: 23027, MSMS Job_Run_Id: 10266, Comment:
70.036446	183.05969
112.05849	1049.0538
129.08594	545.11414
130.08058	139.3387
158.06099	196.2319
170.02824	199.29692
175.09941	2000.3998
227.0952	243.41243
232.13252	2571.6377
255.11325	148.67467
259.08914	157.65707
315.15051	221.89365
322.17108	355.25961
329.11023	232.09164
350.15219	630.07532
361.21954	262.20059
364.15714	232.69922
406.14746	246.29265
421.16785	540.63599
423.19409	308.36209
441.21268	2611.2241
458.23727	7519.2021
473.23013	260.01669
503.20706	260.31439
532.22491	323.64459
550.15814	555.28101
561.37244	332.68573
567.20117	396.2413
569.22754	346.98755
587.24957	3928.5015
589.36847	258.51913
618.41534	318.19751
641.32898	412.61133
660.21252	350.47888
678.25433	475.1918
716.2915	962.81067
735.35022	348.6846
740.36456	756.41577
749.33246	280.72708
777.19244	248.57545
807.23944	323.10391
822.22583	339.45663
833.44952	251.3073
853.33679	402.99042
861.2757	334.05423
863.31311	1830.6069
913.54352	409.96713
932.31927	656.60754
950.34509	1594.6458
952.40613	549.81616
969.38074	324.86707
971.39362	337.7952
1007.3486	3474.7822
1012.5552	334.28201
1042.3412	423.66483
1098.381	271.49686
1117.4216	408.17993
1119.6061	819.55328
1128.5336	242.10419
1135.4106	7401.0942
1142.4332	427.83972
1145.2915	247.73569
1177.4546	242.89124
1192.7721	222.55933
1227.474	521.5177
1246.5175	529.16388
1261.5514	482.73764
1264.3984	1367.2805
1300.4303	567.19476
1330.5936	741.55334
1335.4814	1564.1156
1337.3696	794.86249
1343.6047	387.96979
1416.4994	488.46686
1442.7311	418.83359
1456.7322	347.33279
1459.6223	785.091
1498.6439	1760.0603
1517.5343	2033.2144
1535.5396	6361.7788
1624.5686	3901.9705
1626.5255	1793.4662
1635.3414	1489.8396
1640.7397	2479.3513
1643.5751	4138.3633
1646.5692	1873.7452
1650.6241	2882.2998
1656.6035	2706.3999
1660.5271	1486.0061
1662.3873	162.74814
1663.5681	2233.7742
END IONS
BEGIN IONS
PEPMASS=1768.7267
CHARGE=1+
TITLE=Label: G6, Spot_Id: 23190, Peak_List_Id: 23029, MSMS Job_Run_Id: 10266, Comment:
112.06099	174.13756
129.09526	152.93102
175.10651	518.70404
262.07904	131.10167
304.16025	182.96677
359.11597	100.06024
401.18671	258.4877
411.24481	121.28138
418.16736	123.63103
444.26514	100.94672
448.12805	100.17784
471.19824	102.19381
505.23917	363.46747
570.263	124.23357
586.255	139.03577
604.27838	131.22562
635.30151	114.786
703.24506	117.44419
731.51373	152.84625
761.27997	132.64616
763.26453	131.05113
764.28992	184.79976
765.19061	151.85107
776.38892	197.88077
853.32971	102.67637
877.38568	140.31657
892.33179	756.45038
917.43958	202.31673
938.5105	665.39868
972.3822	183.04741
989.34656	424.99722
1006.3308	417.23856
1016.3967	177.72592
1102.4775	563.16492
1134.4019	344.08298
1149.2961	162.93504
1158.5336	246.9147
1164.666	194.24966
1183.5031	176.24193
1253.4928	291.89545
1298.3438	314.77509
1309.8807	187.64258
1357.7616	111.70744
1368.531	412.15073
1379.7716	235.73785
1384.5847	728.48602
1411.5023	178.93681
1437.5403	337.6546
1439.3561	211.22218
1455.6798	721.86707
1507.7467	417.25073
1508.5505	657.28784
1536.5203	461.24521
1565.7357	1128.5234
1566.7892	475.46948
1594.8076	525.55518
1606.6781	439.4989
1616.6155	408.68259
1639.785	1276.8601
1649.6089	421.99814
1650.7865	406.72333
1678.6757	929.97937
1681.9216	783.13373
1706.6736	1030.2333
1711.4993	1580.3477
1718.7517	1050.4261
1723.6799	1006.4205
1725.6401	4936.54
1729.5403	1358.0686
1730.5292	811.03442
1742.7788	733.61865
1743.4604	767.92767
END IONS
