# Supplementary material for: Comparative proteomic analysis of a membrane-enriched fraction from flag leaves reveals responses to chemical hybridization agent SQ-1 in wheat
Source: Front Plant Sci. 2015 Aug 26;6:669. doi: 10.3389/fpls.2015.00669 (PMC4549638; doi:10.3389/fpls.2015.00669)
Supplement: Supplementary file 9 [file Data_Sheet_1.ZIP › Supplementary MS_MS data/spot 91.txt]

COM=Project: wsp, Spot Set: wsp\wsp01, Label: G7, Spot Id: 23191, Peak List Id: 22502, MS Job Run Id: 10265
809.42761	28882.387
833.4259	26704.486
842.48718	97617.383
856.50043	20109.971
870.51569	53043.25
874.4184	72829.531
891.44342	128939.11
917.45782	11404.966
919.46704	14744.798
937.52002	14100.419
954.5661	22499.295
1007.5021	8389.8662
1021.4889	5941.8882
1023.488	4601.1997
1029.4725	183416.69
1041.4888	5697.2407
1045.5327	12231.46
1055.4956	7077.7661
1057.5002	13170.139
1145.5753	8610.0342
1184.5959	6663.1826
1185.5782	7275.5845
1238.6145	5496.9536
1243.5861	5699.9897
1260.6282	4924.415
1277.5841	6799.6094
1290.6272	6442.459
1306.6229	6558.6362
1308.6356	139664.27
1312.6407	4828.5249
1324.626	10869.961
1340.6216	27631.941
1381.6937	5103.9346
1416.7343	6421.0767
1424.6906	4751.0239
1429.7205	34713.781
1431.7227	4156.3257
1451.6927	8938.5186
1452.6848	3646.0076
1465.7075	5303.8931
1470.6666	6704.5923
1488.705	4043.2097
1553.7264	8013.4941
1574.7742	6808.5669
1647.8218	4336.2065
1707.8269	8045.939
1726.8347	4943.873
1792.8772	19917.783
1830.8759	7379.5078
1840.8163	37964.711
1856.8096	21235.91
1868.8539	5305.0596
1872.8079	13213.539
1882.9116	15980.672
1941.9316	7802.7129
1953.9369	83783.539
1967.944	6007.8804
1971.9473	193594.72
1984.9706	5557.771
2051.0005	7571.52
2075.0979	15529.07
2088.0166	7217.1899
2093.0139	6858.4619
2095.0208	330565.69
2096.5347	8516.6885
2107.021	7650.1484
2116.9951	8222.9531
2121.0273	11417.384
2123.0359	11254.973
2176.0371	11249.672
2208.0403	4474.6328
2211.0671	18570.605
2225.0671	8286.376
2230.1279	5878.4526
2297.113	4824.0464
2311.1292	18298.459
2332.1289	5672.002
2370.0828	4090.2476
2521.3088	25025.109
2551.2737	3541.3564
2569.2776	34810.242
2585.2856	20694.879
2699.3303	4096.667
2846.4519	5709.022
2868.4055	2546.8777
3338.686	2023.3345
3414.8103	7425.0278
BEGIN IONS
PEPMASS=809.42761
CHARGE=1+
TITLE=Label: G7, Spot_Id: 23191, Peak_List_Id: 23046, MSMS Job_Run_Id: 10266, Comment:
112.04317	382.23572
120.04626	635.52612
157.07878	376.99481
158.07607	371.50684
175.07979	2897.5718
185.08565	650.55084
203.06148	405.22845
221.09322	223.56291
249.08614	476.35049
255.15622	337.74615
259.08969	1217.4385
276.1055	848.35883
320.07895	429.8396
332.11945	2190.5688
342.10236	379.68839
359.10471	382.97562
360.10791	2459.8191
377.13034	1035.0242
409.15851	430.72369
415.13626	998.56354
433.13815	1785.5482
443.13348	447.44943
461.12192	1832.4613
478.14981	1239.7614
516.16302	1425.9639
572.22522	628.41675
607.17944	598.79901
608.16211	2606.2866
621.125	894.10809
623.09302	750.71503
625.17407	848.17621
635.16425	668.84882
654.19983	781.48853
679.17926	1325.7302
696.24231	1118.5533
750.15265	999.22089
751.15936	1369.7295
764.35345	1201.2085
765.31366	13292.6
767.23029	1522.2889
768.19495	1368.6835
770.25134	1835.0818
781.11426	1095.4631
782.1452	1031.84
END IONS
BEGIN IONS
PEPMASS=833.4259
CHARGE=1+
TITLE=Label: G7, Spot_Id: 23191, Peak_List_Id: 23048, MSMS Job_Run_Id: 10266, Comment:
86.06263	132.55872
112.04961	351.76477
129.09001	153.73039
157.08353	127.41867
175.09291	1617.363
200.07271	171.83923
201.09494	116.31242
211.13811	258.84229
242.07683	137.03624
243.57494	145.92929
286.09161	678.54871
303.11389	488.27829
329.0766	1195.4611
340.10364	320.20517
347.09186	1220.715
357.10159	1079.1014
374.1373	647.63843
432.15765	954.33453
436.14859	376.95706
442.12009	989.85461
459.17062	356.48334
460.14893	646.2832
461.16183	402.83154
470.1582	382.1178
487.16464	583.32111
513.20178	376.07776
557.23285	407.19724
574.19434	817.14185
632.15594	366.02753
644.2688	371.39969
646.2262	544.09387
647.13849	548.15894
675.26483	790.48553
770.2486	1184.3047
771.21838	901.38849
788.43079	840.37421
789.33514	2649.8257
790.25006	1116.083
791.24438	1827.0763
801.35394	735.58478
802.29474	731.77972
803.36102	1603.0193
805.26404	967.85168
END IONS
BEGIN IONS
PEPMASS=874.4184
CHARGE=1+
TITLE=Label: G7, Spot_Id: 23191, Peak_List_Id: 23042, MSMS Job_Run_Id: 10266, Comment:
86.072289	1659.7764
100.08137	1714.9397
112.06357	2730.4258
120.05968	2912.021
129.08888	1255.3604
157.0784	700.08588
158.06737	1897.1859
175.09656	16071.526
187.05118	1058.1605
205.06667	673.01184
219.09018	731.82623
287.09671	3391.6902
296.12393	14852.892
299.13449	1418.8029
304.12262	1910.5292
326.095	3411.3679
334.09018	2217.9866
339.16205	2739.2732
341.27304	2456.925
344.10318	13617.567
361.13461	3999.0225
367.1395	32166.666
473.13031	3370.1829
486.2056	3182.0588
491.13559	26587.141
508.15204	6928.4355
514.16931	5960.2646
518.21954	1956.2877
537.15515	1126.5482
562.15527	7325.9087
571.17828	6688.1089
579.18317	6196.3765
582.34845	1259.6405
692.25378	4869.21
809.41986	3074.7686
812.31024	6000.2524
830.32336	3285.9072
832.30908	5233.311
834.23547	2832.4255
839.30756	2492.2061
842.42157	3234.9412
845.40985	3107.844
847.24091	4352.5034
850.3183	3490.6492
END IONS
BEGIN IONS
PEPMASS=891.44342
CHARGE=1+
TITLE=Label: G7, Spot_Id: 23191, Peak_List_Id: 23040, MSMS Job_Run_Id: 10266, Comment:
86.070412	2887.6328
101.0448	2276.1584
112.06085	4465.8823
120.05762	1851.0632
129.08792	1969.7402
158.06647	2058.0603
172.08234	2279.2148
175.09395	24667.719
185.09996	1514.3495
200.07927	12449.085
256.13803	1760.4087
287.10324	4284.1553
296.12323	7011.5503
304.11679	3730.7966
313.1423	23007.367
326.09634	2629.5076
344.10568	13680.063
361.1221	7692.1123
366.15686	4565.4727
367.14374	13152.192
384.16028	25692.879
418.13962	3567.5522
473.1282	2719.293
491.12833	37103.504
503.20596	6063.146
508.1546	13826.449
518.19385	2939.6978
531.19476	3318.2856
562.15027	17978.172
571.18213	2910.7883
579.1723	13863.905
588.2066	2790.9824
634.12079	2600.0837
675.22156	6891.729
692.24799	10030.476
736.25732	5269.2344
763.29126	8223.8066
828.33661	3361.2092
832.2973	3868.3438
847.29492	5631.2539
849.29364	6703.2515
856.3858	10617.771
857.33203	5256.7827
858.28772	4001.075
860.12958	1532.3439
861.37549	1411.4618
862.22858	934.13062
863.33661	2125.0879
865.2757	2645.1838
867.01208	550.69879
868.22327	1784.9901
869.29852	687.59784
870.30487	1926.1941
871.35742	3115.1531
END IONS
BEGIN IONS
PEPMASS=954.5661
CHARGE=1+
TITLE=Label: G7, Spot_Id: 23191, Peak_List_Id: 23050, MSMS Job_Run_Id: 10266, Comment:
86.060638	116.42042
112.04768	135.77647
175.09215	423.55505
185.12408	115.63552
258.06824	121.28683
272.1965	214.20784
325.17987	200.18298
356.14944	146.03362
357.20636	246.60774
366.12079	201.48523
371.20764	226.0448
430.25131	242.40742
438.25986	220.18594
444.21732	205.01337
454.18268	798.07593
501.25851	1393.1908
541.2337	445.32748
564.18567	334.69623
567.22205	341.85779
574.32544	390.38922
582.22925	2619.7444
589.09479	304.45206
613.22943	337.08902
630.25323	2592.9258
641.17236	338.23544
653.17761	776.88678
667.27838	1359.959
695.28198	7699.917
729.29376	1297.345
780.3728	1383.8134
781.3017	751.58124
782.2644	876.80682
799.29108	1932.6432
801.13507	763.27643
808.38806	9417.8184
825.35663	661.64441
826.38513	7685.1592
889.46698	649.0246
900.32672	877.87036
910.42957	1041.8104
912.21875	1027.0039
913.28937	1412.5127
915.26495	880.76343
918.26416	675.37469
926.26233	1290.4622
928.30554	1048.7778
931.12384	713.08514
932.26788	1209.2235
END IONS
BEGIN IONS
PEPMASS=1029.4725
CHARGE=1+
TITLE=Label: G7, Spot_Id: 23191, Peak_List_Id: 23038, MSMS Job_Run_Id: 10266, Comment:
72.053108	1786.3445
112.06219	5349.6626
129.08688	2195.8818
136.05147	19060.123
157.08226	1710.2366
158.07167	3185.4998
159.08801	2487.7454
175.09564	29161.566
187.08263	10488.552
235.12383	3868.3916
244.06686	5579.6851
263.11874	5061.936
320.1218	4756.0762
321.11987	21359.748
338.14465	42895.547
343.12158	7185.4966
350.13232	58814.457
379.12451	3009.0146
407.11362	7497.7822
421.18323	2585.2803
449.17368	8052.7798
450.1572	4323.0835
467.15628	4282.3628
478.16678	7078.4346
506.15549	12467.137
507.14597	8962.96
524.15918	9332.5684
539.1524	4661.2993
546.1463	7123.8535
563.20331	5786.2178
564.14984	34093.707
581.16956	19743.887
593.15283	3579.1692
663.20135	24787.918
665.19684	1538.567
674.20319	1557.6381
680.22046	16605.014
692.1994	5877.3477
801.26288	2581.2332
808.25238	2060.5833
826.26538	21396.051
842.33807	1486.5304
843.2829	16062.295
853.26868	3068.8088
942.40924	5530.0156
966.34198	2841.334
969.30841	2508.7268
985.40625	6238.0918
986.32312	2976.2979
987.40765	5822.999
988.34363	3530.9709
989.28455	2824.7505
994.39209	3441.2236
999.46368	14058.73
1000.3492	17491.686
END IONS
BEGIN IONS
PEPMASS=1308.6356
CHARGE=1+
TITLE=Label: G7, Spot_Id: 23191, Peak_List_Id: 23039, MSMS Job_Run_Id: 10266, Comment:
86.064659	1130.506
112.05553	4900.9287
129.08162	1669.7375
157.07889	639.94952
158.06946	1064.5859
159.0632	2142.2859
175.09439	20935.27
229.1076	1013.9565
230.08395	611.29022
244.08244	2315.8062
246.14053	1878.1223
286.13135	2297.6465
289.10565	3257.1719
303.15372	5993.1802
357.15894	4891.0996
375.17813	1476.9863
387.16125	9091.6338
404.19174	7637.9185
408.15771	8021.1089
418.14435	1638.4414
436.15244	10313.048
458.19034	3277.0327
500.22934	6653.4316
504.2103	2307.675
517.24561	6986.3613
519.24646	2247.5586
521.21802	4837.2231
549.1955	6098.585
577.18378	2279.7605
578.22491	3815.9907
588.20514	4385.7632
606.21277	14187.17
618.20825	2246.1758
679.24341	2678.6345
686.27338	6117.8442
690.25934	3056.8518
703.28705	8497.5
718.29156	2912.6406
743.2655	7457.9409
760.29645	13508.646
764.26239	18057.168
774.22815	3634.0369
792.2514	18290.918
856.34137	2588.0977
860.33893	1119.7472
873.3537	9216.8613
877.32098	1513.8051
883.35693	1225.8055
887.40472	1353.8234
905.32715	12643.082
942.42108	1622.4294
956.38422	1146.8153
988.37195	1138.0836
1006.4212	2974.2759
1020.4334	4952.8613
1077.4436	5003.46
1134.5333	8754.4492
1136.4009	3017.7356
1221.587	4388.2441
1223.4209	2719.1108
1243.6246	6012.4434
1245.5398	10029.501
1246.488	4819.8696
1248.4075	3689.6013
1250.3914	2944.4949
1251.3461	2658.209
1263.559	5047.5439
1264.6351	19920.355
1265.5156	31040.381
1268.3611	11658.716
1272.5511	4942.021
1274.4719	4649.6763
1278.6511	14588.011
1279.5143	17525.885
1281.3724	6516.5679
1283.4113	2785.4492
1285.4429	2689.6895
END IONS
BEGIN IONS
PEPMASS=1340.6216
CHARGE=1+
TITLE=Label: G7, Spot_Id: 23191, Peak_List_Id: 23047, MSMS Job_Run_Id: 10266, Comment:
70.033768	150.27245
112.06083	517.37585
120.05338	190.55382
129.09015	261.15884
158.07111	153.76816
175.09583	2315.9812
229.08595	120.68895
232.10883	136.17471
246.16605	136.13641
286.12347	244.7551
289.07553	463.23953
303.15195	500.47452
371.22379	200.35872
387.17734	532.84564
389.14706	566.44836
404.19455	805.05054
408.14792	375.23212
432.28436	217.34456
436.15619	676.95874
458.19821	228.16931
475.22684	644.69623
500.20679	539.61536
517.25787	2396.0317
519.25024	248.65427
521.23883	376.21432
549.23279	598.44312
550.25476	287.96637
568.28424	244.9071
591.2392	247.49886
602.20618	239.21086
606.20197	335.36935
684.24084	550.10712
700.24872	411.22867
701.25153	2932.689
709.27423	391.99744
718.25317	8801.0176
735.31525	576.27405
757.27777	419.62985
774.38306	522.19952
792.27747	818.60052
806.29858	732.43256
824.25873	933.88257
865.30597	363.71671
888.33911	510.13095
905.40485	720.77759
907.28815	356.0079
909.42249	370.02713
927.41016	667.22546
937.26965	587.79456
939.39081	661.29871
982.27216	420.38977
1007.3594	1471.1841
1024.3409	1235.6963
1140.3912	647.50586
1166.5129	1127.5958
1169.224	571.40625
1171.374	856.12671
1182.7822	2227.2612
1184.5911	1532.7288
1186.3391	1280.0245
1190.3295	3209.6174
1207.5521	9883.8682
1209.4094	4087.5161
1214.3538	1346.5341
1277.4845	1391.5116
1281.3634	3440.1455
1283.4344	2041.0959
1296.6855	2766.8633
1297.538	2696.0349
1298.4543	1870.7921
1299.4175	2920.2864
1308.4923	3863.8545
1311.5553	2708.9802
1315.4122	1792.4888
1318.429	1684.4816
END IONS
BEGIN IONS
PEPMASS=1429.7205
CHARGE=1+
TITLE=Label: G7, Spot_Id: 23191, Peak_List_Id: 23045, MSMS Job_Run_Id: 10266, Comment:
129.09213	192.1987
175.10699	606.58081
211.12614	109.78905
228.12012	118.76313
244.09438	109.75197
310.22672	158.97748
325.14307	262.92175
388.25571	209.03395
389.24023	113.67252
407.18839	120.00533
411.28452	101.90678
424.19882	190.33174
425.24643	125.23428
435.21643	116.25861
438.24432	756.13855
471.21631	179.47084
503.22696	977.37048
520.24194	193.57945
537.27393	997.14935
553.26953	330.70798
562.20374	138.12662
634.21552	150.81924
635.23163	178.44489
649.28003	146.1053
650.27448	2164.2695
651.28955	748.04382
718.32916	264.76541
747.30377	368.49817
763.26044	244.02112
764.34033	239.53304
779.29974	2508.7476
780.3183	1430.4869
815.30121	976.96222
818.32825	331.75357
832.27606	311.79059
835.42651	244.69574
859.28009	279.15253
876.29773	407.04541
893.32324	7087.4946
927.41626	826.09009
943.41437	693.31976
992.40161	3346.3311
1002.3518	364.91306
1029.4922	460.35086
1042.3916	1161.5383
1048.4139	381.1282
1056.4402	535.14398
1059.4465	675.13306
1105.4015	665.21472
1127.5863	642.80151
1142.5066	438.85965
1152.4878	390.82385
1169.5802	417.13699
1170.4708	2080.5583
1186.5272	521.56555
1202.5529	12866.175
1204.4702	1422.0701
1205.4309	651.4776
1206.3077	747.56274
1283.5737	951.03058
1316.673	904.59497
1327.5521	896.14307
1366.5658	1069.7114
1368.4806	839.78143
1370.4635	2075.0491
1372.4401	767.43927
1389.4949	1410.8311
1391.458	1474.3936
1401.4899	919.38312
1402.5106	1055.8114
END IONS
BEGIN IONS
PEPMASS=1840.8163
CHARGE=1+
TITLE=Label: G7, Spot_Id: 23191, Peak_List_Id: 23043, MSMS Job_Run_Id: 10266, Comment:
70.034172	142.2886
112.05884	432.27164
129.09808	234.73146
158.06932	109.57263
175.10066	2254.2136
227.08829	404.06845
229.09808	131.57227
237.12155	174.95273
238.06561	109.47124
244.12749	211.13269
257.14532	142.73885
265.10416	628.15479
274.18735	432.62238
358.16714	1160.0786
361.24808	237.67226
375.16269	285.85245
396.12741	386.06146
429.3096	324.49725
434.21918	6583.7275
441.29102	232.95419
457.22452	522.97528
459.21179	290.12204
489.18149	337.7879
531.25543	244.40514
532.21149	606.02045
549.26764	1014.8102
558.27515	286.13312
559.28949	165.4415
586.22711	1599.2194
588.2608	363.22302
622.26379	565.75354
648.27454	351.60956
649.49786	323.85733
685.26874	529.53741
686.31287	355.28973
717.30145	280.3262
744.31622	309.36942
753.26117	420.25418
760.36108	314.47342
761.34668	948.13287
798.37415	360.01334
816.34906	345.82175
852.29926	388.35757
859.4425	314.37268
860.44788	3301.4346
875.51971	190.116
958.47064	140.52397
981.32208	972.21008
982.3645	323.43875
989.43799	701.97803
992.44946	285.20636
996.63715	130.37431
1006.966	138.16331
1080.3528	537.63538
1081.4028	266.73645
1083.6188	265.04501
1087.4818	418.98907
1088.4714	629.67499
1143.7284	181.20737
1146.3798	276.58743
1213.5358	420.28702
1219.5188	4488.5532
1237.0796	192.58437
1257.4515	197.3942
1297.4167	262.08771
1431.6049	394.25473
1440.6577	487.72009
1444.6519	385.07983
1445.6293	2299.0991
1577.6577	824.48975
1775.7205	2106.6125
1779.762	2384.2036
1781.6652	6335.604
1792.8452	5401.3701
1793.5045	3504.9673
1794.4922	2266.7976
1797.0436	2415.4722
1797.8516	2195.5527
1798.7161	5715.9058
1800.5677	3730.3787
1804.6012	2544.5974
END IONS
BEGIN IONS
PEPMASS=1953.9369
CHARGE=1+
TITLE=Label: G7, Spot_Id: 23191, Peak_List_Id: 23041, MSMS Job_Run_Id: 10266, Comment:
70.03933	315.64597
86.066071	337.23291
112.0614	2023.5629
129.08421	952.72375
158.07491	310.98535
175.10136	13980.246
230.11287	354.034
255.11757	547.68646
273.12766	998.19525
283.1214	1296.7711
290.13321	967.08551
343.22229	325.71188
354.22827	489.56729
382.21008	885.28528
384.22073	573.38824
395.20361	776.37695
403.23672	1458.5197
413.2229	995.41522
434.23859	710.14355
497.23956	1833.1385
508.30881	1246.8937
514.27148	1035.8295
526.27917	1406.9261
531.30804	2127.0938
597.33026	2657.2483
598.33557	667.31891
614.34265	602.18243
615.34998	627.16797
625.29956	1181.3624
632.32758	2161.0632
680.36414	434.77289
698.33282	2246.2856
708.34003	939.38226
726.30737	848.73163
742.38068	1358.9596
743.39496	1475.1847
760.36945	29265.773
840.45068	574.12048
854.39532	1018.6421
857.41028	514.48529
858.35718	1795.1741
861.56836	292.99084
875.38397	3396.1162
878.49365	293.55118
885.4007	563.16547
950.3609	390.48932
957.46906	586.90387
974.43768	1582.3062
984.49237	604.24225
1082.4662	1537.7476
1084.4819	780.66516
1102.4991	897.01849
1159.4679	937.86346
1218.4457	708.20886
1221.5282	989.586
1224.5126	779.96423
1238.62	1036.147
1239.5177	5912.3584
1255.5958	861.37695
1256.5352	12782.714
1277.4767	517.81189
1299.5706	351.36188
1339.6316	1108.4545
1340.5771	371.43201
1341.5858	406.44763
1357.577	3087.3108
1386.5354	421.84088
1395.6034	429.0145
1411.424	503.06213
1428.5762	3573.2256
1431.6022	534.9455
1465.7511	321.29449
1524.5729	627.99487
1541.7927	1899.2604
1543.6528	689.14337
1628.8359	1644.7487
1629.7367	2695.3308
1640.9005	393.82703
1729.7938	1254.5577
1739.6417	2086.5654
1768.6039	618.26282
1800.7041	1157.9529
1804.6652	627.70227
1830.7222	1728.3719
1841.699	961.06183
1851.8324	587.08679
1853.7961	1228.8704
1855.7709	664.9798
1857.6366	1702.197
1892.7817	5049.3164
1896.5903	5464.7246
1900.8068	2449.5642
1903.8531	1995.9104
1910.0826	9749.0732
1910.9407	16973.301
1912.7695	11402.024
1914.6271	9110.8359
1919.7507	2677.6846
1923.7732	1964.9185
1927.8066	1971.8342
END IONS
BEGIN IONS
PEPMASS=1971.9473
CHARGE=1+
TITLE=Label: G7, Spot_Id: 23191, Peak_List_Id: 23037, MSMS Job_Run_Id: 10266, Comment:
70.037331	728.3089
101.04683	482.52231
112.06434	5300.126
129.0881	2206.5791
158.07401	652.78156
172.08846	327.74933
175.1002	34550.754
230.11496	369.01389
243.12234	616.14581
244.08195	376.50394
255.12741	976.6546
273.12296	1988.1281
283.14148	2910.4326
290.14206	2807.8694
344.18509	1352.5338
354.2016	913.74445
373.21738	1166.9812
382.21323	2114.8438
384.20798	1141.3669
403.24124	4024.0286
413.20776	2624.2683
431.19836	1525.458
483.26077	1515.0911
497.24286	4227.2036
514.26874	2754.0933
526.3017	2143.7114
531.3031	5093.2725
544.28729	1571.6145
597.28998	3092.0562
614.33105	1668.594
615.31866	3123.9675
625.29266	2853.1333
632.33179	6476.1348
698.35974	2548.8149
708.32489	1793.8817
716.37341	3458.519
726.31677	3579.7847
742.3739	2472.1096
743.36145	4176.1318
760.37598	97230.742
826.461	1380.9292
854.35992	2631.4939
857.3573	1708.8927
858.35455	6152.5654
870.38239	1002.3654
875.39862	11680.875
885.39056	1345.9971
939.42883	739.43066
950.48682	955.57507
955.46436	1057.8729
967.45764	2497.7654
969.52814	785.72162
974.43634	5988.3721
980.52386	927.04675
984.42841	1217.4725
1082.4375	6563.7896
1083.4573	2001.4381
1102.4709	4127.8447
1159.486	2608.0645
1169.4993	2950.5457
1183.4895	1732.5256
1214.5115	2321.6572
1221.509	2174.4404
1238.5266	1742.1748
1239.5291	18990.041
1256.5432	39817.914
1296.5214	1239.8452
1313.6406	1294.035
1316.5635	945.52942
1322.553	1323.8082
1338.7274	1278.3284
1339.6377	2522.7737
1340.5831	3826.7234
1357.5897	10341.048
1385.5864	2006.9368
1428.6385	10898.937
1431.5282	1659.2877
1498.7269	606.33862
1540.8168	709.59283
1541.7416	6856.8726
1543.6584	1384.0112
1628.7664	9454.2471
1729.8656	1566.8597
1730.7603	2596.7927
1801.7169	8080.3965
1804.6154	1552.1152
1818.6259	1521.3265
1843.014	8147.1338
1844.8202	9827.5869
1908.964	6453.459
1910.8605	8609.2246
1912.7607	6380.3652
1914.6398	11711.698
1923.791	3274.8074
1927.9982	46347.016
1929.873	21940.619
1930.7679	29039.955
1933.6034	8019.1338
1937.7501	6301.6113
1941.7454	3877.3904
END IONS
BEGIN IONS
PEPMASS=2095.0208
CHARGE=1+
TITLE=Label: G7, Spot_Id: 23191, Peak_List_Id: 23036, MSMS Job_Run_Id: 10266, Comment:
86.071449	2189.2922
112.06609	13672.741
129.09146	5175.6592
175.10234	7005.0425
228.12515	4164.0195
255.14143	12208.976
272.16861	31079.064
299.18777	2552.2859
316.15616	2318.9512
341.1987	2892.6462
342.18176	6748.0522
359.21216	16739.799
372.19394	3122.0664
406.16995	3098.0112
430.2215	6567.729
442.25259	2899.8025
444.23059	17291.598
460.27582	11259.789
515.3089	7368.5317
519.2677	4334.0723
526.28864	3279.272
543.29492	21591.582
558.34906	2625.4727
590.29016	4507.2578
623.33093	23819.578
628.3725	3027.1753
632.32233	3197.5688
656.37109	7941.4473
672.34698	4724.2173
687.3219	2460.1318
703.35004	7955.3662
720.34314	21150.008
737.35718	14665.432
785.40399	11172.082
801.36993	6080.3887
816.41992	2560.2141
833.409	2593.9983
834.38733	2569.3054
850.42664	13984.89
896.4093	3624.4834
897.40076	5838.7769
914.42816	21523.973
921.45911	21479.566
931.42303	3324.8157
947.49615	3315.7502
948.42462	4144.5498
1033.4783	2752.1838
1034.5225	17972.85
1043.4974	6224.9463
1044.4746	7047.5425
1060.5156	2335.7222
1061.4769	19734.932
1132.5588	2518.3999
1156.568	4265.7788
1174.5438	9253.0479
1181.584	72701.602
1191.5713	2835.9109
1227.5835	3342.6748
1245.5959	9475.4893
1292.5985	3885.4512
1310.6122	77421.094
1320.5851	2412.8289
1421.6526	2522.3438
1439.65	17074.801
1449.6338	2524.9131
1552.7305	24702.477
1607.7925	6484.2944
1633.88	3384.0784
1634.8141	4433.0801
1636.7625	2131.6963
1648.7302	2093.6799
1651.8287	247408
1654.718	47288.664
1661.7881	3374.8914
1674.6283	2201.2959
1731.9003	3427.5857
1748.8625	4949.9238
1749.855	12317.7
1751.7103	6643.9917
1766.9073	19897.773
1768.7623	10152.924
1770.666	2167.7908
1849.8778	2319.0886
1868.0372	7399.2568
1868.905	12287.579
1965.075	7146.0557
1965.9297	9289.4268
1967.7845	6196.5938
2033.9719	7866.2549
2035.7924	9085.2139
2051.0867	68775.664
2052.9292	49688.469
2054.7839	24463.627
2057.6731	6362.7349
2060.8669	4684.3989
2063.8542	2923.0833
2065.04	7681.1572
2065.9346	18761.326
2068.759	5424.5732
2072.6062	2269.2534
END IONS
BEGIN IONS
PEPMASS=2521.3088
CHARGE=1+
TITLE=Label: G7, Spot_Id: 23191, Peak_List_Id: 23049, MSMS Job_Run_Id: 10266, Comment:
375.26834	145.98659
667.50201	150.55276
835.6239	257.98624
836.52258	103.80721
934.62415	191.92435
1048.6146	371.50153
1076.449	124.18167
1147.5735	123.75308
1161.5793	398.78745
1260.657	368.6037
1261.701	165.76642
1268.8978	166.99831
1334.7339	101.27438
1357.7131	493.23184
1375.6381	129.78764
1384.594	113.86436
1431.7462	538.40173
1473.8131	363.03326
1568.8597	645.54938
1575.6172	181.89702
1587.7908	538.41943
1656.0138	105.09104
1656.7537	101.66849
1660.7886	109.69867
1686.9965	345.22382
1694.8174	171.30579
1724.322	169.93588
1726.9886	662.01422
1727.8854	358.43869
1757.8105	114.70474
1793.8044	203.43906
1809.9054	665.02588
1845.0841	115.9539
1856.7775	113.94332
1911.7535	128.1145
1941.7881	123.14964
2049.7358	239.16576
2074.5273	148.42354
2106.0112	243.0649
2120.8198	152.62135
2122.1667	228.20038
2123.0139	160.89337
2146.8127	158.20917
2151.1558	156.64589
2194.1106	201.75839
2226.0615	121.63373
2235.208	154.65759
2271.0454	362.82571
2347.4912	301.47897
2352.8955	319.06784
2400.752	375.28949
2429.6514	384.1731
2436.334	355.73935
2442.0847	402.21832
2446.1421	282.92422
2447.877	703.42682
2454.0745	436.71924
2457.365	432.47049
2460.041	262.40829
2465.0183	331.78671
2468.7476	485.66913
2470.1843	303.38666
2477.1538	1279.5294
2479.314	416.52277
2481.9302	816.88702
2484.4302	373.27942
2486.9443	1225.7435
2491.9785	555.04828
2495.4133	328.33279
END IONS
BEGIN IONS
PEPMASS=2569.2776
CHARGE=1+
TITLE=Label: G7, Spot_Id: 23191, Peak_List_Id: 23044, MSMS Job_Run_Id: 10266, Comment:
112.06777	113.12802
175.11008	258.62561
227.12553	162.83545
268.2562	110.3875
332.18372	100.33083
375.26437	360.8595
408.1976	185.81194
486.28778	145.98515
514.40442	132.11266
521.34863	116.38014
667.42712	182.96217
712.34979	213.22673
734.48077	274.18201
738.52509	192.3455
747.32446	109.28647
818.54333	200.01575
821.51837	249.79602
826.8913	100.58193
835.50635	2032.3612
892.48785	113.92278
902.55713	173.0668
918.46271	118.43739
934.5885	1336.2678
944.59106	186.49544
987.91016	126.60351
1031.5505	851.27692
1048.6279	962.48016
1161.7292	860.32251
1195.6132	273.6886
1260.7356	1318.9454
1288.2819	298.76862
1309.6986	715.80658
1357.7083	1716.6454
1374.7306	971.46863
1407.7334	303.98099
1408.7158	507.08582
1409.8551	586.04346
1427.6119	340.29568
1431.8347	1285.6797
1432.7245	921.526
1521.8136	718.99548
1551.024	291.6019
1552.7755	312.86362
1553.9886	328.54388
1568.7963	2069.5703
1611.0234	293.70068
1633.7828	280.29712
1635.8621	1792.308
1643.0886	513.10217
1655.8296	1506.998
1668.4014	313.87198
1724.8663	458.27811
1726.9023	642.97198
1727.8121	403.65891
1734.8949	1107.8362
1735.8779	592.12036
1737.0327	468.38977
1783.8623	627.24994
1784.7015	731.06354
1811.8383	377.97971
1857.9309	1132.3358
1867.9321	526.32465
1922.921	260.15506
1944.339	398.45609
1946.1222	262.99411
2151.0864	423.13464
2168.0425	418.67719
2169.178	511.20862
2170.0383	1057.3242
2196.5745	374.42926
2238.3218	323.46106
2257.3557	192.44077
2258.158	526.10822
2268.0789	251.78748
2287.7888	283.86029
2344.1106	700.79462
2369.1353	578.51935
2430.9146	204.64859
2437.2971	598.18842
2459.1406	587.07861
2480.0293	1456.889
2487.4368	1131.1798
2503.3589	2477.1794
2504.156	4149.894
2507.0769	1368.2583
2511.9976	1476.3158
2519.1211	2946.8623
2521.2888	98527.484
2526.646	1715.2148
2527.8362	59956.301
2544.0537	1215.204
END IONS
