# Supplementary material for: Comparative proteomic analysis of a membrane-enriched fraction from flag leaves reveals responses to chemical hybridization agent SQ-1 in wheat
Source: Front Plant Sci. 2015 Aug 26;6:669. doi: 10.3389/fpls.2015.00669 (PMC4549638; doi:10.3389/fpls.2015.00669)
Supplement: Supplementary file 9 [file Data_Sheet_1.ZIP › Supplementary MS_MS data/spot 92.txt]

COM=Project: wsp, Spot Set: wsp\wsp01, Label: G8, Spot Id: 23192, Peak List Id: 22503, MS Job Run Id: 10265
800.47888	18402.76
821.51312	22146.508
831.45306	20843.168
833.49542	19823.184
842.49457	91773.922
856.50916	25091.848
869.51074	21053.064
870.52203	63522.879
874.4278	33596.293
891.45026	64445.461
944.5108	41657.758
1003.5703	55804.84
1011.6099	18047.037
1013.5448	13048.697
1016.5684	16593.438
1025.559	15019.982
1029.4813	71769.906
1045.5405	13615.842
1067.5861	14820.496
1115.5531	14184.442
1162.5323	25267.32
1180.5958	31075.404
1235.6128	11886.854
1238.621	9522.0381
1251.6034	8654.1172
1260.6499	7954.0601
1278.6558	11239.836
1282.7003	17927.275
1308.6426	75632.039
1324.6398	8122.9399
1325.7173	40199.301
1340.637	17664.953
1368.7197	8592.2715
1416.7499	19666.715
1424.6799	10168.985
1429.7245	15746.705
1445.7476	7529.4561
1451.7092	8874.7549
1453.7186	7259.0571
1465.7256	8516.0625
1467.7064	7305.3188
1498.7942	10656.775
1523.7509	8004.2876
1553.7321	11903.104
1601.7822	5654.9932
1602.7922	4074.6995
1681.8162	4691.9927
1701.8615	8922.1455
1711.8024	14094.009
1717.8689	6194.3701
1747.848	6860.0493
1763.8456	5984.7007
1775.8593	5893.0811
1794.7865	13572.753
1840.8318	9867.3174
1849.943	6221.9941
1856.8475	8073.6079
1858.859	5555.8423
1864.9258	5290.8711
1872.858	5518.6494
1882.9242	5916.6826
1967.9657	33935.844
1972.962	9401.9521
1984.9972	7273.0024
1985.9734	68781.148
2051.0049	8571.957
2078.0503	6706.5947
2094.0098	7580.853
2095.0308	177959.78
2096.5586	5732.8105
2107.0283	7498.5078
2111.0183	5998.644
2121.0444	22185.859
2124.0505	5937.6709
2133.002	7972.5176
2176.0476	9588.1221
2211.0742	12929.765
2214.0459	5804.6567
2225.0745	8110.8174
2230.1404	8469.4824
2257.1287	6347.3008
2273.166	8261.6738
2297.1213	5477.0879
2316.1362	6206.7949
2327.1396	12907.302
2349.1223	5585.5303
2365.1128	7909.0859
2499.1667	5063.8867
2569.2957	9618.5801
2585.2996	6721.8833
2663.3093	2390.3867
2692.2527	2382.6626
2807.2722	3302.282
3189.6667	3863.4812
3337.7126	5840.6001
BEGIN IONS
PEPMASS=821.51312
CHARGE=1+
TITLE=Label: G8, Spot_Id: 23192, Peak_List_Id: 23065, MSMS Job_Run_Id: 10266, Comment:
101.04641	126.53144
112.05776	201.88962
129.08279	113.25034
175.08536	1235.2281
200.0885	142.2823
223.11429	262.0593
251.09399	525.61707
272.11603	291.95593
345.14594	422.00641
364.15717	649.09784
371.13794	384.34802
376.11066	239.15823
389.09348	250.56532
433.09006	263.18091
435.12448	435.11331
445.13806	249.51883
452.11026	257.39838
458.18182	333.15393
477.19333	539.94196
508.14209	349.56821
525.25653	258.80585
548.22156	1222.1256
555.11603	260.04352
580.16107	803.98755
634.31067	404.78772
644.27063	269.40213
647.25348	550.8725
650.16357	290.93799
652.27722	589.18176
666.20087	954.01715
668.19983	1111.4403
670.31372	1215.8988
758.21332	1131.9691
760.17053	841.20221
767.24896	1340.041
775.34332	1000.0807
777.30402	1272.8547
779.22003	1246.2988
793.26373	1081.7997
800.29889	1810.4868
END IONS
BEGIN IONS
PEPMASS=856.50916
CHARGE=1+
TITLE=Label: G8, Spot_Id: 23192, Peak_List_Id: 23063, MSMS Job_Run_Id: 10266, Comment:
70.051849	139.81204
86.074585	448.23486
112.07661	277.84634
129.08768	170.96822
157.10654	138.61566
175.11174	1010.0398
185.0934	247.32971
215.0771	119.9542
228.11406	151.08937
232.12207	137.94437
255.11572	905.63214
272.13388	811.88086
286.12424	560.35986
357.1777	264.03802
368.17767	320.39786
385.17871	925.99121
399.17975	365.4642
401.15979	307.70947
408.15881	412.5777
442.18176	316.74426
454.1926	1843.7061
457.18338	342.44977
471.25247	281.63046
472.19104	1787.296
513.19037	436.54852
557.26172	278.20325
567.23706	316.18472
570.17712	496.9762
571.23291	586.77869
572.22028	468.2608
585.23816	531.38422
598.21918	388.66086
654.2804	421.02374
699.35382	1243.2576
700.34076	7319.3867
702.25372	1310.9427
793.27179	1221.0177
795.27161	5077.8423
797.3429	2433.8752
799.26337	1160.5341
812.40393	2225.0813
814.32562	1461.9871
815.24554	1042.5802
826.41071	1317.094
END IONS
BEGIN IONS
PEPMASS=870.52203
CHARGE=1+
TITLE=Label: G8, Spot_Id: 23192, Peak_List_Id: 23056, MSMS Job_Run_Id: 10266, Comment:
86.040092	278.20587
100.08105	8764.2197
112.05526	1211.8965
129.08566	582.89734
157.06136	346.50876
158.07698	370.65677
175.10251	2405.3086
185.08107	243.72964
199.11298	627.02319
230.11641	234.63811
255.09633	3319.0896
272.12723	5340.1904
296.21097	684.57147
300.1344	2283.9072
344.22382	906.3313
367.26453	1749.7001
368.15363	1227.4161
373.20728	447.01501
381.14743	606.25916
385.18234	1867.0239
399.18106	4030.0496
458.2103	505.4314
468.17944	5833.356
472.18488	1917.0256
486.19016	13870.023
491.28293	1753.7878
562.22656	938.47662
571.23523	2662.1147
581.2442	6141.9629
592.14801	1008.213
593.16376	998.97656
599.25092	1540.5347
616.26813	1187.5542
713.34442	19733.479
808.33173	2407.8689
809.33356	4045.0044
810.32263	2751.9277
812.32489	5777.6567
825.46576	4731.7988
826.42474	7636.4321
827.39508	9899.9111
829.26849	3805.9734
834.4458	3617.9814
839.40662	2759.8889
END IONS
BEGIN IONS
PEPMASS=891.45026
CHARGE=1+
TITLE=Label: G8, Spot_Id: 23192, Peak_List_Id: 23055, MSMS Job_Run_Id: 10266, Comment:
86.071922	699.27362
101.05163	413.108
112.06433	935.49323
120.0554	412.05963
129.08833	420.65735
158.06357	630.73779
172.08951	631.8476
175.09775	5950.7363
185.0907	283.24957
200.08	2545.5735
256.13577	435.32333
287.0853	960.11591
296.12738	1492.6094
304.1105	591.76331
313.1474	4504.3003
326.11807	746.4726
344.09772	2856.3364
361.1207	1554.1055
366.15253	794.7475
367.13657	2420.6685
384.15829	4983.8608
418.14157	880.87378
473.14154	840.02478
491.13467	7364.3726
501.22794	781.98724
503.19324	1340.4221
508.15652	2768.3572
518.2392	1138.8103
531.17566	878.40778
537.20605	725.39679
562.1626	3195.9902
579.17584	2489.5356
650.24994	702.98248
692.22797	1980.2581
736.24353	3363.0024
829.24701	3116.7766
831.22375	3123.3115
832.29047	1992.8112
848.30042	1973.1793
849.27576	2867.2229
850.27582	2523.6296
852.23785	2310.0029
856.36481	3503.9648
858.34467	2510.0962
860.3775	1230.0845
861.27094	1780.954
862.29755	848.47168
863.25848	1266.8556
864.19489	659.39612
866.18744	801.33459
867.28149	415.64871
868.36658	492.44427
869.38043	755.4223
870.11591	461.35675
871.39984	1198.8319
END IONS
BEGIN IONS
PEPMASS=944.5108
CHARGE=1+
TITLE=Label: G8, Spot_Id: 23192, Peak_List_Id: 23058, MSMS Job_Run_Id: 10266, Comment:
86.070755	402.17978
101.04929	574.63074
112.06412	1126.5062
157.07645	326.05017
169.11064	358.60391
175.10074	3386.0752
197.10332	593.24725
232.12047	554.23163
242.11502	618.29358
245.10361	397.55161
259.15399	746.99457
299.16299	692.78937
341.12823	415.59299
342.16916	454.26218
344.13269	571.15784
368.18549	487.5946
370.15604	4154.4551
386.17664	796.37341
389.17221	457.26566
411.16559	7741.02
428.19522	4568.5488
446.18381	429.53754
472.1752	746.87244
474.19467	767.79248
489.20505	1629.1389
517.18817	2796.8313
558.19861	4197.1084
575.22577	2791.9514
586.17053	1003.0812
597.26544	926.84143
614.22876	1262.2733
626.30243	607.50916
646.1861	585.99103
703.26074	1589.1212
713.26959	1012.8193
787.33197	1104.5493
790.2099	1999.8212
791.20526	947.00439
814.29993	1034.678
816.34009	1448.7506
817.23608	1613.0664
818.27356	953.23529
832.22754	4796.7246
857.3548	977.78778
880.32269	2343.1191
883.26935	2830.3423
885.26086	2702.6753
899.45813	2138.2505
900.37445	1870.3397
901.31403	2008.3585
902.28888	2987.7754
905.26221	3387.5693
914.34827	1809.9271
916.21118	2745.7405
921.32733	1609.4688
END IONS
BEGIN IONS
PEPMASS=1003.5703
CHARGE=1+
TITLE=Label: G8, Spot_Id: 23192, Peak_List_Id: 23057, MSMS Job_Run_Id: 10266, Comment:
70.036636	223.44426
86.065422	949.92719
112.06104	543.61572
158.06148	287.61792
175.09344	5276.5337
214.09183	335.79877
215.11481	224.30508
228.13402	245.2679
233.13292	868.22742
243.09962	453.14871
244.07613	477.06406
261.12308	3215.248
271.12967	1424.3718
288.17151	1386.9116
343.10938	1246.6661
357.12775	1767.2567
374.17667	1582.9231
387.22269	1235.725
390.1322	918.62323
428.19983	966.4754
456.1629	2101.5818
458.19141	570.08807
484.20032	2532.2932
501.22656	7788.7983
503.20697	3190.4639
504.16739	2029.0044
572.18048	1103.2068
575.21967	895.39868
600.18903	2050.5505
603.18903	2336.1465
613.21344	1039.2484
617.20795	4212.3262
630.24548	1684.762
671.2655	1232.0663
688.27692	1350.3987
716.26868	5414.7466
726.25897	932.78296
743.30365	1948.7836
763.27368	1116.874
846.35529	1270.2518
847.30328	1184.3964
848.26367	1414.7417
851.23853	1398.3755
853.3866	886.64227
873.33478	1823.3866
940.29993	2086.968
941.27667	1732.578
943.25537	2086.6011
946.30914	1596.6923
959.47491	1804.1034
960.32404	3964.4651
961.31091	2122.3013
963.27344	1813.4611
969.38538	1857.5685
975.41229	1525.0444
END IONS
BEGIN IONS
PEPMASS=1029.4813
CHARGE=1+
TITLE=Label: G8, Spot_Id: 23192, Peak_List_Id: 23053, MSMS Job_Run_Id: 10266, Comment:
112.05913	1412.9061
129.09323	367.89145
136.05205	3378.1733
157.08617	490.4285
158.06363	857.78619
159.08438	507.2515
175.09692	6873.0562
187.08755	2574.3508
235.10983	764.05328
244.08073	1339.826
259.15463	381.97174
263.11496	899.51929
320.13986	1153.8422
321.11868	3513.7852
338.14896	8012.4932
343.12479	1179.3187
350.13098	11430.826
379.13043	612.34821
400.19183	658.24493
407.11234	1552.9836
432.17075	695.77979
449.17728	1954.1127
478.16711	1518.5322
501.21487	1078.4165
506.14346	2270.7114
507.15936	2059.4629
524.14734	1695.6995
529.21741	911.93799
546.13245	1563.8533
563.20563	1154.462
564.15076	6503.1504
581.16809	3575.3418
643.25983	1807.9465
663.20227	4156.9458
673.18158	732.74207
680.21027	3838.4104
686.2663	749.75769
692.22754	885.06451
713.30225	728.76434
742.29504	1536.1771
826.2572	4128.8628
843.27301	3689.6714
857.26501	813.63373
858.2793	704.49042
873.3136	2996.9177
876.28882	7155.7446
968.29071	4024.0432
970.29333	2466.624
985.41028	3750.4453
987.37299	4605.8604
988.28882	2389.0886
989.29376	3758.4426
990.2915	2862.9121
999.42279	7014.5972
1001.2923	3981.1064
END IONS
BEGIN IONS
PEPMASS=1162.5323
CHARGE=1+
TITLE=Label: G8, Spot_Id: 23192, Peak_List_Id: 23062, MSMS Job_Run_Id: 10266, Comment:
112.04923	105.40983
129.0952	159.38855
158.0509	116.33609
175.09544	500.22397
246.14026	152.72318
366.15503	356.98547
369.24991	198.70128
383.17883	562.43024
387.15265	158.18166
401.1705	120.8232
456.29532	107.38868
457.18396	110.77945
467.2944	145.64597
534.29041	130.35278
560.25067	175.34352
596.16553	400.52066
602.19678	130.23708
620.34698	104.88267
634.19415	132.5997
636.25128	172.82994
645.23914	216.80948
652.25122	131.93137
659.19263	244.59904
673.2713	147.63072
720.28217	194.74197
733.13531	157.39102
748.14771	171.3671
752.36176	185.53357
760.26184	219.55099
767.31055	217.12096
776.22858	403.42368
814.46179	174.40388
816.31494	754.92194
843.24817	207.24631
877.29169	452.90634
1006.4484	968.09473
1008.3148	1086.0616
1011.2814	434.87424
1028.4026	477.69571
1032.382	766.58301
1035.3358	624.88519
1036.2733	417.26688
1047.4431	3419.7986
1049.3846	491.98941
1051.2534	609.08923
1097.5634	822.21948
1098.5044	2877.5854
1099.4414	950.52374
1100.3829	2168.8633
1102.3629	1476.9412
1118.5438	1443.415
1119.374	2221.9177
1121.3314	1459.1198
1123.2904	778.11804
1135.2817	1019.7473
1142.4219	1466.2422
END IONS
BEGIN IONS
PEPMASS=1180.5958
CHARGE=1+
TITLE=Label: G8, Spot_Id: 23192, Peak_List_Id: 23061, MSMS Job_Run_Id: 10266, Comment:
175.10019	241.644
258.11722	137.12901
276.14069	365.05103
284.14899	161.78069
343.21652	193.82672
371.17136	356.90323
405.12381	187.90256
484.20306	101.59087
515.25378	200.85489
534.24878	142.98335
561.32336	173.35135
619.26208	102.48871
621.23596	135.06635
676.30505	184.44521
680.16016	193.80214
743.34326	175.55415
793.26331	162.91989
816.34241	379.17911
953.50171	185.59637
982.36267	184.80005
1006.3038	232.21895
1011.2901	211.85497
1023.4952	420.86227
1026.4009	238.14372
1027.3268	344.51831
1030.4341	308.89346
1048.4301	233.59285
1051.2759	298.87103
1052.3688	434.54739
1107.3573	387.51181
1116.5033	493.11502
1117.4263	558.30957
1120.3402	510.34296
1124.4786	378.27014
1128.4857	417.72009
1136.5905	660.80371
1141.3284	865.00348
1145.3229	383.47791
1156.3102	419.05057
1159.407	405.44382
END IONS
BEGIN IONS
PEPMASS=1308.6426
CHARGE=1+
TITLE=Label: G8, Spot_Id: 23192, Peak_List_Id: 23052, MSMS Job_Run_Id: 10266, Comment:
86.07148	364.0452
112.0616	1639.9952
129.07979	576.88092
158.0601	458.26913
159.06403	563.6322
175.09367	7167.3306
215.1095	211.22079
228.12161	211.33481
230.11253	214.8795
244.09052	874.15558
246.1299	621.23932
289.08405	1055.6619
303.16479	1738.6577
357.16907	1099.6254
387.17374	2138.5879
404.18259	2093.2888
408.15131	1967.3218
418.14841	803.74512
425.2327	846.02753
432.21841	789.36346
436.13602	2733.2178
458.20172	786.12433
475.23938	757.39252
500.23474	1901.0126
517.24719	2113.6973
519.25226	753.12592
521.22504	1260.3206
549.20251	1375.7938
561.26447	834.80573
578.22906	1063.1212
579.33289	1008.3868
588.2041	1127.3885
606.21887	3377.127
686.25903	1513.7986
703.3009	2454.3027
718.31232	1002.5052
725.28723	809.65796
743.29852	2610.3247
747.2912	950.71454
760.30536	3183.9363
764.26642	5512.3071
766.297	987.57806
774.27734	1355.145
792.25964	4143.1499
873.37817	2456.8083
877.35944	739.58423
900.48724	877.45251
905.31653	3434.5005
960.26978	972.11823
966.38171	708.56885
984.31958	1850.2679
1006.3324	1108.6512
1020.4514	1157.7668
1022.2797	844.00714
1027.3551	1010.1624
1077.479	1838.6633
1134.4468	2543.4592
1151.5199	1761.1379
1153.4244	2556.3308
1155.3491	2264.2168
1183.3352	2074.6865
1221.4945	2421.4788
1243.5641	2361.4121
1245.5591	16384.764
1247.442	10797.021
1250.4353	5580.041
1262.5293	1772.1998
1264.588	10768.685
1266.4705	9894.3545
1268.4015	1921.3118
1269.3848	2643.884
1270.3628	1728.4009
1273.5197	3008.6689
1278.6333	4341.5952
1279.5271	6354.1748
1281.3854	5827.002
1288.5186	1955.4343
END IONS
BEGIN IONS
PEPMASS=1325.7173
CHARGE=1+
TITLE=Label: G8, Spot_Id: 23192, Peak_List_Id: 23059, MSMS Job_Run_Id: 10266, Comment:
86.076431	176.27922
112.06365	162.41736
129.08153	288.2811
175.09081	904.83545
230.09557	674.70392
231.16589	215.13463
271.16791	161.58185
288.19684	145.84048
303.1962	129.54137
343.12415	344.4144
360.19833	137.02075
369.19586	165.27898
408.10803	124.13422
413.29678	198.56535
439.23178	272.86337
456.23364	948.63269
458.31985	121.31376
512.39075	203.36398
517.26801	350.0798
528.18756	1046.2053
533.22388	166.87093
550.29242	240.57915
567.26276	324.26685
584.32202	840.20728
613.2818	184.46974
615.40619	235.43939
641.18884	625.34515
658.20898	212.31503
668.30493	155.92609
682.12231	228.68233
685.33136	512.75647
742.42719	175.34596
776.32733	218.1497
798.41406	157.08325
821.34949	221.47597
838.39795	175.17819
853.30475	295.97443
855.41266	809.9447
858.37109	264.17007
865.39716	336.5184
966.37646	289.52621
971.32886	239.18356
983.45441	609.25458
1037.488	215.51772
1046.4097	172.13786
1096.5079	767.95087
1169.3423	659.42114
1171.3718	1063.2245
1172.4097	785.54547
1174.3179	2518.8711
1178.3303	674.8006
1183.3879	713.37946
1193.538	931.17499
1201.3125	702.57245
1210.6786	6450.7295
1212.5143	2049.7668
1265.4063	2616.7139
1268.3756	1506.0785
1270.3282	1089.2625
1281.7472	1447.7766
1282.6191	1201.8547
1283.4946	2753.1836
1285.4427	1597.3309
1286.3462	1399.1882
1287.3586	929.49786
1295.4828	904.86517
1300.3978	1105.5748
END IONS
BEGIN IONS
PEPMASS=1967.9657
CHARGE=1+
TITLE=Label: G8, Spot_Id: 23192, Peak_List_Id: 23060, MSMS Job_Run_Id: 10266, Comment:
110.05261	133.26337
112.07555	435.80954
129.09506	299.81003
175.10461	1534.0341
262.15323	202.18488
272.1788	197.61992
283.14172	140.02284
304.18359	222.63548
372.24149	175.37294
373.32162	634.49921
375.19107	156.99345
382.23822	234.53856
413.19116	283.76065
441.22906	143.98695
443.19196	147.72946
471.32925	139.23703
497.23807	365.42908
508.29129	157.80537
511.50311	139.88342
513.33252	152.14807
514.29785	130.83186
535.4043	165.50749
545.34332	295.12643
597.33386	443.78522
625.26263	242.31435
646.31702	303.39874
698.38312	236.8788
726.39825	201.40506
756.28149	222.33238
757.35657	216.11525
760.51575	629.9314
770.39252	237.57397
774.40125	4036.8198
787.59668	1958.728
836.49109	190.50938
845.4079	373.9715
855.41443	366.71701
872.35138	251.91777
889.35577	410.319
902.54449	134.85516
921.51398	178.92081
958.53375	117.72855
967.45728	243.92505
988.49133	373.46896
1012.5677	147.20988
1097.3622	204.536
1116.4833	357.09698
1128.8927	236.36646
1133.0392	149.11603
1142.7115	350.04282
1186.4664	145.28793
1222.599	178.93221
1228.6754	376.57535
1237.5499	395.87152
1253.5308	1020.935
1256.5887	993.34277
1266.6394	256.49805
1270.5439	1764.1207
1277.6501	267.5238
1309.7605	314.60687
1310.6149	492.00354
1328.6183	274.22351
1354.6266	267.40262
1355.526	317.8562
1371.5326	532.08325
1385.7173	1274.7748
1442.6796	404.81171
1460.6273	602.72418
1481.7354	341.36053
1500.559	459.71356
1514.7305	412.02176
1555.5732	288.952
1557.7096	255.71683
1600.6422	598.91248
1626.6298	361.16217
1643.6431	463.2189
1699.6061	489.55621
1733.7303	651.44812
1800.8119	652.96606
1805.8594	611.80731
1809.7411	954.21466
1816.5563	351.2692
1817.7402	594.97821
1840.8817	924.31628
1843.6604	924.64264
1847.7571	401.9328
1853.6595	370.25552
1900.8619	1201.8015
1906.9673	1078.2029
1908.6863	1673.6003
1910.6292	1744.5126
1912.6111	1083.9818
1914.7441	1311.5741
1924.2015	1809.2279
1925.8553	3620.6687
1928.6821	4022.8071
1931.6248	1088.2087
1943.5969	1775.1375
END IONS
BEGIN IONS
PEPMASS=1985.9734
CHARGE=1+
TITLE=Label: G8, Spot_Id: 23192, Peak_List_Id: 23054, MSMS Job_Run_Id: 10266, Comment:
112.06375	1390.3778
129.09198	475.76691
175.10522	5276.1001
283.14075	919.0954
304.16083	550.8418
344.15796	502.97186
373.22128	395.78571
382.20398	597.82837
384.18286	363.01108
400.20099	396.86227
413.22284	746.6579
417.25525	1161.7184
427.28125	359.79068
431.24567	534.20715
497.21567	802.22009
514.23871	462.83932
526.31372	706.28986
544.28973	397.27554
545.31976	1537.0266
597.35107	575.2597
598.29993	615.76678
615.34631	1197.5298
625.29913	839.99402
628.31964	601.88678
646.35986	1749.0889
698.33228	668.01263
708.35193	444.34125
716.39148	460.54282
726.35968	1088.8474
756.31665	752.23572
757.36395	566.3446
774.3927	26663.088
777.51093	674.38953
826.38843	351.87543
836.41589	419.32147
854.36853	1247.5313
872.35327	1623.5524
889.4176	2308.6345
951.43103	324.6651
958.42957	337.1861
967.46582	956.51202
971.39557	309.28564
983.96869	283.16058
988.45178	1795.307
998.46161	562.20502
1096.433	805.86829
1116.548	1261.2522
1134.5371	1167.1334
1173.4858	785.53302
1210.5558	680.44019
1215.6854	1198.9991
1219.5654	800.8291
1229.6029	745.5451
1236.4957	1649.509
1253.5249	5560.0229
1255.5305	810.63605
1270.557	10876.066
1273.5806	620.43585
1312.6517	1787.0065
1326.6537	1325.3154
1353.6387	705.13934
1354.5353	1541.1305
1371.6334	2654.0015
1399.8153	792.43097
1442.7001	2808.8044
1444.5808	651.83972
1445.6869	708.10632
1486.807	575.19531
1498.7576	386.01004
1501.6602	457.28146
1543.6783	557.22937
1555.7386	3120.7615
1584.6803	780.69788
1600.6808	418.83475
1629.8618	641.88916
1640.885	795.5127
1642.8367	981.28815
1643.7252	2542.99
1743.9474	828.27356
1745.7201	810.99707
1798.5933	792.72278
1816.6162	2091.7949
1825.8859	718.85522
1831.6937	1787.4094
1833.7054	2388.418
1838.8627	946.1308
1853.7964	722.19788
1856.9174	3615.3208
1859.7738	2329.7019
1901.7477	1896.51
1925.8158	2369.657
1926.7253	2730.5884
1927.6871	2902.8318
1930.7075	1940.2451
1932.6906	3357.0483
1935.8467	2741.2771
1942.9893	33394.563
1944.8085	8390.1133
1946.6879	6595.8174
1953.8917	2556.032
END IONS
BEGIN IONS
PEPMASS=2095.0308
CHARGE=1+
TITLE=Label: G8, Spot_Id: 23192, Peak_List_Id: 23051, MSMS Job_Run_Id: 10266, Comment:
112.06531	5088.7681
129.09558	1821.1779
175.10361	2626.0212
228.14014	1651.1279
255.14476	3880.4104
272.17081	10657.104
299.17038	1009.2552
316.16248	985.07776
329.19888	922.51337
341.21335	1307.8931
342.18176	1964.4482
359.21167	6282.7231
372.20154	1226.8485
430.21417	2427.2473
443.23041	1497.0935
444.24411	5441.5903
460.26907	3621.8782
461.27661	1146.74
515.3064	2594.4463
519.25482	1505.1111
525.26123	1086.2976
543.30597	8121.6401
590.30432	1292.3054
623.32825	8888.8896
632.36108	1202.6672
639.33093	1079.1178
656.36682	2904.509
672.3291	1285.7072
687.32196	946.00885
703.36145	2682.7014
720.3446	6182.647
737.36011	5379.6094
747.36224	1054.7893
774.58655	1497.1543
785.3891	3546.9478
801.36328	1806.0557
833.45557	962.83997
850.43207	4918.2612
888.58014	1160.3734
896.41791	1315.9453
897.40765	2000.915
914.42096	6901.8193
921.44635	8385.876
932.52911	1047.1436
1017.5535	1083.6871
1033.5449	1348.3616
1034.5125	5651.5151
1043.4877	1471.0349
1044.4818	3073.665
1061.4778	7255.9976
1156.5063	869.13257
1164.6586	1136.6421
1174.5433	3487.4316
1181.5807	26796.295
1227.635	1479.7178
1245.5885	3250.2195
1247.4017	914.18744
1309.601	993.85205
1310.6049	28261.162
1320.5526	840.16333
1421.6132	1080.8625
1439.6893	7046.1401
1449.5592	854.10968
1552.745	9455.8477
1607.7898	1969.74
1621.8002	2103.3428
1633.7877	1494.0073
1634.7903	2410.9434
1636.7959	1100.6957
1649.9531	2111.99
1651.8221	88929.938
1654.7145	15353.329
1660.694	1165.3904
1662.7979	908.66754
1731.8033	1603.7443
1735.7235	1127.2991
1749.8868	4993.1626
1751.7585	1408.3848
1766.9003	6647.7451
1768.7845	4060.6157
1770.5966	1133.6532
1855.762	1474.5006
1867.9612	5409.0596
1869.8381	3449.5979
1965.0071	4839.6445
1967.7729	3644.6472
2032.9604	3538.8206
2033.8572	5068.9888
2037.7172	5122.4424
2048.7693	2874.8169
2050.1038	3891.9678
2052.0923	40677.715
2053.8228	17100.066
2061.7915	1717.8049
2062.8665	2808.167
2064.9451	2927.1267
2066.0208	4446.752
2066.9202	5215.564
2067.8145	2862.3494
2072.6729	2070.0427
END IONS
BEGIN IONS
PEPMASS=2121.0444
CHARGE=1+
TITLE=Label: G8, Spot_Id: 23192, Peak_List_Id: 23064, MSMS Job_Run_Id: 10266, Comment:
112.06468	198.02409
175.12148	486.905
272.16919	283.90994
333.22495	319.6857
412.24881	110.14429
454.40286	131.93491
470.33572	167.57256
499.36899	123.13865
543.38171	119.69501
555.43164	107.30701
569.32434	115.67944
570.36383	117.53992
584.47803	109.43445
601.33923	116.64593
623.38458	188.0291
655.43329	119.06053
668.47894	209.71434
680.47345	305.26749
697.46008	138.05132
703.33588	132.76938
720.56189	150.13315
727.52887	138.68721
746.35004	106.65686
779.48444	125.85417
809.35931	187.33495
811.39764	189.09209
850.43549	159.61588
908.41327	150.96521
940.4527	301.90402
957.48254	223.86658
975.46332	197.02434
1018.5919	136.98151
1021.5197	336.90875
1046.9532	130.00223
1072.4708	267.68414
1100.6416	154.51534
1150.6334	181.48288
1181.6835	663.20557
1183.5277	133.5181
1186.7513	145.41049
1194.4089	146.1403
1207.6345	161.61717
1224.7628	118.20937
1259.5535	151.55476
1273.6534	279.0845
1294.5526	218.91403
1295.4586	148.10684
1310.6661	254.6938
1311.5404	165.12479
1332.63	171.5246
1336.8545	177.22121
1338.6267	183.95644
1342.6073	181.79065
1371.7246	155.05347
1425.7081	175.75896
1463.7516	139.78067
1468.7101	227.47473
1536.719	209.89172
1564.4559	256.26627
1630.491	407.81534
1651.8241	1306.821
1652.8276	439.45984
1679.819	1478.0974
1682.7633	215.89233
1726.7531	234.10187
1754.6543	217.20439
1761.5414	348.99396
1964.8326	709.44409
1966.8367	595.5672
1975.7927	717.47211
1976.8561	597.10132
1996.699	323.2572
1999.9387	359.43408
2023.6982	449.49802
2037.6035	430.88052
2045.7539	360.4238
2056.3284	401.59525
2058.6013	687.06195
2060.0129	811.03003
2061.8005	1639.9465
2065.7815	1289.4574
2073.0549	1405.3083
2073.9299	1386.6136
2075.7261	954.01837
2079.9419	1524.9204
2081.8059	2078.9077
2086.6804	1342.2345
2087.8091	1102.7643
2094.8452	3243.7524
END IONS
