# Supplementary material for: Comparative proteomic analysis of a membrane-enriched fraction from flag leaves reveals responses to chemical hybridization agent SQ-1 in wheat
Source: Front Plant Sci. 2015 Aug 26;6:669. doi: 10.3389/fpls.2015.00669 (PMC4549638; doi:10.3389/fpls.2015.00669)
Supplement: Supplementary file 9 [file Data_Sheet_1.ZIP › Supplementary MS_MS data/spot 93.txt]

COM=Project: wsp, Spot Set: wsp\wsp01, Label: G11, Spot Id: 23195, Peak List Id: 22506, MS Job Run Id: 10265
807.38409	8125.6348
822.39642	4838.2813
842.49408	65470.594
856.50677	17524.783
868.5025	5106.77
870.5213	40967.211
905.44983	4508.2144
920.49408	5185.8569
927.47308	5620.6577
940.44818	8639.0527
975.4715	4625.6182
1003.5311	8735.6338
1020.4538	32754.195
1045.5488	15674.159
1090.5074	9257.0449
1107.5173	10067.056
1118.4893	15720.841
1130.4934	9190.6348
1139.6476	7868.7734
1158.6179	11747.123
1179.5747	23362.594
1193.5885	17625.064
1234.6466	13386.797
1275.7084	9435.2695
1277.6798	10254.13
1278.6777	7946.8115
1282.7015	9641.7539
1300.5369	7563.8018
1308.6305	9670.2568
1316.5669	5051.4858
1320.5583	11927.409
1332.59	5391.3569
1365.6069	16444.27
1416.7495	11962.023
1434.7322	8878.3174
1439.7753	12052.093
1472.7449	4859.4927
1475.7209	16615.693
1479.7583	10898.506
1493.7046	19196.898
1521.7335	7042.5449
1535.7188	5138.7974
1553.7069	10329.645
1567.7094	13675.415
1621.8402	16525.08
1624.8411	2773.0408
1639.8838	4436.8315
1652.8398	2813.7966
1684.7966	7657.8652
1696.8961	6082.3032
1701.8564	4024.1887
1707.7377	18924.389
1724.8187	2583.9937
1761.8801	2303.5391
1799.8649	4378.6021
1816.9053	2468.2339
1818.9283	2461.4802
1838.8796	8207.9424
1881.8945	2430.8862
1882.9261	15224.729
1915.9753	4381.6807
1945.9438	2802.803
1950.9148	2608.0825
1972.9606	5290.3726
1975.9622	2305.584
1993.9343	20562.676
2045.9867	2375.2996
2052.9973	4435.4395
2055.0068	1312.8337
2073.0413	4288.7852
2075.1069	15343.427
2111.001	2615.0269
2111.9944	2560.6563
2121.0449	5972.4619
2127.9941	2750.4482
2137.0354	2884.1921
2179.1294	5438.1055
2225.084	3622.8555
2230.1606	3785.4944
2237.0242	2724.6047
2250.0232	8098.2563
2253.0354	11144.131
2265.0781	2795.0271
2267.0442	16870.889
2272.0796	3219.5195
2316.1365	2546.0537
2317.1221	3459.416
2367.2134	16787.607
2496.1423	10594.249
2510.1619	18552.438
2520.3022	2960.9182
2831.1523	3413.0662
2864.3574	2684.415
2872.353	8261.8809
3052.5779	4058.6597
3257.5913	2245.646
BEGIN IONS
PEPMASS=856.50677
CHARGE=1+
TITLE=Label: G11, Spot_Id: 23195, Peak_List_Id: 23101, MSMS Job_Run_Id: 10266, Comment:
86.068611	1079.5084
100.08755	225.86285
112.05966	561.01483
129.08505	253.50789
157.07326	212.73503
175.0992	2087.6055
185.10136	605.74652
232.17432	224.57425
242.11917	199.06812
254.16365	229.58054
255.10069	2151.8218
268.13916	580.27966
272.14072	2364.5664
286.13214	2260.9749
357.16531	847.99915
368.17883	840.47974
385.19284	2914.0144
442.16394	900.09802
454.18259	6654.3076
456.20413	664.30725
457.15613	560.83423
459.19592	1133.5634
472.19025	6867.4102
513.1825	943.18683
557.23175	843.82129
567.23181	1550.8776
570.13116	695.09186
571.22388	1195.0596
581.2041	707.01727
585.22491	1238.4266
588.19202	754.78479
593.25665	782.66919
654.26105	910.81378
700.30334	5097.7432
793.24561	2823.2954
795.25922	10833.998
811.29211	1761.099
812.39063	5621.9844
814.30457	4849.2222
822.34839	1637.3009
827.27649	1843.9836
829.2674	1924.7554
832.18762	2066.2581
833.29938	1622.5782
END IONS
BEGIN IONS
PEPMASS=870.5213
CHARGE=1+
TITLE=Label: G11, Spot_Id: 23195, Peak_List_Id: 23096, MSMS Job_Run_Id: 10266, Comment:
70.036842	269.0892
100.08066	14541.746
112.05107	1252.7969
129.08687	422.65381
157.09552	293.04453
175.09294	2031.0677
185.06322	253.25122
199.11078	1088.3534
230.10423	386.30426
254.13535	332.00162
255.10207	5761.6865
272.12897	8865.9844
300.14731	3720.249
368.16943	2313.7017
371.16882	932.08875
381.16861	863.23907
385.18591	3055.9907
397.1824	630.2442
399.18033	7011.5649
424.18414	525.71985
455.17548	500.78986
458.20322	505.28802
466.18008	1145.8633
468.18445	10914.129
472.19217	3498.8701
484.19299	1406.6886
486.19092	21984.172
571.24249	3785.7273
581.23834	8924.7012
582.53351	2970.2544
599.24133	2752.4995
654.2373	1075.5959
655.24756	764.58954
672.27069	2652.3708
812.40442	5828.1729
813.30347	2726.7131
824.36975	2047.7295
826.4021	12340.845
828.28601	5241.436
830.24384	1912.8096
840.40289	3750.6675
843.21216	3369.261
848.29053	2146.3655
850.25684	2345.6052
END IONS
BEGIN IONS
PEPMASS=1020.4538
CHARGE=1+
TITLE=Label: G11, Spot_Id: 23195, Peak_List_Id: 23097, MSMS Job_Run_Id: 10266, Comment:
70.040039	509.63873
86.08007	204.73895
112.07139	769.74292
129.10005	401.18149
158.07838	333.73575
171.09309	218.22899
175.10548	5341.1714
199.10614	273.8327
229.14154	394.46933
231.08612	181.35378
246.14272	986.58612
320.10623	1177.99
322.19513	385.67044
328.11743	586.28149
332.12903	813.69171
357.159	1184.8256
374.18027	4092.3306
402.32581	521.79871
417.17722	937.42255
445.14127	973.20276
447.185	435.48581
456.16403	1009.6096
500.16254	978.55206
503.1937	1864.4165
518.15735	1161.4723
531.336	910.50909
558.19891	1212.4468
628.2973	984.79016
629.2171	1708.3824
646.29602	1634.6569
647.19031	4565.3135
657.24487	2405.6853
659.26483	982.0257
664.17859	1371.1991
683.28381	1814.8209
684.22693	7164.9229
690.31238	3902.9277
701.25061	186379.81
775.21228	2739.7129
798.24921	1988.8047
799.23572	1773.9263
816.27496	2704.9524
846.26471	1303.1782
848.29919	1405.8807
895.21979	9030.124
906.35437	3136.2188
957.36835	2372.6455
959.33124	1767.7584
976.40869	5470.147
977.34546	1861.2418
978.32507	2607.9023
979.28473	1874.9618
981.25055	1908.3406
986.39978	2565.0708
996.46802	3165.8088
END IONS
BEGIN IONS
PEPMASS=1118.4893
CHARGE=1+
TITLE=Label: G11, Spot_Id: 23195, Peak_List_Id: 23104, MSMS Job_Run_Id: 10266, Comment:
101.04964	118.93277
110.03357	146.07672
112.04047	181.60793
175.09976	826.08441
200.07898	117.82784
212.16232	179.47223
242.08484	103.82587
258.18289	172.88496
272.14853	2303.3188
303.16589	143.71774
387.14691	192.35988
389.18881	152.2782
396.11008	122.9716
397.2446	174.77727
401.18588	247.22307
413.19855	183.63513
441.21027	162.20296
452.09769	209.26884
458.19626	769.33075
505.13959	555.5108
507.25223	342.36346
533.15662	910.04297
534.1369	386.33185
539.18463	411.94928
563.28851	281.29285
571.31665	338.56076
586.1958	1123.2202
588.29315	481.67355
634.3125	341.27921
653.17535	253.10046
661.16968	1222.3983
662.1723	555.3855
718.18146	791.07898
723.22601	1479.1807
810.23694	6865.6177
819.19958	869.44305
821.21027	540.70526
822.21198	498.0997
829.23944	489.83594
847.20422	5629.1187
854.65247	491.75223
878.3197	833.67236
907.24915	1100.7942
925.25604	2870.8301
961.30487	871.96576
962.30176	1907.4153
963.27686	1613.443
964.24957	918.78314
982.25177	962.95599
1055.3312	956.39777
1056.3177	906.08453
1058.2605	1174.3342
1060.2947	1413.5093
1073.5398	1534.3779
1075.3883	1194.0648
1076.3715	1875.5378
1077.319	897.30035
1079.2634	3090.738
1081.2811	1085.209
1082.4572	956.07526
1086.3573	1682.8999
1090.2261	1104.4996
1093.3422	1405.1434
END IONS
BEGIN IONS
PEPMASS=1179.5747
CHARGE=1+
TITLE=Label: G11, Spot_Id: 23195, Peak_List_Id: 23098, MSMS Job_Run_Id: 10266, Comment:
86.061844	289.6181
101.05282	229.85278
112.06243	1093.8057
129.09393	378.60809
136.0602	154.52112
158.07283	204.83446
175.10382	2433.9321
215.10272	306.25217
232.11943	538.05634
242.1255	661.73145
259.10336	161.21198
286.14569	406.91077
293.12659	758.00641
303.17224	812.13226
343.1972	481.84811
371.18826	914.24463
372.1911	312.48389
387.17267	702.08313
404.19519	1279.582
409.27545	721.2876
421.17072	274.34167
422.12778	3829.7656
500.24402	1172.9495
507.18909	532.2605
513.30585	936.14301
517.25385	1369.8988
522.29608	1343.6847
535.17883	2341.4128
552.22278	1406.6558
614.40887	459.6459
635.26831	621.44391
643.30951	511.4632
645.26105	1886.0315
660.32977	504.3862
663.20007	3753.4954
669.33075	995.30487
689.24042	549.5285
731.32404	468.36325
758.35657	6441.4727
764.27216	481.93677
768.30347	508.19788
776.27576	855.1781
809.31342	836.24921
859.33984	603.8493
877.33673	675.3504
887.38373	4729.1323
910.35217	654.77832
1011.3904	772.25293
1013.4197	647.83667
1016.425	783.63226
1023.3644	668.69763
1024.3516	857.72229
1025.2955	1087.6738
1027.2441	871.43079
1030.4392	654.83734
1116.4257	2386.0378
1118.3744	2645.3792
1121.3367	1419.543
1134.4641	1269.8774
1135.5551	4477.2261
1136.4427	4730.7603
1137.4309	2707.7864
1139.3624	1442.9617
1145.3842	1552.9524
1148.3372	1244.4816
1155.4481	2507.2329
END IONS
BEGIN IONS
PEPMASS=1193.5885
CHARGE=1+
TITLE=Label: G11, Spot_Id: 23195, Peak_List_Id: 23100, MSMS Job_Run_Id: 10266, Comment:
84.052109	141.39853
86.074455	188.23233
101.06234	137.42705
112.06779	603.01917
129.09128	312.74319
136.05365	139.98065
157.09616	155.72273
175.1066	2344.4194
228.08626	170.18338
232.12929	583.35962
242.13014	271.35617
293.11505	487.26266
303.21097	284.5347
331.18524	578.84491
371.16153	392.28983
372.15378	286.84454
374.08981	238.56073
398.23203	293.60004
400.22635	306.78616
414.2381	288.59906
422.13278	2104.675
432.22433	633.06873
507.18173	409.31061
513.27527	300.99588
530.29907	532.90747
531.28107	679.66644
535.1947	1538.464
552.20728	415.37534
553.24231	321.80435
584.33069	421.03387
633.26324	350.86292
642.30853	342.42181
659.31177	3158.6472
663.19513	2108.0945
701.29071	509.71286
747.3194	381.56342
750.20636	479.21817
762.26282	1137.3026
772.36993	3607.0349
774.33264	841.48303
778.40094	550.40955
796.34259	448.8501
845.23889	584.97845
858.38495	390.54871
863.26459	962.71515
901.37512	3339.6726
951.39478	748.29584
1019.3594	454.01532
1020.3457	697.40002
1030.4855	465.96191
1036.4122	1620.1699
1038.3851	1023.4089
1039.3203	1189.198
1040.3278	814.80994
1045.4346	971.37402
1065.4054	1226.1208
1129.5315	989.16547
1131.4064	1425.0234
1132.3672	1214.3843
1135.3573	987.0531
1149.5853	5041.7339
1151.4276	3499.5945
1153.3186	2813.5608
1156.4031	1035.738
1158.4762	2813.1313
1168.3409	1009.4459
END IONS
BEGIN IONS
PEPMASS=1320.5583
CHARGE=1+
TITLE=Label: G11, Spot_Id: 23195, Peak_List_Id: 23110, MSMS Job_Run_Id: 10266, Comment:
175.10197	459.73434
302.1203	124.39588
524.26392	101.34614
599.24475	203.46777
604.15625	112.45199
627.20844	196.97122
637.27368	168.95184
649.27386	126.6135
694.27936	204.3136
697.48267	112.24242
702.41718	122.41493
704.27667	102.96213
741.14771	219.53453
781.41248	112.63821
827.23853	115.83438
836.40869	172.31929
853.39709	177.07944
855.2912	263.15643
917.26611	186.9565
921.32037	131.47481
947.30719	184.98219
957.40466	210.73259
974.2699	515.51941
995.37622	219.07491
1126.5187	485.03906
1128.3643	782.47681
1164.4594	1026.3967
1167.3756	769.58606
1183.4067	639.00726
1196.3597	876.45026
1247.4585	689.42987
1252.4453	562.72522
1253.8248	1037.8295
1257.4873	989.8349
1259.4366	1757.7467
1261.4126	962.02197
1263.325	624.52612
1275.7164	759.54016
1277.4546	941.27698
1279.4259	660.93835
1280.3928	1338.7336
1283.3942	913.44824
1289.4082	646.94086
1295.4954	637.83588
1297.3679	628.54669
1299.4304	1122.0299
END IONS
BEGIN IONS
PEPMASS=1416.7495
CHARGE=1+
TITLE=Label: G11, Spot_Id: 23195, Peak_List_Id: 23109, MSMS Job_Run_Id: 10266, Comment:
112.06471	198.41196
175.09999	368.2204
288.09772	105.43659
313.18875	386.31216
345.20499	139.75568
456.30457	110.84039
484.26675	240.35013
547.34479	130.78426
578.32288	119.22115
579.28119	313.06119
636.33203	133.52515
672.43811	102.16396
699.3623	115.30662
708.34808	115.31793
770.37195	114.1255
806.36298	168.12784
868.39929	189.49207
894.37677	120.3575
909.38586	140.80293
958.41595	117.87376
960.34894	137.28946
970.62482	108.60242
974.38831	227.88924
978.52148	105.20889
984.41748	122.73071
991.38544	627.33319
1000.3847	147.85623
1062.3424	106.28719
1095.5453	178.71831
1104.3862	185.24916
1105.6259	130.03575
1118.4448	202.82898
1187.3397	254.67429
1220.3457	158.61737
1239.4069	131.46408
1251.3719	184.5159
1262.4233	392.53552
1291.3312	412.71118
1352.6572	622.76581
1353.6448	550.84814
1356.4297	696.70959
1358.4482	496.91861
1373.559	712.1131
1374.5615	406.97781
1376.4272	709.96375
1387.4368	451.97504
1391.4045	378.56033
END IONS
BEGIN IONS
PEPMASS=1439.7753
CHARGE=1+
TITLE=Label: G11, Spot_Id: 23195, Peak_List_Id: 23108, MSMS Job_Run_Id: 10266, Comment:
63.453732	111.04709
112.06571	112.78559
175.09703	249.59647
772.34564	111.1753
919.54755	140.12695
920.42596	443.86694
970.28204	158.44728
1052.4124	332.22061
1054.8959	118.75958
1061.5033	173.58269
1146.5358	492.29471
1152.5575	135.62209
1217.77	144.07195
1224.4706	233.98262
1255.4139	238.36613
1282.6042	1330.6415
1283.653	4531.9976
1375.6281	750.24188
1377.5212	1834.0361
1380.4297	2739.9236
1382.4449	791.6955
1384.5236	829.15192
1397.7363	2613.8235
1399.574	1029.3911
1400.4526	1246.7051
1415.4351	881.20837
END IONS
BEGIN IONS
PEPMASS=1567.7094
CHARGE=1+
TITLE=Label: G11, Spot_Id: 23195, Peak_List_Id: 23107, MSMS Job_Run_Id: 10266, Comment:
112.06464	147.40312
120.06587	107.55383
175.11607	240.61862
334.11414	144.12181
425.20416	269.04865
573.24292	167.91786
591.22882	193.29974
717.30023	115.84177
721.32794	148.69986
775.74603	100.80877
830.43005	187.64635
851.43079	173.99179
969.46313	152.76569
977.39417	122.59154
1055.9606	124.73862
1065.4619	166.23274
1074.6244	239.49634
1107.7184	128.10332
1121.447	195.06723
1178.4612	276.24438
1234.6086	100.42747
1312.666	253.9404
1372.3867	213.45776
1392.7046	221.04944
1413.5414	303.85025
1415.3596	250.56648
1437.5964	220.42644
1439.3275	615.8736
1443.3918	209.81216
1452.8264	755.84772
1453.6448	1538.3613
1455.5366	568.78571
1500.3945	408.35992
1504.7709	457.2211
1506.5895	831.95435
1508.4943	978.67993
1509.3788	714.41321
1527.5525	586.47675
1528.6185	672.90906
1532.7737	362.37289
1536.6794	374.26639
1539.5143	488.55551
1542.5494	501.19452
END IONS
BEGIN IONS
PEPMASS=1621.8402
CHARGE=1+
TITLE=Label: G11, Spot_Id: 23195, Peak_List_Id: 23103, MSMS Job_Run_Id: 10266, Comment:
175.10744	1171.7238
403.21426	111.86997
516.30341	126.60568
532.21289	255.739
537.29553	113.89769
550.25446	153.74474
617.2807	157.42973
632.71893	129.52382
649.22009	222.11714
650.37866	147.68391
720.61658	121.29021
721.2677	118.24185
748.37445	104.58434
803.38873	160.00676
819.35352	145.72272
850.4823	130.32428
873.52502	122.25161
874.44312	256.94382
932.422	104.15401
973.50647	277.83295
1072.5538	131.04997
1133.2048	103.85538
1173.5907	286.83353
1216.6606	225.52956
1259.6052	220.65967
1260.6544	3733.2852
1314.5403	125.99645
1336.5574	123.02122
1376.5616	338.965
1406.5065	216.49803
1409.8384	108.43623
1450.5571	109.14571
1452.4597	234.06546
1558.6259	519.18951
1563.5703	521.47504
1564.572	558.38251
1565.4717	568.57434
1570.5905	518.72034
1579.7576	1048.3773
1583.4946	709.55389
1587.7449	788.76367
1591.9406	695.94977
1597.4598	725.21667
1599.8485	474.51221
END IONS
BEGIN IONS
PEPMASS=1882.9261
CHARGE=1+
TITLE=Label: G11, Spot_Id: 23195, Peak_List_Id: 23106, MSMS Job_Run_Id: 10266, Comment:
112.06175	109.76414
175.1102	385.6998
283.13065	114.73519
563.30371	127.18182
598.32874	195.46771
710.36755	1446.8016
826.51935	113.81247
938.6178	105.35781
1026.8337	106.16436
1110.7073	163.75183
1290.5596	412.98331
1307.5229	333.14304
1308.5642	265.20538
1426.6688	136.8596
1454.653	223.39482
1455.6537	291.44766
1532.4069	107.46784
1537.6996	182.59941
1538.5837	116.14661
1555.788	2328.2507
1557.6685	1460.8163
1655.6998	330.80942
1727.6588	321.88989
1822.6708	585.73468
1826.6667	437.65787
1830.7303	502.24033
1839.1821	463.10199
1840.8812	689.87708
1849.7052	392.07266
1852.4624	321.90594
1855.7444	622.1441
1856.5746	372.11792
1857.2089	364.3269
1860.5072	200.57469
END IONS
BEGIN IONS
PEPMASS=2075.1069
CHARGE=1+
TITLE=Label: G11, Spot_Id: 23195, Peak_List_Id: 23105, MSMS Job_Run_Id: 10266, Comment:
175.10388	359.27139
288.20517	150.95377
310.18542	137.52167
409.27841	213.18257
498.34186	284.11938
508.36823	116.62209
569.47717	154.1021
732.37262	186.25832
806.76184	105.79178
845.55273	134.85602
872.89288	104.64036
959.47937	108.54396
1033.587	173.87155
1090.7787	197.27286
1180.5756	1691.1389
1278.6179	235.24791
1295.6317	262.5195
1296.5913	129.09894
1304.7838	108.83776
1360.7028	149.12656
1391.4932	261.66785
1392.5272	103.15754
1409.7617	230.46581
1466.6182	171.5493
1491.9481	126.31258
1574.0603	172.18491
1580.1564	182.14128
1649.6965	102.46075
1660.0677	111.17264
1766.9838	115.67622
1801.6582	100.38699
2014.8014	1380.2822
2015.8064	846.70862
2020.8121	582.18536
2022.6664	588.02313
2030.5292	447.53589
2032.8619	915.80023
2037.6865	422.57257
2038.9469	515.14368
2040.1578	418.52487
2044.584	477.21902
2045.8116	752.14111
END IONS
BEGIN IONS
PEPMASS=2267.0442
CHARGE=1+
TITLE=Label: G11, Spot_Id: 23195, Peak_List_Id: 23102, MSMS Job_Run_Id: 10266, Comment:
175.10608	219.12843
442.42358	102.23657
446.3674	100.87721
500.30997	146.05524
511.33826	145.16304
517.33496	241.29495
613.19495	135.96092
637.28851	146.66023
637.56372	105.30016
654.41382	271.50699
741.34253	179.00374
758.53656	105.4647
773.63666	734.7771
812.45105	302.2377
818.67444	106.14562
909.33575	112.13473
915.60059	142.43781
959.48425	735.41382
969.44916	144.25685
1043.8984	139.43396
1072.5297	178.55637
1088.6292	278.79724
1250.7505	182.2309
1258.8197	187.17961
1308.5428	184.51883
1333.5774	142.22241
1354.722	101.37109
1355.853	116.20301
1369.6857	125.81266
1373.7729	169.44493
1376.5865	311.02435
1385.782	190.37743
1391.6332	658.90924
1431.6151	116.88119
1466.9595	141.39268
1468.7843	333.63254
1472.3199	135.34647
1507.8406	146.6819
1548.548	182.89348
1554.6073	259.57416
1555.7897	386.92529
1611.7648	715.8808
1622.9884	285.34683
1734.9911	211.28194
1738.8331	204.41998
1740.6543	247.595
1779.8547	203.60037
1794.9285	873.76654
1807.8435	434.52954
1821.958	263.08093
1824.6951	229.68108
1825.8672	194.76025
1830.8505	222.5657
1851.7274	203.28372
1885.6254	156.29933
1894.9423	226.85194
1931.9137	141.16515
1949.741	320.75238
1977.0682	151.54527
2025.6926	234.72784
2055.158	101.51012
2103.8889	638.13611
2121.041	623.74768
2207.0327	1324.1892
2208.8035	2133.7964
2214.8933	2199.2151
2215.9421	640.24261
2218.7068	884.91663
2225.0725	1350.967
2226.8906	1434.2238
2234.7905	1579.0469
2237.8616	896.1637
END IONS
BEGIN IONS
PEPMASS=2510.1619
CHARGE=1+
TITLE=Label: G11, Spot_Id: 23195, Peak_List_Id: 23099, MSMS Job_Run_Id: 10266, Comment:
654.28595	245.1028
741.46436	128.38484
742.35413	118.57166
812.46753	307.19833
959.47565	676.10107
1088.5721	119.98292
1335.6801	101.53934
1336.568	160.49179
1381.0137	116.26725
1391.6782	392.52274
1555.7424	314.60703
1611.7661	797.6394
1694.0493	131.02707
1739.739	396.39609
1761.9539	325.19275
1763.7115	217.77762
1852.8621	365.03726
1874.9312	139.74474
1925.5021	166.87186
1964.0936	281.63318
1964.8735	128.035
1967.2897	204.2261
1975.1766	177.93484
1981.5443	451.54431
2040.7574	151.58322
2065.0588	293.58084
2138.8792	302.23462
2156.3594	149.77856
2174.0857	144.57553
2177.8801	191.53491
2251.3713	221.21991
2253.9526	332.79819
2363.0862	1315.0941
2365.0376	596.95642
2369.2847	475.71548
2384.7673	574.75647
2396.283	3881.3701
2400.0288	508.62778
2417.1345	516.96594
2438.9751	553.59192
2450.0974	826.93585
2453.8923	605.27191
2457.9927	1001.0562
2462.8315	714.0188
2465.0525	246.85603
2466.7034	367.0134
2467.4224	265.55737
2473.0603	668.36945
2474.7593	580.22784
2476.0593	1452.6094
2476.8977	933.81494
2478.03	478.99673
2482.8425	386.06964
2490.1001	278.44788
END IONS
