# Supplementary material for: Comparative proteomic analysis of a membrane-enriched fraction from flag leaves reveals responses to chemical hybridization agent SQ-1 in wheat
Source: Front Plant Sci. 2015 Aug 26;6:669. doi: 10.3389/fpls.2015.00669 (PMC4549638; doi:10.3389/fpls.2015.00669)
Supplement: Supplementary file 9 [file Data_Sheet_1.ZIP › Supplementary MS_MS data/spot 94.txt]

COM=Project: wsp, Spot Set: wsp\wsp01, Label: G12, Spot Id: 23196, Peak List Id: 22507, MS Job Run Id: 10265
842.49994	214263.11
853.47583	18984.422
856.51196	45654.414
868.5083	12375.781
870.52765	130601.54
891.47266	25629.811
906.48352	11196.699
907.46899	26418.809
924.46558	11636.277
940.45935	17654.807
976.54218	69353.914
1019.5604	13067.313
1035.5574	31972.166
1045.5482	19522.83
1053.5537	24077.678
1070.577	49112.684
1104.6364	88043.68
1114.6669	140140.22
1137.5791	19002.639
1142.5596	58449.02
1160.6177	14273.705
1173.6298	29987.383
1205.6753	16045.615
1226.6764	29943.229
1295.6649	12902.064
1312.6774	19737.102
1338.7614	7568.1221
1345.7113	6586.0586
1346.7109	7543.0225
1358.7087	7418.8301
1366.5688	12980.538
1369.6771	8478.1045
1390.676	8403.9131
1423.6958	8463.2236
1426.6458	12720.879
1461.8298	58955.047
1504.7258	12542.62
1507.7014	15618.757
1508.7264	17710.41
1555.6906	32342.627
1566.7325	63140.512
1571.6855	30397.404
1587.6764	21724.713
1594.7871	11982.693
1616.8378	10199.194
1644.8883	54984.227
1655.7386	12157.855
1671.7354	12564.334
1674.8252	34518.586
1701.8682	7728.7827
1784.7416	20580.66
1794.7889	9710.2236
1797.8527	6181.4189
1800.7324	20667.016
1827.91	179695.88
1839.91	9107.3379
1849.889	12010.019
1855.9137	6802.7183
1882.9395	14863.791
1916.0013	11609.927
1940.9602	10761.407
1943.96	4656.1431
1997.8638	11046.535
2011.0626	12068.719
2013.8669	14069.396
2028.9562	8606.123
2059.0574	38122.969
2075.0776	38297.168
2211.0747	9397.168
2225.0925	11193.22
2230.165	8288.9521
2233.082	9299.1396
2237.0608	4591.4482
2247.0879	4987.3457
2259.0437	4203.4033
2264.1084	9598.1592
2274.1167	9657.6494
2290.1206	3543.7288
2382.1487	3611.3491
2408.1519	2008.9238
2685.3445	13944.358
2688.2773	5041.752
2691.2532	1063.7588
2692.2488	2319.1243
2703.2451	4365.1719
2720.2461	2375.386
2807.2861	3501.8486
2910.4414	7396.6343
2911.4617	80429.984
2927.4441	1808.759
2931.4053	2386.9272
2932.4045	1402.1689
2933.4226	2414.6362
2934.4414	1204.5914
2939.4915	2637.5081
3028.5222	1669.9181
3124.5439	20658.473
BEGIN IONS
PEPMASS=856.51196
CHARGE=1+
TITLE=Label: G12, Spot_Id: 23196, Peak_List_Id: 23122, MSMS Job_Run_Id: 10266, Comment:
86.073456	573.37219
112.05915	250.64984
129.06984	272.05807
175.09332	717.78992
185.09859	399.06964
212.09221	184.96515
227.16055	137.07086
228.0932	151.32701
230.09776	137.8661
254.14426	157.16617
255.1102	1853.9362
270.15463	274.50336
272.14001	1988.0066
286.13571	1224.0183
357.17639	372.09698
367.17978	398.29395
368.18564	496.80664
383.14932	271.71701
385.18054	2047.3777
444.20035	359.67914
452.21185	271.74005
454.17328	4328.1123
470.14041	304.42691
472.18585	5184.8848
482.16342	426.0253
486.18057	275.61847
567.24487	1013.0645
568.51038	359.55618
569.20673	449.9787
571.25769	810.9162
585.24164	533.13702
587.22552	292.22003
655.29016	426.64435
702.18243	698.81683
793.28174	1096.677
794.21655	1035.7755
795.2384	1451.5321
796.25104	675.10651
801.24194	770.59894
812.41461	3802.4185
814.28766	1737.7578
826.44476	1459.1073
827.30328	1340.2064
830.17029	731.16406
END IONS
BEGIN IONS
PEPMASS=870.52765
CHARGE=1+
TITLE=Label: G12, Spot_Id: 23196, Peak_List_Id: 23113, MSMS Job_Run_Id: 10266, Comment:
70.031494	581.19135
100.08155	40112.5
112.05382	3454.6589
129.08395	1890.0518
175.08708	3281.1331
185.0667	1012.9462
199.11531	3088.9124
212.1187	516.14178
230.11377	813.89594
254.11365	758.6814
255.10451	13849.907
272.12567	22532.092
288.112	1168.0101
300.14047	9184.7627
368.15851	4147.623
371.19809	1982.9985
381.16785	1994.4098
382.56015	1169.7875
385.18439	7835.4082
399.18185	18138.531
454.17828	1481.6069
458.20847	1612.7753
466.17856	2393.5962
468.18643	27053.258
472.19302	10014.72
482.16159	1240.3724
484.19107	3004.7366
486.19095	60421.402
571.23187	9729.8574
581.24011	23991.734
582.51575	6831.5156
599.24591	6254.8975
654.25055	2074.2505
672.27405	5403.8838
743.31378	3893.2148
753.28876	3917.8826
812.33057	6653.9526
824.52734	3330.4768
825.41382	4858.1172
826.41925	37949.457
828.30389	11393.386
829.26959	3453.8623
840.43683	12598.594
842.31769	5649.2388
END IONS
BEGIN IONS
PEPMASS=976.54218
CHARGE=1+
TITLE=Label: G12, Spot_Id: 23196, Peak_List_Id: 23116, MSMS Job_Run_Id: 10266, Comment:
86.063118	1126.5825
112.05896	1204.8151
129.07814	779.6875
157.07941	980.5097
158.05963	358.00742
175.08971	7196.6353
219.11919	308.96698
228.10213	5060.1396
234.12117	625.44263
247.10985	346.4809
259.09912	2407.3506
262.08426	1852.1056
276.12823	1824.9771
299.14282	1644.6112
341.16174	2277.1472
358.15591	1683.535
361.13251	1950.6444
375.16138	3532.1528
418.14194	1192.5242
438.17236	2066.8926
446.18326	1452.8663
455.16852	2646.5903
489.1572	3164.5547
505.17712	2220.9915
522.20331	5681.0957
557.22162	1590.0321
574.20837	2233.7292
585.18652	2018.6544
588.19104	1558.9938
602.20868	7907.9321
619.19678	6381.9771
634.26434	1633.575
636.21832	3983.7319
701.28455	1504.1746
732.28766	1463.6652
746.33472	1310.5364
749.28888	3066.7654
752.1947	1143.7168
761.15527	1728.0922
804.23022	1499.4915
820.3302	1930.7762
822.21747	1315.188
850.22339	1105.7844
852.20526	3034.5571
914.28448	3175.802
915.25128	2432.897
917.2489	7623.2446
919.37274	1974.101
932.46283	9209.5928
934.31812	3690.3831
940.36755	3228.9841
942.43665	3658.8196
946.38641	1733.0057
950.26605	2360.2334
954.35291	2507.0659
END IONS
BEGIN IONS
PEPMASS=1070.577
CHARGE=1+
TITLE=Label: G12, Spot_Id: 23196, Peak_List_Id: 23121, MSMS Job_Run_Id: 10266, Comment:
86.056328	128.48442
101.0224	100.93494
112.05959	110.99635
115.05714	104.46027
175.08934	531.78937
216.06494	111.86518
253.13602	145.71458
311.1106	173.18398
327.07425	256.68991
345.16165	113.43649
374.14014	195.12833
412.173	218.40756
425.17352	122.34927
428.31311	157.73428
435.18918	226.62949
440.15707	297.17633
451.16431	189.6548
457.22604	358.0145
468.16693	306.95117
472.23618	235.20374
485.2063	2423.4312
568.24847	263.27237
569.19751	337.64291
582.20728	261.32431
586.21136	2499.1213
599.23413	550.88257
600.24109	392.01059
625.29352	604.32202
630.37488	492.05466
696.23407	365.42279
697.23267	11315.307
714.26886	952.33356
725.26196	1084.7316
742.28094	698.30792
794.26324	423.18512
811.2525	1090.0828
817.13226	308.70007
829.29236	343.43741
842.37775	389.51059
855.36243	564.20648
896.37042	1832.6072
898.24896	1454.4366
917.24634	1269.0841
924.42175	1277.7876
941.43604	1257.537
942.39386	13430.001
1007.3313	2634.5552
1008.2725	2664.6497
1010.2786	1780.525
1011.3303	3438.3809
1041.3119	2073.4219
END IONS
BEGIN IONS
PEPMASS=1104.6364
CHARGE=1+
TITLE=Label: G12, Spot_Id: 23196, Peak_List_Id: 23114, MSMS Job_Run_Id: 10266, Comment:
72.054398	263.50729
84.05368	930.16858
86.070114	381.526
101.07579	385.87735
112.0603	739.76874
129.08723	619.40686
175.09787	4568.2124
228.12555	824.75421
234.07535	198.02345
257.17282	485.70126
259.12399	605.85229
262.08813	776.69122
276.14557	1545.3634
285.17661	764.91699
299.14508	644.25153
328.19009	1358.1865
356.19452	3356.4546
358.15686	806.6076
361.15945	730.34637
375.17239	2140.6687
441.25589	4139.4312
443.42242	828.96265
469.24359	5066.5957
522.23157	5634.6626
557.2453	624.06873
566.25562	1771.6285
583.26221	2941.9695
584.26917	1249.3507
602.22192	1080.3383
617.25946	613.20911
619.21851	4920.7744
636.25684	3644.0015
637.25708	1224.4276
702.31213	4454.8584
704.31641	1528.943
713.27515	1579.0226
730.29688	5268.9639
749.28595	2798.1892
784.32526	1055.5785
801.39282	2672.9548
803.35004	1714.1583
820.33167	2731.2539
829.37653	3683.1797
830.35669	1180.4414
920.32825	2230.1201
931.35193	1758.9425
934.30774	1752.4698
936.3255	3927.6257
948.41064	1987.2202
974.47968	1791.6736
976.45105	2296.9492
1041.4559	1887.9252
1042.3789	2449.3877
1043.3502	3460.4836
1044.3436	2442.6453
1060.5881	7062.4673
1061.4825	9401.667
1063.4014	4048.2957
1065.241	2508.5386
1067.4497	2038.4774
1068.4626	1185.5765
1070.5029	3834.4641
1077.2924	2316.8142
1079.3228	1264.0339
1081.3815	1018.9487
1082.4329	4120.2974
END IONS
BEGIN IONS
PEPMASS=1114.6669
CHARGE=1+
TITLE=Label: G12, Spot_Id: 23196, Peak_List_Id: 23112, MSMS Job_Run_Id: 10266, Comment:
86.072937	3936.6272
112.06655	2739.8416
129.09836	1258.7618
158.07033	877.86139
175.10364	19980.584
185.13434	2137.1267
213.14943	8293.001
215.12593	1192.649
227.16167	1004.561
229.11452	2225.5371
246.14447	3951.915
318.11255	3413.2729
326.22177	5378.811
330.14584	2370.7866
342.18744	3903.5164
359.2131	4976.9858
409.23755	1695.3838
413.17291	1888.9414
427.25296	4962.5698
431.17822	12426.19
443.2027	1592.4346
455.25443	2069.4353
472.28168	64778.418
510.27777	2523.0801
516.2525	2659.3533
530.22278	3189.7275
544.23962	10849.245
570.26373	4417.4653
587.27966	9546.2266
615.25806	2774.5146
625.28113	4818.9814
643.28162	33714.145
657.29877	5268.9658
671.28589	1508.1565
688.30078	8333.8486
714.2757	1535.4684
728.34363	3525.3479
730.35413	1777.4502
738.35706	1940.7482
754.43732	1343.2791
756.34473	11111.718
770.34924	1301.1309
772.33209	2183.2178
789.31689	6831.2236
869.44171	1820.3337
902.41083	5659.7046
940.33441	2282.7551
958.41248	1693.2754
1015.5177	2058.2439
1025.4315	1666.9792
1049.5295	1680.1979
1051.4362	3536.7046
1052.3984	3229.9756
1053.396	2945.9165
1055.3381	2520.0049
1062.3314	1302.0172
1069.6376	2485.9541
1070.616	55082.949
1072.4694	17058.617
1074.2971	6804.8105
1076.3099	1375.0175
1079.5386	2096.0435
1082.6067	2545.3931
1083.4299	3465.6965
1087.3176	1283.1488
1090.3495	1913.4534
END IONS
BEGIN IONS
PEPMASS=1142.5596
CHARGE=1+
TITLE=Label: G12, Spot_Id: 23196, Peak_List_Id: 23119, MSMS Job_Run_Id: 10266, Comment:
86.071678	110.27438
112.05634	108.19372
113.06252	105.84939
129.08009	115.05476
175.10451	1153.2054
209.0876	130.42574
237.11365	405.14575
239.16463	107.11996
274.15948	140.77934
308.1633	475.74698
361.1752	406.09711
398.22333	157.23898
442.34424	133.03886
445.16885	187.64532
447.09912	121.64286
455.20099	156.48125
457.24338	196.16451
468.1756	806.55035
472.27069	419.20438
476.24835	255.51431
514.26984	229.28201
539.25378	245.88275
541.29858	417.82465
544.23785	270.31061
567.18988	287.21262
576.26831	500.62991
624.20001	313.92267
642.34564	236.59506
668.30316	227.70088
675.26672	635.91815
681.22974	290.49197
742.3421	268.08136
765.22876	316.36841
782.29553	502.34149
818.21387	208.96036
819.19641	243.27917
835.284	959.28119
851.29382	242.1031
852.34039	477.69226
868.5365	1223.4917
869.48151	821.6684
906.37854	887.01117
968.30908	626.22583
972.34534	548.25793
986.41718	2017.8252
997.24341	543.41913
1026.4186	541.82123
1027.2993	713.146
1043.3597	692.44867
1051.4673	1960.7767
1079.3816	962.98077
1081.4109	905.46527
1083.3448	1069.8115
1098.5148	3817.9639
1100.3767	1821.2866
1101.3627	894.83551
1104.407	1430.7327
1112.546	1551.9141
1113.4121	964.90399
1114.481	1640.2572
1119.4396	1185.0679
END IONS
BEGIN IONS
PEPMASS=1461.8298
CHARGE=1+
TITLE=Label: G12, Spot_Id: 23196, Peak_List_Id: 23118, MSMS Job_Run_Id: 10266, Comment:
86.061798	100.72855
110.04742	464.9725
112.07053	490.93362
129.07475	106.16444
175.09344	1042.3365
231.04845	142.09232
237.14343	227.12259
243.15274	129.9433
312.16354	356.19803
329.17432	1663.2246
336.18811	493.3266
357.21307	214.15535
412.22644	434.27661
429.22031	184.40442
430.21814	594.39099
435.22769	376.43634
436.29099	183.06233
442.22815	257.08676
452.15771	271.56207
487.24994	1171.7629
492.27658	248.29453
513.27399	264.97839
541.29309	545.24725
551.27625	347.78635
586.27997	1278.2173
587.28833	488.51019
593.24518	520.22028
633.31683	241.71352
650.33685	1300.0107
652.5058	799.35126
678.33014	4871.041
685.33643	2528.1934
735.36945	477.57584
736.39349	442.71298
749.39899	1427.4077
751.50604	800.96741
758.6579	416.19534
763.35974	420.58575
777.36664	4019.5491
784.38715	2195.3635
848.46912	660.75043
875.37354	478.81119
876.41095	3109.238
883.39447	833.3573
902.2879	1420.4344
904.34277	535.33301
905.42468	669.61389
921.4292	2391.0588
968.42712	656.32562
975.52191	2220.6533
1020.4655	549.8952
1032.4486	790.65985
1077.5027	1673.6301
1079.4031	895.13184
1087.5682	469.35553
1115.5476	788.65594
1130.4968	604.28345
1133.5928	677.70203
1134.4771	511.50562
1135.3723	410.68066
1164.51	1282.2279
1216.623	493.18112
1236.5042	927.90753
1309.4022	1785.9009
1399.5454	2076.9019
1401.4906	1986.819
1402.4174	2810.978
1404.3854	1841.0627
1406.4708	1713.9603
1417.9063	9552.4805
1418.7491	9775.0098
1420.5848	4829.2246
1422.4888	3398.9216
1432.4846	1990.7245
END IONS
BEGIN IONS
PEPMASS=1566.7325
CHARGE=1+
TITLE=Label: G12, Spot_Id: 23196, Peak_List_Id: 23117, MSMS Job_Run_Id: 10266, Comment:
70.042297	167.94522
86.071175	161.92882
112.07062	716.31342
129.09406	395.18286
158.0741	191.43326
175.10643	2659.5439
186.07689	158.78996
232.16176	114.71504
245.12469	173.58215
257.13959	119.08482
259.08279	123.97956
262.15549	215.442
304.16113	1226.3123
334.14941	333.36353
371.1832	207.62085
401.29535	211.73143
425.19757	236.55984
430.27921	303.22964
433.19058	429.9873
447.23544	286.69583
456.22186	678.08099
458.27997	212.60315
484.21228	506.02466
567.22815	367.73163
573.25232	343.15289
585.28461	699.20105
587.42444	584.80945
594.3457	333.53696
600.23285	2670.9165
617.26465	2394.3809
635.47809	1215.6709
651.43707	1287.1549
655.30499	363.21475
665.37994	400.98303
671.2605	833.3266
688.3056	1769.8121
694.37781	410.59534
714.32855	421.75278
715.33771	458.15561
732.35089	674.43359
818.35724	545.63458
821.40735	489.84116
835.30963	1129.8296
837.45074	483.55734
861.4043	378.79941
879.39166	616.08032
902.44293	618.02686
932.38995	495.08929
933.41199	343.0112
937.52167	821.27472
950.40509	2710.3484
965.4267	448.6387
966.44843	1722.2603
968.58105	337.10269
982.36633	1934.2777
1065.4015	575.84576
1066.4008	644.05933
1081.4045	480.65924
1083.4424	1177.459
1093.4946	344.52618
1110.4398	395.79382
1136.5593	815.32037
1196.4984	955.10699
1234.4133	610.7984
1253.6184	538.24658
1254.4694	498.25241
1310.6382	865.18811
1381.5947	1278.7111
1416.566	828.03668
1421.5004	2122.3862
1423.4331	1393.5226
1437.4291	3829.0376
1440.3962	867.73486
1441.3917	1017.4525
1443.4795	2459.3298
1452.6653	2905.5691
1454.5179	3155.9521
1480.4501	8832.7061
1502.6208	2673.6165
1504.6287	2300.9883
1505.5736	2410.2717
1506.4969	5654.0708
1507.4672	170472.17
1522.7852	5945.3091
1524.5903	4406.1538
1532.6282	2408.6509
1542.2537	2995.1436
1544.5298	2386.5466
END IONS
BEGIN IONS
PEPMASS=1644.8883
CHARGE=1+
TITLE=Label: G12, Spot_Id: 23196, Peak_List_Id: 23120, MSMS Job_Run_Id: 10266, Comment:
101.05949	114.03684
110.04696	130.40321
112.07107	126.03258
175.11079	867.43579
251.08511	108.78398
273.19464	107.47771
283.11633	143.994
295.14447	135.80153
301.134	252.26544
312.17261	435.45279
387.30362	126.27914
414.23529	355.1629
425.25439	501.66342
474.3613	277.78696
479.23035	159.12531
497.28625	189.0175
521.2749	117.94207
526.2948	184.37645
538.32898	6205.6709
570.33368	165.71861
580.23279	115.12406
619.24597	184.88768
636.31085	870.0517
653.31366	1183.1102
700.6319	188.40253
733.53711	172.81004
747.44067	218.90929
758.43488	180.80737
766.36298	631.79462
767.39288	218.60352
801.7868	174.46741
807.37476	215.15724
844.46472	213.14067
851.48706	216.53145
852.37915	326.87106
861.44244	346.48474
879.39349	598.58185
886.35773	790.46069
903.43121	1799.5651
912.31042	155.2179
986.50317	299.34006
987.32483	189.56696
987.62335	170.01569
992.28589	528.99933
1004.441	2048.5789
1006.4982	221.88176
1101.4963	1668.976
1104.4301	424.22168
1107.447	1517.3312
1115.4857	770.41241
1118.4645	988.75262
1119.4786	336.5451
1194.6053	548.20233
1220.6261	641.58563
1221.5275	629.48224
1227.6991	287.6615
1231.5426	857.57697
1333.6161	755.13025
1334.5045	599.86261
1442.5682	310.63962
1443.5889	264.29001
1459.0125	249.63045
1490.5731	2157.7222
1572.6589	1126.8918
1582.6421	1698.4165
1584.5088	2918.9507
1585.5176	1100.1139
1586.4938	1359.139
1601.0623	3587.9766
1601.8434	3641.1985
1603.7095	1561.3853
1605.5696	1971.4618
1608.2878	1125.7159
END IONS
BEGIN IONS
PEPMASS=1674.8252
CHARGE=1+
TITLE=Label: G12, Spot_Id: 23196, Peak_List_Id: 23125, MSMS Job_Run_Id: 10266, Comment:
175.10521	144.31987
402.25439	462.737
517.33258	114.39372
688.30688	127.85687
759.36932	530.00024
987.36646	171.69128
989.50195	118.42698
1134.5129	144.57948
1217.3939	135.82155
1221.54	111.63889
1346.6459	100.9847
1394.6936	140.72548
1400.6505	146.20105
1584.7	437.3779
1608.0498	762.44025
1608.7794	407.33801
1613.5194	368.99677
1614.5712	900.94318
1617.5132	587.8183
1620.7269	376.57892
1633.687	670.58289
1646.6477	587.70886
1648.4528	397.95245
1652.7284	383.36368
END IONS
BEGIN IONS
PEPMASS=1827.91
CHARGE=1+
TITLE=Label: G12, Spot_Id: 23196, Peak_List_Id: 23111, MSMS Job_Run_Id: 10266, Comment:
84.058044	391.67813
112.07355	891.81995
120.06258	450.31357
129.08838	2632.9993
136.06021	1616.0044
175.10632	2916.5149
205.09641	344.38663
235.10909	699.88544
240.12949	1603.2584
256.12888	1084.931
258.13531	1179.7555
292.1322	575.82007
303.18576	1434.5841
334.18378	4544.4736
341.21597	821.01453
368.1683	664.40442
369.23969	1066.3636
396.21606	612.75671
405.22452	4700.0391
414.23129	1125.5697
431.24643	2930.7314
455.19031	773.65771
462.28308	1057.9337
469.29083	987.84711
497.2511	2764.0613
540.28748	792.84808
544.32599	2122.4443
568.28961	1152.8279
597.2959	676.76477
615.36084	3708.0313
625.30914	3183.4307
642.34497	808.98627
659.31195	932.49213
702.38666	1140.4546
744.37903	690.46136
754.42633	698.41138
765.33221	658.237
771.37341	800.89746
781.41315	700.72546
782.39581	3838.6982
784.50964	913.84662
797.52728	698.46918
799.4198	18499.486
830.37512	734.67462
880.43481	850.88483
885.49725	1140.854
901.44934	632.25568
909.52698	845.21954
910.46252	6478.2598
927.49634	33625.309
950.44989	777.58398
993.47729	898.69257
1038.5035	1307.9268
1039.5054	999.26245
1056.5225	5004.8403
1066.4661	1174.3392
1125.4659	980.08484
1126.495	2257.2656
1185.5957	796.72467
1186.5708	1114.446
1203.58	4151.1553
1213.5239	979.74512
1239.5291	629.64557
1243.5465	2974.5996
1256.6504	902.74316
1259.6573	594.71997
1260.6138	8499.2969
1284.5118	951.50281
1285.5098	662.24847
1397.7581	1408.9506
1399.5372	571.38007
1405.5654	559.71198
1406.6381	1603.86
1408.6129	449.49045
1423.6628	4850.2515
1424.609	1380.3702
1432.588	933.32428
1476.7732	498.49567
1477.7408	1131.8796
1494.7391	2134.1428
1495.6389	3892.228
1497.5389	837.29401
1525.6289	1154.618
1542.6694	747.22968
1653.9296	1103.9512
1654.6616	672.68054
1655.772	1311.3169
1657.793	2802.2693
1764.7494	2971.8416
1767.6527	3972.2061
1769.6234	2870.6694
1771.6302	3565.8923
1774.6244	2616.6245
1784.6569	2976.8882
1786.7257	3332.4675
1790.5732	3460.9126
1792.7498	4743.8135
1798.7643	5469.0918
1804.5084	3252.6086
END IONS
BEGIN IONS
PEPMASS=2059.0574
CHARGE=1+
TITLE=Label: G12, Spot_Id: 23196, Peak_List_Id: 23124, MSMS Job_Run_Id: 10266, Comment:
112.07532	182.30103
129.09244	122.13276
175.10393	629.78394
242.15097	176.07152
276.22223	115.33694
324.20016	106.08101
384.16406	107.50748
389.26828	558.1131
395.2583	139.05292
398.25269	173.04491
450.30533	217.35309
500.27664	189.36937
508.31302	219.62598
518.26428	219.7603
540.33984	143.22055
609.36389	116.96546
631.39746	182.05312
637.36633	394.52451
662.60193	130.27782
702.43274	776.94397
712.41089	152.23357
775.47559	400.86624
851.5011	295.91638
859.45422	118.95708
868.44037	132.25868
869.42511	124.54082
885.45941	244.28413
928.50183	181.17043
982.45789	220.30161
985.20056	109.92796
1000.6864	135.21356
1008.5019	2177.9817
1023.4949	272.19611
1024.1537	126.80409
1025.517	2397.0098
1140.6028	124.42664
1156.526	822.81189
1257.4784	227.43045
1259.674	112.30518
1327.5682	297.29147
1328.5604	148.06017
1329.614	356.78607
1399.6497	173.45622
1411.4335	115.6898
1416.5953	326.0686
1430.7185	260.1709
1547.8452	154.97498
1562.6735	481.65817
1613.5806	244.51064
1630.4181	385.14688
1662.5978	148.98225
1727.6202	195.68408
1729.4784	159.72771
1742.0165	168.20943
1775.7081	166.54236
1820.7665	188.24991
1832.5358	120.43511
1846.7393	142.39172
1853.905	237.78583
1994.1434	1142.6461
2000.7313	1378.9354
2005.891	648.3587
2011.1046	7665.5337
2011.931	2026.6132
2012.7494	1192.7039
2016.9893	1396.4685
2018.8311	937.92267
2024.5461	731.89355
2029.9984	843.56372
2033.9221	803.27307
END IONS
BEGIN IONS
PEPMASS=2075.0776
CHARGE=1+
TITLE=Label: G12, Spot_Id: 23196, Peak_List_Id: 23123, MSMS Job_Run_Id: 10266, Comment:
175.10426	220.13687
211.06235	100.84599
702.41211	168.52757
885.40149	106.54021
926.46838	248.60541
982.49249	218.41167
1008.449	141.94144
1023.5127	416.37766
1025.5007	242.6967
1033.5182	123.62106
1041.4912	100.76508
1082.5424	305.35028
1089.2684	119.5259
1166.6487	122.10069
1167.4856	125.61515
1180.5919	922.26843
1251.5045	171.8526
1296.6304	199.48297
1466.6438	298.42404
1562.6195	185.7814
2011.3842	6505.5273
2012.1989	5423.2393
2013.0986	7812.0742
2014.8708	2972.1995
2019.7007	976.97302
2020.8047	1285.3494
2033.3875	667.25549
2036.5688	1129.391
2042.7888	762.12683
2048.3582	665.66382
2050.2866	700.69836
END IONS
BEGIN IONS
PEPMASS=2911.4617
CHARGE=1+
TITLE=Label: G12, Spot_Id: 23196, Peak_List_Id: 23115, MSMS Job_Run_Id: 10266, Comment:
175.1053	1642.1792
295.1488	454.5856
312.1936	1415.5112
327.18484	422.72748
356.24185	347.90366
408.2616	380.7348
425.29181	1091.2244
504.23755	331.87543
506.28891	352.42429
553.35638	397.79773
588.39966	2715.8115
641.37396	554.47614
667.40381	570.08966
668.41052	363.15057
685.40894	1976.1246
702.42902	4867.2017
740.47693	945.66003
827.53461	484.43195
831.50903	664.65399
886.63257	393.42447
911.55219	2266.052
928.52295	4623.2715
940.70447	544.61835
943.487	412.11026
1021.5788	476.2641
1039.5872	683.41644
1056.5773	2036.063
1080.6848	425.81717
1098.5686	317.32068
1193.7052	553.47498
1210.7838	566.73926
1220.6554	585.73419
1236.6133	348.10056
1237.6538	2670.0393
1254.6726	7992.4321
1323.7659	1191.9165
1334.5426	334.30527
1349.7533	1356.2449
1350.7114	1572.6829
1353.0521	364.56985
1367.7537	53926.809
1377.7906	564.02454
1447.7581	889.47925
1464.8481	382.53534
1465.7378	3207.3538
1482.8047	2661.2593
1492.7218	412.84314
1628.5682	398.18118
1645.807	3783.3884
1700.9999	558.06128
1725.9198	570.69867
1742.8004	3602.7874
1759.8177	1943.5532
1805.6848	376.11926
1828.8132	429.1087
1872.9302	1785.9744
1873.8256	535.88757
1970.049	417.84052
1971.9974	1163.3853
1980.339	502.41479
2085.1589	1557.9193
2086.0566	1184.8765
2156.2803	399.83313
2172.1729	1241.2958
2173.9968	647.58447
2271.2253	1623.5703
2273.9365	537.46722
2400.2456	1340.6174
2402.042	609.85162
2411.3647	455.79102
2527.5029	801.56323
2529.3379	620.94403
2608.7407	603.67688
2610.0916	560.74207
2614.3303	551.07355
2623.5847	584.43549
2625.0039	573.59875
2627.5771	15508.066
2629.3564	6017.313
2633.2161	1100.6859
2642.6497	754.14471
2714.9219	599.2121
2725.5259	560.0965
2726.1858	692.6568
2736.3269	607.3551
2738.2903	1491.5704
2759.3455	748.91876
2778.5615	655.77899
2827.4512	659.33954
2841.9133	1075.7927
2853.3262	895.44086
2858.1904	1030.1731
2863.3333	1124.0922
2864.0625	385.46149
2869.3987	6512.2124
2871.261	2122.9485
2877.0313	822.62744
2879.3855	436.98602
2881.2698	1049.1711
2883.1455	530.36902
END IONS
