# Supplementary material for: Comparative proteomic analysis of a membrane-enriched fraction from flag leaves reveals responses to chemical hybridization agent SQ-1 in wheat
Source: Front Plant Sci. 2015 Aug 26;6:669. doi: 10.3389/fpls.2015.00669 (PMC4549638; doi:10.3389/fpls.2015.00669)
Supplement: Supplementary file 9 [file Data_Sheet_1.ZIP › Supplementary MS_MS data/spot 95.txt]

COM=Project: wsp, Spot Set: wsp\wsp01, Label: G14, Spot Id: 23198, Peak List Id: 22509, MS Job Run Id: 10265
842.50446	84097.383
848.38489	8758.8623
856.51678	19967.209
866.39325	17625.412
868.513	6545.311
870.5329	52396.48
892.44824	7519.4058
907.47253	8523.3672
940.46454	9280.6533
975.54474	12178.347
976.54681	18752.316
1038.5183	13335.203
1070.5845	15770.993
1100.5751	54484.313
1104.6404	23980.441
1114.6732	43627.563
1123.5414	10368.714
1135.5903	65747.227
1142.5721	12868.118
1144.5619	10985.315
1159.5869	15834.562
1173.6514	201080.67
1226.6776	9416.9453
1230.6146	28865.166
1244.6323	13438.503
1262.6292	24150.023
1278.6235	23716.396
1347.7428	20801.652
1352.6714	10439.721
1369.6967	20393.221
1389.661	7553.0186
1390.6777	225574.88
1399.7584	199231.53
1409.7986	140494.38
1416.6923	12222.625
1426.6732	38737.773
1435.7955	9939.3125
1461.8351	13621.557
1492.7639	164005.25
1515.7891	9505.2061
1555.7023	14218.063
1567.7406	8946.3506
1571.7019	12741.693
1587.6948	11889.062
1608.8483	27187.836
1614.7573	22528.717
1645.7369	18413.246
1661.7344	21954.365
1662.7539	29030.291
1675.9381	235600.06
1678.756	29320.943
1697.9138	12953.438
1701.9084	16072.024
1703.9436	13908.995
1707.7905	15738.051
1809.8981	14033.463
1811.8822	13388.278
1825.8921	12266.78
1827.9236	49323.762
1864.9321	159688.13
1868.9589	16397.984
1874.8351	12691.775
1882.9561	13685.946
1890.9473	9978.7813
1959.0278	18112.623
1985.9683	8203.4766
2002.9426	4163.4204
2028.9751	7457.5107
2044.0175	21694.797
2059.072	17519.797
2061.0452	74584.914
2075.1108	23411.531
2172.1404	7360.1587
2186.1379	167320.78
2194.1204	7171.7007
2208.1165	6620.1743
2211.1128	5828.1245
2212.1714	52863.387
2225.1101	8623.9707
2264.1394	26820.637
2548.2646	24897.064
2560.2832	3345.0093
2562.2849	16302.224
2590.3242	3324.5911
2591.3069	22245.73
2614.3284	2934.2126
2672.3755	9122.5225
2685.3687	5067.2686
2688.3794	7176.5688
2692.3535	2174.292
2911.4963	24468.59
3124.5786	4673.8218
3714.916	5201.9258
3843.0107	4274.6338
BEGIN IONS
PEPMASS=870.5329
CHARGE=1+
TITLE=Label: G14, Spot_Id: 23198, Peak_List_Id: 23153, MSMS Job_Run_Id: 10266, Comment:
72.044724	108.25449
87.039192	106.71947
100.08053	3443.1504
112.05638	328.91092
129.09346	144.07156
175.09445	528.79968
185.07117	147.86829
199.10437	286.65039
230.07468	176.67453
254.1254	116.05741
255.10201	1130.1628
272.12759	1933.9655
300.1337	902.76129
368.15796	539.64185
371.19717	192.89594
381.17038	141.10056
385.18283	574.96948
386.19556	193.78802
399.17825	1268.8623
439.14676	157.1604
449.15466	170.64807
450.20728	228.05069
466.1546	387.24796
468.17169	2076.7771
472.19528	1283.4667
484.1814	266.02164
486.18951	4925.3716
571.24359	915.77496
581.2359	1164.8055
582.51971	588.46729
599.21521	399.8735
600.23572	218.44104
656.17786	229.36949
672.2868	574.50989
716.13867	458.57779
812.34564	1039.5889
826.44232	3461.4546
827.3548	1278.5574
828.27454	1057.9307
830.22754	573.85059
840.55328	1243.4822
841.31146	692.15802
845.35602	470.47684
850.32153	657.56995
END IONS
BEGIN IONS
PEPMASS=1100.5751
CHARGE=1+
TITLE=Label: G14, Spot_Id: 23198, Peak_List_Id: 23151, MSMS Job_Run_Id: 10266, Comment:
86.062027	195.73123
110.03717	249.85936
112.07023	310.02762
129.09102	186.67094
158.08186	124.63628
175.09454	3717.1484
183.13777	118.88819
185.09853	130.17844
228.13994	164.66573
252.10144	243.34917
257.15134	113.11865
285.15198	339.49127
295.11981	1511.0334
303.10477	812.33746
312.14148	1592.7841
348.17572	422.72406
356.30475	508.03058
375.23807	382.02914
438.17468	401.42465
441.33917	440.38278
448.13171	543.35815
449.52252	306.75204
466.12537	1116.6641
469.35721	450.52472
480.22726	631.35602
504.26306	433.28326
505.21259	5642.5615
522.23114	4994.3906
579.18726	1173.8151
583.41992	731.58606
618.28516	1106.1139
619.33246	796.91473
635.2951	2076.1895
676.21442	970.83044
702.36163	687.85107
712.27917	495.98401
730.41052	1151.6534
749.33569	452.33398
782.37939	518.96136
789.21289	705.09882
798.3255	1191.2318
801.29272	576.35071
803.4812	396.17349
829.37976	1053.746
885.34271	6675.8477
926.36017	1408.0881
944.36932	1553.153
974.35205	1832.4119
982.41083	1646.9491
999.43512	2499.9111
1037.3644	2016.7312
1040.3313	1789.347
1041.3153	1293.3406
1056.5109	11356.486
1058.3627	6064.9409
1060.335	2990.9302
1062.328	1502.9189
1063.3533	706.95416
1065.5084	663.98395
1067.3489	602.94543
1069.3196	497.82825
1070.4702	1388.7305
1071.436	1348.9315
1072.3136	1623.129
1077.3032	2465.2551
1080.2671	820.73737
END IONS
BEGIN IONS
PEPMASS=1114.6732
CHARGE=1+
TITLE=Label: G14, Spot_Id: 23198, Peak_List_Id: 23155, MSMS Job_Run_Id: 10266, Comment:
86.065208	376.2952
112.05903	518.69031
129.07718	261.90826
157.08879	174.65089
175.09253	2889.6887
185.14345	295.60916
213.14012	1133.5876
227.16194	178.04114
229.10028	387.42133
246.12755	531.409
255.14787	130.76297
318.09418	513.38965
326.20096	694.63831
330.13339	353.59222
342.16647	369.50168
359.18704	488.93103
403.20313	288.82373
409.20926	237.36462
413.16486	329.65173
427.22791	908.33258
431.17169	1527.9028
443.17108	276.0343
472.26346	8401.7363
505.29306	481.33456
510.25534	404.99976
516.23505	554.91724
530.2121	413.40863
544.20947	1392.8892
570.21075	664.09747
587.25653	1163.7936
625.27179	610.48273
643.26367	4171.6055
657.26691	518.1344
676.24634	520.44177
688.28247	1138.0001
716.40057	379.26675
728.37256	420.62213
729.38263	388.16464
738.34045	574.18048
756.32349	1271.1912
771.31488	406.39673
772.31122	413.0961
775.30072	545.65369
789.33105	862.41571
902.41846	797.45203
961.28448	625.49023
966.48071	764.10907
1000.4634	878.49982
1034.3152	737.0766
1050.3992	1131.2603
1051.3788	834.72211
1052.3998	919.0647
1053.327	1139.0197
1055.3713	726.94421
1056.3243	607.69049
1068.8005	1022.1595
1069.6466	897.33466
1070.6011	8222.459
1072.4557	3197.8438
1074.321	1985.7164
1076.3695	1405.0698
1081.5081	783.19702
1085.4719	1096.4806
1086.3335	828.72394
1089.2635	824.39032
1091.2789	1063.6924
END IONS
BEGIN IONS
PEPMASS=1135.5903
CHARGE=1+
TITLE=Label: G14, Spot_Id: 23198, Peak_List_Id: 23150, MSMS Job_Run_Id: 10266, Comment:
70.049591	132.89932
110.05455	246.70996
112.05641	282.10107
128.06967	121.93077
129.09244	265.3147
156.04469	124.16706
175.10063	3396.5547
237.17839	118.7004
239.11029	418.95544
252.13493	113.31687
255.16988	219.23929
295.14142	972.70709
303.19733	197.10977
312.15994	1699.4657
341.14771	173.90533
348.16574	283.43692
354.12469	829.49847
366.19641	301.19321
425.21735	333.79697
428.16061	225.04999
435.18646	311.94757
457.16351	235.68378
501.14456	2410.8325
505.22995	4971.75
507.36844	954.4624
516.41052	559.96759
522.24927	7566.5776
541.21405	578.00769
557.4422	922.64801
586.22784	719.08002
614.20306	5318.6772
618.27869	1312.4539
635.30475	3221.698
676.21991	509.30997
683.24237	376.25113
711.24841	1687.7925
723.40033	409.14008
764.23413	408.73776
775.34167	640.53864
780.36218	579.01154
782.35638	32780.539
793.28113	569.23889
824.30743	1250.9072
833.49512	374.33051
868.39496	7710.7969
880.37518	2342.8818
897.37476	4667.1987
935.28754	1283.7927
961.38818	3159.9387
978.48901	1709.6558
979.40582	1474.137
980.40601	3061.3203
982.29883	3119.4114
1024.2803	1382.2367
1034.4812	3871.8965
1071.4514	2399.9888
1073.3323	2491.114
1075.4489	2867.2517
1077.3932	1782.9067
1078.3271	1784.0243
1091.5643	10423.063
1092.4656	12128.737
1094.3776	2292.252
1096.3403	2746.9346
1100.4603	3181.3491
1107.2711	2158.323
END IONS
BEGIN IONS
PEPMASS=1173.6514
CHARGE=1+
TITLE=Label: G14, Spot_Id: 23198, Peak_List_Id: 23143, MSMS Job_Run_Id: 10266, Comment:
70.03833	1390.3646
72.05368	1176.4274
86.069305	1639.0443
112.06367	4156.2407
129.08447	1526.5562
169.07397	1315.1144
171.11612	1299.6255
175.09744	21639.914
199.12741	2185.5627
229.09497	1212.7524
233.10623	1780.1682
286.12714	8384.334
303.15329	4216.0581
314.1496	22661.555
342.17709	3722.8943
389.13837	5789.6899
399.22052	7770.1553
401.31827	3005.552
413.20654	5297.7852
427.21866	30949.686
441.23566	6450.0664
449.16855	6214.7549
498.23703	5588.623
512.26135	14960.334
521.20966	5432.4121
529.17389	7393.2437
540.26874	14899.132
546.20166	79852.055
563.22284	50656.629
600.21277	2071.5747
611.29449	6443.0361
617.21942	30215.311
634.24298	25453.273
702.27161	915.31934
708.33417	1608.2533
730.28992	2386.2017
747.30634	15852.135
757.27454	1372.0239
772.37537	1330.6794
782.38507	1880.1403
829.42407	1295.2111
840.27899	1152.8713
843.37909	2261.9976
857.33447	3532.6277
860.38947	270981.66
870.34027	1484.4668
945.26727	2133.5703
958.38171	11760.648
975.43457	16288.6
977.34918	1440.1227
999.43964	3450.8232
1017.4092	2103.0889
1027.3451	1850.4812
1045.4865	11649.101
1047.3726	4626.7583
1074.5543	3247.092
1109.47	34814.781
1111.3643	26777.459
1114.3518	4445.0664
1128.5785	2749.0862
1129.6158	4071.7031
1130.4963	7058.751
1131.4602	3854.5
1132.3846	3640.3599
1133.327	5335.2588
1135.3698	3209.2437
END IONS
BEGIN IONS
PEPMASS=1390.6777
CHARGE=1+
TITLE=Label: G14, Spot_Id: 23198, Peak_List_Id: 23142, MSMS Job_Run_Id: 10266, Comment:
72.055435	425.21515
110.05303	713.51709
112.06525	2677.3879
129.09343	1419.4073
158.07062	565.08026
166.06085	378.3855
175.10983	9259.2998
181.09004	733.53094
187.07454	345.14221
192.07024	591.45154
209.09311	4521.4312
266.11786	1839.1678
304.1366	1048.1127
323.14249	3417.4241
344.14044	1429.2915
349.16461	1165.1729
361.17715	3813.5208
430.20807	1926.087
442.22089	4445.0894
444.32098	1338.0765
448.20193	1490.897
459.41534	1196.6559
460.24161	3818.0251
470.202	6099.4443
517.24487	8743.5977
539.21631	4738.356
557.21716	14348.539
588.26923	10268.556
628.27515	8764.3369
630.41608	2360.7036
638.25732	8953.2686
639.65118	4624.7856
656.26038	14966.947
718.28937	2140.5007
732.30792	1557.566
735.31097	12607.737
775.30377	4116.8125
777.39264	2456.0049
803.3136	17930.625
808.47955	1837.8379
817.37646	1527.03
834.36676	9358.2393
846.3418	2167.5596
848.38385	1397.6975
860.37042	1349.0492
874.32892	16819.979
903.33331	2400.2007
905.47021	1695.1489
921.39056	8822.7207
931.37122	15777.379
938.34167	3422.0234
1002.422	3972.6638
1004.3775	1560.8074
1029.7899	2445.7515
1030.4086	7505.9375
1068.4727	6047.8159
1078.4965	2527.7573
1087.4788	3751.762
1125.4938	8963.999
1182.5437	17673.885
1184.4449	5158.3955
1216.5405	6988.7021
1218.4409	3264.1287
1225.6783	2794.99
1235.4885	6713.0537
1240.5342	2677.2937
1319.6945	4429.7354
1320.5675	4556.5688
1325.559	3305.2163
1330.4725	5069.2188
1332.469	3418.7427
1346.6564	5304.7354
1350.4709	8138.4199
1355.6597	25364.57
1357.5579	7872.0098
1361.5601	6921.8613
1362.4813	3414.5457
END IONS
BEGIN IONS
PEPMASS=1399.7584
CHARGE=1+
TITLE=Label: G14, Spot_Id: 23198, Peak_List_Id: 23144, MSMS Job_Run_Id: 10266, Comment:
72.058029	159.56448
86.073532	525.23267
110.05031	1080.1353
112.06355	775.61682
129.08839	497.24722
131.12238	153.17278
158.07188	230.10857
175.10286	4643.8667
201.12096	246.30954
257.14963	366.54831
258.11755	155.27475
267.08862	874.44287
272.14786	754.84332
285.12723	805.64813
322.17108	2515.2173
329.19452	558.17102
338.12988	1096.9554
371.19629	835.54578
414.23071	831.74274
428.22717	1925.3615
442.20132	8561.5273
459.21896	16669.822
513.3006	1490.0477
541.32001	1557.0062
543.27313	968.27631
570.25873	1091.6362
571.23865	2824.1362
588.23993	4031.8352
598.30951	872.95892
613.2829	739.84222
624.31763	2534.636
642.26483	9401.7344
659.25714	5212.9185
669.20062	702.05115
713.36627	769.98724
723.33728	1731.4425
741.31702	5073.1846
751.35553	724.83185
758.3147	6633.1807
812.36273	1660.9836
838.88562	761.25043
841.34552	1699.7023
842.33453	3355.3511
859.34711	4953.4561
869.32953	957.5343
941.46289	1327.1918
955.44214	1276.3667
956.41284	913.87335
972.42023	2834.3928
986.55768	755.44141
1012.3986	2467.5698
1029.441	9674.5986
1033.5533	898.82239
1050.5261	3076.8425
1052.4303	1181.8276
1078.494	6681.1172
1088.4393	1290.5353
1113.5211	1558.254
1117.4856	1383.2125
1130.481	3839.8103
1197.6405	2116.6482
1198.5092	1528.2632
1225.5886	5126.6812
1242.6499	1979.7773
1243.6324	5301.4082
1244.5759	2432.6548
1337.6807	3206.8669
1339.4952	3565.8101
1355.785	28219.287
1356.6754	30963.459
1358.5492	14657.714
1360.4325	5970.6938
1363.6335	2542.4104
1365.6467	7127.6206
1368.4923	3328.4375
1374.5399	2609.9275
1379.7169	3805.8435
END IONS
BEGIN IONS
PEPMASS=1409.7986
CHARGE=1+
TITLE=Label: G14, Spot_Id: 23198, Peak_List_Id: 23148, MSMS Job_Run_Id: 10266, Comment:
70.042084	386.94846
112.06202	1529.5883
129.08716	601.62073
175.09816	2970.5591
183.13448	245.39302
185.15381	255.66447
197.11244	411.39526
211.13879	308.70624
213.15471	302.20743
215.09799	270.60529
232.11826	720.745
294.15274	524.30151
312.18491	1025.7313
327.19516	598.33325
360.15247	500.38025
381.19772	509.75571
393.21921	769.89478
410.23279	436.72672
411.21576	3765.0828
428.24066	8003.3428
456.2084	706.77258
459.22101	456.95905
473.18491	663.16022
485.22418	692.27332
510.2825	948.36755
527.28644	2864.7588
537.24799	649.14636
554.25867	1063.606
555.2345	744.45605
572.26837	1713.8533
610.3222	623.65778
628.32043	2187.9316
651.29517	674.60815
669.27795	909.20056
671.23798	700.93579
735.28864	550.03558
755.3996	585.94574
767.29034	534.17169
782.38977	1430.4532
794.42004	479.30347
821.40057	1268.2068
822.3891	490.20981
838.41864	6638.9204
857.27258	643.60852
865.41412	2338.6895
867.47546	676.28076
883.39862	1094.5991
907.4693	725.25061
908.37134	758.71741
925.43878	2742.6567
948.55255	566.24084
965.50317	664.84235
982.46606	5540.3354
984.40778	961.99664
1039.5308	535.59772
1083.5195	5201.5015
1180.535	2749.916
1197.6334	1049.9049
1198.5215	2019.4869
1209.3824	992.03577
1210.3734	1628.9138
1212.288	1135.1294
1222.4348	784.86865
1238.3635	8317.4658
1255.444	922.90936
1256.3646	22781.914
1348.535	2392.604
1352.4196	4900.9565
1353.3757	2177.8496
1358.505	1930.7025
1365.8418	13426.422
1366.7163	16098.274
1368.5087	7593.957
1371.4178	3511.3105
1375.5205	2281.655
1379.9482	3613.8687
1380.7146	3118.4172
END IONS
BEGIN IONS
PEPMASS=1492.7639
CHARGE=1+
TITLE=Label: G14, Spot_Id: 23198, Peak_List_Id: 23146, MSMS Job_Run_Id: 10266, Comment:
101.04608	346.84033
112.05973	1470.9419
129.09146	645.49512
157.08791	193.79562
158.06973	350.06558
175.09595	3788.3521
200.07724	222.29237
201.08978	175.91626
215.08856	217.76666
230.11302	199.28616
232.11656	929.27045
328.18262	626.07794
331.10428	362.02878
345.19864	1094.0364
359.16388	619.25238
371.23752	411.6149
377.17523	817.53754
385.16446	351.25311
402.14487	407.40387
448.17776	1110.1119
456.25162	378.9736
458.28329	1323.0507
517.20892	636.51825
529.29956	1798.6051
530.28265	509.47894
562.18829	1120.524
587.26038	643.85339
588.1925	633.95184
614.17133	605.23108
616.33313	3263.5034
631.22217	937.20001
632.20935	574.59601
649.22925	1206.0293
698.34552	498.48825
715.38324	7895.8091
734.41479	518.81757
760.26569	745.44061
761.25195	901.43091
769.31415	622.17316
778.2431	2465.9768
819.35107	546.68707
842.35175	554.53479
844.38824	2359.011
849.31384	564.23108
860.29944	948.33356
877.30615	1202.9312
931.4082	7258.3882
946.35376	809.68475
964.35577	1172.2156
1000.4274	829.77795
1012.3794	708.64282
1017.3712	790.61493
1028.423	3830.7151
1045.4492	2658.2375
1046.4161	825.83826
1116.4886	3581.8809
1130.543	400.6394
1132.4718	316.63004
1133.4309	271.9653
1149.4739	291.8447
1156.432	521.76221
1163.3748	324.74353
1226.4896	299.63278
1228.703	315.71387
1244.5831	2971.759
1254.5238	627.19263
1345.5966	1953.0938
1409.6544	1218.2998
1430.6288	1145.6549
1431.5927	6447.8457
1433.5255	2227.9409
1439.4315	1188.5876
1448.8486	5691.7661
1449.6893	6977.1533
1451.559	3490.739
1453.4349	2374.8713
1457.6096	1970.6151
1460.6082	645.19891
1462.8893	2621.4333
1463.6898	2162.1802
1464.5076	2446.2852
1467.3662	165.90173
1468.1251	550.94635
1469.2784	470.60126
1469.9854	339.08807
1470.4918	300.47754
1471.9126	272.31714
END IONS
BEGIN IONS
PEPMASS=1675.9381
CHARGE=1+
TITLE=Label: G14, Spot_Id: 23198, Peak_List_Id: 23141, MSMS Job_Run_Id: 10266, Comment:
86.068268	979.8186
110.04471	2904.1284
112.05903	1327.3441
129.0909	708.59137
175.0984	6482.5059
185.1364	942.51233
213.14232	3364.9355
223.13104	911.28394
243.12186	1752.9027
251.13533	1478.7871
257.14633	722.32239
274.18091	1631.604
326.23138	2443.1003
337.15121	2027.0409
342.20038	2890.8782
373.25443	4050.4106
379.19812	1513.826
413.23026	1466.6614
437.19797	1816.6851
441.29242	1369.3596
450.27524	1547.1755
455.27036	10627.213
470.25311	6990.2109
480.28662	3351.665
487.28925	20669.256
497.31259	10009.776
526.34235	2308.9905
551.26599	2840.1716
554.33246	4622.6982
616.31848	4114.0313
625.35919	6049.7271
642.37659	2447.8201
650.30078	3560.5596
673.31757	15229.658
678.31775	1932.7051
749.38983	3150.2996
750.33728	1650.2034
753.38184	3484.3821
761.33868	1815.4083
766.37372	1722.9175
778.36493	1940.8281
786.38837	15296.405
796.3681	1580.6263
846.43103	3025.7874
862.44055	7876.8447
864.51563	4007.3792
889.46881	2865.8191
890.43396	13756.106
898.56726	2804.0239
906.40143	16474.787
923.43115	26918.826
975.52051	3293.1167
1003.4995	8370.7393
1034.4559	3259.5623
1051.4684	12495.468
1060.5377	4640.7983
1061.4862	1706.0155
1091.6624	1708.8092
1105.4722	3794.7646
1122.5002	15615.224
1161.5822	2049.7727
1182.4028	2062.2222
1189.5547	7607.9287
1191.5355	2512.7664
1205.5747	1873.744
1221.5682	56747.547
1275.5728	2936.9478
1303.6191	16437.664
1306.4764	3450.7705
1309.5359	2522.9624
1311.4282	2171.4041
1350.6044	8380.8125
1377.5607	1997.0217
1402.7544	6548.1265
1403.6429	3290.6323
1405.5192	1983.1602
1409.3678	4640.3477
1497.5789	6694.2969
1501.8372	8621.2803
1528.6064	7024.4106
1543.5614	9912.1621
1611.6857	6081.7075
1613.6376	32036.625
1614.6039	197901.19
1616.5095	112314.08
1634.7026	6224.9453
1652.4541	8099.0479
1653.4117	8401.9902
END IONS
BEGIN IONS
PEPMASS=1827.9236
CHARGE=1+
TITLE=Label: G14, Spot_Id: 23198, Peak_List_Id: 23154, MSMS Job_Run_Id: 10266, Comment:
175.11131	204.71922
240.11865	109.41998
370.1669	119.36054
405.2077	164.55336
431.2782	135.77272
615.41156	111.06582
761.42383	112.02167
762.3656	104.8821
783.47455	197.13071
799.35651	499.98843
800.45221	173.58264
802.56506	103.01752
910.46997	274.09482
924.87537	131.29071
927.45355	934.02161
1062.6531	115.13403
1189.542	136.61186
1260.5747	248.80704
1317.5201	102.32104
1406.5316	109.04571
1423.6613	136.50758
1424.5984	137.9742
1442.6951	166.66849
1582.9567	132.93854
1634.9265	148.50124
1762.2094	2157.8584
1763.9894	2178.9863
1765.7611	1407.1125
1767.6621	964.98822
1769.6343	1395.4424
1771.6306	766.42035
1775.7283	904.97296
1782.6678	588.83917
1787.5625	1354.5779
1791.7386	564.34137
1800.7711	658.7666
END IONS
BEGIN IONS
PEPMASS=1864.9321
CHARGE=1+
TITLE=Label: G14, Spot_Id: 23198, Peak_List_Id: 23147, MSMS Job_Run_Id: 10266, Comment:
86.070457	673.92487
112.06165	2442.3557
120.05674	453.25632
129.09167	1042.0323
158.0724	603.12744
175.10066	13178.195
200.12549	438.74188
227.16136	488.75436
228.12314	787.63452
230.06487	419.24319
233.15276	470.44766
305.14191	1913.7943
316.1232	1256.4574
322.17557	2998.1956
328.18451	977.12097
343.1622	1516.8344
374.22983	939.96429
400.17859	1075.4608
430.17566	1572.0906
435.27875	3963.957
441.2868	977.30591
456.21878	863.46765
490.25543	2104.519
501.22501	2655.5842
513.30792	1269.8708
532.29169	4720.4146
549.31396	64668.59
575.37177	1450.45
598.21777	1671.7152
603.30585	1557.3164
604.29175	1196.1609
616.21393	10478.166
647.31354	3141.0488
664.33246	7340.2876
687.30011	2456.0437
689.4278	1488.4993
697.27008	2019.7126
698.30133	2185.4434
715.26569	13079.735
717.37976	2826.1191
747.54578	7291.9917
777.40802	4440.4399
810.32086	2286.5886
828.33728	12923.304
862.48419	1144.3213
894.5675	873.96991
907.41302	1316.424
923.36255	1967.3704
924.42157	8401.3779
941.39697	7003.272
958.45294	742.20587
975.48303	1623.2578
1003.4584	918.92065
1020.4969	1277.2759
1037.5162	7824.0972
1088.4757	3476.9675
1112.5673	1380.326
1122.4983	1220.751
1133.5466	805.31061
1150.5739	10499.497
1160.6061	826.78503
1183.5614	1009.603
1214.8788	1076.2548
1232.7186	979.021
1249.6451	89957.156
1259.6685	2001.6061
1261.5699	856.97925
1294.6071	1052.0116
1329.7228	1449.5743
1330.6438	1501.2515
1346.6285	2719.3406
1347.6472	5311.7793
1364.6703	9333.8145
1374.7296	806.87463
1431.6252	1049.9762
1439.6842	883.19836
1442.7098	891.13428
1474.772	1077.4956
1476.5725	1190.0291
1492.7524	3952.0847
1532.7107	1056.8872
1533.7308	573.13202
1549.7974	24090.748
1551.6996	12639.552
1554.5575	832.94897
1564.0787	332.71606
1603.6373	690.92969
1678.8976	3202.7139
1749.9938	29443.881
1750.8837	39804.898
1752.7278	16732.045
1801.7216	4675.9937
1803.7894	9887.4697
1805.6697	14356.373
1811.6814	4001.6511
1823.728	3315.2195
1824.7075	15705.353
1842.6914	2878.6028
END IONS
BEGIN IONS
PEPMASS=2061.0452
CHARGE=1+
TITLE=Label: G14, Spot_Id: 23198, Peak_List_Id: 23149, MSMS Job_Run_Id: 10266, Comment:
70.043999	157.99084
112.0619	541.00665
129.09151	263.17099
175.09834	1474.7189
242.14114	300.87799
244.10849	126.79825
245.11557	139.59207
262.14398	345.24863
326.16193	286.67545
363.2019	341.8573
383.18329	503.48944
398.25995	198.18359
413.19623	193.50015
432.24887	268.20724
440.25272	208.19592
441.21954	203.20912
450.24152	9896.8945
458.22464	267.48105
500.30774	211.95392
508.28265	226.7905
546.30511	259.17188
548.2572	621.08344
565.28571	976.77478
571.33582	305.25211
593.3645	224.03477
611.29907	466.43979
612.43243	231.15732
628.32788	711.55023
629.38483	318.31808
678.42303	380.24622
702.38373	410.60156
731.35205	517.91437
732.58899	256.39816
741.40875	378.15594
745.39319	263.91766
757.43909	1248.9136
758.39917	887.68384
759.73157	367.62317
774.38318	221.44138
775.38806	56929.656
871.41986	251.47685
872.38379	557.711
873.36414	1056.4789
876.76306	175.47719
886.42938	271.59399
890.38953	1088.7551
904.44135	232.78336
989.51288	412.54388
1008.515	669.86053
1009.4575	306.36356
1025.4946	1237.5914
1060.4753	244.1741
1115.5375	288.65881
1122.4365	273.66089
1136.6547	132.43983
1140.474	1391.4304
1150.4281	159.90764
1156.484	302.75613
1157.5149	2724.9709
1258.5519	183.47163
1290.5964	444.79498
1291.6167	1009.1738
1303.5168	610.87518
1308.7146	308.12949
1320.525	1523.776
1329.7341	310.09427
1346.5747	237.92117
1416.0461	326.33521
1433.7009	727.6698
1435.6549	306.71158
1453.8522	258.61426
1473.6881	243.50243
1475.7286	218.54547
1484.7218	251.1506
1490.6775	1450.9923
1492.7882	350.91101
1594.7953	225.83743
1603.8146	3321.5952
1606.7211	784.46277
1614.6613	470.6044
1616.698	504.10162
1669.8484	350.76892
1732.9366	349.9783
1733.8094	535.80176
1738.6276	176.5905
1749.6597	441.24277
1817.9445	317.01035
1819.9374	425.12796
1821.6696	323.13181
1999.8522	1549.8506
2003.6947	2290.3796
2011.0049	9231.0254
2012.8138	1836.6866
2016.9591	1469.4108
2017.9846	1973.3665
2019.728	1750.8875
2025.9227	1310.4933
2028.6157	1241.3345
2032.9493	1088.5948
2033.7014	1243.5693
END IONS
BEGIN IONS
PEPMASS=2186.1379
CHARGE=1+
TITLE=Label: G14, Spot_Id: 23198, Peak_List_Id: 23145, MSMS Job_Run_Id: 10266, Comment:
70.046227	531.69788
86.079781	352.41745
101.05031	371.42807
112.07153	1469.9781
129.0995	479.24631
175.11179	4861.1182
211.13126	390.67007
256.12592	402.58368
304.17587	877.30145
341.22415	481.54785
349.15048	499.0896
355.23779	832.29999
369.23767	684.24286
383.26779	745.4444
397.21143	346.65546
412.23416	437.76172
415.21716	499.46573
432.25507	1121.3162
440.34787	644.21747
468.30707	687.15198
494.33505	439.81616
516.37433	415.19675
525.34656	683.56256
545.34027	1640.9169
547.30597	490.51956
575.30951	657.0545
599.34595	1340.5087
602.36859	1853.2688
642.36029	979.55042
659.37708	3484.1794
660.43945	1252.4255
662.57056	505.78522
688.4339	769.58112
703.37231	1157.77
705.42444	756.87061
711.45062	704.55933
755.4339	684.59863
772.46112	44935.492
782.41272	606.99854
816.4101	2407.0376
826.47797	497.25
869.48071	795.52802
870.48859	2322.7588
887.49896	4011.9651
911.53033	672.85431
939.55634	396.0195
970.57733	469.18829
971.45416	476.93347
988.51819	2184.8098
996.60004	450.9993
1014.4821	766.55103
1059.5444	3675.176
1084.788	628.22742
1088.7234	460.44888
1110.6399	412.61288
1127.5802	683.98096
1156.7299	493.58771
1172.5938	4708.1226
1198.66	903.1521
1255.6241	802.35315
1273.6494	929.78125
1295.7657	346.74609
1326.7375	982.54303
1328.6593	744.96014
1335.6672	494.81223
1336.6683	514.53632
1353.6812	3010.4873
1370.6904	12450.413
1414.7394	403.34619
1463.6549	368.00952
1464.7356	439.67017
1481.7129	504.72214
1482.7301	585.91522
1498.7341	4114.5322
1661.7603	2622.9553
1718.8467	4362.7754
1817.9408	2151.72
1819.7686	419.64252
1889.0819	2112.584
1890.9413	1140.2306
1974.9537	552.96869
1976.1123	2316.3364
1976.9823	3508.0693
1978.8796	1531.3114
2019.9498	697.06738
2030.918	593.92712
2033.8829	532.25336
2039.1256	688.8512
2057.8625	646.69672
2065.8638	2229.9849
2125.9133	4242.561
2127.9072	2552.6035
2128.8711	2337.1047
2134.9404	3239.1777
2142.2827	7482.8569
2143.1709	4148.7358
2144.0715	7997.9277
2145.9072	4014.0439
2147.7844	1961.7405
2154.0476	3148.0293
END IONS
BEGIN IONS
PEPMASS=2212.1714
CHARGE=1+
TITLE=Label: G14, Spot_Id: 23198, Peak_List_Id: 23152, MSMS Job_Run_Id: 10266, Comment:
70.047279	175.13463
86.079323	330.75891
112.06602	312.90762
129.09402	237.62039
175.10947	2456.2566
271.15683	217.11664
280.20285	249.64459
288.21613	474.44241
308.20679	1225.2012
375.27756	1360.8949
393.29868	249.71512
415.24112	195.99159
421.29962	1289.9299
449.20801	877.10498
472.31763	938.59277
489.30731	10592.751
504.32996	325.76294
522.32971	669.94733
523.43805	409.21857
534.30688	536.18274
587.36029	637.58643
593.38379	854.35431
604.34216	992.87262
631.32465	429.22861
659.33453	348.42615
706.47559	517.57068
717.39294	482.30194
718.33417	172.50101
756.4173	179.55072
772.45483	307.07907
775.51324	571.36005
800.53687	568.4671
801.54138	189.37885
816.4635	2657.2463
835.52148	1233.9756
869.47906	442.05069
934.54962	922.43365
943.67682	209.34206
945.50934	792.89227
982.45886	189.06691
983.6756	264.75305
1047.7246	288.72382
1058.5695	799.96503
1083.5825	259.54892
1091.5461	415.04379
1112.5463	161.5461
1129.5902	1346.7793
1135.4299	159.23083
1154.5453	176.54807
1162.7048	476.94528
1230.6183	1211.5408
1301.6902	165.25008
1317.5292	228.53381
1338.7601	252.20103
1343.7026	1334.8987
1353.7789	242.38518
1399.8129	264.63525
1405.6132	168.16321
1432.6742	492.67877
1436.699	206.3302
1468.8066	186.9379
1494.3109	200.23039
1494.8296	255.75316
1511.8131	238.21252
1548.7485	524.28882
1549.636	248.01981
1553.8467	1076.1431
1567.8794	265.25546
1608.8276	516.54321
1633.8755	2772.7021
1650.8988	10584.221
1705.6448	193.35608
1745.9147	224.2933
1764.0283	777.54053
1765.8236	870.25726
1821.0989	3034.8181
1822.0015	4676.0859
1823.8984	1089.9396
1900.7129	848.03223
1931.173	456.50348
1934.9933	344.73175
1940.8745	494.38351
1950.1765	6644.4961
1951.0723	12200.667
1953.8722	3112.3608
1957.5754	432.11569
2036.9783	506.22656
2048.0862	1224.5594
2049.0479	404.49185
2065.0923	1257.9241
2152.9731	1706.7526
2157.8418	1860.8351
2168.3196	3289.0806
2169.9905	2167.0601
2172.8848	1293.2954
2177.9119	2141.6008
2182.8867	1675.0006
2186.0315	1904.4012
2186.9302	1344.913
2189.76	1530.0055
END IONS
