# Supplementary material for: Comparative proteomic analysis of a membrane-enriched fraction from flag leaves reveals responses to chemical hybridization agent SQ-1 in wheat
Source: Front Plant Sci. 2015 Aug 26;6:669. doi: 10.3389/fpls.2015.00669 (PMC4549638; doi:10.3389/fpls.2015.00669)
Supplement: Supplementary file 9 [file Data_Sheet_1.ZIP › Supplementary MS_MS data/spot 96.txt]

COM=Project: wsp, Spot Set: wsp\wsp01, Label: G16, Spot Id: 23200, Peak List Id: 22511, MS Job Run Id: 10265
818.42511	15230.109
842.51062	79405.039
856.52338	16467.654
860.44604	41432.773
870.53772	46236.324
871.53619	72714.242
887.48242	21346.168
899.55994	9787.6416
915.48401	20775.672
931.43781	41551.41
978.57159	178535.2
1024.4845	20847.381
1040.5845	53003.082
1045.5756	13648.741
1049.6097	229140.84
1086.6108	15368.468
1097.6057	117561.53
1114.6204	71034.719
1132.5972	99694.336
1149.4644	16877.045
1167.4685	157464.11
1195.4994	14335.037
1205.5991	61125.883
1220.5474	121777.77
1232.5463	60165.609
1246.5659	10881.948
1305.6079	24473.885
1306.6046	14041.422
1323.5659	78296.734
1328.6685	8927.5859
1336.6156	9160.9854
1349.5873	11293.449
1392.7111	12736.557
1416.6886	8004.6104
1433.7676	8925.3799
1435.6844	8264.5811
1453.7299	7515.7456
1456.7623	32897.254
1567.7805	20730.049
1584.807	129804.73
1594.8102	15302.012
1596.8059	8092.7368
1612.837	20887.965
1619.8572	19042.299
1636.8333	156733.88
1645.835	25710.262
1654.8412	211856.86
1676.8961	16070.42
1682.8652	21011.373
1716.791	33074.73
1730.8065	94303.305
1744.8223	17608.133
1758.8383	44247.652
1844.8896	8291.0049
1858.905	19477.314
1882.9655	11584.576
1886.9417	5742.5391
1949.0459	6686.0454
1959.9789	72402.68
1975.9712	5524.9512
1991.9667	4764.9849
2028.998	11146.918
2075.1543	9424.2207
2097.1008	6121.4668
2116.0869	12329.507
2144.123	19245.162
2157.0974	4920.9883
2162.0813	30194.203
2188.1135	9980.3535
2192.0063	40474.313
2206.2505	25569.414
2208.0098	20865.648
2210.0127	64602.98
2225.1011	5239.3784
2226.0249	29447.713
2234.1218	8852.7207
2236.0281	16249.028
2238.0359	5792.6787
2252.0415	6838.3301
2277.0046	10615.483
2382.1882	5367.6919
2417.3232	8700.9717
2431.3237	14506.757
2432.3186	5589.1855
2435.2598	42346.906
2449.2744	68407.93
2461.2588	5354.6196
2463.2756	9236.0615
2477.2939	14944.397
2563.3455	6102.5981
2577.3594	11153.299
2681.3428	12429.851
2735.4441	9834.5996
2965.6541	7606.7769
3009.551	71712.773
3022.5435	34166.465
3390.6187	21486.4
3621.8667	43270.441
3637.855	4438.5576
3648.8586	7284.7065
BEGIN IONS
PEPMASS=871.53619
CHARGE=1+
TITLE=Label: G16, Spot_Id: 23200, Peak_List_Id: 23182, MSMS Job_Run_Id: 10266, Comment:
72.05085	799.7962
100.08051	6473.2329
112.05683	1317.0522
175.09035	8330.4453
185.12711	1512.0232
199.10841	641.66602
213.13007	4619.5361
216.06419	1002.257
255.10614	2680.9551
257.12695	2538.511
258.12979	757.71735
272.125	3453.0903
274.14874	1799.5935
300.12457	1836.5331
312.18057	5407.4434
368.15131	2708.9343
383.19656	4509.2261
385.16171	4801.7402
386.1438	2332.719
399.17697	2703.6953
402.1713	2201.8652
455.13834	1951.0393
468.18582	4869.6777
470.20251	2576.7437
472.17715	6870.0371
486.19672	9365.9805
489.18024	3090.1875
543.17883	3438.1675
560.19446	3156.5454
581.25836	4325.0728
598.24005	2204.1997
642.23407	2294.7424
659.24182	2803.9971
697.31342	1811.609
809.20361	2288.5671
810.21515	2183.2354
826.53888	5105.4951
827.4248	6636.1528
829.35071	2599.167
840.49707	2546.2983
841.41528	3750.5698
843.29254	2840.3652
844.3457	2061.6912
845.24658	2957.0068
END IONS
BEGIN IONS
PEPMASS=978.57159
CHARGE=1+
TITLE=Label: G16, Spot_Id: 23200, Peak_List_Id: 23173, MSMS Job_Run_Id: 10266, Comment:
70.042465	2782.7129
86.073914	22191.596
112.06512	9164.7686
129.09125	3906.5193
157.09149	1798.7239
175.10201	7231.8984
185.08902	1178.1069
212.10069	4588.5557
227.15208	939.51849
241.1642	2002.9269
255.12395	11130.327
269.16241	76575.789
272.14957	9428.5957
312.13837	9432.2588
326.11496	15793.331
329.15573	5985.8994
369.14194	6667.4639
382.22034	21384.488
386.16699	6570.4844
426.15164	8925.8105
440.16895	9737.8115
443.1792	8672.751
483.16187	7400.9175
500.18335	4816.9272
510.16959	4705.6958
537.20874	8166.23
540.36017	7509.9321
555.19989	24708.48
562.18439	7473.6733
563.1759	3903.3276
564.43567	3976.5396
580.19647	235932.91
597.21808	77688.055
668.27496	4503.4131
675.25275	2548.0964
693.26666	55143.656
710.28442	26419.492
720.271	1473.7777
806.36395	3824.7554
808.36755	2307.4148
823.37549	11079.088
826.25714	1959.3223
833.38263	1662.2227
852.26392	1472.8115
915.30371	5967.0781
916.3045	4341.52
917.28723	12278.985
919.30682	3119.5054
934.47522	6621.8105
935.46002	3832.2454
936.4696	10793.601
938.32025	5579.8096
943.40826	3731.9167
947.42853	4688.0474
958.49469	3849.5017
END IONS
BEGIN IONS
PEPMASS=1049.6097
CHARGE=1+
TITLE=Label: G16, Spot_Id: 23200, Peak_List_Id: 23171, MSMS Job_Run_Id: 10266, Comment:
70.037834	2856.8792
86.068863	22528.279
112.06039	11424.344
129.08888	5027.3257
157.08694	2071.7856
175.0988	8981.5039
185.08487	1303.3591
199.14973	1448.6163
212.09721	3006.7776
227.11899	41593.457
255.11963	10542.47
272.14825	9867.4336
312.17456	20805.354
314.29626	5799.4834
326.11084	12441.13
329.16245	7533.8789
340.18988	109843.52
386.17551	7518.7393
426.14929	6836.1123
440.16644	8853.5488
443.17932	9051.6367
453.2442	21029.658
483.1619	5718.3999
500.18127	5328.7007
510.16437	4959.9893
537.19604	8818.4668
540.3938	7696.6411
555.20099	28698.338
562.17993	4867.1797
564.44855	6567.5225
579.21844	3819.406
580.19275	228326.48
597.21429	91992.664
668.26233	6895.5986
675.24738	2539.8921
676.29828	2300.1587
692.26501	2186.3113
693.25574	59869.051
710.27386	31685.152
720.26044	1944.6934
753.23413	1161.339
806.3443	2495.7349
823.36237	17176.082
833.37531	2746.3413
936.47223	8574.2314
983.48138	3224.9653
986.37769	7177.5771
987.35126	4800.7437
988.2738	5438.7197
989.28949	3623.4819
1003.5623	3783.7302
1005.5348	9286.6582
1007.4984	9832.9277
1008.4215	5549.4473
1009.363	5184.6162
END IONS
BEGIN IONS
PEPMASS=1097.6057
CHARGE=1+
TITLE=Label: G16, Spot_Id: 23200, Peak_List_Id: 23178, MSMS Job_Run_Id: 10266, Comment:
70.039543	817.76617
86.073746	1391.0283
112.06504	3220.325
129.08676	1327.4464
158.07071	610.56702
175.10187	5191.4775
199.16571	1209.2598
211.12192	437.23172
227.15755	5150.3457
232.13289	935.15228
242.09181	1337.4575
289.14203	849.27905
299.12836	887.12866
340.22504	1874.344
346.14459	1325.4899
355.1398	720.17395
356.13113	870.37799
386.16238	710.78625
403.14764	1762.0022
413.14801	882.45972
439.19308	1063.4425
443.16974	1378.6306
460.17587	2465.519
470.16449	1109.7531
500.17126	2519.0623
517.18884	4816.2817
527.15161	1551.1769
584.17358	1456.5956
587.16876	2300.1365
601.17511	3197.2024
602.17139	2655.688
604.18677	3384.4536
644.17578	2677.2
661.18695	2492.9875
698.23621	3854.1987
701.31458	2750.239
716.22485	9189.4922
723.21179	3491.3445
740.25122	2438.9004
741.22321	81831.828
758.24896	31018.494
829.3255	1758.4453
836.2674	1911.4534
854.30273	16792.693
871.32336	10469.715
957.37927	1782.0682
984.44873	3518.0361
1032.4565	1383.8513
1034.3859	1342.1853
1040.418	2264.3716
1049.5652	4375.2959
1051.4696	2575.2759
1053.5354	2661.2427
1054.4712	3026.0671
1055.4429	1578.4274
1061.5745	1948.9376
1062.5568	1548.6583
1063.4581	2014.2709
1065.2856	525.72809
1067.6453	3329.5186
1068.4885	3433.0942
1070.3882	830.90375
1071.1989	608.82617
1073.4446	556.39063
1074.3258	2735.3191
1075.3489	1495.0167
END IONS
BEGIN IONS
PEPMASS=1114.6204
CHARGE=1+
TITLE=Label: G16, Spot_Id: 23200, Peak_List_Id: 23185, MSMS Job_Run_Id: 10266, Comment:
112.06285	194.76654
175.09677	729.20129
211.11465	243.41695
228.16472	200.73312
229.12982	146.52606
272.17606	127.46946
310.16248	248.91884
342.18872	156.46651
417.21014	327.65869
428.21686	263.92426
439.19095	619.05493
456.21298	490.10873
457.21558	268.34213
472.26956	256.39426
541.30963	205.64261
546.24323	518.14728
547.22906	433.20972
552.2218	341.84732
569.26276	226.37349
570.23883	138.41873
582.24097	258.92862
587.31995	137.73596
656.17212	209.18991
659.29187	3116.3401
661.289	342.1351
670.28503	534.87274
672.30292	379.59293
681.27136	510.9946
698.27856	2791.2351
715.27539	334.19196
783.45508	750.51953
785.34039	593.9903
788.29962	1148.4158
811.37408	794.69629
829.36523	494.36334
887.3681	2054.793
912.43646	2133.8281
940.42419	15859.829
957.5332	2490.7329
958.44067	49314.621
963.33075	4269.2773
986.45233	2062.698
1054.5422	7751.9316
1056.4453	2039.2426
1057.2845	3475.0012
1059.1858	2409.3457
1070.4678	1409.2727
1071.5179	2074.3232
1072.573	25907.789
1074.4188	7056.4404
1077.2646	699.53564
1078.7317	699.6723
1080.4663	1748.4651
1084.3607	877.11292
1086.3571	1050.7483
1088.3958	1059.2854
1090.2833	811.51758
END IONS
BEGIN IONS
PEPMASS=1132.5972
CHARGE=1+
TITLE=Label: G16, Spot_Id: 23200, Peak_List_Id: 23179, MSMS Job_Run_Id: 10266, Comment:
70.041962	1060.1041
86.072617	624.5686
112.06653	1427.4132
129.10037	700.31976
136.0634	306.90005
157.09377	437.58374
158.07838	722.47913
175.10342	14103.002
212.08405	612.95026
213.08015	715.89972
227.16426	299.82147
271.14612	2119.9666
288.19244	12331.561
326.14871	2049.666
327.11328	6262.9873
406.16248	2107.6672
412.18283	8755.3301
414.32837	1502.942
417.20163	3472.6941
422.17734	1600.6936
439.18604	1959.8391
440.17838	16451.594
468.23996	1260.5503
508.22897	1362.5737
509.4744	1236.3302
525.24561	8103.3799
527.37762	1754.6949
553.23267	9434.6563
558.18286	1152.9323
563.20966	4855.7407
575.21063	1367.3612
580.23401	6170.7021
603.22754	1654.6202
662.30731	5458.8545
676.26416	4664.7031
682.24072	1658.3856
688.25983	3236.8391
693.30188	7597.2734
716.25488	5415.7217
732.22736	1753.8878
806.37048	100786.66
816.34052	2326.5344
819.2569	1263.7744
845.28625	4654.5908
868.68488	3402.1357
903.3952	2042.7347
904.37866	6122.8975
921.39673	3017.0435
931.40363	2051.6838
962.3158	2424.6777
966.50427	1325.1243
979.26892	6282.8594
980.31195	2701.6997
1001.403	1281.5392
1018.4517	5019.0107
1068.4363	2121.8218
1071.3524	1776.1101
1072.3618	1893.8534
1075.4423	4779.9756
1088.5706	1738.6283
1089.4097	5313.5283
1090.4347	1787.7771
1091.402	1796.3611
1092.3268	2050.2119
1094.3507	2080.5513
1097.4395	4488.4775
END IONS
BEGIN IONS
PEPMASS=1167.4685
CHARGE=1+
TITLE=Label: G16, Spot_Id: 23200, Peak_List_Id: 23174, MSMS Job_Run_Id: 10266, Comment:
112.06199	4333.3521
120.06027	1289.8864
129.08736	1979.8092
130.06587	678.73138
157.0827	966.2691
158.06792	1244.8624
159.06955	3743.4561
173.03508	771.38477
175.09903	36710.523
187.05557	810.70459
244.09914	1109.9415
273.09875	4783.8481
290.11572	3336.166
302.08533	2546.5532
334.13312	1291.0853
359.09595	6441.1875
373.11249	2314.3845
402.13864	747.26886
420.14471	5968.0659
430.12653	1800.2156
437.16806	5022.5635
449.1232	1134.5067
470.1188	1585.3126
488.13031	2693.4558
491.17023	3301.9644
508.19467	90402.477
517.14056	10227.398
545.12708	6035.1797
588.17279	1532.7777
605.20886	2111.9229
606.16571	8866.9541
623.20105	9781.9043
642.12689	3273.3718
660.13568	10703.389
686.14355	1753.2085
692.15436	1464.0186
703.18335	5870.3491
713.16827	3788.7083
731.16888	11061.49
775.18964	1891.8104
792.20624	2606.8887
809.23456	4443.3379
816.23462	2957.5771
849.23004	3311.9744
866.26965	51024.383
878.21552	2021.1385
949.32928	1756.8967
977.30383	3166.5906
978.37012	3711.5476
993.38525	3633.7319
995.33527	161192.41
998.23914	4294.5693
1012.3725	2015.7181
1014.2866	2748.9839
1052.3779	2179.834
1088.4114	5418.7324
1093.3678	9016.415
1103.4292	2330.9666
1108.3512	3139.1721
1110.374	3922.3132
1123.4219	2756.2722
1125.4055	5585.834
1128.2926	3038.9395
1132.4623	4960.478
1134.3564	3115.8267
1139.453	2395.1035
END IONS
BEGIN IONS
PEPMASS=1220.5474
CHARGE=1+
TITLE=Label: G16, Spot_Id: 23200, Peak_List_Id: 23177, MSMS Job_Run_Id: 10266, Comment:
70.03566	224.1523
110.04179	2180.835
112.06116	1600.0342
129.08755	699.24927
158.07307	370.49738
175.09824	7463.4033
197.08145	304.47208
225.07594	2691.0872
229.1026	518.82605
232.16139	230.08092
246.13675	2153.438
296.11093	1397.4895
345.1293	777.55884
353.12717	1014.3152
370.13257	537.73767
392.16431	959.42517
404.06635	629.67175
409.18228	3612.7139
419.1615	394.93759
426.19235	340.85764
445.14734	401.70044
450.17456	345.40054
468.12906	4255.3369
480.20782	5079.1216
508.20764	1414.9716
517.15247	1744.9827
576.21948	1583.0818
587.26385	1542.8134
593.25574	6364.1475
600.18054	4538.624
604.18835	1520.4229
623.22864	4221.8125
628.13196	6430.9556
713.20001	7784.521
715.23804	2492.6753
741.18939	10671.039
753.26428	91448.672
755.27167	6025.2666
784.23401	4148.2212
786.24976	2396.0593
812.2132	19364.363
833.23474	2015.9969
850.27551	3405.0083
851.25232	4976.4395
868.29083	5025.7612
925.29974	3842.2693
947.31573	4576.6011
949.21838	3674.8198
975.28992	10445.297
980.1579	2553.2314
996.3407	7981.7793
1020.1879	2400.3245
1045.266	2857.5208
1046.3422	7549.8496
1048.2423	4183.6045
1064.3705	4822.6597
1065.3322	4723.564
1083.4004	9435.4717
1129.4456	13431.028
1131.3461	4828.3086
1174.3173	4425.8833
1176.4547	3703.9136
1180.326	4395.0435
1186.4412	3700.6516
1190.5221	4082.3997
1191.3827	7180.1689
END IONS
BEGIN IONS
PEPMASS=1323.5659
CHARGE=1+
TITLE=Label: G16, Spot_Id: 23200, Peak_List_Id: 23181, MSMS Job_Run_Id: 10266, Comment:
70.036194	210.29739
112.05753	560.21008
129.07549	189.25946
157.0537	198.13022
175.09706	2610.3245
199.13599	105.73636
214.13908	122.65999
232.14339	191.52434
255.06271	135.5975
256.06931	119.54882
257.14496	114.05112
273.09634	149.41136
288.19559	160.76627
290.13321	153.2822
312.14041	192.4093
329.13266	1373.6937
331.1991	173.53915
419.13724	174.68576
420.17056	247.74635
422.29669	170.12328
437.19916	268.75101
458.16708	1062.8967
490.22357	416.37521
508.21423	7178.9233
515.237	341.03394
518.19989	290.1738
531.26154	274.15671
533.21844	276.00885
605.1969	251.11612
606.18176	691.42291
608.3725	514.36798
623.22015	1651.1224
656.19556	392.07971
701.25049	1749.1929
718.24194	5031.1729
719.23383	1832.3005
744.25275	797.39221
798.24353	1255.8926
799.23169	1358.1726
809.28003	2196.4875
814.24719	816.1842
816.22864	45188.121
820.3584	1449.4174
848.25836	1675.4569
866.27539	14241.116
869.27893	397.99448
887.2854	1398.604
977.31323	5879.3369
994.39484	917.578
995.31146	38351.426
1006.3436	1297.944
1034.308	2769.2927
1051.3467	7165.4307
1052.3246	1929.681
1082.276	3992.8582
1093.3319	5597.6548
1110.3672	5421.6006
1131.3859	14614.832
1133.337	6150.396
1148.4047	5678.1582
1149.3938	203081.67
1151.2939	65946.305
1158.1505	4891.2871
1167.4114	51772.914
1169.3082	16819.604
1263.5406	20517.313
1265.4054	4615.8882
1266.2422	14065.262
1281.5531	28943.309
1282.4497	34799.383
1284.3293	10512.817
1287.5551	8031.0386
1288.5332	17017.633
1289.4785	15479.262
1290.4542	8528.0127
1293.228	15116.907
END IONS
BEGIN IONS
PEPMASS=1584.807
CHARGE=1+
TITLE=Label: G16, Spot_Id: 23200, Peak_List_Id: 23176, MSMS Job_Run_Id: 10266, Comment:
70.037491	874.10883
86.070557	695.3645
112.05923	3850.3621
129.088	1191.8942
158.06812	687.20502
159.06847	1193.3163
175.09732	10260.24
183.13356	924.45624
211.12425	3424.5227
232.1163	708.14777
245.12073	1047.073
262.13956	1999.5083
282.17398	1245.7209
293.09882	1042.7836
322.15692	2776.2605
324.215	3251.7751
350.1459	2914.2666
364.13559	1337.4226
375.21109	2863.8215
411.24835	2278.4875
445.22903	1209.149
456.15732	2463.79
462.24469	4096.0923
479.18124	9503.75
498.27087	1903.0536
527.20087	2694.3013
531.26495	1130.4215
532.26025	1500.4758
549.2807	4973.3296
550.24683	1357.9298
614.23712	1378.307
642.22729	3597.6875
645.32745	1845.2238
662.328	3723.5605
685.24792	1665.0364
687.38251	2163.9167
713.24286	4103.3994
775.38623	1772.2805
781.31104	1435.1177
782.32794	1282.8207
810.27911	3460.3447
830.44	1312.0255
837.38416	1495.8081
855.41321	12473.043
870.45801	840.41534
872.43445	19237.342
895.39337	894.81659
897.41504	788.89716
901.39587	659.94196
923.35541	2079.1841
924.35309	791.99762
926.4386	2247.8679
943.46588	10471.845
953.37885	588.4198
1036.4158	2562.7637
1088.4543	813.53131
1089.4884	671.07434
1091.5492	819.1828
1104.4608	1021.0754
1106.5186	33418.949
1116.5596	655.80817
1160.5439	1033.8422
1171.6389	1098.2842
1218.4846	1123.502
1235.5476	5551.8047
1245.5446	1756.1683
1329.6954	833.18317
1395.5667	993.30243
1398.6643	6052.3354
1400.5133	2311.9792
1402.4061	736.24158
1424.7184	866.35809
1432.4069	1368.2495
1433.4344	1729.842
1437.5969	1269.9294
1455.6367	985.19171
1457.5394	1270.3347
1479.5217	4801.7666
1523.557	5047.6089
1524.4954	2380.2849
1526.4878	2559.2935
1542.6128	2548.1118
1549.7059	5513.9087
1551.5963	2208.7332
1554.7188	7097.6519
1555.6221	5111.208
1556.6031	4371.9775
1558.4891	2393.6345
END IONS
BEGIN IONS
PEPMASS=1636.8333
CHARGE=1+
TITLE=Label: G16, Spot_Id: 23200, Peak_List_Id: 23175, MSMS Job_Run_Id: 10266, Comment:
70.041222	699.06927
86.070984	1055.2683
112.06458	1683.2015
129.08855	530.09998
175.09993	5665.9136
186.06654	380.20367
199.07285	393.92432
201.07785	453.86859
227.08762	1115.3762
244.08141	526.10815
255.09468	393.62509
296.16776	1345.9554
304.16064	480.05612
314.17807	937.01233
340.18201	1179.6206
359.17197	575.27411
367.18066	986.94476
384.15384	729.86414
400.2063	835.73737
413.15268	467.2984
417.25919	2417.877
430.15976	500.32617
469.24567	1250.6589
481.21198	912.8006
498.21521	2480.157
552.20062	940.4585
569.23706	2284.77
588.521	1393.7991
608.31891	1028.3867
610.25073	2342.3748
625.27643	1154.1047
626.3042	4594.4536
643.33105	7932.5415
668.28687	760.34283
682.31592	1163.6554
738.34589	1022.6268
756.37274	8976.5703
774.66852	2486.3257
806.71191	1066.8263
836.43542	908.01807
852.43427	2110.4617
853.41364	1095.8953
854.34656	1028.5879
855.50726	2414.6689
870.42053	5758.7119
881.33466	6847.0342
887.58142	2925.929
895.43176	17222.092
912.44879	55989.254
952.41272	3453.6724
966.42535	8320.4844
992.48785	3992.6755
994.43701	3352.4905
1010.4362	10789.02
1027.4642	12766.94
1096.4862	1155.149
1139.4835	1427.1465
1156.4874	4273.5
1192.5225	2944.1609
1194.4512	1904.2457
1210.5487	2880.9941
1220.4875	13099.232
1236.5193	1631.5664
1237.5171	1799.2736
1238.4697	1354.9382
1253.5303	4895.1475
1270.5151	1432.3279
1324.5181	3108.4189
1341.661	1719.6735
1342.5055	2472.2517
1351.6301	2144.6445
1360.353	1520.16
1382.6626	1914.976
1434.6755	8390.2549
1436.5582	9923.7598
1439.4119	3678.6614
1444.6042	1438.9996
1462.6942	46354.203
1464.5845	25089.709
1480.6884	147021.39
1482.5774	79776.93
1576.859	17439.643
1577.7393	29263.047
1580.4237	16463.109
1594.7869	48534.816
1595.6849	72767.461
1597.5679	30081.635
1601.717	11503.632
END IONS
BEGIN IONS
PEPMASS=1654.8412
CHARGE=1+
TITLE=Label: G16, Spot_Id: 23200, Peak_List_Id: 23172, MSMS Job_Run_Id: 10266, Comment:
70.042847	1012.9829
86.074036	1711.1387
112.06463	3066.6738
129.09868	804.80377
157.092	480.50204
175.106	8110.3799
199.10733	458.10306
201.07784	1502.3993
227.09149	1373.2964
244.11043	781.8349
246.17355	587.75879
296.18021	1036.8053
304.16251	877.05371
314.1665	2730.167
315.12537	949.53821
340.19131	1763.6085
367.18472	917.29669
384.1554	1006.4145
385.20776	1457.5851
400.22653	964.4566
417.24518	3927.2876
427.24707	686.53729
469.23752	1338.0281
498.19415	3447.8545
569.21552	2618.657
583.2876	1696.309
608.2934	1386.7233
610.32031	1175.5289
611.30121	1288.7157
625.28717	1693.5814
626.302	7077.5913
643.32635	15846.078
654.34344	1077.6759
682.29169	1456.6003
738.38013	3533.9148
739.39282	1321.4293
756.39313	24699.857
766.45935	1644.7587
782.37781	2819.8853
836.40173	1115.0009
852.46228	4530.8892
853.44098	1374.9469
854.4223	1227.7844
855.56097	2905.124
870.46002	15113.861
895.46924	32676.578
899.37787	18592.369
912.47327	189915.05
970.43866	13139.696
984.44354	22648.09
986.49042	11313.322
992.49878	6889.27
1010.4657	24893.445
1012.4569	13273
1027.4865	44153.066
1127.5244	3204.5913
1138.5107	4671.335
1156.5166	15245.285
1210.5785	6893.8062
1212.4912	4073.2935
1235.629	3147.6038
1236.61	3871.9094
1237.5594	3004.5095
1238.5295	36380.707
1253.5446	16204.343
1255.496	2901.7346
1271.5116	3195.762
1323.6433	7512.7495
1341.6243	6231.7627
1351.6508	5943.3525
1369.6605	8842.7393
1371.5247	3070.0474
1378.3423	4138.3682
1437.639	4935.6206
1452.7313	23081.922
1454.5763	21010.225
1456.4795	7569.5576
1480.7325	156864.34
1482.6029	84381.672
1498.72	487407.47
1500.61	206888.66
1594.894	47042.77
1595.7939	77189.883
1598.4398	52911.047
1599.426	80367.555
1612.8485	117476.7
1613.7369	163355.34
1615.6093	57983.301
END IONS
BEGIN IONS
PEPMASS=1730.8065
CHARGE=1+
TITLE=Label: G16, Spot_Id: 23200, Peak_List_Id: 23180, MSMS Job_Run_Id: 10266, Comment:
86.072159	344.37665
112.06245	1361.6317
129.08304	566.50287
158.08136	332.35861
175.10583	6433.3237
201.0724	284.02307
229.11737	616.43298
246.15129	30875.088
256.1366	238.77849
258.11346	215.5892
259.09366	266.23154
316.10605	622.95599
344.16336	1612.6896
358.16956	752.54547
361.18146	1845.5472
371.14044	483.48685
372.19446	448.8949
387.14941	483.72809
440.18283	448.79337
443.23404	660.69397
457.25809	583.72791
458.19736	2640.7319
471.28897	446.21686
474.26599	3499.9695
529.24237	973.17126
554.23871	424.09085
557.25549	2033.0256
572.23364	1102.9397
587.31616	445.772
600.27942	429.55841
603.3125	1552.8635
615.25922	459.43738
657.31763	502.14905
671.3382	832.74872
674.32751	8869.7178
686.26056	2292.6348
701.26062	536.08807
744.27332	847.35651
786.3031	548.31366
797.31238	591.70142
800.30591	613.68762
803.34576	2368.4299
815.28998	4243.79
857.32526	940.19092
899.38885	632.01794
910.34784	512.29224
915.41736	346.42877
916.40759	10088.611
926.3587	372.87943
928.37231	1812.9155
978.46124	351.72995
1027.3987	782.35754
1045.4354	10057.374
1057.4073	1690.4734
1059.3905	467.87827
1062.4063	382.479
1101.4653	337.99469
1128.4684	1156.5822
1156.4807	797.12708
1174.4558	2823.7502
1184.4578	406.35434
1186.4918	644.56152
1198.6467	355.66376
1199.5105	304.68848
1238.3507	368.43695
1257.4904	576.47211
1273.5342	10040.757
1282.8439	174.08606
1283.5939	527.62097
1295.0659	204.81624
1385.6179	639.16144
1398.6099	499.60669
1402.5925	7741.1733
1405.4388	823.34821
1531.7896	788.42096
1577.5452	1636.1305
1580.5203	1114.9702
1582.5447	957.52374
1588.7527	3848.4346
1590.5825	2128.6184
1619.7114	1279.9755
1636.9359	889.67773
1650.8157	828.26123
1654.677	1867.7992
1659.7397	2369.7136
1666.671	1106.0051
1668.5508	1682.2196
1671.5284	2947.7017
1678.6366	1287.8318
1687.7008	1222.8243
1689.5063	1619.9923
1690.5918	3419.4141
1694.6073	1295.6293
1696.6648	2626.7383
1700.6252	2454.9409
1705.5093	1074.9172
END IONS
BEGIN IONS
PEPMASS=1959.9789
CHARGE=1+
TITLE=Label: G16, Spot_Id: 23200, Peak_List_Id: 23183, MSMS Job_Run_Id: 10266, Comment:
84.058922	151.09668
86.070381	144.24759
112.06185	480.85867
129.08107	269.50797
175.10304	1171.3527
216.10143	245.37617
229.1064	324.64423
243.13696	131.35973
244.11305	344.79749
246.16559	792.41132
372.18976	140.80032
399.26578	326.49158
403.1738	369.59921
415.25803	369.6846
432.23273	782.10724
472.25949	249.16019
489.26297	2173.333
558.28101	238.34981
573.24243	256.26852
599.28217	231.40877
600.33252	1327.415
601.56738	440.22552
615.32855	331.93829
617.35809	24047.895
621.56897	256.57999
627.30048	378.96942
697.39606	447.59143
714.4115	350.72238
715.33057	1688.194
731.3606	390.26471
732.38049	2108.5051
771.39575	348.71249
788.34155	1496.2386
813.35803	309.34048
814.38971	487.31784
831.41742	4129.4536
833.4563	376.14136
874.49945	146.33344
883.27789	188.58388
901.43939	985.86652
903.42389	209.45844
911.54285	255.51775
943.42023	804.77124
960.46185	1188.1423
1019.3739	216.51143
1042.4467	1053.4359
1046.3976	157.6745
1059.4987	1774.0492
1062.7014	224.46457
1097.5283	210.25952
1106.6874	342.30286
1172.5621	1507.4303
1185.569	546.56195
1212.5833	751.87219
1229.6085	3311.6479
1235.5566	224.91795
1324.7499	1087.772
1326.6998	476.96295
1341.8055	377.22992
1342.666	37072.074
1346.6831	692.09747
1352.7214	538.48804
1389.5592	560.7403
1432.2726	492.7641
1439.6525	1443.9513
1440.6627	2536.7273
1457.7244	2665.0447
1509.7615	321.00555
1511.7626	745.82056
1527.8375	1293.3375
1528.7456	28572.813
1533.5121	670.22266
1599.8989	324.02945
1625.7208	1206.312
1626.7415	904.48828
1627.6964	442.10532
1643.7855	2304.5366
1645.7645	365.6351
1715.918	404.67902
1726.801	368.93726
1741.8148	721.69385
1745.1262	430.69083
1745.7906	864.7627
1787.6687	677.60718
1791.8771	556.67853
1803.839	1009.1982
1805.7346	861.83911
1811.8478	637.52771
1855.6482	520.14447
1897.8384	2296.7612
1900.7466	2167.5679
1904.6216	1222.7437
1906.1095	1144.5475
1916.0773	1746.4232
1916.9431	1477.7267
1917.838	2757.7246
1921.6451	1781.3042
1925.7601	1530.5138
1929.7247	1205.2692
1939.8987	1942.3698
END IONS
BEGIN IONS
PEPMASS=3009.551
CHARGE=1+
TITLE=Label: G16, Spot_Id: 23200, Peak_List_Id: 23184, MSMS Job_Run_Id: 10266, Comment:
199.08983	150.09738
349.16672	143.67776
406.2406	249.85997
616.46832	190.63809
665.40698	160.04295
875.59625	651.14252
972.60229	269.18564
1030.6921	191.47772
1124.667	189.14571
1150.6414	152.72
1165.6238	505.08139
1166.6157	329.05191
1168.7644	143.23067
1174.1736	146.21988
1183.6775	559.15814
1237.7747	505.74347
1239.6085	222.53154
1249.8525	148.32271
1262.8123	318.69052
1263.6769	1243.2992
1278.1028	326.44196
1280.7003	6581.1392
1293.718	301.39975
1294.2875	773.49713
1295.3751	285.00189
1398.2386	253.00861
1401.6973	264.36389
1417.7015	848.57422
1428.5934	182.86397
1531.7856	253.11639
1535.0272	189.40094
1565.7224	282.98804
1628.9053	316.62766
1629.6656	150.74498
1645.0127	320.10306
1645.8271	250.36899
1661.8246	1672.2026
1665.0271	284.33841
1686.7894	333.32587
1703.8542	284.18729
1712.9481	265.0567
1729.8594	542.30945
1730.9694	604.98785
1773.8423	319.72391
1789.8408	885.3634
1790.9843	405.20663
1828.066	382.99338
1953.1318	288.83755
1953.9341	287.0495
1954.8257	541.3222
2065.9805	284.09296
2095.9253	258.47858
2117.8716	307.59116
2134.0627	159.68805
2134.9858	312.23532
2182.9722	185.74466
2184.5283	214.37822
2195.075	461.53027
2261.9902	249.44142
2314.9971	209.82162
2318.2212	288.58951
2417.3909	327.66058
2427.3145	293.58963
2430.0664	365.15277
2440.0801	222.83601
2445.3372	1640.6445
2446.1936	976.05109
2449.9434	363.95541
2459.594	288.08554
2460.365	158.51958
2480.2903	171.35307
2516.3374	1255.8722
2518.24	827.29236
2530.344	227.28717
2541.7686	312.44409
2570.4712	422.51172
2572.282	534.02771
2582.7837	331.8642
2796.7881	693.86633
2803.5542	573.77881
2810.541	571.19299
2813.0547	1452.4125
2814.5088	757.67627
2815.3081	839.16736
2822.3093	1587.486
2828.5034	614.82574
2835.2808	480.10944
2855.6936	834.72168
2858.1196	1091.1715
2908.395	2701.9009
2921.4939	1655.2682
2931.8135	1044.3282
2949.033	1306.9186
2951.1455	1256.4241
2958.2932	847.03839
2960.2847	998.29352
2967.5229	30279.564
2970.2903	2821.5928
2977.207	4783.3867
2978.2209	8438.6689
END IONS
