# Supplementary material for: Comparative proteomic analysis of a membrane-enriched fraction from flag leaves reveals responses to chemical hybridization agent SQ-1 in wheat
Source: Front Plant Sci. 2015 Aug 26;6:669. doi: 10.3389/fpls.2015.00669 (PMC4549638; doi:10.3389/fpls.2015.00669)
Supplement: Supplementary file 9 [file Data_Sheet_1.ZIP › Supplementary MS_MS data/spot 97.txt]

COM=Project: wsp, Spot Set: wsp\wsp01, Label: G17, Spot Id: 23201, Peak List Id: 22512, MS Job Run Id: 10265
818.42993	12461.066
842.51343	118407.75
856.52661	26429.756
860.44971	31985.307
870.54138	75818.742
871.53766	84315.109
887.4859	16719.357
899.56354	11063.155
915.49176	16364.188
931.44232	30626.445
978.57477	59039.863
1024.489	17431.406
1040.5854	22350.258
1045.5723	13352.718
1049.6119	71087.898
1086.6143	13374.979
1097.6084	43586.41
1114.6245	57243.355
1139.6436	16168.503
1142.6489	9067.3838
1149.4686	10915.802
1167.473	84782.445
1205.6021	43165.652
1220.5507	67896.422
1232.5524	38607.023
1246.5715	6219.7441
1284.709	6138.7759
1305.6217	15557.129
1323.5717	39246.262
1336.619	6560.8994
1339.6034	6416.229
1392.7172	9187.0176
1396.7777	7322.207
1414.7169	5584.7339
1435.6757	17570.953
1453.7334	6035.3794
1463.7113	4883.3647
1566.7971	5905.7939
1567.7877	16533.799
1581.7596	4968.5591
1584.8101	102469.76
1594.8008	7650.7622
1596.8096	10196.631
1599.8016	5257.959
1617.8325	10214.851
1619.8564	10697.624
1636.8374	77767.266
1645.8461	16402.309
1654.844	112671.36
1676.8925	13242.682
1682.875	11994.991
1716.7975	18419.598
1730.8114	49302.879
1758.845	24863.094
1797.8878	15351.989
1830.9352	4148.291
1844.8971	4946.666
1858.9122	7954.2671
1882.972	9539.2744
1949.0543	3908.7722
1959.9833	40383.922
1974.9991	3981.1899
1991.9778	3755.1824
2029.002	16041.447
2057.033	4694.9404
2075.1628	10627.526
2116.0911	6049.0439
2121.1304	8555.5127
2144.0215	9326.54
2157.0989	7403.064
2161.0818	5053.4824
2162.1226	20767.385
2171.1321	6573.1602
2192.0122	24809.77
2206.2563	15609.151
2208.0159	13823.41
2210.0166	36521.395
2225.1316	5843.3716
2226.0498	20383.287
2230.2043	5482.0479
2236.0427	8192.4795
2238.0525	6538.0464
2247.1265	4503.8145
2326.1123	4499.2295
2382.1938	9750.0156
2418.2979	6222.354
2431.3315	7007.3887
2432.3049	3975.1641
2435.2612	21038.748
2449.2725	33651.629
2460.2544	5143.3018
2463.2883	5140.7158
2477.2983	6808.5015
2577.3628	5752.1987
2735.449	7325.1982
3009.5474	28626.893
3022.5474	13779.336
3390.6223	16717.117
3621.8535	21006.688
3649.8901	4598.6943
BEGIN IONS
PEPMASS=871.53766
CHARGE=1+
TITLE=Label: G17, Spot_Id: 23201, Peak_List_Id: 23189, MSMS Job_Run_Id: 10266, Comment:
100.08091	21552.154
112.05762	4585.9229
129.08444	1795.1487
175.09346	17511.258
185.12935	3096.5693
199.10854	2031.3203
213.13374	9507.7734
216.07169	2557.3896
255.10291	8261.791
257.12354	5197.2788
258.11737	1693.6362
272.12268	13307.97
274.14529	3792.6841
300.13889	4753.6138
312.18091	11513.978
368.14459	4736.5093
383.20114	7320.3525
385.16464	11068.993
386.15399	6090.4077
399.18097	9234.5332
402.17081	3622.7051
455.14252	5407.9927
468.19067	14945.295
470.19843	5663.1367
472.17325	13706.47
486.20224	30361.293
489.1843	6607.2285
543.1803	7011.4351
560.19507	5632.5977
571.25977	6416.7852
581.2663	11901.144
598.24176	5924.8877
659.25592	4976.0957
661.18243	4876.1968
741.21686	14302.273
758.27069	7998.2617
810.20435	4921.8296
826.52191	11866.163
827.41827	16276.72
829.31335	10562.748
836.37604	5780.4961
841.42474	10408.369
843.29132	5004.9414
844.29169	8495.6455
END IONS
BEGIN IONS
PEPMASS=978.57477
CHARGE=1+
TITLE=Label: G17, Spot_Id: 23201, Peak_List_Id: 23193, MSMS Job_Run_Id: 10266, Comment:
70.04567	340.08203
86.073555	2788.8765
112.06438	1164.172
129.09048	608.45929
157.09079	324.02185
175.10229	1372.5704
185.08261	188.27974
212.09694	718.36407
227.1283	183.18214
241.13921	211.80182
255.12758	1564.4905
269.16583	9821.1221
272.15988	1193.7976
312.14523	1435.0583
326.11661	2054.6216
369.16031	1228.571
382.22675	3087.0464
386.1731	1145.5924
426.17673	1136.672
439.14648	652.771
440.18164	1593.1987
443.18466	1463.231
483.1499	861.59454
500.17612	1083.2135
537.20874	1431.5732
540.38745	901.84656
541.22888	676.64984
555.20654	3850.0493
562.17175	879.70428
563.18573	794.13397
564.4704	1166.1466
580.19104	33335.469
597.21246	10527.484
668.25922	788.40161
693.25397	7123.4258
703.20911	522.64893
710.26764	3983.5818
721.22858	487.30002
746.26294	497.02219
788.33771	504.89584
806.33539	1010.0556
823.33667	1942.5155
833.28748	956.61993
851.35907	737.69092
915.29681	2552.5317
916.26062	2146.5676
917.28467	7660.2222
922.33936	1401.5735
934.46936	2046.8909
936.43146	1852.5245
937.32837	3922.3894
942.54614	1859.0449
946.43146	1692.5643
950.33582	1617.7593
957.47815	1523.5914
END IONS
BEGIN IONS
PEPMASS=1049.6119
CHARGE=1+
TITLE=Label: G17, Spot_Id: 23201, Peak_List_Id: 23191, MSMS Job_Run_Id: 10266, Comment:
70.039307	467.45099
86.069351	4010.4417
112.0595	2705.2229
129.08646	827.67847
157.08366	393.35141
158.07234	314.37433
175.09514	2295.4155
211.11816	302.99374
212.09869	782.63617
227.12157	6815.667
255.12724	1965.0497
272.14984	2120.6279
312.17169	3479.1084
314.24991	1205.6904
326.11426	2037.8573
329.17026	1373.7965
340.19397	17512.752
386.16705	1473.2625
426.16553	1343.1393
440.1568	1713.9215
443.16895	1929.9113
453.24326	3904.3867
483.15823	1276.6759
500.18164	1379.2979
510.18747	912.93121
537.2019	1411.7355
540.39545	1778.0176
553.21277	1036.1008
555.19879	5328.0273
562.17395	1088.0043
564.46924	1877.3588
580.18677	49947.816
597.2113	18464.98
668.27643	1900.042
675.21686	639.90424
676.24298	928.39697
693.24988	13123.788
710.26636	6418.8359
720.28906	741.56604
732.30927	720.17694
806.32776	700.33728
823.33398	3761.6599
833.31934	934.06653
851.45233	893.93658
936.46527	1825.5919
984.48578	2444.5349
986.35303	5475.4487
987.31036	2127.0933
988.26318	1976.1478
990.33514	1862.4783
1006.4096	2569.8552
1007.3792	4715.6392
1011.282	2132.9333
1014.3735	1994.2582
1027.4958	1899.7587
END IONS
BEGIN IONS
PEPMASS=1097.6084
CHARGE=1+
TITLE=Label: G17, Spot_Id: 23201, Peak_List_Id: 23196, MSMS Job_Run_Id: 10266, Comment:
70.04438	392.20355
86.072914	471.8577
112.06231	1084.4901
129.09	531.28656
158.08766	253.76257
175.10477	2064.6653
199.16498	418.09671
211.10966	373.0611
227.15759	1393.6146
232.12782	379.89096
242.10344	365.18195
299.10452	355.67383
310.17529	312.29156
324.16849	332.09842
340.21399	472.15744
346.17953	334.12927
355.18295	425.42627
356.13794	436.44354
403.16968	429.23569
411.1474	318.37518
437.25613	476.24664
439.1987	516.63776
460.17407	719.03082
500.16888	632.34674
517.19269	1328.6927
527.1933	741.33777
584.20416	570.13898
587.19977	602.51666
601.17297	1062.9337
602.18109	996.09283
604.17676	1125.8552
644.20416	761.06982
659.25159	688.75122
661.20618	791.77966
681.31317	737.81921
698.2406	1127.1886
716.24207	2398.7068
723.19122	1539.7051
740.27289	883.45618
741.21899	24846.002
758.2395	9500.8252
811.19177	821.93695
829.32428	702.4046
854.2887	5160.1221
871.33301	3285.0637
957.41162	1494.9645
958.39679	1395.6154
984.42059	1608.4226
1034.3949	1276.5587
1037.3615	1724.536
1039.2977	1520.0245
1049.5126	1980.7029
1053.5432	2586.7021
1054.4945	2517.2241
1056.4167	2049.2703
1060.3213	179.77661
1061.4492	964.35406
1062.4768	560.93146
1063.3756	462.75964
1067.592	943.2887
1068.4409	1417.1357
1069.3901	704.44885
1070.3739	1555.1888
1072.493	380.68964
1073.3638	1252.7356
1074.3689	1807.1309
END IONS
BEGIN IONS
PEPMASS=1114.6245
CHARGE=1+
TITLE=Label: G17, Spot_Id: 23201, Peak_List_Id: 23194, MSMS Job_Run_Id: 10266, Comment:
86.07608	270.86029
112.06463	357.37903
113.04262	147.44106
129.09711	197.98459
175.09953	1891.5227
211.12463	691.4469
215.11497	203.2527
228.12495	329.38934
229.11609	263.06894
243.13327	287.27005
255.16533	167.12013
272.1738	244.09875
274.15421	880.44525
304.15884	238.13422
310.16586	419.31577
372.17993	460.5228
417.22116	952.50574
427.24286	233.32664
428.24756	248.55348
439.20038	1252.4205
440.19568	484.957
456.22189	1452.8403
469.16574	483.31866
472.25366	573.95526
524.27325	443.37
546.23596	1135.7115
547.26074	469.30191
552.25476	909.9389
569.2735	940.43243
585.27094	1148.8757
628.28076	486.51511
648.2973	535.74817
659.28131	7844.1763
670.28497	1401.6982
681.263	1438.4962
698.28351	6962.6914
704.26611	767.56842
715.30145	600.71533
716.34131	640.31183
783.35779	1262.3898
788.31793	2100.0042
811.37024	1624.428
829.36841	1058.9368
850.33813	510.20966
887.37256	4448.2734
912.40668	5576.6377
940.41193	31166.771
957.48785	5686.4844
958.43085	118641.07
963.35126	3883.626
966.04071	4436.3589
986.47211	3274.21
1054.5314	16158.242
1057.2905	6982.1235
1058.1893	5668.2085
1068.5338	1474.7942
1070.5651	2579.114
1071.51	2599.5027
1072.5593	60225.445
1074.4188	17267.375
1076.323	2164.8057
1079.5897	2964.5835
1080.5211	2530.6743
1083.4153	1859.0242
1087.3767	1755.1947
1093.4808	1434.4204
END IONS
BEGIN IONS
PEPMASS=1167.473
CHARGE=1+
TITLE=Label: G17, Spot_Id: 23201, Peak_List_Id: 23188, MSMS Job_Run_Id: 10266, Comment:
112.06377	4002.8149
120.05726	848.99976
129.08801	1781.8147
157.08916	486.64682
158.06706	962.54333
159.07262	2725.0579
173.03004	749.02545
175.10182	27443.25
187.04681	777.53412
244.07417	507.63245
255.10167	568.27356
273.10425	3612.2087
290.12064	2535.6863
302.09341	2081.5999
334.13779	798.37189
359.09958	4432.1763
373.12198	1377.6671
385.14294	786.06573
420.13913	4375.8291
430.13843	1653.156
437.17386	3988.4653
449.10184	1012.6578
488.13025	2731.5354
491.18262	2784.0112
508.19647	71390.953
517.14612	7997.2437
531.14954	1314.6545
545.12256	5213.1772
588.16571	1302.3887
605.18939	2145.3831
606.1712	7065.5015
623.19843	7972.2148
642.13361	2918.7546
660.1369	7794.3877
685.1557	1393.3344
703.16431	4986.3477
713.15173	2004.3567
731.15765	7080.1821
775.19324	1315.6177
792.21661	2596.2783
809.23773	4323.1938
816.23352	1948.4863
849.23969	1955.2135
850.24316	1409.2772
866.26532	40000.828
869.38165	3255.8015
878.19751	2376.6467
949.40106	1527.5087
977.30103	2266.7678
978.38684	2796.9832
993.29333	2410.7151
994.41272	4263.9302
995.32825	128126.73
998.23431	2155.209
1012.3978	1443.5579
1088.3615	5424.8677
1093.3629	5819.6748
1103.4792	2244.4229
1105.354	4693.7832
1108.3673	2185.8032
1109.3109	2897.3203
1110.3593	2935.7612
1124.3917	3084.5569
1125.3702	3217.5278
1126.3457	4420.125
1130.4081	2268.3933
END IONS
BEGIN IONS
PEPMASS=1205.6021
CHARGE=1+
TITLE=Label: G17, Spot_Id: 23201, Peak_List_Id: 23197, MSMS Job_Run_Id: 10266, Comment:
70.034973	111.04207
72.052818	164.03772
112.06385	417.91721
129.0898	215.38696
157.08508	105.84601
158.07104	192.29602
175.09367	3318.8098
199.11124	117.53824
201.10339	176.33678
229.08585	248.93127
246.13464	391.99405
314.13696	222.12283
315.19073	209.44646
316.12766	2587.6394
328.17218	311.24045
333.15717	1717.5118
387.18036	617.97571
415.18796	2701.3171
443.17911	190.6225
445.15036	333.07922
447.21866	178.02692
456.23917	155.18962
462.20953	507.05356
508.26816	464.90982
514.22736	707.5545
544.18921	401.16904
546.18353	683.97736
563.20282	3977.1689
615.26129	356.19522
617.33954	342.9454
643.25055	822.08325
644.25983	356.34332
649.25031	370.14893
674.19739	373.87802
675.17444	374.84506
692.21448	1112.0146
702.30719	346.18518
726.20428	405.49524
743.36249	344.18933
744.32837	554.73676
756.26581	427.69724
774.22125	567.61542
791.25043	1438.8743
844.30841	347.65964
872.33118	488.293
890.32416	17676.414
988.37518	1317.6208
995.25439	620.40674
1005.3677	2211.2063
1031.3066	501.55273
1032.2062	1318.1547
1037.3085	845.40289
1039.2952	461.96008
1049.2427	655.16772
1050.3341	459.71545
1142.412	2274.9189
1146.3414	1481.3838
1161.553	2632.9302
1162.4326	3902.3452
1165.3224	2038.6654
1167.3021	1435.1774
1168.4474	1572.2958
1175.5121	3851.1047
1177.3627	1841.3873
1181.5502	1225.3362
1184.4337	1490.3398
END IONS
BEGIN IONS
PEPMASS=1220.5507
CHARGE=1+
TITLE=Label: G17, Spot_Id: 23201, Peak_List_Id: 23192, MSMS Job_Run_Id: 10266, Comment:
110.04018	785.54901
112.0573	808.90955
129.07935	333.76904
157.09543	130.07809
175.09682	4039.1726
185.07664	114.51161
197.0965	235.39052
225.08221	1233.9497
229.12659	210.50101
246.12967	1114.6035
257.18317	139.48004
296.14059	726.42865
345.15231	281.2981
353.12665	316.47443
354.11179	202.02405
370.16064	243.71075
392.15067	503.71945
404.12875	197.02754
409.18713	1382.0516
419.1777	237.85684
450.14172	265.06592
454.20712	206.3381
468.13129	1964.9939
480.2037	2397.5703
508.23431	922.48077
576.19104	685.61908
588.19489	673.86066
593.26367	2980.2114
600.17786	2177.1221
610.13531	672.61517
623.22894	1560.9015
628.12982	2844.2437
650.21399	785.90277
713.19629	4318.6323
715.24609	1105.3182
741.18951	4509.9204
746.29779	916.03247
751.23883	928.28363
753.25677	43021.277
755.27118	3050.1135
784.24634	2261.1907
812.22333	8517.6719
850.25739	2103.5569
851.24817	2680.1843
868.31085	3104.1196
925.28839	2557.6538
947.29205	2580.5364
949.21777	1075.4032
975.27277	4243.4097
980.17957	1380.5096
995.32556	1109.0706
996.33051	4556.644
1018.3414	1114.041
1046.3663	4474.4414
1048.2107	3129.6218
1064.3495	4203.3936
1065.3262	2013.942
1083.3862	3442.8845
1094.3298	2623.6045
1129.4434	7312.8984
1160.332	1992.4056
1177.4185	3595.7744
1180.3333	3232.6382
1185.489	2458.926
1187.3812	2055.4841
1191.3973	5711.5713
END IONS
BEGIN IONS
PEPMASS=1232.5524
CHARGE=1+
TITLE=Label: G17, Spot_Id: 23201, Peak_List_Id: 23200, MSMS Job_Run_Id: 10266, Comment:
110.05341	115.93227
112.07575	259.34299
129.07947	207.23302
175.10007	1261.1656
201.06764	115.65569
229.12805	252.90076
237.06473	139.79416
246.14738	405.86118
288.23148	135.55576
308.12234	308.01566
316.15381	492.99112
333.19772	264.27603
342.20535	144.24886
345.15475	136.21344
370.09732	120.29385
392.18594	209.66748
409.19052	311.69794
415.22272	605.10339
441.21027	174.9101
480.16275	1306.5461
514.25525	309.31
588.16193	247.5807
591.23431	502.58536
593.2926	851.96875
595.26855	254.56808
600.24884	448.1088
612.18707	426.1019
614.26221	222.46494
623.19739	466.38046
640.14563	1174.7642
662.23407	388.43726
725.18127	1352.0653
727.2677	536.36536
753.25836	12589.771
767.2088	397.69974
789.16266	405.39899
796.28009	492.07697
819.32959	429.38934
824.21594	3665.9968
850.2688	966.29944
851.24634	853.03943
868.26025	798.48401
890.35956	602.63635
918.33081	3001.9968
925.29828	953.37714
958.43091	512.14093
961.20697	556.35004
987.27692	1811.1862
996.39105	766.94135
1033.3774	792.97742
1058.3508	1551.4789
1059.2855	897.66846
1074.5549	2039.5239
1076.3777	2385.7981
1083.4133	5162.918
1129.3306	7212.4238
1141.4792	2786.7454
1167.5724	2051.335
1171.3741	2441.6812
1189.4886	2807.3835
1191.3766	2607.0642
1202.493	2064.4358
1204.3759	2129.7346
END IONS
BEGIN IONS
PEPMASS=1323.5717
CHARGE=1+
TITLE=Label: G17, Spot_Id: 23201, Peak_List_Id: 23199, MSMS Job_Run_Id: 10266, Comment:
129.09634	117.18255
175.10155	734.88794
231.09795	132.32956
288.17612	100.93814
329.16049	238.26041
458.15512	326.52896
460.26297	157.09715
480.29269	101.58436
508.21512	1529.8331
532.26245	123.04053
543.53516	123.689
605.20264	152.19408
606.23761	199.34883
623.22455	331.80264
700.31567	286.20346
701.25616	476.46973
718.23047	967.39661
719.20038	487.42395
750.34167	234.96304
799.24957	745.08325
809.23065	366.93625
814.25269	463.14313
816.23267	10759.184
820.3667	359.23663
848.28369	274.77588
866.26276	3949.8616
869.41132	339.25684
887.30969	289.24088
921.31525	130.76404
936.50391	157.77269
977.3421	1534.8057
995.31	7750.2183
998.18341	1128.9673
1034.3318	1032.2462
1051.4056	2076.8423
1053.3059	415.81879
1093.3408	1687.3365
1110.3159	2270.5266
1131.3981	2536.1431
1132.3307	1363.6438
1133.3385	1419.4948
1143.5156	1049.925
1148.4219	1280.7539
1149.3879	45945.492
1151.2888	13799.072
1167.4115	14877.791
1246.428	1403.6953
1263.6183	2953.9565
1264.451	4738.9448
1266.3104	1493.1886
1281.5392	6989.4697
1282.4246	10643.641
1285.2524	1470.5081
1287.5581	3730.6008
1288.5565	2392.0474
1290.4255	1795.5238
1291.6753	4347.272
1294.3671	1911.2916
END IONS
BEGIN IONS
PEPMASS=1584.8101
CHARGE=1+
TITLE=Label: G17, Spot_Id: 23201, Peak_List_Id: 23187, MSMS Job_Run_Id: 10266, Comment:
70.03894	1104.744
86.069046	642.73077
112.06058	3820.7178
129.09038	1333.6616
158.07422	540.42902
159.0703	1260.6681
175.09955	9312.2686
183.12802	1168.0979
211.12399	3187.0518
232.11302	669.42358
245.10718	1032.0245
262.14157	2187.0298
282.1665	1344.9459
293.1055	1413.4934
322.15536	2901.4993
324.21851	2541.4438
350.1445	3028.9377
364.14969	1553.0657
375.22046	2258.5264
411.25491	1932.7416
445.22589	1209.2423
456.18713	1749.223
462.24408	4562.0215
479.17798	9479.5049
498.28052	1468.3367
527.19	2823.2207
532.26086	1102.2649
549.28046	4959.4863
550.2608	1321.243
583.37549	1304.0994
614.24872	1196.9767
616.36835	1058.1808
642.22607	2832.0183
662.33936	3844.2803
685.23596	2665.5308
687.37506	1880.3854
713.23785	5356.5024
737.30646	1088.0995
775.39893	1467.1587
781.32318	1224.5481
810.26971	3647.311
830.40881	2247.3452
837.39746	1141.7179
855.41449	13846.578
870.44928	784.83057
871.51215	654.22723
872.43372	19391.543
901.42975	677.44537
923.33881	2602.6191
925.45135	1358.8448
926.42139	2576.4192
943.46417	9969.7412
953.39331	717.21808
1036.3901	999.70557
1042.5435	664.91138
1088.5007	1791.4282
1106.5078	31430.15
1116.5051	908.74658
1123.4998	883.28552
1160.5092	1162.9259
1171.5059	880.375
1210.3997	901.09082
1218.5631	676.84644
1234.5454	737.82129
1235.5447	5036.6338
1238.4618	586.55475
1330.5918	1367.2855
1395.601	1051.6545
1398.6782	6391.2021
1400.5277	2006.661
1413.4767	1350.2465
1424.7736	1231.7178
1427.6174	1061.7523
1432.4663	1744.207
1433.4072	2369.3508
1436.5685	1540.3192
1453.6174	2289.9744
1479.5426	3113.7031
1522.5924	3710.1694
1524.5078	3288.3281
1529.5577	3147.157
1541.6141	5355.8496
1546.5066	3005.394
1549.7448	3362.4822
1550.629	2962.46
1554.8757	6744.8916
1555.699	7249.897
1557.5096	5785.5576
END IONS
BEGIN IONS
PEPMASS=1636.8374
CHARGE=1+
TITLE=Label: G17, Spot_Id: 23201, Peak_List_Id: 23190, MSMS Job_Run_Id: 10266, Comment:
70.038536	366.28226
86.067993	456.36642
112.06199	801.72253
129.08932	240.76663
158.07993	206.2323
175.09595	2569.3665
199.09422	198.74637
201.07217	249.73845
227.09305	576.88208
244.09798	323.18219
255.09409	213.17899
296.1575	587.77887
314.17685	389.92557
340.18698	483.31458
359.18402	188.35043
367.2301	488.3013
384.11609	344.08441
385.22421	293.39218
400.20218	446.32983
417.28058	1361.4468
427.1503	187.28043
430.13989	203.29865
469.23297	561.66931
481.21481	662.49878
498.19666	1040.5364
569.22351	765.83875
583.37842	614.06384
608.26746	712.00269
610.23535	584.90729
611.26678	643.29999
625.31049	605.56958
626.28717	2006.6167
643.3222	3656.8462
668.28735	471.08188
682.29663	517.81714
716.36578	464.99023
738.40674	794.66119
756.38336	4289.834
774.67059	1223.4191
782.34766	724.97137
785.54016	475.37888
852.42767	1163.8536
853.38763	773.73566
855.55817	985.92505
870.43805	2633.9651
881.32568	3545.7134
895.44354	7804.4673
912.45087	28606.719
952.37823	1983.3873
966.42139	3843.4189
968.44244	3262.2791
992.43488	2661.6836
994.43359	2059.0737
1010.4284	5740.5435
1027.4396	7047.707
1138.502	2058.4324
1140.4706	814.53717
1156.4713	2507.6624
1192.5081	1712.2434
1195.5892	669.28577
1210.5179	638.46484
1219.4794	1202.5999
1220.4667	6466.8979
1235.4479	1244.3448
1238.4657	1253.3157
1253.5422	2334.8208
1270.4987	1517.3253
1333.5127	901.41113
1341.5149	1395.9836
1351.6338	1649.0618
1398.5765	1116.5649
1418.4755	835.69006
1434.6724	3774.5046
1436.5354	4586.9365
1438.4252	1764.3578
1446.4701	842.34833
1452.6383	1067.5201
1462.6937	24954.322
1464.5685	14536.671
1480.6892	80513.188
1482.5861	42866.484
1576.8215	22448.664
1578.6689	6838.2866
1580.4506	10089.298
1594.8287	30346.652
1595.7036	35289.547
1597.578	15562.841
1601.7266	11566.514
END IONS
BEGIN IONS
PEPMASS=1654.844
CHARGE=1+
TITLE=Label: G17, Spot_Id: 23201, Peak_List_Id: 23186, MSMS Job_Run_Id: 10266, Comment:
70.040581	701.65002
86.071877	930.90973
112.06621	1405.1084
129.09862	512.69806
175.10492	4010.6648
199.10664	357.98203
201.08255	796.54108
227.09843	849.33472
244.09834	559.47546
246.18047	354.52649
255.13594	334.15674
296.14355	340.56555
314.17133	1400.476
315.1322	438.00522
340.18237	664.45135
384.14078	640.48798
385.23511	883.39105
417.2446	1806.3361
427.1882	285.96185
430.17441	367.75125
454.27829	424.34271
456.21915	397.03595
469.22281	504.34512
481.19174	640.44012
498.20038	1771.5139
569.23096	1407.558
583.32867	893.76489
601.33179	538.0943
608.37079	654.30212
611.27704	629.23267
625.30792	633.96191
626.32086	3404.2734
643.33154	8106.3867
668.30603	857.96863
682.34174	955.84589
710.38702	843.02209
738.43591	1621.1482
739.38568	860.23993
756.40143	12061.864
782.36212	856.11115
852.43579	2211.9419
853.41229	941.63074
854.41644	608.94049
855.58752	894.01501
870.46057	6167.4482
895.45837	13146.121
899.38104	9700.2725
912.47229	79896.641
970.43671	7102.5903
984.44727	11332.903
986.49652	4300.9751
992.44995	5312.0889
1010.4541	11776.418
1012.4697	5493.9692
1027.4961	20002.393
1138.4734	1530.2385
1139.4989	1341.4724
1156.5292	7139.083
1210.5387	3708.0217
1212.4735	1983.7373
1220.5563	2377.7607
1235.5607	1153.0096
1236.6759	2098.6907
1237.5223	2387.5015
1238.5162	15298.074
1253.5288	7802.8184
1270.6361	2886.8276
1323.619	3770.6411
1341.5665	4230.5894
1351.6292	4249.6357
1359.5367	1585.3235
1369.6332	4398.9517
1378.401	2467.3354
1439.5935	1695.161
1452.752	9863.6729
1454.5945	12149.777
1456.4484	5205.6953
1480.7311	59273.152
1482.6213	36445.457
1498.7461	230729.31
1500.6141	98608.453
1595.7936	35355.281
1598.4308	23628.211
1599.436	25777.041
1612.9146	63897.473
1613.7542	75769.406
1615.6147	31761.146
1623.5947	49117.387
END IONS
BEGIN IONS
PEPMASS=1730.8114
CHARGE=1+
TITLE=Label: G17, Spot_Id: 23201, Peak_List_Id: 23195, MSMS Job_Run_Id: 10266, Comment:
86.072556	114.65488
112.06657	485.13623
129.10046	123.6727
158.06573	104.81634
175.10561	1784.8322
229.11497	165.42987
246.15248	7662.8291
316.12756	185.54646
329.14166	199.8586
344.16046	376.47772
358.16113	258.61096
361.17551	676.47974
386.25046	235.96921
387.18036	129.20674
417.18277	161.85239
443.18646	178.95018
457.16675	129.91151
458.21518	679.79059
474.27423	1074.8866
483.33386	174.29753
487.14346	169.46405
501.24789	135.71469
529.25262	262.43423
539.24176	125.7985
557.26984	483.01523
572.26129	229.73918
603.26404	215.42145
615.23846	188.68848
643.35168	150.19193
673.3382	309.34396
674.31628	1926.2523
676.40863	163.88513
686.30371	512.27014
701.33405	194.22621
744.28131	166.38377
785.29541	147.39746
787.3775	184.66772
803.367	622.89966
815.28925	1329.8196
857.30414	332.70581
884.51825	124.76204
900.39795	315.26532
912.45154	255.58771
915.38361	236.41551
916.40192	1736.6317
928.40704	350.10001
929.37006	127.54584
956.30774	308.50922
1045.4388	2519.7847
1055.4121	226.94781
1057.3798	424.57263
1075.5377	169.60258
1105.3793	121.21774
1128.73	381.91052
1174.4806	540.11206
1231.4513	159.35892
1273.5439	2270.7141
1402.5862	2520.052
1560.4666	590.71558
1578.4991	528.75012
1581.5192	887.88568
1582.5649	1061.1293
1585.7568	516.08594
1588.7777	823.87463
1590.5635	667.1073
1619.7249	994.69708
1636.7769	1052.5171
1644.7297	686.47845
1654.7957	696.10571
1668.8125	1117.9624
1669.7092	986.36993
1677.5607	833.70129
1688.7263	1140.0837
1690.6144	1514.1643
1695.6187	1299.459
1697.6862	925.09772
1700.4569	1020.0196
1701.7135	948.69952
1702.5873	1293.369
1706.6809	1004.1645
END IONS
BEGIN IONS
PEPMASS=1959.9833
CHARGE=1+
TITLE=Label: G17, Spot_Id: 23201, Peak_List_Id: 23198, MSMS Job_Run_Id: 10266, Comment:
112.0606	249.8828
129.08459	238.65128
175.11453	570.15393
229.112	236.68112
246.1584	344.33044
357.22623	123.95043
399.20374	213.16145
403.13687	160.31255
417.29706	109.3679
432.24265	278.86624
443.21518	129.26726
472.19498	208.48909
489.28021	976.6131
498.3132	115.96797
499.34998	173.42934
573.35223	109.88959
600.33002	585.44263
616.31372	107.2663
617.35828	10151.051
622.49603	189.34636
627.41028	233.89246
658.35291	113.6228
697.31989	137.216
714.25568	311.43976
715.32288	610.05255
731.35931	314.85669
732.38477	770.01831
788.31158	377.05884
804.71094	120.84911
814.43964	305.36243
815.56537	263.62967
831.44232	2009.594
901.37933	358.0834
901.70898	125.18197
902.44745	133.689
943.46442	163.49307
960.43976	438.39233
1042.4924	328.38705
1059.4941	360.42206
1069.415	115.88528
1097.598	204.33112
1130.5367	198.88577
1131.6583	202.89133
1140.5848	142.66206
1172.5461	345.62399
1173.601	258.04147
1211.5917	198.72821
1212.5338	245.41278
1228.6361	289.77383
1229.5803	1438.4366
1325.5996	555.45837
1330.5895	225.88347
1334.6449	233.57576
1341.7007	985.7879
1342.663	14090.168
1352.7302	447.10254
1422.6504	360.37375
1439.6476	595.92749
1440.6493	855.37787
1457.7256	477.93506
1458.609	1038.5125
1511.8337	771.58881
1525.1442	316.27844
1528.7389	13820.691
1532.6537	292.23773
1542.1487	143.93903
1610.9098	231.89702
1626.6884	778.2984
1629.7432	325.24579
1643.8113	791.32373
1644.6819	793.21252
1658.5182	361.78442
1727.0189	242.66483
1804.7928	523.82111
1806.6932	443.77365
1823.3667	271.36774
1831.5492	591.23273
1834.7438	721.95148
1836.7933	352.80899
1851.8386	500.66544
1855.8601	322.54648
1857.8176	560.83655
1872.8077	664.22699
1895.9319	1517.0182
1898.8966	1093.1167
1900.766	960.69135
1903.6675	977.60645
1904.8273	873.62207
1916.0343	2180.7922
1919.8026	1526.5535
1924.8339	927.35968
1926.7197	739.82843
1927.8308	965.80023
END IONS
