# Supplementary material for: Comparative proteomic analysis of a membrane-enriched fraction from flag leaves reveals responses to chemical hybridization agent SQ-1 in wheat
Source: Front Plant Sci. 2015 Aug 26;6:669. doi: 10.3389/fpls.2015.00669 (PMC4549638; doi:10.3389/fpls.2015.00669)
Supplement: Supplementary file 9 [file Data_Sheet_1.ZIP › Supplementary MS_MS data/spot 98.txt]

COM=Project: wsp, Spot Set: wsp\wsp01, Label: G18, Spot Id: 23202, Peak List Id: 22513, MS Job Run Id: 10265
841.4823	6174.7139
842.5177	167060.64
856.53076	36042.777
864.47809	7263.5835
865.44751	47816.688
868.52661	11956.469
870.54639	100571.96
893.48126	6349.5698
913.52625	7234.8325
940.47815	6407.2251
958.57184	6261.8711
1045.5697	17364.137
1053.4924	9157.8232
1060.5474	9461.4932
1078.5566	15493.111
1113.5911	10669.401
1125.5771	44416.594
1139.6238	8181.7407
1159.6244	7372.1025
1160.6034	5387.5518
1190.6531	11595.518
1198.6211	24252.838
1208.6041	52047.66
1224.5963	65248.066
1240.6051	4783.8115
1252.6249	5604.3398
1286.7043	4315.6064
1293.684	10952.037
1294.6654	5165.7773
1368.6814	5774.8853
1369.7354	4383.4395
1396.7931	21412.229
1399.7581	4177.9854
1435.701	3744.8894
1466.7452	3497.656
1472.7205	9300.5469
1481.7589	4385.2056
1494.7238	4065.9629
1496.7777	20613.676
1510.8163	17185.857
1518.7627	4645.98
1566.7982	4244.2979
1581.7529	4563.6128
1593.8179	5283.3374
1609.8491	4270.9346
1617.8567	46099.348
1645.884	5368.3203
1646.8921	4426.3149
1680.8373	4225.2295
1705.7926	4234.6128
1722.874	5368.7417
1743.9127	6068.9175
1760.9362	13422.383
1794.8508	4552.6978
1797.8948	5100.4741
1821.9142	26873.338
1847.9832	5863.6455
1849.0555	146618.06
1871.0316	6463.8833
1875.0603	8354.25
1877.0769	15230.333
1880.9865	4398.7476
1882.9778	5437.6338
1885.9462	9574.2773
1903.9371	13754.711
1965.1079	4378.334
2005.1522	10445.291
2029.0112	4465.2939
2031.0197	1827.4662
2059.0432	3600.7881
2075.1641	4873.5098
2103.0688	10139.02
2171.1604	10939.07
2207.1411	3614.2952
2211.1262	12397.371
2225.1372	12509.38
2226.1609	4128.5708
2230.219	5490.2573
2233.1287	3865.4727
2234.113	4018.439
2247.1323	5403.5356
2292.1743	12492.039
2314.1548	7932.3804
2358.2373	3814.0305
2485.3467	8044.8794
2486.3435	2279.4055
2545.325	4804.0439
2564.3323	7601.3735
2586.3057	4281.3906
2642.3184	3030.9092
2672.3672	2409.4885
2690.3684	3286.2908
3160.6445	5974.1772
3161.6262	62283.242
3184.6345	1745.3046
3189.6477	16250.744
3338.8164	3309.8818
BEGIN IONS
PEPMASS=856.53076
CHARGE=1+
TITLE=Label: G18, Spot_Id: 23202, Peak_List_Id: 23209, MSMS Job_Run_Id: 10266, Comment:
86.070015	481.85788
100.07912	114.72044
112.06354	232.72534
129.08392	228.28543
173.14265	115.46465
175.09586	626.31915
185.10005	373.78162
218.11803	132.01186
253.10924	129.11725
254.13741	156.75645
255.11369	2299.8894
272.14017	2442.2275
286.1424	1972.0583
288.13522	385.19797
341.18301	494.61676
357.20267	648.91064
359.20538	460.5014
367.16782	433.51636
368.18991	715.97058
383.1524	405.50113
385.19254	2719.7568
454.18405	5168.1377
470.21481	374.12567
472.19803	6814.6704
543.32141	352.76126
557.24866	691.14685
567.24817	1537.24
568.2818	836.10687
571.25568	1248.0516
585.28741	411.32593
630.20758	361.25555
643.20807	359.32242
655.23175	385.27539
791.34039	1228.7108
792.29059	1081.8934
793.27014	1887.5621
798.22955	1127.5187
812.39282	5086.6831
813.32526	1373.8558
814.27942	1630.5245
815.18115	1720.2518
826.39648	2413.4639
828.27386	1718.6172
836.43335	1396.5859
END IONS
BEGIN IONS
PEPMASS=865.44751
CHARGE=1+
TITLE=Label: G18, Spot_Id: 23202, Peak_List_Id: 23206, MSMS Job_Run_Id: 10266, Comment:
86.068253	610.53992
100.08643	2301.0337
112.05834	2079.1663
129.08499	827.71436
136.04439	1998.5555
158.07301	546.90289
175.09024	13250.134
185.13834	1408.3975
213.1254	4265.6533
235.07619	1230.519
255.15602	2373.7205
272.19858	2702.5288
273.08566	2571.9072
290.09802	6777.957
364.08408	2153.7632
376.15247	6093.7729
384.07791	1286.8374
385.33371	2470.552
402.09439	3435.3069
419.1214	2366.3467
447.17111	3565.0676
455.11441	1702.9835
466.293	2826.5117
473.10449	6060.2676
479.08957	2451.7891
482.17264	1236.1595
484.26852	2221.1328
486.40521	3694.0278
490.11996	3763.832
571.27039	1937.7361
581.39563	3120.707
636.12744	8713.6387
653.14166	5213.9414
708.29858	14646.452
752.21875	2513.5288
804.39569	8997.9199
807.18213	4783.0127
820.44177	5019.3018
821.35052	2897.5933
822.30994	5847.439
824.27258	5221.7788
826.30365	9088.4824
840.2829	2880.2041
842.39587	5443.4878
END IONS
BEGIN IONS
PEPMASS=870.54639
CHARGE=1+
TITLE=Label: G18, Spot_Id: 23202, Peak_List_Id: 23202, MSMS Job_Run_Id: 10266, Comment:
70.0364	617.96722
100.08254	29427.713
112.05469	2661.1978
129.08554	1187.1505
157.08006	644.29596
175.09134	3550.5532
185.07693	830.9339
199.11655	2049.7761
230.1257	686.94531
254.13866	689.60327
255.10727	12157.552
272.12921	17968.057
300.14279	7205.3066
368.16748	3933.04
371.19168	1896.3481
381.1727	2032.7356
382.57529	1017.4224
385.1835	6260.0493
397.164	933.3194
399.18506	13867.991
454.16257	938.15576
458.19669	1197.0769
466.1825	2700.7783
468.18802	19740.453
472.18954	8374.0039
484.17282	2317.0176
486.19342	48846.551
555.23938	1150.8488
571.24414	7974.4219
581.24152	22000.756
582.53381	7055.5068
599.25391	6146.1313
654.24817	1634.3679
672.26666	4459.5186
743.31726	3928.9565
753.31342	3244.7622
809.20081	3254.6414
812.31543	4153.6021
825.3844	4405.9297
826.39734	35386.598
829.2663	6113.2471
840.41333	11074.129
842.32648	3833.9045
845.2193	3035.457
END IONS
BEGIN IONS
PEPMASS=1125.5771
CHARGE=1+
TITLE=Label: G18, Spot_Id: 23202, Peak_List_Id: 23208, MSMS Job_Run_Id: 10266, Comment:
112.05877	537.66327
129.0928	281.86676
157.09126	185.57445
158.0799	132.51535
175.09988	3171.5398
185.13513	134.51198
186.05186	163.01926
219.09526	218.56865
255.09966	196.35657
273.08853	651.07739
305.12613	904.79675
316.11334	419.5979
322.1651	697.31073
344.11945	1914.7047
348.13089	341.85159
376.1882	729.48083
390.15256	291.34946
393.21362	749.63617
428.1694	470.56458
446.1601	428.82065
463.18555	1015.3698
473.21671	610.79938
489.22507	516.75525
491.16629	1041.2603
506.24371	4027.2852
575.17969	467.70392
592.16266	616.15973
602.14648	844.18829
604.35565	808.38806
620.1731	2603.3474
635.25244	783.94763
691.19305	472.9704
715.20355	700.59326
716.31152	896.99164
733.21704	2217.8762
765.33838	1036.4681
782.26947	1343.197
786.26056	486.09964
792.27753	586.82513
804.27228	1172.3351
836.32581	599.83978
853.30719	4362.6455
922.2934	676.63812
950.35382	2135.1582
951.32623	583.03784
966.258	450.32306
967.35474	1534.3507
968.33496	804.49957
971.32452	481.70941
995.33472	583.41339
1012.3134	804.98138
1038.4235	411.58661
1046.4424	1452.9156
1064.3263	1019.1063
1081.4879	6290.5195
1083.3513	3298.093
1085.2621	964.79437
1086.2994	1026.6418
1088.5304	1609.1815
1090.505	974.63391
1092.3325	810.61084
1097.2721	1095.9656
1099.3204	1332.4788
1104.5481	851.90503
END IONS
BEGIN IONS
PEPMASS=1198.6211
CHARGE=1+
TITLE=Label: G18, Spot_Id: 23202, Peak_List_Id: 23211, MSMS Job_Run_Id: 10266, Comment:
70.217827	102.47682
86.066887	117.98363
112.05852	360.42755
120.04899	121.83293
129.08173	245.91565
136.04973	134.28108
158.05257	100.25224
175.0941	2643.3247
233.16422	219.2374
243.14574	122.59547
244.12628	197.45537
261.1452	405.63623
273.12753	172.23666
288.19376	182.16098
290.09094	281.22794
357.25623	154.9505
359.19336	183.19064
388.19235	161.44214
390.1698	1212.3883
401.15866	434.43393
406.13132	154.15485
418.20142	4278.4043
472.17572	182.20518
507.2099	242.52893
516.17139	884.23376
533.1922	745.74817
534.20068	211.06335
551.22333	230.08031
553.17822	290.16904
554.22211	202.88417
557.33746	187.91219
629.22162	643.34747
646.24329	620.07184
685.31696	154.81531
694.31976	1141.5117
721.26508	178.47696
725.5827	163.91075
765.18628	186.08109
781.35358	263.46365
792.26569	561.67963
793.32422	176.46324
809.29504	4356.8511
847.13171	256.44568
921.31348	805.58978
938.33771	360.63004
939.24066	454.10104
973.43829	536.11273
1024.4017	906.78619
1027.1768	646.44293
1042.4067	862.11584
1044.3336	356.23581
1046.2246	341.22821
1051.3978	521.77191
1052.3564	428.27432
1135.3989	1103.5168
1139.3964	886.54895
1141.3452	1460.8644
1155.4364	1329.3301
1157.3333	2277.3745
1160.3928	1894.7886
1161.3455	864.19196
1163.3358	1245.3376
1174.4072	1131.2657
1175.3685	1020.2927
1178.4604	899.91077
END IONS
BEGIN IONS
PEPMASS=1208.6041
CHARGE=1+
TITLE=Label: G18, Spot_Id: 23202, Peak_List_Id: 23205, MSMS Job_Run_Id: 10266, Comment:
70.0354	335.92563
86.069115	413.78357
112.05843	872.93195
129.09378	411.82452
141.07784	656.55316
157.09694	204.41559
158.0641	335.36682
169.07448	1138.6118
175.09966	6519.085
211.13484	273.74438
251.08749	222.58957
271.151	661.65247
282.15338	912.52295
288.18073	1210.2888
298.17477	600.91534
351.18295	874.39709
369.19772	1817.8964
380.09961	517.16992
402.16196	652.30035
419.21136	3304.4009
422.1188	845.61371
433.21542	628.789
504.23883	1544.8167
509.10934	1360.527
514.19287	1004.1933
532.23645	961.64038
548.22101	5473.4175
564.26636	576.71021
585.25323	562.61194
590.20221	950.10168
618.22668	806.11084
633.2229	783.80292
634.34802	570.94873
661.22571	2855.6379
677.23492	1841.8918
678.2442	674.21692
719.22571	1515.2136
790.23297	6623.2168
822.25928	908.38623
830.33752	644.24402
832.23541	838.90405
840.26526	2489.751
845.30029	788.77655
850.20599	1253.0704
903.32819	865.96948
910.26074	831.96295
921.2569	2041.975
927.30023	2507.678
1037.3492	1205.1046
1040.3813	3264.8015
1050.4238	948.96442
1051.3541	1409.6509
1053.3026	914.15924
1055.3517	959.23688
1056.2931	1367.1368
1137.4756	2703.1489
1142.4843	3037.2458
1145.4191	4206.7119
1146.4001	3626.3701
1148.2916	2341.5928
1160.3442	4917.0889
1163.4133	2662.9451
1166.3478	3309.8303
1168.2891	2271.4893
1173.3385	2510.3713
1179.4005	2146.6135
END IONS
BEGIN IONS
PEPMASS=1224.5963
CHARGE=1+
TITLE=Label: G18, Spot_Id: 23202, Peak_List_Id: 23203, MSMS Job_Run_Id: 10266, Comment:
70.039711	201.54022
100.06343	116.18951
112.06509	241.1055
129.0809	305.70001
159.07628	185.52592
169.08246	122.85091
175.10522	2367.9817
229.13661	128.633
242.20871	128.18753
244.13614	124.33092
255.1494	110.44748
272.17621	384.78192
274.17987	197.31374
288.20374	707.59741
314.1788	470.58319
343.21805	221.37939
371.16333	316.78183
373.25577	179.68765
416.17673	189.8989
418.23206	1255.1042
435.22787	942.6618
437.26694	235.79608
468.19528	262.62402
474.28851	253.86795
500.25714	461.04538
528.23102	247.33354
532.30859	322.74661
548.21985	300.31927
564.21759	1901.8351
587.21582	441.21704
629.24353	306.00977
652.28265	355.60815
658.33826	261.54169
661.27106	685.72162
685.27435	1572.5863
694.32166	414.74597
698.30859	281.05984
711.21716	305.72964
765.33618	674.36487
790.2655	944.0578
792.28278	618.76202
809.3031	888.25769
836.28363	594.53174
856.33118	581.20172
861.27509	1452.1804
864.30505	525.90625
865.3457	472.30795
869.34753	589.14325
886.37494	1466.0983
889.27759	700.66583
932.35944	1433.0135
937.28833	1448.3566
1050.3539	1899.0402
1056.3876	1442.8041
1074.4103	12628.606
1090.426	12216.282
1093.2504	5392.0073
1118.4369	5965.0005
1133.4978	8847.8105
1142.4919	4211.5913
1143.5076	6569.8638
1159.5026	3967.1399
1160.5316	454179.47
1162.411	135448.56
1167.434	5760.1895
END IONS
BEGIN IONS
PEPMASS=1396.7931
CHARGE=1+
TITLE=Label: G18, Spot_Id: 23202, Peak_List_Id: 23212, MSMS Job_Run_Id: 10266, Comment:
129.08121	162.06566
175.11082	504.58868
312.18414	179.89171
329.20142	246.29874
387.15631	108.62758
485.24359	176.80835
486.38025	186.32146
491.37097	120.61899
536.23462	172.70154
553.32239	240.03682
573.1698	206.19339
597.22754	186.0051
598.34332	133.04192
612.34668	331.57156
613.45233	175.68594
657.37848	179.52435
668.36188	367.19327
675.33844	3775.4192
713.35956	702.81537
725.39948	410.40649
766.43872	318.80713
788.37109	955.02832
789.51886	410.41476
827.38141	575.00269
851.37299	484.51071
852.43695	1000.9944
853.49469	795.6767
864.43207	549.10992
869.42169	6876.1055
901.48779	393.79251
904.31177	258.43179
926.37714	1078.9061
967.35767	665.32916
972.4342	700.70453
984.39795	657.6731
1016.5425	364.22922
1043.2926	362.35971
1054.4872	857.73071
1068.473	2074.9548
1157.4094	1002.1571
1193.6665	1155.2821
1210.672	2461.8745
1211.5743	2717.3767
1222.6086	1775.0852
1224.4862	527.61566
1240.6104	26524.824
1242.5046	8710.7715
1246.2733	1376.0834
1248.4485	953.18445
1275.403	1291.7211
1310.4392	1420.0116
1332.5737	2319.426
1334.4458	2004.1896
1336.6179	5229.4902
1340.3401	3939.3259
1354.7516	12760.204
1356.5797	4121.4688
1358.4655	1878.4972
1362.7649	1319.0964
1366.5914	1280.072
END IONS
BEGIN IONS
PEPMASS=1496.7777
CHARGE=1+
TITLE=Label: G18, Spot_Id: 23202, Peak_List_Id: 23213, MSMS Job_Run_Id: 10266, Comment:
112.07025	106.3699
129.07982	122.84282
175.11319	228.65791
343.19388	157.52203
389.26294	124.09142
390.24429	227.82155
471.23953	509.14664
472.24429	156.17928
485.11761	144.55879
491.32196	127.02456
498.39709	101.58146
536.31567	870.34583
564.31439	112.8905
584.29401	360.77161
600.23212	128.54117
619.2951	172.63116
640.32184	268.37158
683.35822	1473.4645
684.35663	557.81293
699.43896	567.48499
721.28595	351.87952
761.44727	203.00552
798.36609	1768.2091
799.37671	488.67792
814.29926	454.06177
815.34576	255.71428
816.48767	211.41025
834.38013	1564.3906
896.34418	353.01871
913.36029	2006.8326
916.51288	245.06506
933.39691	333.52628
943.30145	211.75558
961.37506	605.19299
970.46173	241.59233
985.41223	211.34865
1009.5034	244.35338
1026.4181	1153.9039
1037.5773	281.36102
1064.5293	162.21255
1088.4326	216.84422
1105.4111	282.72028
1108.358	253.92093
1137.4808	259.16812
1146.5175	214.2941
1154.4625	1401.2225
1177.5409	208.56804
1209.3735	395.07285
1223.5057	180.49234
1282.5924	1023.9686
1351.5309	862.92706
1366.6924	1014.8976
1368.5576	1699.0717
1431.6095	867.95764
1433.7354	913.38025
1434.5747	1106.7321
1439.5883	1481.5836
1453.6945	792.3064
1455.5635	1899.8705
1458.5704	1352.5685
1460.4313	604.83911
1462.4382	1179.9587
1463.4421	548.3316
1465.7363	449.29401
1466.5337	257.56406
1467.7236	371.23117
1469.514	1497.28
1471.3414	447.23935
1471.7625	327.3262
1472.8296	310.06561
1473.8804	663.33087
END IONS
BEGIN IONS
PEPMASS=1510.8163
CHARGE=1+
TITLE=Label: G18, Spot_Id: 23202, Peak_List_Id: 23214, MSMS Job_Run_Id: 10266, Comment:
175.11107	555.43927
284.11746	120.67997
288.20462	3474.1077
356.21106	123.88736
386.16962	187.81415
403.25067	179.38687
412.20261	366.20255
502.26547	206.96037
523.19971	150.67918
525.20068	206.4801
526.26233	118.82191
615.46088	261.69034
625.349	118.403
636.30139	115.13938
739.36206	309.92142
743.40387	285.05524
768.31982	322.49817
783.32068	118.3402
813.43964	317.80078
814.39368	4474.2539
817.50726	320.67001
825.3783	129.09637
836.64484	412.5603
850.33636	534.36176
852.34119	128.83774
896.34473	160.3186
897.32178	119.60397
911.39368	221.28214
912.41132	270.87759
927.31134	175.95436
929.45288	218.5737
996.39374	203.75737
1009.4276	486.16788
1012.4477	121.09854
1026.4663	2666.2212
1031.5597	128.35359
1126.3346	162.14238
1138.3845	402.14178
1155.4884	1511.0878
1162.465	246.63403
1198.5778	163.93701
1207.782	175.14946
1210.5653	212.25552
1221.6038	216.67555
1223.7454	180.17319
1240.434	168.65886
1249.4392	185.48686
1356.6544	1020.0651
1383.5159	622.573
1390.5238	1774.8651
1444.4626	452.15903
1446.6163	1158.4431
1448.7438	473.64996
1449.4642	972.94507
1451.4645	736.55634
1452.5243	497.07715
1453.5446	1011.0917
1455.4565	441.53952
1460.39	411.43829
1463.9435	404.5618
1465.8295	513.49512
1466.6678	545.66235
1468.6466	926.54724
1470.4409	2201.1418
1473.4606	1079.9249
1474.458	1045.8799
1482.6107	931.90558
1485.4924	436.25394
1488.4508	1725.425
END IONS
BEGIN IONS
PEPMASS=1617.8567
CHARGE=1+
TITLE=Label: G18, Spot_Id: 23202, Peak_List_Id: 23207, MSMS Job_Run_Id: 10266, Comment:
70.0513	186.18973
86.078087	331.95947
112.06656	829.9361
129.09404	414.85049
157.08913	146.992
169.12939	231.86163
175.10922	2661.1289
185.12733	385.30145
197.12665	256.0892
249.09099	149.64752
255.10727	216.04645
272.12323	791.74817
289.16956	3672.4709
298.21375	649.31256
326.18762	379.72818
366.18698	238.05122
378.14423	320.51566
383.25793	255.52469
385.26517	493.61246
401.21396	331.78055
418.22125	803.77478
440.21878	324.30371
496.26801	502.77234
507.16589	334.72247
514.31329	1009.1075
572.28381	583.65875
576.22009	536.79663
580.28918	434.96707
594.23596	503.66229
597.27856	4022.4758
614.31763	5838.0303
633.32635	302.97977
649.33307	287.76443
661.39935	888.1416
707.32458	816.02454
710.35742	1034.4833
727.37695	6163.9697
737.38574	270.39645
744.37781	845.73578
745.3479	352.58286
762.44116	1000.4022
778.35132	303.59216
779.37506	342.2663
856.4007	1784.7155
866.39722	392.7691
872.43341	322.01288
873.39465	876.42169
874.505	722.97107
891.38202	1396.5171
933.37177	225.64845
939.43158	694.15497
957.42963	1595.658
960.38373	193.21883
1004.4359	383.94717
1046.6467	359.77487
1089.7274	408.30347
1104.4802	6614.812
1113.4767	313.96164
1130.328	146.18535
1157.54	237.047
1215.4652	350.45071
1233.5406	1298.7118
1320.5659	1434.4697
1350.5393	208.03654
1433.6569	1089.4005
1445.4824	410.79514
1454.6973	419.73993
1456.5778	240.24118
1551.7712	1821.8306
1554.6952	1561.3467
1555.6746	1397.6383
1558.4791	2707.1013
1573.8717	2833.031
1574.7653	3811.8079
1576.5978	2617.0771
1579.4626	2355.7178
1582.6163	1959.3979
1584.788	1315.5994
1596.427	1382.4336
END IONS
BEGIN IONS
PEPMASS=1821.9142
CHARGE=1+
TITLE=Label: G18, Spot_Id: 23202, Peak_List_Id: 23210, MSMS Job_Run_Id: 10266, Comment:
69.569481	170.51625
112.06528	238.06451
129.09343	156.37535
175.10869	298.74463
255.14571	260.82379
272.17667	587.13495
369.29916	100.99431
385.26749	261.34021
393.15234	142.38524
394.18619	104.30222
465.20432	104.14788
492.27441	140.78441
494.61121	116.56116
528.16711	211.20187
532.34991	198.88686
536.12372	109.49284
575.28485	281.17371
589.33398	1153.3335
593.28394	296.96878
665.37091	158.03513
686.36487	570.29065
704.26099	276.88644
706.37219	164.31746
718.38727	553.63446
732.27539	361.41998
801.48285	188.18315
817.34735	292.8074
828.41943	203.11215
845.3136	419.89447
847.36163	183.13008
902.91443	124.85258
904.40167	8674.9512
909.5249	146.1431
936.41095	194.17926
968.60779	261.36008
973.4436	272.02426
1002.4533	363.08453
1019.4189	287.32187
1044.6151	258.20694
1085.5162	111.77979
1096.5289	185.20038
1099.4576	146.71188
1100.4093	119.03644
1116.426	1334.4521
1209.4589	129.24223
1229.5027	736.22192
1232.4385	162.11156
1279.6266	162.79121
1331.4396	255.52763
1353.2858	210.15096
1365.4695	324.57974
1411.8759	383.45786
1487.5682	228.83362
1546.4902	374.91876
1576.8943	263.51529
1577.7052	488.0434
1583.5938	276.42288
1643.8973	287.52316
1655.6208	518.11871
1726.738	779.95068
1758.7614	1100.5078
1760.7065	859.56769
1763.5975	4562.0503
1768.7355	854.07721
1777.97	3708.8806
1779.7616	2274.0281
1781.5909	1704.6871
1782.5922	1145.1072
1793.7721	916.16943
1799.4131	1131.798
END IONS
BEGIN IONS
PEPMASS=1849.0555
CHARGE=1+
TITLE=Label: G18, Spot_Id: 23202, Peak_List_Id: 23201, MSMS Job_Run_Id: 10266, Comment:
70.042458	632.98669
86.073906	724.35156
112.07087	634.87616
183.13181	467.67264
185.10245	480.36224
199.1851	531.30292
211.12415	592.57751
213.09813	603.45044
227.16817	1149.371
242.15257	423.06674
253.16563	2149.7197
270.19644	1527.3545
284.12332	989.8855
301.13501	829.24225
313.19385	722.36346
328.19357	720.54907
356.22159	1796.0612
357.25021	3918.9229
368.22827	700.37286
384.20093	679.03979
385.25266	1056.9041
412.19925	4348.1519
485.27155	1631.4945
496.32111	3671.3523
497.3371	1340.2002
498.35669	5420.9199
513.37598	8573.3984
525.27515	2629.7905
609.41974	4119.0771
624.3324	1857.4712
625.38538	1350.4154
626.4408	131341.41
636.42505	2004.0244
686.57135	1211.3684
707.39819	1546.9948
723.4212	1162.1349
724.42657	8104.354
739.36237	4533.0615
741.45062	7619.2935
768.35382	2589.9263
783.32196	1800.1896
823.4718	3258.4292
835.52777	1246.2474
840.50555	3486.7771
868.37714	951.68018
891.48254	1012.0623
896.40057	5533.6069
904.40765	2831.0732
932.4696	3460.0923
936.54108	1637.6073
953.55951	4102.8994
1008.5394	1232.1604
1009.5069	2587.8008
1024.5658	5051.8569
1033.6758	1473.7528
1064.5946	1925.7583
1081.594	5093.1338
1135.6266	5191.5044
1136.62	2100.6724
1146.5729	1539.2458
1152.6403	128742.71
1162.646	1465.5896
1232.6123	1883.6678
1236.6262	3248.6987
1249.6201	1553.3379
1250.6354	7424.0967
1260.5015	1705.0801
1267.6569	2593.5112
1277.6654	1567.6882
1346.6541	970.71356
1347.6976	2881.415
1349.5474	862.54639
1364.7062	71401.5
1368.5382	1654.3109
1374.4949	843.96246
1381.5255	903.1767
1383.5284	1913.9532
1464.7133	2595.1665
1466.6172	2662.6033
1475.7672	1619.2725
1476.7588	1553.307
1492.7548	23546.184
1493.7362	11462.073
1494.7106	6310.1021
1496.6436	2257.3638
1511.6339	4541.2573
1615.3676	2276.2029
1622.8337	3033.0818
1675.0001	3535.2109
1675.8907	4399.9678
1718.8372	3503.1211
1719.934	4380.5337
1720.9692	68956.688
1722.8298	37205.91
1724.7285	7591.0405
1725.5596	3087.1453
1803.8654	3394.8875
1812.6632	3256.9094
1820.5741	3598.8909
END IONS
BEGIN IONS
PEPMASS=3161.6262
CHARGE=1+
TITLE=Label: G18, Spot_Id: 23202, Peak_List_Id: 23204, MSMS Job_Run_Id: 10266, Comment:
255.14589	197.61444
266.15582	235.48337
272.19681	782.76953
297.21628	370.25378
353.23819	201.95789
371.27765	471.6008
394.2865	2510.3708
397.24405	442.67938
400.30948	844.17517
442.32114	282.70718
468.28476	318.10397
481.34882	316.04755
509.35559	310.233
513.31085	201.0118
567.47412	217.53055
568.38861	484.46228
597.31909	314.26315
615.32538	270.68362
648.47797	2007.9076
665.49908	6145.625
669.43213	190.6246
696.41486	249.9032
725.4043	199.5873
734.56189	373.93121
752.5426	1157.3636
802.41296	192.56715
812.48712	219.01784
822.62958	248.13103
838.58679	203.60388
839.59552	3788.4019
950.80444	237.95813
968.61969	3054.981
1097.5643	256.8035
1098.702	273.30743
1196.6711	347.81238
1250.691	284.82965
1267.7661	3590.3608
1396.7634	599.35846
1397.8799	264.53302
1450.7355	369.49915
1467.8779	549.05383
1468.7566	496.95834
1646.986	547.52899
1663.9594	2587.7109
1719.0358	251.35858
1735.0093	1680.1926
1735.8984	1087.671
1805.0612	647.94507
1822.0326	4275.5156
1903.1991	250.96848
1918.0125	407.89105
1918.9961	1895.2646
1922.7764	241.21652
1936.0166	1774.7756
2017.0776	420.38318
2026.2089	229.6499
2027.4454	232.17905
2035.15	4201.9624
2046.2292	249.33083
2164.2471	811.10999
2235.2361	515.0025
2315.3677	746.12109
2331.3511	235.86223
2332.2837	3754.5339
2336.1653	590.48761
2390.5125	292.9259
2392.9119	239.00381
2402.1252	493.99487
2409.3799	201.55994
2419.2979	2608.405
2420.196	1687.5414
2422.0969	648.10889
2520.4534	312.83344
2548.3364	730.73907
2550.1992	518.07727
2649.5959	547.58337
2722.47	260.38239
2791.2715	708.02551
2794.4741	330.48502
2879.8425	340.70102
2890.6741	305.96466
2892.5081	257.48154
2947.4597	257.30249
2956.1953	376.66504
2989.8252	735.35388
3001.0439	480.07425
3006.9844	528.83533
3036.5132	583.34735
3056.1055	252.78012
3080.1145	743.80719
3092.3525	1234.0626
3097.519	823.55518
3100.7778	1130.8688
3112.5955	901.75812
3118.4609	1720.9191
3119.3406	1654.7126
3126.2214	799.62848
3129.5049	829.45532
3132.4319	857.90497
3133.3301	994.46619
END IONS
BEGIN IONS
PEPMASS=3189.6477
CHARGE=1+
TITLE=Label: G18, Spot_Id: 23202, Peak_List_Id: 23215, MSMS Job_Run_Id: 10266, Comment:
272.17383	154.39417
394.3273	108.60513
416.2327	122.97013
648.50739	180.33125
665.49744	417.81601
666.60962	179.67352
839.58307	294.6312
968.57013	117.75606
1267.722	138.72845
1663.8208	140.86504
1822.9739	129.72589
1850.1906	106.31757
1850.9739	129.98256
1891.1901	129.39267
1920.0864	186.68677
1948.1334	128.21956
1989.8983	108.65053
2035.0521	113.62952
2194.0483	132.21568
2275.1091	113.47446
2318.5454	124.89402
2333.3718	182.93147
2360.3069	180.29239
2361.1406	179.79132
2387.4675	120.41534
2413.0452	128.80263
2415.5005	112.9537
2447.3901	173.66377
2450.2393	197.75937
2459.4363	162.72244
2806.0364	115.69077
3025.9197	104.18712
3028.3682	104.47681
3041.8245	183.84766
3044.251	247.79276
3048.0408	131.33226
3054.3828	192.75632
3057.2522	167.02335
3057.9495	179.73618
3071.2793	280.53644
3100.793	390.09207
3116.8994	291.00323
3118.655	270.86261
3132.502	574.49005
3149.2871	500.40027
3150.6184	270.23181
3156.4666	502.88751
3158.6636	667.93701
3162.2568	419.25873
3163.439	282.51147
END IONS
