# Supplementary material for: Comparative proteomic analysis of a membrane-enriched fraction from flag leaves reveals responses to chemical hybridization agent SQ-1 in wheat
Source: Front Plant Sci. 2015 Aug 26;6:669. doi: 10.3389/fpls.2015.00669 (PMC4549638; doi:10.3389/fpls.2015.00669)
Supplement: Supplementary file 9 [file Data_Sheet_1.ZIP › Supplementary MS_MS data/spot 99.txt]

COM=Project: wsp, Spot Set: wsp\wsp01, Label: G19, Spot Id: 23203, Peak List Id: 22514, MS Job Run Id: 10265
826.51849	5769.877
840.51929	4026.9116
842.52173	109129.83
854.54004	5344.978
856.53461	24003.07
864.48785	6133.2285
865.45325	24946.111
868.53174	6306.104
870.55096	68196
882.55096	3941.0269
892.51208	4739.1294
1011.6472	4882.7393
1043.5835	3152.0376
1045.576	10842.509
1064.5504	7188.9502
1140.6823	4401.4707
1160.6039	1512.3555
1167.691	3346.2324
1208.6069	17931.602
1224.6003	23511.486
1236.6448	2583.8582
1284.72	4244.3984
1286.7095	6661.436
1309.7515	2263.8364
1314.7402	3658.7883
1328.682	2358.8105
1338.8203	2203.5034
1368.6865	7441.1221
1390.6782	4013.7173
1433.7782	1494.8523
1472.729	3906.239
1494.7244	2790.8699
1496.783	31444.359
1508.7744	1666.2059
1510.8134	4785.6641
1518.7678	7738.9053
1534.7468	2072.3914
1535.858	3305.6787
1553.8953	5216.0815
1646.8817	2493.5574
1695.8405	1390.9056
1700.9065	2396.082
1753.9312	2407.7219
1761.9464	2020.6155
1769.933	2335.0449
1821.9501	1705.0184
1823.9432	1626.2805
1849.0537	44163.711
1871.0277	2876.3684
1875.0568	3346.0525
1877.0823	6971.499
1882.9812	5389.3276
1885.0033	3928.3528
2005.155	5086.0137
2075.1658	4789.8042
2208.196	2793.3533
2211.1389	3563.3596
2225.1399	5031.9956
2226.1853	3846.0906
2230.2209	5683.2256
2246.2012	3310.7988
2248.1733	3923.8555
2264.1428	2595.1956
2292.1729	4146.7759
2313.1804	2901.8452
2315.1592	2462.3877
2564.3354	3103.8511
2586.3027	2343.5703
2691.3335	2864.3938
2749.3428	2105.5657
3133.5916	12476.719
3161.6169	4152.9229
3337.8157	3041.4983
BEGIN IONS
PEPMASS=826.51849
CHARGE=1+
TITLE=Label: G19, Spot_Id: 23203, Peak_List_Id: 23228, MSMS Job_Run_Id: 10266, Comment:
136.03346	114.57436
175.09277	135.9915
196.12343	109.58458
238.18892	103.8099
255.12073	156.79761
272.13693	215.61853
288.15375	185.10997
385.18613	192.6757
439.17862	280.16431
441.17584	174.9133
443.13068	136.23509
444.26483	169.37907
454.17847	148.38928
458.19638	189.33742
550.17145	206.12225
559.26038	250.90747
568.14496	257.89087
581.20276	222.33913
587.18109	264.81519
608.22577	309.90723
635.2583	195.65724
639.21606	266.48624
640.14862	330.20804
651.13654	221.04764
657.15924	302.35709
741.3468	747.81696
743.24982	532.36041
750.82239	513.40265
767.29089	501.13419
769.37427	573.48755
781.42834	508.08533
782.2995	574.3891
783.26691	737.5863
788.15887	482.37277
798.1134	588.73944
803.28204	616.08942
END IONS
BEGIN IONS
PEPMASS=856.53461
CHARGE=1+
TITLE=Label: G19, Spot_Id: 23203, Peak_List_Id: 23220, MSMS Job_Run_Id: 10266, Comment:
86.076317	532.73755
100.09248	303.4736
112.05841	530.2254
129.08939	229.5256
175.10979	550.05835
185.11528	331.49438
230.12474	230.10669
238.18019	165.87401
242.11707	182.49213
254.12418	185.19945
255.11635	2639.939
268.12424	554.06891
272.13934	2854.2498
286.14893	2005.9623
341.16473	475.49643
357.18536	515.3493
367.20343	409.93811
368.17569	937.99731
385.18588	2668.5974
444.21643	401.66406
454.19116	6671.6626
459.26364	432.50821
470.19257	422.0354
472.19849	7725.0791
486.18759	680.05426
527.26825	424.12482
539.2522	442.40854
557.25275	608.81781
561.1214	422.26535
567.24725	1266.1992
571.25928	1121.5724
585.2561	768.72925
626.89575	616.89691
777.0733	1278.6331
792.3136	2027.0679
811.37677	1198.0575
812.38678	3494.6902
813.31909	2847.2405
814.28455	1633.793
816.22021	1447.7372
819.40985	1107.446
826.40466	2193.6809
827.29773	1639.1907
829.19342	1992.8497
END IONS
BEGIN IONS
PEPMASS=865.45325
CHARGE=1+
TITLE=Label: G19, Spot_Id: 23203, Peak_List_Id: 23219, MSMS Job_Run_Id: 10266, Comment:
86.070023	344.34943
100.08359	2242.2869
112.0592	1252.8966
129.0847	566.54828
136.04887	1253.6759
158.0589	339.00037
175.09198	7967.1606
185.13493	1007.1515
213.12863	2738.8799
235.07503	1075.7754
255.1783	1692.067
272.21686	1840.4269
273.08337	1816.9277
290.10205	4339.1846
364.08997	1374.4355
376.16357	4133.042
384.07547	746.96399
385.33521	1602.2631
402.08182	2268.8926
419.13297	1420.6147
447.16882	1654.8428
455.10022	851.26294
466.28079	1822.5447
473.11224	4186.5063
479.0629	1932.1067
486.4057	2694.8596
490.12415	2427.7014
571.32166	2009.1843
581.39459	2265.8423
618.13971	1531.4875
636.12677	7193.0684
653.14673	3329.4839
655.90582	2081.2913
708.28101	20771.033
803.39178	2791.3223
804.39508	9265.9902
807.11554	5531.1064
820.38837	10070.031
822.30634	4106.5557
823.28998	3016.6165
824.24664	3074.3403
826.29443	7072.895
834.44818	4671.6934
840.29517	3381.0225
END IONS
BEGIN IONS
PEPMASS=870.55096
CHARGE=1+
TITLE=Label: G19, Spot_Id: 23203, Peak_List_Id: 23216, MSMS Job_Run_Id: 10266, Comment:
70.034058	489.22009
100.08174	36476.703
112.05552	3217.553
129.08395	1410.1597
157.07382	543.70325
175.09171	3194.2139
185.0766	757.86176
199.10822	2443.3945
230.11064	733.758
254.11957	741.28101
255.10849	14587.196
272.13065	20988.506
298.12262	986.25781
300.14337	8934.3809
368.16367	4023.7234
371.20236	1944.2231
381.17731	1903.1803
382.57916	1167.4987
385.18372	7216.8833
397.14914	1037.1281
399.18515	16646.93
458.22009	1318.1476
466.17639	2668.8394
468.18405	23760.527
472.19409	9081.8564
484.18787	1727.8141
486.19257	56235.891
571.23517	9961.8691
581.24231	23296.234
582.53119	7365.0269
584.41736	1744.0901
599.24988	6347.8076
654.24341	1369.4642
672.27393	4779.2573
743.31134	3776.1973
753.28693	3800.1946
812.33191	5276.9658
824.38196	2924.9685
826.39709	39531.66
828.2981	11018.819
830.16925	4509.6509
840.39038	11836.415
842.30865	2990.9023
845.15979	2150.1733
END IONS
BEGIN IONS
PEPMASS=1064.5504
CHARGE=1+
TITLE=Label: G19, Spot_Id: 23203, Peak_List_Id: 23225, MSMS Job_Run_Id: 10266, Comment:
175.09488	113.12624
300.12219	144.2438
343.16846	171.28778
360.16269	127.57762
429.2319	111.40333
485.21606	116.53825
575.09863	144.90134
580.16492	118.37546
636.2179	553.84583
681.30481	133.23888
776.32385	231.93086
781.17206	196.1292
788.37982	121.73034
795.34528	141.93979
812.2251	140.53951
816.11353	114.92972
826.22583	143.22874
850.39783	145.36024
908.21686	421.8382
911.25806	446.3125
998.367	384.89438
1007.2988	473.07016
1020.4279	465.41043
1022.4197	572.48798
1023.3066	1024.1166
1031.3445	476.88852
1035.2242	684.67938
1037.2677	496.25229
1040.2904	513.27185
END IONS
BEGIN IONS
PEPMASS=1208.6069
CHARGE=1+
TITLE=Label: G19, Spot_Id: 23203, Peak_List_Id: 23222, MSMS Job_Run_Id: 10266, Comment:
112.05952	184.6207
129.07892	110.81042
141.06259	107.64039
169.07341	331.85342
175.10014	1460.0447
244.11462	120.27457
271.18744	110.27762
282.18018	164.43391
288.21799	112.77524
298.14746	157.12614
351.20435	139.62144
368.17142	111.32709
369.19876	337.52991
380.1452	114.98933
402.1532	182.68156
419.22226	774.6756
421.20471	204.19846
461.15265	204.08751
490.14084	191.96581
504.24014	250.56407
509.10349	310.98975
514.22229	234.07094
530.21289	293.38281
532.16833	302.91516
548.23877	1198.6504
553.17664	214.02997
591.26666	161.11832
641.02747	155.68149
660.18146	269.65918
661.22607	349.72769
676.28693	224.32718
677.26166	338.90143
679.2467	263.96365
719.23047	314.95111
761.22308	366.6839
790.22803	1172.1812
823.31818	263.22229
832.27582	181.93799
840.24646	528.28284
921.23871	575.96887
927.2843	973.59869
993.37122	288.06183
1006.3755	348.20651
1020.7636	379.75949
1022.2888	213.21904
1034.3334	553.89838
1040.3616	533.1358
1042.4844	326.54865
1053.3729	220.79886
1055.25	593.00696
1090.3352	877.49585
1145.4507	793.00195
1146.3729	1130.6248
1150.345	822.97174
1153.4617	824.64935
1159.4965	888.96674
1165.3721	1414.6454
1175.4414	1129.6897
1176.5698	883.578
1179.564	837.48987
1182.3888	962.72906
END IONS
BEGIN IONS
PEPMASS=1224.6003
CHARGE=1+
TITLE=Label: G19, Spot_Id: 23203, Peak_List_Id: 23221, MSMS Job_Run_Id: 10266, Comment:
129.09491	109.52114
175.10301	522.00433
272.14743	114.83787
288.20715	165.36778
314.215	165.77896
344.19897	131.74059
435.18591	344.19788
436.16785	129.30156
528.25519	144.9126
529.31152	117.62166
564.21808	509.98688
565.26923	153.22055
566.22705	131.86896
587.20636	110.01604
595.24634	125.24417
661.19257	139.6071
685.30219	344.49509
687.22876	126.75517
701.26953	153.70067
710.20416	119.05537
790.24579	362.40582
856.3407	231.92932
862.21741	190.47537
937.23242	334.41342
1024.364	470.45386
1030.6373	552.14453
1050.3954	952.97113
1055.4879	635.87555
1057.3781	575.7605
1074.4086	4237.8789
1090.4283	2732.6348
1093.2296	1312.0811
1133.4452	2641.6575
1142.5026	1818.9519
1159.626	1263.0111
1160.5216	138525.97
1162.3928	42005.672
1180.4951	1654.9602
1184.2758	2211.616
1188.3667	1216.5563
END IONS
BEGIN IONS
PEPMASS=1286.7095
CHARGE=1+
TITLE=Label: G19, Spot_Id: 23203, Peak_List_Id: 23227, MSMS Job_Run_Id: 10266, Comment:
101.03728	106.85532
175.09547	272.3309
546.20911	147.06668
555.34631	129.70087
675.2428	115.71437
790.46326	133.14087
833.28137	104.92719
890.38452	163.13687
957.36609	133.26942
958.37762	223.68649
1030.3831	107.42753
1040.0637	134.66187
1222.5503	960.42822
1225.3309	625.11646
1227.3798	351.91809
1230.3855	407.20459
1241.5114	303.05188
1242.6523	1056.7295
1243.5394	635.46185
1245.3922	425.69077
1249.4763	643.54742
1253.5209	315.50461
1254.0356	348.6731
1261.4281	284.62357
1262.5636	307.99854
1264.4369	123.12724
1266.0835	162.23737
1266.5972	179.4231
END IONS
BEGIN IONS
PEPMASS=1368.6865
CHARGE=1+
TITLE=Label: G19, Spot_Id: 23203, Peak_List_Id: 23224, MSMS Job_Run_Id: 10266, Comment:
175.10153	166.17816
408.21353	126.38429
471.2677	273.15649
489.26428	115.38046
555.23541	739.85254
584.26416	231.88625
590.46362	158.91545
618.29724	144.29309
638.32172	131.18274
644.40228	156.11737
652.29175	138.78203
653.42059	262.23907
670.25653	677.89124
699.32074	147.86195
720.28119	118.70905
758.30719	169.03343
785.24115	1442.8107
787.33838	177.64932
814.30878	601.87921
831.24255	137.33139
832.37616	177.707
898.32684	852.2132
944.35077	179.86821
961.39288	473.78287
962.39587	437.319
997.24249	169.36238
998.37286	209.95522
1006.1591	152.82118
1009.3344	245.57895
1010.519	355.31226
1011.3137	198.72501
1026.3785	1041.1317
1108.3904	274.43011
1138.1577	535.2536
1140.3185	422.64999
1154.5366	364.7063
1155.4219	544.25726
1193.3815	262.4953
1201.4532	423.11722
1211.574	288.15048
1213.4143	871.26923
1222.449	238.53201
1241.3055	583.46808
1304.6997	402.50742
1310.4116	544.90552
1315.5961	356.16489
1324.5709	1313.3901
1325.5601	540.62805
1327.3912	1392.7908
1329.4435	635.76813
1341.1554	667.5069
1343.399	358.8497
1345.3344	839.53558
1347.7292	722.44135
END IONS
BEGIN IONS
PEPMASS=1496.783
CHARGE=1+
TITLE=Label: G19, Spot_Id: 23203, Peak_List_Id: 23218, MSMS Job_Run_Id: 10266, Comment:
101.05035	186.10683
129.08475	123.13741
175.10474	300.63821
226.11557	101.98612
243.16238	467.60916
257.12012	556.28986
275.22366	185.58595
343.20392	537.66138
353.14954	152.87698
357.1611	206.69144
360.20334	302.89529
370.22382	215.88779
378.1524	167.01379
389.2576	1209.8628
409.16592	149.0779
454.18869	155.91829
455.18423	164.06845
471.27542	2091.4783
472.26227	761.97162
519.26337	228.15929
536.31146	2930.6089
538.33392	264.62921
556.39032	221.84186
568.48535	200.26521
584.32257	1447.8585
591.3313	314.77753
598.38892	237.40295
600.24005	462.09821
683.34869	7982.8564
685.39679	611.34082
699.39832	1072.8658
731.57098	573.84167
781.32178	695.02643
796.34229	1018.2138
798.36053	6807.5303
814.33752	1768.3519
833.39191	603.96558
834.38141	1166.1395
835.37787	546.59967
896.34509	1125.9003
913.36328	9205.5879
917.40393	538.39813
933.33722	854.83978
943.45313	892.68884
944.35742	470.26636
960.45129	450.75452
961.39642	2130.8081
1008.3682	817.45081
1026.4265	5139.0986
1037.3898	662.89777
1080.3535	384.37253
1108.4121	1316.5474
1109.4384	535.36731
1136.4927	616.02039
1137.5105	761.07983
1142.1403	294.71313
1154.4659	4913.2095
1168.8608	401.93167
1169.6949	302.19754
1222.4432	370.67648
1225.4076	418.8895
1265.5156	1308.3536
1282.5593	4687.4429
1366.7631	1676.3494
1368.6384	2845.7522
1370.5153	2468.0129
1395.6581	2058.3193
1436.4778	1914.5398
1438.5197	1495.9191
1451.7507	1197.4298
1452.7744	2562.3679
1455.5044	2429.6765
1461.745	600.0202
1462.6219	1917.4758
1464.613	916.31
1465.1359	508.14264
1467.7794	443.0441
1468.4749	691.80676
1470.1077	344.03931
1471.4773	573.33276
1472.6698	349.06381
1473.4495	367.4299
1474.157	397.19458
END IONS
BEGIN IONS
PEPMASS=1553.8953
CHARGE=1+
TITLE=Label: G19, Spot_Id: 23203, Peak_List_Id: 23230, MSMS Job_Run_Id: 10266, Comment:
288.21332	138.71735
746.44019	100.12692
858.22198	107.60275
1165.5214	235.3837
1170.2833	104.97767
1198.5176	170.94955
1284.2593	159.61572
1285.3092	190.27249
1383.5105	187.61378
1396.8462	205.38809
1404.6445	160.71994
1413.1361	227.6944
1414.6136	213.7085
1430.3901	462.81537
1444.7931	197.63989
1445.9331	180.57927
1448.675	164.96165
1488.2993	332.03067
1492.5905	364.6702
1510.7742	334.58896
1512.5129	485.80344
1514.4182	812.93201
1518.4563	366.19623
1519.5608	557.80713
1523.3795	368.68634
1526.7836	723.63226
1529.5688	636.26862
1532.5717	359.01224
END IONS
BEGIN IONS
PEPMASS=1849.0537
CHARGE=1+
TITLE=Label: G19, Spot_Id: 23203, Peak_List_Id: 23217, MSMS Job_Run_Id: 10266, Comment:
70.044258	122.74546
86.075409	147.94073
112.06529	207.64781
129.08482	129.79297
175.09163	136.11781
185.08301	118.07014
199.16895	233.71056
213.09724	165.75873
227.17383	307.11737
253.17154	612.23682
259.08148	164.08784
270.20529	370.7933
284.13998	245.45053
313.18936	183.73273
328.21295	179.9157
339.23508	143.64236
356.19983	313.96429
357.25244	864.21283
372.21204	169.24472
412.20688	1062.9247
438.22021	134.5836
456.21497	185.61075
496.32449	865.00464
498.35614	1431.3009
513.36804	2227.9082
523.258	344.90585
525.29956	756.89722
527.25732	273.58069
541.22034	370.59103
609.40356	695.30341
624.33209	322.46664
626.43463	30141.912
654.39288	369.77304
723.5929	273.05695
724.43878	1951.9182
739.33789	1289.3186
741.43414	1785.6215
751.41205	326.29962
768.42218	652.92755
783.33063	552.17224
790.45801	306.90622
796.4032	282.38965
823.51727	368.66824
840.51526	780.52087
880.44775	180.91411
896.41034	1222.2345
936.53015	672.78381
953.57794	1652.5656
981.36957	181.98563
991.51715	297.84586
992.40936	192.5351
1008.5189	375.37787
1009.4683	807.01282
1011.4603	228.45482
1024.5402	1365.8439
1064.6276	528.3576
1081.6254	1496.0782
1135.5861	985.13989
1136.6873	485.65598
1152.6371	32947.48
1223.5389	531.073
1228.5997	579.539
1233.7966	664.74298
1249.5997	612.9411
1250.6128	2189.4941
1254.5298	513.51624
1267.6471	1220.8754
1276.6068	582.04846
1347.671	270.67813
1348.7861	948.08838
1364.696	18393.662
1368.6442	454.16556
1373.5742	470.01993
1450.7379	329.24747
1464.7563	941.56506
1466.6001	615.88489
1467.7439	382.49197
1476.7949	861.29108
1492.7078	6006.2778
1493.7626	4174.189
1494.712	1815.851
1511.812	231.09166
1608.7212	845.05701
1615.255	386.90695
1622.8221	893.08368
1675.8854	1993.302
1719.9054	1334.4252
1720.9937	20841.475
1722.8433	10954.083
1724.7175	2799.6917
1791.6987	1384.8994
1793.7061	1383.2482
1806.6885	1180.697
1818.9028	1185.9803
1823.5114	1360.0337
1826.5618	1599.4294
END IONS
BEGIN IONS
PEPMASS=1877.0823
CHARGE=1+
TITLE=Label: G19, Spot_Id: 23203, Peak_List_Id: 23226, MSMS Job_Run_Id: 10266, Comment:
175.12567	238.2412
357.33276	114.90118
399.26248	127.78655
525.26239	112.4459
626.43768	1865.8533
628.50446	110.86777
645.61017	210.21466
710.612	665.66632
741.42188	101.44434
823.53351	117.48093
825.4718	105.81266
1136.7651	195.02377
1146.8983	166.40091
1152.6155	1792.6187
1155.7756	137.15645
1166.5505	142.20288
1234.5972	137.85902
1250.8047	129.77165
1307.613	148.05678
1349.6992	112.86378
1359.8156	151.26505
1364.7388	398.48828
1366.5929	303.36404
1454.4602	269.13379
1521.7728	457.47119
1523.6757	203.82851
1524.536	160.71848
1538.7371	204.44691
1555.6287	1663.8109
1557.7703	580.20178
1580.4644	247.28464
1635.959	141.32274
1741.9641	499.10608
1745.4543	402.78656
1748.9646	1022.0632
1750.8193	777.29962
1814.7196	725.4502
1816.6152	527.93848
1831.4343	555.2583
1836.6737	408.05704
1838.6798	1301.3906
1840.7164	423.9444
1847.5461	498.94312
END IONS
BEGIN IONS
PEPMASS=2230.2209
CHARGE=1+
TITLE=Label: G19, Spot_Id: 23203, Peak_List_Id: 23229, MSMS Job_Run_Id: 10266, Comment:
932.60333	115.10503
1113.6411	194.00128
1249.8169	119.24619
1427.8621	122.9014
1453.7227	127.01792
1454.7375	803.06909
1527.6951	206.68391
1553.8026	285.53925
1570.5817	146.41158
1671.9122	508.57404
1715.1816	111.91004
1745.2908	125.67059
1771.0936	176.67149
1847.7981	153.05226
1901.0574	227.58244
1902.2416	199.2045
1902.901	344.30972
1924.0122	111.18449
1933.8835	281.1088
1975.6467	178.99918
2006.245	144.41905
2056.1052	105.89567
2102.0471	266.20477
2105.0034	416.90689
2105.8298	1505.488
2153.6375	233.23102
2179.3582	285.84607
2182.2786	337.34061
2186.896	268.20334
2190.7058	522.24487
2197.8921	238.97737
2200.6658	267.06012
2204.4617	275.18246
END IONS
BEGIN IONS
PEPMASS=3133.5916
CHARGE=1+
TITLE=Label: G19, Spot_Id: 23203, Peak_List_Id: 23223, MSMS Job_Run_Id: 10266, Comment:
70.065025	104.41979
272.15909	273.09198
283.19543	113.25107
297.20203	136.77057
394.27542	663.08978
400.29941	201.15388
623.42426	121.01783
648.46313	583.05566
665.47949	1800.6305
734.44354	115.37566
751.50043	114.57812
752.5058	473.13205
839.61133	895.17963
914.76953	106.02399
968.5882	1120.4624
1097.6533	224.99513
1188.5416	104.77821
1196.71	271.90869
1267.7452	998.578
1396.853	280.07852
1467.7373	263.5892
1622.9601	137.84377
1647.8086	144.16292
1663.8724	991.26825
1717.0808	113.90392
1734.9983	858.48181
1736.8765	149.97633
1737.9883	129.38539
1804.2423	146.29616
1822.015	1828.8329
1918.9318	470.93268
1920.9431	119.17413
1934.7505	138.8364
1935.97	388.76913
1992.5413	157.28627
2006.9919	1837.4138
2011.3934	186.89598
2137.1421	271.78409
2220.1931	240.37708
2304.2571	1276.1632
2307.1416	265.63611
2376.1956	206.22321
2377.0981	265.43546
2391.3335	1023.3483
2393.1511	969.32385
2395.9963	147.23917
2403.2419	164.10289
2520.2886	351.77206
2521.1726	208.78874
2622.3962	148.76305
2694.3806	341.9155
2764.4873	229.24503
2893.3923	227.69054
2978.1899	423.12418
2979.9395	356.43356
2988.9185	303.64597
3019.9434	248.1375
3022.397	441.72137
3037.3315	346.12213
3039.7717	535.52191
3045.0264	410.39301
3049.1438	248.56616
3049.9553	320.38303
3061.2488	340.07327
3069.4255	403.26709
3073.0569	539.51648
3074.3726	623.75562
3080.5122	324.8049
3082.2886	666.65942
3084.9958	276.48724
3088.5623	633.48456
3091.387	1044.5597
3104.5098	471.73398
3105.3643	316.40854
END IONS
